# Supplementary material for: Twisted 1‐ and 2‐Azaperopyrenes: Synthesis, Structure, and Properties
Source: Chemistry. 2025 Dec 31;32(8):e03136. doi: 10.1002/chem.202503136 (PMC12929927; doi:10.1002/chem.202503136)
Supplement: Supplementary file 2 — Supporting File 2: chem70603‐sup‐0002‐SuppMat.zip [file CHEM-32-e03136-s002.zip]

Archive with 3 entries (3 files):
- is_4apyh.cif
- is_4aav2.cif
- is_4apyc2.cif
