# Supplementary material for: Twisted 1‐ and 2‐Azaperopyrenes: Synthesis, Structure, and Properties
Source: Chemistry. 2025 Dec 31;32(8):e03136. doi: 10.1002/chem.202503136 (PMC12929927; doi:10.1002/chem.202503136)
Supplement: Supplementary file 2 — Supporting File 2: chem70603‐sup‐0002‐SuppMat.zip [file CHEM-32-e03136-s002.zip › is_4apyh.cif]

#=============================================================================
 
data_is_4apyh

_audit_author_name                'Villinger, A.' 
_audit_creation_method            'SHELXL-2014/7'
_shelx_SHELXL_version_number      '2014/7'

#==============================================================================

# CHEMICAL DATA

_chemical_name_systematic         ?
_chemical_name_common             ?
_chemical_melting_point           ?
_chemical_formula_moiety          'C37 H21 N' 
_chemical_formula_sum
 'C37 H21 N' 
_chemical_formula_weight          479.55

loop_
 _atom_type_symbol
 _atom_type_description
 _atom_type_scat_dispersion_real
 _atom_type_scat_dispersion_imag
 _atom_type_scat_source
 'C'  'C'   0.0033   0.0016
 'International Tables Vol C Tables 4.2.6.8 and 6.1.1.4'
 'H'  'H'   0.0000   0.0000
 'International Tables Vol C Tables 4.2.6.8 and 6.1.1.4'
 'N'  'N'   0.0061   0.0033
 'International Tables Vol C Tables 4.2.6.8 and 6.1.1.4'

#==============================================================================

# CRYSTAL DATA
 
_space_group_crystal_system       triclinic
_space_group_IT_number            2
_space_group_name_H-M_alt         'P -1'
_space_group_name_Hall            '-P 1'
 
_shelx_space_group_comment
;
The symmetry employed for this shelxl refinement is uniquely defined
by the following loop, which should always be used as a source of
symmetry information in preference to the above space-group names.
They are only intended as comments.
;
 
loop_
 _space_group_symop_operation_xyz
 'x, y, z'
 '-x, -y, -z'
 
_cell_length_a                    8.9760(5)
_cell_length_b                    12.0658(6)
_cell_length_c                    22.3014(11)
_cell_angle_alpha                 96.468(2)
_cell_angle_beta                  94.220(2)
_cell_angle_gamma                 101.685(2)
_cell_volume                      2338.6(2)
_cell_formula_units_Z             4
_cell_measurement_temperature     123(2)
_cell_measurement_reflns_used      9366
_cell_measurement_theta_min        2.37
_cell_measurement_theta_max       32.46

_exptl_crystal_description       'block'
_exptl_crystal_colour            'orange'
_exptl_crystal_density_meas       ?
_exptl_crystal_density_method     ?
_exptl_crystal_density_diffrn     1.362          
_exptl_crystal_F_000              1000
_exptl_transmission_factor_min    ?
_exptl_transmission_factor_max    ?
_exptl_crystal_size_max           0.390
_exptl_crystal_size_mid           0.250
_exptl_crystal_size_min           0.160
_exptl_absorpt_coefficient_mu     0.078
_shelx_estimated_absorpt_T_min    0.970
_shelx_estimated_absorpt_T_max    0.988
_exptl_absorpt_correction_type    multi-scan
_exptl_absorpt_correction_T_min    0.7158   
_exptl_absorpt_correction_T_max    0.7464 
_exptl_absorpt_process_details    '(SADABS-2016/2; Sheldrick, 2015)'

#==============================================================================

# EXPERIMENTAL DATA
 
_exptl_special_details
;
 ?
;
 
_diffrn_ambient_temperature       123(2)
_diffrn_radiation_wavelength      0.71073
_diffrn_radiation_type            MoK\a
_diffrn_source                    'sealed tube'
_diffrn_measurement_device_type   'Bruker Apex Kappa-II-CCD-diffractometer'
_diffrn_measurement_method        'phi and omega scans'
_diffrn_detector_area_resol_mean  10.4167
_diffrn_reflns_number             93162
_diffrn_reflns_av_unetI/netI      0.0255
_diffrn_reflns_av_R_equivalents   0.0356
_diffrn_reflns_limit_h_min        -13
_diffrn_reflns_limit_h_max        13
_diffrn_reflns_limit_k_min        -17
_diffrn_reflns_limit_k_max        17
_diffrn_reflns_limit_l_min        -32
_diffrn_reflns_limit_l_max        32
_diffrn_reflns_theta_min          2.328
_diffrn_reflns_theta_max          30.999
_diffrn_reflns_theta_full         25.242
_diffrn_measured_fraction_theta_max   1.000
_diffrn_measured_fraction_theta_full  0.999
_diffrn_reflns_Laue_measured_fraction_max    1.000
_diffrn_reflns_Laue_measured_fraction_full   0.999
_diffrn_reflns_point_group_measured_fraction_max   1.000
_diffrn_reflns_point_group_measured_fraction_full  0.999
_reflns_number_total              14889
_reflns_number_gt                 11807
_reflns_threshold_expression      'I > 2\s(I)'
_reflns_Friedel_coverage          0.000
_reflns_Friedel_fraction_max      .
_reflns_Friedel_fraction_full     .
 
_reflns_special_details
;
 Reflections were merged by SHELXL according to the crystal
 class for the calculation of statistics and refinement.
 
 _reflns_Friedel_fraction is defined as the number of unique
 Friedel pairs measured divided by the number that would be
 possible theoretically, ignoring centric projections and
 systematic absences.
;
 
_computing_data_collection        'Bruker Apex V7.51A'
_computing_cell_refinement        'Bruker Apex V7.51A'
_computing_data_reduction         'Bruker SAINT'
_computing_structure_solution     'Bruker SHELXTL'
_computing_structure_refinement   'SHELXL-2014/7 (Sheldrick, 2015)'
_computing_molecular_graphics     'ORTEP-3v2.01 (Farrugia, 2012)' 
_computing_publication_material   'SHELXL-2014/7 (Sheldrick, 2015)'
 
#==============================================================================

# REFINEMENT DATA 

_refine_special_details
;
 All H atoms were positioned geometrically and refined using a riding model, 
 with C---H = 0.98 (methyl groups), 0.99\%A (methylene groups), 
 1.00\%A (methine groups) or 0.95 \%A (aryl CH) and with <i>U</i>~iso~(H) = 
 1.5 times <i>U</i>~eq~(C) (methyl groups) or with <i>U</i>~iso~(H) = 1.2 times 
 <i>U</i>~eq~(C) (methylene  groups, aryl CH, methine groups). Torsion angles 
 of all methyl groups were allowed to refine. 

 Refinement of F^2^ against ALL reflections.  The weighted R-factor wR and
 goodness of fit S are based on F^2^, conventional R-factors R are based
 on F, with F set to zero for negative F^2^. The threshold expression of
 F^2^ > 2\s(F^2^) is used only for calculating R-factors(gt) etc. and is
 not relevant to the choice of reflections for refinement.  R-factors based
 on F^2^ are statistically about twice as large as those based on F, and R-
 factors based on ALL data will be even larger.
;

_refine_ls_structure_factor_coef  Fsqd
_refine_ls_matrix_type            full
_refine_ls_weighting_scheme       calc
_refine_ls_weighting_details
'w=1/[\s^2^(Fo^2^)+(0.0811P)^2^+0.6573P] where P=(Fo^2^+2Fc^2^)/3'
_atom_sites_solution_primary      ?
_atom_sites_solution_secondary    ?
_atom_sites_solution_hydrogens    geom
_refine_ls_hydrogen_treatment     constr
_refine_ls_extinction_method      none
_refine_ls_extinction_coef        .
_refine_ls_number_reflns          14889
_refine_ls_number_parameters      685
_refine_ls_number_restraints      0
_refine_ls_R_factor_all           0.0684
_refine_ls_R_factor_gt            0.0518
_refine_ls_wR_factor_ref          0.1438
_refine_ls_wR_factor_gt           0.1301
_refine_ls_goodness_of_fit_ref    1.043
_refine_ls_restrained_S_all       1.043
_refine_ls_shift/su_max           0.001
_refine_ls_shift/su_mean          0.000

#==============================================================================

# ATOMIC COORDINATES AND DISPLACEMENT PARAMETERS
 
loop_
 _atom_site_label
 _atom_site_type_symbol
 _atom_site_fract_x
 _atom_site_fract_y
 _atom_site_fract_z
 _atom_site_U_iso_or_equiv
 _atom_site_adp_type
 _atom_site_occupancy
 _atom_site_site_symmetry_order  
 _atom_site_calc_flag
 _atom_site_refinement_flags_posn
 _atom_site_refinement_flags_adp
 _atom_site_refinement_flags_occupancy
 _atom_site_disorder_assembly
 _atom_site_disorder_group
N1 N 1.04358(12) 0.71916(10) 0.58766(5) 0.0260(2) Uani 1 1 d . . . . .
C1 C 0.97475(14) 0.65113(11) 0.53791(6) 0.0221(2) Uani 1 1 d . . . . .
H1 H 1.0305 0.6016 0.5178 0.026 Uiso 1 1 calc R U . . .
C2 C 0.82521(13) 0.64791(10) 0.51322(5) 0.0182(2) Uani 1 1 d . . . . .
C3 C 0.74311(13) 0.72364(10) 0.54164(5) 0.0171(2) Uani 1 1 d . . . . .
C4 C 0.81447(13) 0.79503(10) 0.59464(5) 0.0197(2) Uani 1 1 d . . . . .
C5 C 0.96333(14) 0.78814(12) 0.61515(6) 0.0251(2) Uani 1 1 d . . . . .
H5 H 1.0104 0.8360 0.6511 0.030 Uiso 1 1 calc R U . . .
C6 C 0.75731(13) 0.57721(10) 0.45881(5) 0.0190(2) Uani 1 1 d . . . . .
H6 H 0.8119 0.5260 0.4394 0.023 Uiso 1 1 calc R U . . .
C7 C 0.61520(13) 0.58118(9) 0.43367(5) 0.0165(2) Uani 1 1 d . . . . .
C8 C 0.52528(12) 0.65400(9) 0.46400(5) 0.0156(2) Uani 1 1 d . . . . .
C9 C 0.59426(12) 0.73017(9) 0.51690(5) 0.0156(2) Uani 1 1 d . . . . .
C10 C 0.52108(13) 0.81525(9) 0.54461(5) 0.0159(2) Uani 1 1 d . . . . .
C11 C 0.59006(13) 0.87920(10) 0.60276(5) 0.0180(2) Uani 1 1 d . . . . .
C12 C 0.73149(14) 0.86863(10) 0.62552(5) 0.0210(2) Uani 1 1 d . . . . .
H12 H 0.7757 0.9118 0.6632 0.025 Uiso 1 1 calc R U . . .
C13 C 0.37265(12) 0.65602(9) 0.44246(5) 0.0155(2) Uani 1 1 d . . . . .
C14 C 0.31236(12) 0.75273(9) 0.46271(5) 0.01520(19) Uani 1 1 d . . . . .
C15 C 0.38906(13) 0.83544(9) 0.51174(5) 0.0159(2) Uani 1 1 d . . . . .
C16 C 0.27573(13) 0.56528(10) 0.40120(5) 0.0188(2) Uani 1 1 d . . . . .
H16 H 0.3084 0.4957 0.3919 0.023 Uiso 1 1 calc R U . . .
C17 C 0.13883(13) 0.57653(10) 0.37531(5) 0.0202(2) Uani 1 1 d . . . . .
H17 H 0.0762 0.5140 0.3493 0.024 Uiso 1 1 calc R U . . .
C18 C 0.08744(13) 0.68096(10) 0.38656(5) 0.0190(2) Uani 1 1 d . . . . .
C19 C 0.17364(13) 0.76793(10) 0.43146(5) 0.0168(2) Uani 1 1 d . . . . .
C20 C 0.12322(13) 0.87153(10) 0.44408(5) 0.0193(2) Uani 1 1 d . . . . .
C21 C 0.21081(14) 0.95734(10) 0.48957(5) 0.0205(2) Uani 1 1 d . . . . .
H21 H 0.1819 1.0288 0.4968 0.025 Uiso 1 1 calc R U . . .
C22 C 0.33447(14) 0.93926(10) 0.52276(5) 0.0192(2) Uani 1 1 d . . . . .
H22 H 0.3865 0.9969 0.5542 0.023 Uiso 1 1 calc R U . . .
C23 C -0.04636(14) 0.69858(12) 0.35590(6) 0.0241(2) Uani 1 1 d . . . . .
H23 H -0.1064 0.6395 0.3271 0.029 Uiso 1 1 calc R U . . .
C24 C -0.09155(15) 0.80153(13) 0.36732(6) 0.0270(3) Uani 1 1 d . . . . .
H24 H -0.1808 0.8132 0.3455 0.032 Uiso 1 1 calc R U . . .
C25 C -0.00762(14) 0.88742(12) 0.41034(6) 0.0244(2) Uani 1 1 d . . . . .
H25 H -0.0389 0.9581 0.4172 0.029 Uiso 1 1 calc R U . . .
C26 C 0.57245(13) 0.52281(9) 0.37043(5) 0.0172(2) Uani 1 1 d . . . . .
C27 C 0.57393(15) 0.40791(10) 0.35550(6) 0.0227(2) Uani 1 1 d . . . . .
H27 H 0.5966 0.3640 0.3864 0.027 Uiso 1 1 calc R U . . .
C28 C 0.54227(16) 0.35696(11) 0.29536(6) 0.0268(3) Uani 1 1 d . . . . .
H28 H 0.5415 0.2781 0.2856 0.032 Uiso 1 1 calc R U . . .
C29 C 0.51191(16) 0.42072(11) 0.24982(6) 0.0258(3) Uani 1 1 d . . . . .
H29 H 0.4902 0.3859 0.2089 0.031 Uiso 1 1 calc R U . . .
C30 C 0.51339(15) 0.53615(11) 0.26444(6) 0.0229(2) Uani 1 1 d . . . . .
H30 H 0.4942 0.5805 0.2332 0.027 Uiso 1 1 calc R U . . .
C31 C 0.54264(13) 0.58685(10) 0.32419(5) 0.0193(2) Uani 1 1 d . . . . .
H31 H 0.5424 0.6655 0.3338 0.023 Uiso 1 1 calc R U . . .
C32 C 0.51238(14) 0.95186(10) 0.64312(5) 0.0187(2) Uani 1 1 d . . . . .
C33 C 0.36744(14) 0.90962(10) 0.66073(5) 0.0202(2) Uani 1 1 d . . . . .
H33 H 0.3117 0.8359 0.6436 0.024 Uiso 1 1 calc R U . . .
C34 C 0.30502(14) 0.97553(11) 0.70326(5) 0.0228(2) Uani 1 1 d . . . . .
H34 H 0.2072 0.9460 0.7155 0.027 Uiso 1 1 calc R U . . .
C35 C 0.38416(15) 1.08409(11) 0.72800(6) 0.0250(3) Uani 1 1 d . . . . .
H35 H 0.3406 1.1287 0.7569 0.030 Uiso 1 1 calc R U . . .
C36 C 0.52711(16) 1.12721(11) 0.71033(6) 0.0249(2) Uani 1 1 d . . . . .
H36 H 0.5815 1.2016 0.7270 0.030 Uiso 1 1 calc R U . . .
C37 C 0.59063(15) 1.06156(10) 0.66824(5) 0.0226(2) Uani 1 1 d . . . . .
H37 H 0.6886 1.0916 0.6563 0.027 Uiso 1 1 calc R U . . .
N2 N -0.00575(13) 0.99109(9) 0.20914(5) 0.0235(2) Uani 1 1 d . . . . .
C38 C -0.08096(15) 0.99323(10) 0.15532(6) 0.0217(2) Uani 1 1 d . . . . .
H38 H -0.1007 1.0643 0.1462 0.026 Uiso 1 1 calc R U . . .
C39 C -0.13256(13) 0.89750(9) 0.11153(5) 0.0184(2) Uani 1 1 d . . . . .
C40 C -0.10237(13) 0.79169(9) 0.12430(5) 0.0164(2) Uani 1 1 d . . . . .
C41 C -0.02048(13) 0.78934(10) 0.18055(5) 0.0184(2) Uani 1 1 d . . . . .
C42 C 0.02321(15) 0.89067(10) 0.22084(6) 0.0219(2) Uani 1 1 d . . . . .
H42 H 0.0767 0.8880 0.2588 0.026 Uiso 1 1 calc R U . . .
C43 C -0.20861(14) 0.90264(10) 0.05392(5) 0.0197(2) Uani 1 1 d . . . . .
H43 H -0.2250 0.9742 0.0442 0.024 Uiso 1 1 calc R U . . .
C44 C -0.25889(13) 0.80791(9) 0.01208(5) 0.0167(2) Uani 1 1 d . . . . .
C45 C -0.23897(12) 0.69643(9) 0.02613(5) 0.01504(19) Uani 1 1 d . . . . .
C46 C -0.15215(12) 0.69081(9) 0.08170(5) 0.01520(19) Uani 1 1 d . . . . .
C47 C -0.11279(12) 0.58688(9) 0.09588(5) 0.01510(19) Uani 1 1 d . . . . .
C48 C -0.04148(13) 0.58436(9) 0.15637(5) 0.0169(2) Uani 1 1 d . . . . .
C49 C 0.00589(14) 0.68305(10) 0.19555(5) 0.0199(2) Uani 1 1 d . . . . .
H49 H 0.0579 0.6805 0.2339 0.024 Uiso 1 1 calc R U . . .
C50 C -0.30203(12) 0.59228(9) -0.01233(5) 0.01461(19) Uani 1 1 d . . . . .
C51 C -0.24712(12) 0.49223(9) -0.00218(5) 0.01419(19) Uani 1 1 d . . . . .
C52 C -0.14477(12) 0.49110(9) 0.04975(5) 0.01502(19) Uani 1 1 d . . . . .
C53 C -0.42313(13) 0.58154(9) -0.05990(5) 0.0168(2) Uani 1 1 d . . . . .
H53 H -0.4672 0.6455 -0.0652 0.020 Uiso 1 1 calc R U . . .
C54 C -0.47618(13) 0.48248(9) -0.09745(5) 0.0175(2) Uani 1 1 d . . . . .
H54 H -0.5579 0.4782 -0.1278 0.021 Uiso 1 1 calc R U . . .
C55 C -0.41207(13) 0.38454(9) -0.09238(5) 0.0169(2) Uani 1 1 d . . . . .
C56 C -0.29722(12) 0.39011(9) -0.04434(5) 0.01495(19) Uani 1 1 d . . . . .
C57 C -0.23520(13) 0.29200(9) -0.03780(5) 0.0169(2) Uani 1 1 d . . . . .
C58 C -0.12001(13) 0.29874(9) 0.01097(5) 0.0177(2) Uani 1 1 d . . . . .
H58 H -0.0728 0.2358 0.0144 0.021 Uiso 1 1 calc R U . . .
C59 C -0.07684(13) 0.39329(9) 0.05239(5) 0.0169(2) Uani 1 1 d . . . . .
H59 H 0.0006 0.3950 0.0841 0.020 Uiso 1 1 calc R U . . .
C60 C -0.46291(15) 0.28302(10) -0.13213(5) 0.0220(2) Uani 1 1 d . . . . .
H60 H -0.5421 0.2786 -0.1636 0.026 Uiso 1 1 calc R U . . .
C61 C -0.39892(16) 0.18893(10) -0.12616(6) 0.0240(2) Uani 1 1 d . . . . .
H61 H -0.4327 0.1213 -0.1541 0.029 Uiso 1 1 calc R U . . .
C62 C -0.28567(15) 0.19314(10) -0.07954(5) 0.0212(2) Uani 1 1 d . . . . .
H62 H -0.2420 0.1284 -0.0759 0.025 Uiso 1 1 calc R U . . .
C63 C -0.32229(13) 0.82978(9) -0.04816(5) 0.0169(2) Uani 1 1 d . . . . .
C64 C -0.45492(14) 0.87314(10) -0.05298(6) 0.0215(2) Uani 1 1 d . . . . .
H64 H -0.5079 0.8848 -0.0182 0.026 Uiso 1 1 calc R U . . .
C65 C -0.50976(15) 0.89934(11) -0.10842(6) 0.0257(3) Uani 1 1 d . . . . .
H65 H -0.6010 0.9277 -0.1115 0.031 Uiso 1 1 calc R U . . .
C66 C -0.43239(16) 0.88445(10) -0.15925(6) 0.0244(2) Uani 1 1 d . . . . .
H66 H -0.4702 0.9027 -0.1970 0.029 Uiso 1 1 calc R U . . .
C67 C -0.29942(15) 0.84277(10) -0.15465(6) 0.0226(2) Uani 1 1 d . . . . .
H67 H -0.2453 0.8334 -0.1893 0.027 Uiso 1 1 calc R U . . .
C68 C -0.24520(14) 0.81468(10) -0.09960(5) 0.0207(2) Uani 1 1 d . . . . .
H68 H -0.1550 0.7850 -0.0970 0.025 Uiso 1 1 calc R U . . .
C69 C -0.03107(13) 0.47699(10) 0.18174(5) 0.0177(2) Uani 1 1 d . . . . .
C70 C -0.16100(14) 0.39035(10) 0.18050(6) 0.0219(2) Uani 1 1 d . . . . .
H70 H -0.2560 0.3987 0.1619 0.026 Uiso 1 1 calc R U . . .
C71 C -0.15241(16) 0.29210(11) 0.20626(6) 0.0252(2) Uani 1 1 d . . . . .
H71 H -0.2416 0.2338 0.2054 0.030 Uiso 1 1 calc R U . . .
C72 C -0.01450(16) 0.27868(11) 0.23319(6) 0.0251(3) Uani 1 1 d . . . . .
H72 H -0.0084 0.2105 0.2499 0.030 Uiso 1 1 calc R U . . .
C73 C 0.11438(16) 0.36469(11) 0.23570(6) 0.0261(3) Uani 1 1 d . . . . .
H73 H 0.2086 0.3563 0.2551 0.031 Uiso 1 1 calc R U . . .
C74 C 0.10685(14) 0.46350(10) 0.20994(6) 0.0225(2) Uani 1 1 d . . . . .
H74 H 0.1961 0.5220 0.2116 0.027 Uiso 1 1 calc R U . . .
 
loop_
 _atom_site_aniso_label
 _atom_site_aniso_U_11
 _atom_site_aniso_U_22
 _atom_site_aniso_U_33
 _atom_site_aniso_U_23
 _atom_site_aniso_U_13
 _atom_site_aniso_U_12
N1 0.0211(5) 0.0313(6) 0.0256(5) 0.0086(4) -0.0028(4) 0.0049(4)
C1 0.0196(5) 0.0251(6) 0.0233(6) 0.0093(5) 0.0007(4) 0.0063(4)
C2 0.0185(5) 0.0199(5) 0.0176(5) 0.0076(4) 0.0016(4) 0.0048(4)
C3 0.0171(5) 0.0192(5) 0.0152(5) 0.0061(4) 0.0005(4) 0.0025(4)
C4 0.0194(5) 0.0225(5) 0.0163(5) 0.0048(4) -0.0011(4) 0.0019(4)
C5 0.0219(6) 0.0314(6) 0.0203(6) 0.0050(5) -0.0046(4) 0.0027(5)
C6 0.0214(5) 0.0191(5) 0.0184(5) 0.0058(4) 0.0028(4) 0.0068(4)
C7 0.0200(5) 0.0151(5) 0.0147(5) 0.0034(4) 0.0015(4) 0.0038(4)
C8 0.0178(5) 0.0155(5) 0.0134(5) 0.0032(4) 0.0011(4) 0.0031(4)
C9 0.0171(5) 0.0158(5) 0.0133(5) 0.0034(4) 0.0007(4) 0.0017(4)
C10 0.0172(5) 0.0159(5) 0.0137(5) 0.0021(4) 0.0014(4) 0.0013(4)
C11 0.0214(5) 0.0172(5) 0.0137(5) 0.0008(4) 0.0014(4) 0.0007(4)
C12 0.0223(5) 0.0233(6) 0.0150(5) 0.0010(4) -0.0011(4) 0.0008(4)
C13 0.0169(5) 0.0159(5) 0.0133(5) 0.0023(4) 0.0016(4) 0.0021(4)
C14 0.0159(5) 0.0168(5) 0.0129(4) 0.0029(4) 0.0025(4) 0.0025(4)
C15 0.0176(5) 0.0168(5) 0.0132(5) 0.0025(4) 0.0024(4) 0.0031(4)
C16 0.0195(5) 0.0179(5) 0.0177(5) 0.0009(4) 0.0023(4) 0.0018(4)
C17 0.0186(5) 0.0226(5) 0.0168(5) 0.0006(4) 0.0003(4) -0.0002(4)
C18 0.0171(5) 0.0252(6) 0.0143(5) 0.0041(4) 0.0023(4) 0.0023(4)
C19 0.0162(5) 0.0212(5) 0.0139(5) 0.0054(4) 0.0035(4) 0.0037(4)
C20 0.0194(5) 0.0245(5) 0.0167(5) 0.0075(4) 0.0054(4) 0.0070(4)
C21 0.0254(6) 0.0202(5) 0.0190(5) 0.0052(4) 0.0060(4) 0.0092(4)
C22 0.0242(5) 0.0176(5) 0.0164(5) 0.0026(4) 0.0035(4) 0.0053(4)
C23 0.0183(5) 0.0343(7) 0.0187(5) 0.0063(5) -0.0004(4) 0.0027(5)
C24 0.0209(6) 0.0398(7) 0.0233(6) 0.0131(5) 0.0005(5) 0.0095(5)
C25 0.0227(6) 0.0326(6) 0.0228(6) 0.0110(5) 0.0053(5) 0.0122(5)
C26 0.0189(5) 0.0172(5) 0.0159(5) 0.0017(4) 0.0026(4) 0.0043(4)
C27 0.0311(6) 0.0184(5) 0.0204(5) 0.0033(4) 0.0043(5) 0.0085(5)
C28 0.0362(7) 0.0197(6) 0.0249(6) -0.0011(5) 0.0058(5) 0.0079(5)
C29 0.0301(6) 0.0271(6) 0.0186(5) -0.0021(5) 0.0038(5) 0.0049(5)
C30 0.0263(6) 0.0247(6) 0.0177(5) 0.0049(4) 0.0016(4) 0.0047(5)
C31 0.0218(5) 0.0178(5) 0.0185(5) 0.0033(4) 0.0021(4) 0.0042(4)
C32 0.0236(5) 0.0181(5) 0.0130(5) 0.0010(4) -0.0008(4) 0.0028(4)
C33 0.0236(5) 0.0189(5) 0.0162(5) -0.0002(4) -0.0009(4) 0.0023(4)
C34 0.0228(6) 0.0268(6) 0.0177(5) -0.0006(4) -0.0003(4) 0.0058(5)
C35 0.0311(6) 0.0255(6) 0.0177(5) -0.0047(4) -0.0030(5) 0.0106(5)
C36 0.0331(7) 0.0184(5) 0.0197(5) -0.0028(4) -0.0044(5) 0.0030(5)
C37 0.0273(6) 0.0191(5) 0.0186(5) 0.0016(4) 0.0000(4) -0.0002(4)
N2 0.0292(5) 0.0177(5) 0.0218(5) -0.0012(4) 0.0019(4) 0.0035(4)
C38 0.0275(6) 0.0148(5) 0.0221(6) -0.0004(4) 0.0022(5) 0.0045(4)
C39 0.0209(5) 0.0151(5) 0.0188(5) 0.0007(4) 0.0031(4) 0.0037(4)
C40 0.0180(5) 0.0152(5) 0.0161(5) 0.0012(4) 0.0031(4) 0.0035(4)
C41 0.0223(5) 0.0162(5) 0.0159(5) 0.0003(4) 0.0013(4) 0.0032(4)
C42 0.0272(6) 0.0184(5) 0.0182(5) -0.0009(4) 0.0000(4) 0.0027(4)
C43 0.0252(6) 0.0142(5) 0.0211(5) 0.0026(4) 0.0031(4) 0.0069(4)
C44 0.0191(5) 0.0151(5) 0.0172(5) 0.0030(4) 0.0031(4) 0.0054(4)
C45 0.0174(5) 0.0130(4) 0.0155(5) 0.0018(4) 0.0024(4) 0.0047(4)
C46 0.0168(5) 0.0137(4) 0.0152(5) 0.0014(4) 0.0029(4) 0.0032(4)
C47 0.0163(5) 0.0136(5) 0.0154(5) 0.0025(4) 0.0015(4) 0.0030(4)
C48 0.0186(5) 0.0161(5) 0.0163(5) 0.0031(4) 0.0014(4) 0.0042(4)
C49 0.0253(6) 0.0183(5) 0.0158(5) 0.0019(4) -0.0008(4) 0.0047(4)
C50 0.0162(5) 0.0141(5) 0.0142(5) 0.0028(4) 0.0030(4) 0.0037(4)
C51 0.0161(5) 0.0132(4) 0.0138(5) 0.0023(4) 0.0035(4) 0.0033(4)
C52 0.0175(5) 0.0130(4) 0.0149(5) 0.0027(4) 0.0026(4) 0.0033(4)
C53 0.0175(5) 0.0163(5) 0.0174(5) 0.0043(4) 0.0021(4) 0.0043(4)
C54 0.0185(5) 0.0177(5) 0.0162(5) 0.0036(4) 0.0003(4) 0.0032(4)
C55 0.0204(5) 0.0147(5) 0.0154(5) 0.0027(4) 0.0024(4) 0.0023(4)
C56 0.0180(5) 0.0127(4) 0.0144(5) 0.0022(4) 0.0044(4) 0.0026(4)
C57 0.0205(5) 0.0138(5) 0.0165(5) 0.0020(4) 0.0044(4) 0.0032(4)
C58 0.0212(5) 0.0153(5) 0.0183(5) 0.0035(4) 0.0043(4) 0.0065(4)
C59 0.0190(5) 0.0163(5) 0.0171(5) 0.0042(4) 0.0030(4) 0.0062(4)
C60 0.0289(6) 0.0177(5) 0.0170(5) 0.0006(4) -0.0016(4) 0.0017(4)
C61 0.0354(7) 0.0151(5) 0.0191(5) -0.0016(4) -0.0005(5) 0.0029(5)
C62 0.0297(6) 0.0137(5) 0.0203(5) 0.0007(4) 0.0032(5) 0.0057(4)
C63 0.0201(5) 0.0126(4) 0.0181(5) 0.0025(4) 0.0009(4) 0.0037(4)
C64 0.0233(6) 0.0192(5) 0.0235(6) 0.0018(4) 0.0029(4) 0.0085(4)
C65 0.0273(6) 0.0227(6) 0.0285(6) 0.0014(5) -0.0033(5) 0.0117(5)
C66 0.0339(7) 0.0177(5) 0.0207(6) 0.0027(4) -0.0055(5) 0.0063(5)
C67 0.0277(6) 0.0211(5) 0.0186(5) 0.0030(4) 0.0031(5) 0.0036(5)
C68 0.0213(5) 0.0204(5) 0.0213(5) 0.0035(4) 0.0029(4) 0.0058(4)
C69 0.0231(5) 0.0168(5) 0.0136(5) 0.0023(4) 0.0011(4) 0.0057(4)
C70 0.0206(5) 0.0231(6) 0.0230(6) 0.0067(4) 0.0026(4) 0.0050(4)
C71 0.0297(6) 0.0207(6) 0.0258(6) 0.0070(5) 0.0059(5) 0.0032(5)
C72 0.0378(7) 0.0189(5) 0.0205(6) 0.0045(4) 0.0014(5) 0.0095(5)
C73 0.0312(6) 0.0235(6) 0.0239(6) 0.0026(5) -0.0063(5) 0.0105(5)
C74 0.0237(6) 0.0192(5) 0.0233(6) 0.0015(4) -0.0035(5) 0.0042(4)

#==============================================================================

# MOLECULAR GEOMETRY
 
_geom_special_details
;
 All esds (except the esd in the dihedral angle between two l.s. planes)
 are estimated using the full covariance matrix.  The cell esds are taken
 into account individually in the estimation of esds in distances, angles
 and torsion angles; correlations between esds in cell parameters are only
 used when they are defined by crystal symmetry.  An approximate (isotropic)
 treatment of cell esds is used for estimating esds involving l.s. planes.
;
 
loop_
 _geom_bond_atom_site_label_1
 _geom_bond_atom_site_label_2
 _geom_bond_distance
 _geom_bond_site_symmetry_2
 _geom_bond_publ_flag
N1 C1 1.3323(17) . ?
N1 C5 1.3343(18) . ?
C1 C2 1.4041(16) . ?
C1 H1 0.9500 . ?
C2 C3 1.4109(16) . ?
C2 C6 1.4209(16) . ?
C3 C4 1.4090(16) . ?
C3 C9 1.4281(15) . ?
C4 C5 1.4018(17) . ?
C4 C12 1.4224(17) . ?
C5 H5 0.9500 . ?
C6 C7 1.3671(16) . ?
C6 H6 0.9500 . ?
C7 C8 1.4542(15) . ?
C7 C26 1.4898(15) . ?
C8 C13 1.4239(15) . ?
C8 C9 1.4275(15) . ?
C9 C10 1.4342(15) . ?
C10 C15 1.4249(15) . ?
C10 C11 1.4571(15) . ?
C11 C12 1.3677(16) . ?
C11 C32 1.4924(16) . ?
C12 H12 0.9500 . ?
C13 C14 1.4253(15) . ?
C13 C16 1.4393(15) . ?
C14 C15 1.4250(15) . ?
C14 C19 1.4364(15) . ?
C15 C22 1.4375(15) . ?
C16 C17 1.3574(16) . ?
C16 H16 0.9500 . ?
C17 C18 1.4300(17) . ?
C17 H17 0.9500 . ?
C18 C23 1.4037(16) . ?
C18 C19 1.4224(16) . ?
C19 C20 1.4196(16) . ?
C20 C25 1.4056(16) . ?
C20 C21 1.4268(17) . ?
C21 C22 1.3568(17) . ?
C21 H21 0.9500 . ?
C22 H22 0.9500 . ?
C23 C24 1.3857(19) . ?
C23 H23 0.9500 . ?
C24 C25 1.384(2) . ?
C24 H24 0.9500 . ?
C25 H25 0.9500 . ?
C26 C27 1.3918(16) . ?
C26 C31 1.3981(15) . ?
C27 C28 1.3946(17) . ?
C27 H27 0.9500 . ?
C28 C29 1.3849(19) . ?
C28 H28 0.9500 . ?
C29 C30 1.3913(18) . ?
C29 H29 0.9500 . ?
C30 C31 1.3852(17) . ?
C30 H30 0.9500 . ?
C31 H31 0.9500 . ?
C32 C37 1.3991(16) . ?
C32 C33 1.3994(17) . ?
C33 C34 1.3910(17) . ?
C33 H33 0.9500 . ?
C34 C35 1.3883(18) . ?
C34 H34 0.9500 . ?
C35 C36 1.387(2) . ?
C35 H35 0.9500 . ?
C36 C37 1.3886(18) . ?
C36 H36 0.9500 . ?
C37 H37 0.9500 . ?
N2 C38 1.3385(16) . ?
N2 C42 1.3389(16) . ?
C38 C39 1.4018(16) . ?
C38 H38 0.9500 . ?
C39 C40 1.4125(15) . ?
C39 C43 1.4236(16) . ?
C40 C41 1.4127(16) . ?
C40 C46 1.4284(15) . ?
C41 C42 1.4009(16) . ?
C41 C49 1.4215(16) . ?
C42 H42 0.9500 . ?
C43 C44 1.3673(16) . ?
C43 H43 0.9500 . ?
C44 C45 1.4573(15) . ?
C44 C63 1.4922(15) . ?
C45 C50 1.4257(15) . ?
C45 C46 1.4304(15) . ?
C46 C47 1.4317(14) . ?
C47 C52 1.4249(15) . ?
C47 C48 1.4563(15) . ?
C48 C49 1.3667(16) . ?
C48 C69 1.4878(15) . ?
C49 H49 0.9500 . ?
C50 C51 1.4274(14) . ?
C50 C53 1.4374(15) . ?
C51 C52 1.4274(15) . ?
C51 C56 1.4342(15) . ?
C52 C59 1.4387(14) . ?
C53 C54 1.3571(16) . ?
C53 H53 0.9500 . ?
C54 C55 1.4271(15) . ?
C54 H54 0.9500 . ?
C55 C60 1.4014(16) . ?
C55 C56 1.4171(15) . ?
C56 C57 1.4235(15) . ?
C57 C62 1.4013(16) . ?
C57 C58 1.4280(16) . ?
C58 C59 1.3548(16) . ?
C58 H58 0.9500 . ?
C59 H59 0.9500 . ?
C60 C61 1.3869(17) . ?
C60 H60 0.9500 . ?
C61 C62 1.3887(18) . ?
C61 H61 0.9500 . ?
C62 H62 0.9500 . ?
C63 C68 1.3959(16) . ?
C63 C64 1.3959(16) . ?
C64 C65 1.3902(17) . ?
C64 H64 0.9500 . ?
C65 C66 1.3855(19) . ?
C65 H65 0.9500 . ?
C66 C67 1.3873(18) . ?
C66 H66 0.9500 . ?
C67 C68 1.3898(17) . ?
C67 H67 0.9500 . ?
C68 H68 0.9500 . ?
C69 C74 1.3945(16) . ?
C69 C70 1.3960(17) . ?
C70 C71 1.3875(17) . ?
C70 H70 0.9500 . ?
C71 C72 1.3831(19) . ?
C71 H71 0.9500 . ?
C72 C73 1.3819(19) . ?
C72 H72 0.9500 . ?
C73 C74 1.3918(17) . ?
C73 H73 0.9500 . ?
C74 H74 0.9500 . ?
 
loop_
 _geom_angle_atom_site_label_1
 _geom_angle_atom_site_label_2
 _geom_angle_atom_site_label_3
 _geom_angle
 _geom_angle_site_symmetry_1
 _geom_angle_site_symmetry_3
 _geom_angle_publ_flag
C1 N1 C5 116.89(11) . . ?
N1 C1 C2 124.28(12) . . ?
N1 C1 H1 117.9 . . ?
C2 C1 H1 117.9 . . ?
C1 C2 C3 118.31(11) . . ?
C1 C2 C6 122.76(11) . . ?
C3 C2 C6 118.79(10) . . ?
C4 C3 C2 117.73(10) . . ?
C4 C3 C9 120.85(10) . . ?
C2 C3 C9 121.39(10) . . ?
C5 C4 C3 118.14(11) . . ?
C5 C4 C12 123.10(11) . . ?
C3 C4 C12 118.74(10) . . ?
N1 C5 C4 124.59(12) . . ?
N1 C5 H5 117.7 . . ?
C4 C5 H5 117.7 . . ?
C7 C6 C2 121.53(11) . . ?
C7 C6 H6 119.2 . . ?
C2 C6 H6 119.2 . . ?
C6 C7 C8 120.51(10) . . ?
C6 C7 C26 115.70(10) . . ?
C8 C7 C26 123.04(10) . . ?
C13 C8 C9 117.97(10) . . ?
C13 C8 C7 123.26(10) . . ?
C9 C8 C7 118.74(10) . . ?
C8 C9 C3 118.70(10) . . ?
C8 C9 C10 122.10(10) . . ?
C3 C9 C10 119.17(10) . . ?
C15 C10 C9 117.40(10) . . ?
C15 C10 C11 124.20(10) . . ?
C9 C10 C11 118.32(10) . . ?
C12 C11 C10 119.91(10) . . ?
C12 C11 C32 115.50(10) . . ?
C10 C11 C32 124.45(10) . . ?
C11 C12 C4 122.12(11) . . ?
C11 C12 H12 118.9 . . ?
C4 C12 H12 118.9 . . ?
C8 C13 C14 118.48(10) . . ?
C8 C13 C16 123.38(10) . . ?
C14 C13 C16 118.15(10) . . ?
C15 C14 C13 121.41(10) . . ?
C15 C14 C19 119.85(10) . . ?
C13 C14 C19 118.71(10) . . ?
C10 C15 C14 118.98(10) . . ?
C10 C15 C22 123.22(10) . . ?
C14 C15 C22 117.65(10) . . ?
C17 C16 C13 121.67(11) . . ?
C17 C16 H16 119.2 . . ?
C13 C16 H16 119.2 . . ?
C16 C17 C18 121.03(11) . . ?
C16 C17 H17 119.5 . . ?
C18 C17 H17 119.5 . . ?
C23 C18 C19 119.55(11) . . ?
C23 C18 C17 122.11(11) . . ?
C19 C18 C17 118.32(10) . . ?
C20 C19 C18 119.25(10) . . ?
C20 C19 C14 120.14(10) . . ?
C18 C19 C14 120.60(10) . . ?
C25 C20 C19 119.20(11) . . ?
C25 C20 C21 122.43(11) . . ?
C19 C20 C21 118.34(10) . . ?
C22 C21 C20 121.54(11) . . ?
C22 C21 H21 119.2 . . ?
C20 C21 H21 119.2 . . ?
C21 C22 C15 121.89(11) . . ?
C21 C22 H22 119.1 . . ?
C15 C22 H22 119.1 . . ?
C24 C23 C18 120.54(12) . . ?
C24 C23 H23 119.7 . . ?
C18 C23 H23 119.7 . . ?
C25 C24 C23 120.46(11) . . ?
C25 C24 H24 119.8 . . ?
C23 C24 H24 119.8 . . ?
C24 C25 C20 120.90(12) . . ?
C24 C25 H25 119.6 . . ?
C20 C25 H25 119.6 . . ?
C27 C26 C31 119.09(11) . . ?
C27 C26 C7 121.40(10) . . ?
C31 C26 C7 119.29(10) . . ?
C26 C27 C28 120.29(11) . . ?
C26 C27 H27 119.9 . . ?
C28 C27 H27 119.9 . . ?
C29 C28 C27 120.31(12) . . ?
C29 C28 H28 119.8 . . ?
C27 C28 H28 119.8 . . ?
C28 C29 C30 119.55(12) . . ?
C28 C29 H29 120.2 . . ?
C30 C29 H29 120.2 . . ?
C31 C30 C29 120.40(11) . . ?
C31 C30 H30 119.8 . . ?
C29 C30 H30 119.8 . . ?
C30 C31 C26 120.35(11) . . ?
C30 C31 H31 119.8 . . ?
C26 C31 H31 119.8 . . ?
C37 C32 C33 118.70(11) . . ?
C37 C32 C11 119.55(11) . . ?
C33 C32 C11 121.52(10) . . ?
C34 C33 C32 120.02(11) . . ?
C34 C33 H33 120.0 . . ?
C32 C33 H33 120.0 . . ?
C35 C34 C33 120.68(12) . . ?
C35 C34 H34 119.7 . . ?
C33 C34 H34 119.7 . . ?
C36 C35 C34 119.73(12) . . ?
C36 C35 H35 120.1 . . ?
C34 C35 H35 120.1 . . ?
C35 C36 C37 119.92(12) . . ?
C35 C36 H36 120.0 . . ?
C37 C36 H36 120.0 . . ?
C36 C37 C32 120.94(12) . . ?
C36 C37 H37 119.5 . . ?
C32 C37 H37 119.5 . . ?
C38 N2 C42 117.08(10) . . ?
N2 C38 C39 124.28(11) . . ?
N2 C38 H38 117.9 . . ?
C39 C38 H38 117.9 . . ?
C38 C39 C40 118.35(11) . . ?
C38 C39 C43 123.19(10) . . ?
C40 C39 C43 118.41(10) . . ?
C39 C40 C41 117.63(10) . . ?
C39 C40 C46 121.17(10) . . ?
C41 C40 C46 121.20(10) . . ?
C42 C41 C40 118.57(10) . . ?
C42 C41 C49 122.60(11) . . ?
C40 C41 C49 118.71(10) . . ?
N2 C42 C41 124.08(11) . . ?
N2 C42 H42 118.0 . . ?
C41 C42 H42 118.0 . . ?
C44 C43 C39 122.13(10) . . ?
C44 C43 H43 118.9 . . ?
C39 C43 H43 118.9 . . ?
C43 C44 C45 120.28(10) . . ?
C43 C44 C63 115.31(10) . . ?
C45 C44 C63 124.26(10) . . ?
C50 C45 C46 118.04(9) . . ?
C50 C45 C44 123.62(10) . . ?
C46 C45 C44 118.33(10) . . ?
C40 C46 C45 119.28(10) . . ?
C40 C46 C47 118.83(10) . . ?
C45 C46 C47 121.89(10) . . ?
C52 C47 C46 118.13(10) . . ?
C52 C47 C48 123.30(10) . . ?
C46 C47 C48 118.57(9) . . ?
C49 C48 C47 120.22(10) . . ?
C49 C48 C69 116.01(10) . . ?
C47 C48 C69 123.43(10) . . ?
C48 C49 C41 121.84(11) . . ?
C48 C49 H49 119.1 . . ?
C41 C49 H49 119.1 . . ?
C45 C50 C51 119.00(10) . . ?
C45 C50 C53 123.16(9) . . ?
C51 C50 C53 117.79(10) . . ?
C52 C51 C50 121.28(10) . . ?
C52 C51 C56 119.11(9) . . ?
C50 C51 C56 119.60(10) . . ?
C47 C52 C51 118.86(9) . . ?
C47 C52 C59 123.14(10) . . ?
C51 C52 C59 117.99(10) . . ?
C54 C53 C50 121.74(10) . . ?
C54 C53 H53 119.1 . . ?
C50 C53 H53 119.1 . . ?
C53 C54 C55 121.51(10) . . ?
C53 C54 H54 119.2 . . ?
C55 C54 H54 119.2 . . ?
C60 C55 C56 119.67(10) . . ?
C60 C55 C54 121.91(11) . . ?
C56 C55 C54 118.39(10) . . ?
C55 C56 C57 118.97(10) . . ?
C55 C56 C51 120.38(10) . . ?
C57 C56 C51 120.64(10) . . ?
C62 C57 C56 119.70(10) . . ?
C62 C57 C58 121.95(10) . . ?
C56 C57 C58 118.33(10) . . ?
C59 C58 C57 121.24(10) . . ?
C59 C58 H58 119.4 . . ?
C57 C58 H58 119.4 . . ?
C58 C59 C52 121.96(10) . . ?
C58 C59 H59 119.0 . . ?
C52 C59 H59 119.0 . . ?
C61 C60 C55 120.79(11) . . ?
C61 C60 H60 119.6 . . ?
C55 C60 H60 119.6 . . ?
C60 C61 C62 120.27(11) . . ?
C60 C61 H61 119.9 . . ?
C62 C61 H61 119.9 . . ?
C61 C62 C57 120.56(11) . . ?
C61 C62 H62 119.7 . . ?
C57 C62 H62 119.7 . . ?
C68 C63 C64 118.93(11) . . ?
C68 C63 C44 120.85(10) . . ?
C64 C63 C44 120.08(10) . . ?
C65 C64 C63 120.23(11) . . ?
C65 C64 H64 119.9 . . ?
C63 C64 H64 119.9 . . ?
C66 C65 C64 120.51(12) . . ?
C66 C65 H65 119.7 . . ?
C64 C65 H65 119.7 . . ?
C65 C66 C67 119.60(11) . . ?
C65 C66 H66 120.2 . . ?
C67 C66 H66 120.2 . . ?
C66 C67 C68 120.23(12) . . ?
C66 C67 H67 119.9 . . ?
C68 C67 H67 119.9 . . ?
C67 C68 C63 120.49(11) . . ?
C67 C68 H68 119.8 . . ?
C63 C68 H68 119.8 . . ?
C74 C69 C70 118.78(10) . . ?
C74 C69 C48 120.61(10) . . ?
C70 C69 C48 120.53(10) . . ?
C71 C70 C69 120.51(11) . . ?
C71 C70 H70 119.7 . . ?
C69 C70 H70 119.7 . . ?
C72 C71 C70 120.26(12) . . ?
C72 C71 H71 119.9 . . ?
C70 C71 H71 119.9 . . ?
C73 C72 C71 119.80(11) . . ?
C73 C72 H72 120.1 . . ?
C71 C72 H72 120.1 . . ?
C72 C73 C74 120.31(12) . . ?
C72 C73 H73 119.8 . . ?
C74 C73 H73 119.8 . . ?
C73 C74 C69 120.32(12) . . ?
C73 C74 H74 119.8 . . ?
C69 C74 H74 119.8 . . ?
 
loop_
 _geom_torsion_atom_site_label_1
 _geom_torsion_atom_site_label_2
 _geom_torsion_atom_site_label_3
 _geom_torsion_atom_site_label_4
 _geom_torsion
 _geom_torsion_site_symmetry_1
 _geom_torsion_site_symmetry_2
 _geom_torsion_site_symmetry_3
 _geom_torsion_site_symmetry_4
 _geom_torsion_publ_flag
C5 N1 C1 C2 -0.05(18) . . . . ?
N1 C1 C2 C3 1.91(18) . . . . ?
N1 C1 C2 C6 177.65(11) . . . . ?
C1 C2 C3 C4 -2.44(16) . . . . ?
C6 C2 C3 C4 -178.34(10) . . . . ?
C1 C2 C3 C9 176.03(10) . . . . ?
C6 C2 C3 C9 0.12(16) . . . . ?
C2 C3 C4 C5 1.29(16) . . . . ?
C9 C3 C4 C5 -177.19(10) . . . . ?
C2 C3 C4 C12 -177.37(10) . . . . ?
C9 C3 C4 C12 4.15(17) . . . . ?
C1 N1 C5 C4 -1.26(19) . . . . ?
C3 C4 C5 N1 0.62(19) . . . . ?
C12 C4 C5 N1 179.22(12) . . . . ?
C1 C2 C6 C7 -175.69(11) . . . . ?
C3 C2 C6 C7 0.02(17) . . . . ?
C2 C6 C7 C8 -3.44(17) . . . . ?
C2 C6 C7 C26 166.90(10) . . . . ?
C6 C7 C8 C13 -175.44(10) . . . . ?
C26 C7 C8 C13 14.96(17) . . . . ?
C6 C7 C8 C9 6.66(16) . . . . ?
C26 C7 C8 C9 -162.94(10) . . . . ?
C13 C8 C9 C3 175.59(10) . . . . ?
C7 C8 C9 C3 -6.40(15) . . . . ?
C13 C8 C9 C10 -6.57(16) . . . . ?
C7 C8 C9 C10 171.44(10) . . . . ?
C4 C3 C9 C8 -178.42(10) . . . . ?
C2 C3 C9 C8 3.16(16) . . . . ?
C4 C3 C9 C10 3.67(16) . . . . ?
C2 C3 C9 C10 -174.74(10) . . . . ?
C8 C9 C10 C15 -10.90(16) . . . . ?
C3 C9 C10 C15 166.93(10) . . . . ?
C8 C9 C10 C11 172.11(10) . . . . ?
C3 C9 C10 C11 -10.06(15) . . . . ?
C15 C10 C11 C12 -167.91(11) . . . . ?
C9 C10 C11 C12 8.86(16) . . . . ?
C15 C10 C11 C32 16.63(17) . . . . ?
C9 C10 C11 C32 -166.60(10) . . . . ?
C10 C11 C12 C4 -1.04(18) . . . . ?
C32 C11 C12 C4 174.81(11) . . . . ?
C5 C4 C12 C11 175.88(12) . . . . ?
C3 C4 C12 C11 -5.53(18) . . . . ?
C9 C8 C13 C14 17.78(15) . . . . ?
C7 C8 C13 C14 -160.14(10) . . . . ?
C9 C8 C13 C16 -162.21(10) . . . . ?
C7 C8 C13 C16 19.88(16) . . . . ?
C8 C13 C14 C15 -11.92(15) . . . . ?
C16 C13 C14 C15 168.06(10) . . . . ?
C8 C13 C14 C19 166.17(10) . . . . ?
C16 C13 C14 C19 -13.84(15) . . . . ?
C9 C10 C15 C14 16.88(15) . . . . ?
C11 C10 C15 C14 -166.32(10) . . . . ?
C9 C10 C15 C22 -158.70(10) . . . . ?
C11 C10 C15 C22 18.09(17) . . . . ?
C13 C14 C15 C10 -5.85(16) . . . . ?
C19 C14 C15 C10 176.08(10) . . . . ?
C13 C14 C15 C22 169.98(10) . . . . ?
C19 C14 C15 C22 -8.10(15) . . . . ?
C8 C13 C16 C17 -171.01(11) . . . . ?
C14 C13 C16 C17 9.01(16) . . . . ?
C13 C16 C17 C18 2.04(18) . . . . ?
C16 C17 C18 C23 173.73(11) . . . . ?
C16 C17 C18 C19 -7.89(17) . . . . ?
C23 C18 C19 C20 -0.52(16) . . . . ?
C17 C18 C19 C20 -178.94(10) . . . . ?
C23 C18 C19 C14 -178.92(10) . . . . ?
C17 C18 C19 C14 2.66(16) . . . . ?
C15 C14 C19 C20 7.95(16) . . . . ?
C13 C14 C19 C20 -170.18(10) . . . . ?
C15 C14 C19 C18 -173.67(10) . . . . ?
C13 C14 C19 C18 8.20(15) . . . . ?
C18 C19 C20 C25 -2.32(16) . . . . ?
C14 C19 C20 C25 176.09(10) . . . . ?
C18 C19 C20 C21 179.59(10) . . . . ?
C14 C19 C20 C21 -2.00(16) . . . . ?
C25 C20 C21 C22 178.25(11) . . . . ?
C19 C20 C21 C22 -3.72(17) . . . . ?
C20 C21 C22 C15 3.49(18) . . . . ?
C10 C15 C22 C21 178.14(11) . . . . ?
C14 C15 C22 C21 2.50(17) . . . . ?
C19 C18 C23 C24 2.59(18) . . . . ?
C17 C18 C23 C24 -179.05(12) . . . . ?
C18 C23 C24 C25 -1.77(19) . . . . ?
C23 C24 C25 C20 -1.17(19) . . . . ?
C19 C20 C25 C24 3.20(18) . . . . ?
C21 C20 C25 C24 -178.79(11) . . . . ?
C6 C7 C26 C27 56.81(15) . . . . ?
C8 C7 C26 C27 -133.13(12) . . . . ?
C6 C7 C26 C31 -117.76(12) . . . . ?
C8 C7 C26 C31 52.30(16) . . . . ?
C31 C26 C27 C28 -1.60(19) . . . . ?
C7 C26 C27 C28 -176.17(11) . . . . ?
C26 C27 C28 C29 1.2(2) . . . . ?
C27 C28 C29 C30 0.1(2) . . . . ?
C28 C29 C30 C31 -1.0(2) . . . . ?
C29 C30 C31 C26 0.62(19) . . . . ?
C27 C26 C31 C30 0.68(18) . . . . ?
C7 C26 C31 C30 175.38(11) . . . . ?
C12 C11 C32 C37 51.02(15) . . . . ?
C10 C11 C32 C37 -133.33(12) . . . . ?
C12 C11 C32 C33 -123.47(12) . . . . ?
C10 C11 C32 C33 52.17(16) . . . . ?
C37 C32 C33 C34 -1.17(17) . . . . ?
C11 C32 C33 C34 173.37(11) . . . . ?
C32 C33 C34 C35 0.95(18) . . . . ?
C33 C34 C35 C36 -0.22(19) . . . . ?
C34 C35 C36 C37 -0.26(19) . . . . ?
C35 C36 C37 C32 0.02(19) . . . . ?
C33 C32 C37 C36 0.70(18) . . . . ?
C11 C32 C37 C36 -173.96(11) . . . . ?
C42 N2 C38 C39 1.04(19) . . . . ?
N2 C38 C39 C40 -0.71(19) . . . . ?
N2 C38 C39 C43 -178.20(12) . . . . ?
C38 C39 C40 C41 -0.52(16) . . . . ?
C43 C39 C40 C41 177.09(11) . . . . ?
C38 C39 C40 C46 179.83(11) . . . . ?
C43 C39 C40 C46 -2.57(16) . . . . ?
C39 C40 C41 C42 1.33(16) . . . . ?
C46 C40 C41 C42 -179.02(11) . . . . ?
C39 C40 C41 C49 177.44(11) . . . . ?
C46 C40 C41 C49 -2.90(17) . . . . ?
C38 N2 C42 C41 -0.13(19) . . . . ?
C40 C41 C42 N2 -1.05(19) . . . . ?
C49 C41 C42 N2 -177.01(12) . . . . ?
C38 C39 C43 C44 -179.52(12) . . . . ?
C40 C39 C43 C44 2.99(17) . . . . ?
C39 C43 C44 C45 1.53(18) . . . . ?
C39 C43 C44 C63 -174.19(11) . . . . ?
C43 C44 C45 C50 173.22(11) . . . . ?
C63 C44 C45 C50 -11.47(17) . . . . ?
C43 C44 C45 C46 -6.41(16) . . . . ?
C63 C44 C45 C46 168.91(10) . . . . ?
C39 C40 C46 C45 -2.34(16) . . . . ?
C41 C40 C46 C45 178.01(10) . . . . ?
C39 C40 C46 C47 177.36(10) . . . . ?
C41 C40 C46 C47 -2.29(16) . . . . ?
C50 C45 C46 C40 -172.93(10) . . . . ?
C44 C45 C46 C40 6.72(15) . . . . ?
C50 C45 C46 C47 7.39(16) . . . . ?
C44 C45 C46 C47 -172.97(10) . . . . ?
C40 C46 C47 C52 -171.55(10) . . . . ?
C45 C46 C47 C52 8.14(16) . . . . ?
C40 C46 C47 C48 8.09(15) . . . . ?
C45 C46 C47 C48 -172.22(10) . . . . ?
C52 C47 C48 C49 170.61(11) . . . . ?
C46 C47 C48 C49 -9.00(16) . . . . ?
C52 C47 C48 C69 -16.36(17) . . . . ?
C46 C47 C48 C69 164.03(10) . . . . ?
C47 C48 C49 C41 3.88(18) . . . . ?
C69 C48 C49 C41 -169.65(11) . . . . ?
C42 C41 C49 C48 178.05(12) . . . . ?
C40 C41 C49 C48 2.10(18) . . . . ?
C46 C45 C50 C51 -15.13(15) . . . . ?
C44 C45 C50 C51 165.24(10) . . . . ?
C46 C45 C50 C53 162.51(10) . . . . ?
C44 C45 C50 C53 -17.11(17) . . . . ?
C45 C50 C51 C52 7.69(15) . . . . ?
C53 C50 C51 C52 -170.08(10) . . . . ?
C45 C50 C51 C56 -173.28(10) . . . . ?
C53 C50 C51 C56 8.95(15) . . . . ?
C46 C47 C52 C51 -15.67(15) . . . . ?
C48 C47 C52 C51 164.71(10) . . . . ?
C46 C47 C52 C59 163.33(10) . . . . ?
C48 C47 C52 C59 -16.29(17) . . . . ?
C50 C51 C52 C47 8.04(16) . . . . ?
C56 C51 C52 C47 -170.98(10) . . . . ?
C50 C51 C52 C59 -171.00(10) . . . . ?
C56 C51 C52 C59 9.97(15) . . . . ?
C45 C50 C53 C54 177.09(10) . . . . ?
C51 C50 C53 C54 -5.24(16) . . . . ?
C50 C53 C54 C55 -1.33(17) . . . . ?
C53 C54 C55 C60 -177.99(11) . . . . ?
C53 C54 C55 C56 4.09(17) . . . . ?
C60 C55 C56 C57 0.38(16) . . . . ?
C54 C55 C56 C57 178.34(10) . . . . ?
C60 C55 C56 C51 -178.15(10) . . . . ?
C54 C55 C56 C51 -0.18(16) . . . . ?
C52 C51 C56 C55 172.67(10) . . . . ?
C50 C51 C56 C55 -6.37(15) . . . . ?
C52 C51 C56 C57 -5.83(15) . . . . ?
C50 C51 C56 C57 175.13(10) . . . . ?
C55 C56 C57 C62 1.54(16) . . . . ?
C51 C56 C57 C62 -179.94(10) . . . . ?
C55 C56 C57 C58 -179.75(10) . . . . ?
C51 C56 C57 C58 -1.23(16) . . . . ?
C62 C57 C58 C59 -177.29(11) . . . . ?
C56 C57 C58 C59 4.03(17) . . . . ?
C57 C58 C59 C52 0.36(17) . . . . ?
C47 C52 C59 C58 173.54(11) . . . . ?
C51 C52 C59 C58 -7.45(16) . . . . ?
C56 C55 C60 C61 -1.96(18) . . . . ?
C54 C55 C60 C61 -179.86(11) . . . . ?
C55 C60 C61 C62 1.61(19) . . . . ?
C60 C61 C62 C57 0.36(19) . . . . ?
C56 C57 C62 C61 -1.93(18) . . . . ?
C58 C57 C62 C61 179.41(11) . . . . ?
C43 C44 C63 C68 111.12(13) . . . . ?
C45 C44 C63 C68 -64.40(16) . . . . ?
C43 C44 C63 C64 -64.56(15) . . . . ?
C45 C44 C63 C64 119.91(12) . . . . ?
C68 C63 C64 C65 0.79(18) . . . . ?
C44 C63 C64 C65 176.56(11) . . . . ?
C63 C64 C65 C66 -1.00(19) . . . . ?
C64 C65 C66 C67 0.17(19) . . . . ?
C65 C66 C67 C68 0.85(19) . . . . ?
C66 C67 C68 C63 -1.04(18) . . . . ?
C64 C63 C68 C67 0.22(17) . . . . ?
C44 C63 C68 C67 -175.51(11) . . . . ?
C49 C48 C69 C74 -54.53(15) . . . . ?
C47 C48 C69 C74 132.17(12) . . . . ?
C49 C48 C69 C70 122.15(13) . . . . ?
C47 C48 C69 C70 -51.15(16) . . . . ?
C74 C69 C70 C71 -0.76(18) . . . . ?
C48 C69 C70 C71 -177.49(11) . . . . ?
C69 C70 C71 C72 -0.36(19) . . . . ?
C70 C71 C72 C73 1.5(2) . . . . ?
C71 C72 C73 C74 -1.6(2) . . . . ?
C72 C73 C74 C69 0.5(2) . . . . ?
C70 C69 C74 C73 0.71(18) . . . . ?
C48 C69 C74 C73 177.45(11) . . . . ?
 
_refine_diff_density_max    0.504
_refine_diff_density_min   -0.256
_refine_diff_density_rms    0.060

_shelx_res_file
;

    shelx.res created by SHELXL-2014/7

TITL is_4apyh in P-1
CELL  0.71073   8.9760  12.0658  22.3014   96.468   94.220  101.685
ZERR     4.00   0.0005   0.0006   0.0011    0.002    0.002    0.002
LATT   1
SFAC  C    H    N
UNIT  148 84 4
MERG   2
OMIT    -3.00  62.00
OMIT     0   0   2
OMIT     0   0   1
OMIT     0  -1   1
OMIT     0   1   1
FMAP   2
PLAN   20
SIZE     0.160   0.250   0.390
ACTA
BOND   $H
CONF
LIST   4
L.S.  12
TEMP  -150.07
WGHT    0.081100    0.657300
FVAR       0.33317
N1    3    1.043584    0.719159    0.587659    11.00000    0.02110    0.03126 =
         0.02559    0.00857   -0.00276    0.00487
C1    1    0.974753    0.651134    0.537906    11.00000    0.01964    0.02514 =
         0.02325    0.00926    0.00070    0.00627
AFIX  43
H1    2    1.030494    0.601571    0.517817    11.00000   -1.20000
AFIX   0
C2    1    0.825207    0.647910    0.513224    11.00000    0.01854    0.01994 =
         0.01765    0.00763    0.00160    0.00482
C3    1    0.743109    0.723645    0.541636    11.00000    0.01707    0.01920 =
         0.01524    0.00615    0.00055    0.00253
C4    1    0.814469    0.795026    0.594644    11.00000    0.01939    0.02247 =
         0.01634    0.00477   -0.00106    0.00195
C5    1    0.963332    0.788144    0.615147    11.00000    0.02187    0.03137 =
         0.02030    0.00501   -0.00456    0.00275
AFIX  43
H5    2    1.010385    0.835952    0.651138    11.00000   -1.20000
AFIX   0
C6    1    0.757311    0.577212    0.458810    11.00000    0.02143    0.01912 =
         0.01841    0.00582    0.00280    0.00684
AFIX  43
H6    2    0.811934    0.525998    0.439447    11.00000   -1.20000
AFIX   0
C7    1    0.615205    0.581177    0.433674    11.00000    0.02004    0.01510 =
         0.01468    0.00341    0.00153    0.00380
C8    1    0.525280    0.654002    0.463997    11.00000    0.01782    0.01548 =
         0.01345    0.00317    0.00110    0.00314
C9    1    0.594258    0.730170    0.516902    11.00000    0.01712    0.01585 =
         0.01330    0.00340    0.00068    0.00175
C10   1    0.521079    0.815247    0.544613    11.00000    0.01725    0.01589 =
         0.01368    0.00211    0.00142    0.00127
C11   1    0.590064    0.879203    0.602757    11.00000    0.02139    0.01718 =
         0.01368    0.00079    0.00139    0.00066
C12   1    0.731493    0.868635    0.625516    11.00000    0.02229    0.02328 =
         0.01497    0.00104   -0.00110    0.00079
AFIX  43
H12   2    0.775729    0.911846    0.663152    11.00000   -1.20000
AFIX   0
C13   1    0.372655    0.656019    0.442460    11.00000    0.01688    0.01587 =
         0.01328    0.00227    0.00160    0.00211
C14   1    0.312355    0.752727    0.462713    11.00000    0.01592    0.01679 =
         0.01287    0.00294    0.00249    0.00253
C15   1    0.389063    0.835444    0.511742    11.00000    0.01760    0.01683 =
         0.01320    0.00245    0.00243    0.00309
C16   1    0.275729    0.565278    0.401201    11.00000    0.01949    0.01795 =
         0.01769    0.00090    0.00231    0.00184
AFIX  43
H16   2    0.308392    0.495745    0.391855    11.00000   -1.20000
AFIX   0
C17   1    0.138835    0.576527    0.375305    11.00000    0.01860    0.02256 =
         0.01679    0.00059    0.00031   -0.00021
AFIX  43
H17   2    0.076200    0.514049    0.349302    11.00000   -1.20000
AFIX   0
C18   1    0.087437    0.680962    0.386557    11.00000    0.01708    0.02523 =
         0.01433    0.00411    0.00229    0.00230
C19   1    0.173645    0.767932    0.431462    11.00000    0.01621    0.02120 =
         0.01390    0.00538    0.00349    0.00369
C20   1    0.123218    0.871529    0.444075    11.00000    0.01943    0.02452 =
         0.01672    0.00750    0.00545    0.00700
C21   1    0.210814    0.957337    0.489568    11.00000    0.02536    0.02021 =
         0.01902    0.00520    0.00601    0.00915
AFIX  43
H21   2    0.181877    1.028801    0.496792    11.00000   -1.20000
AFIX   0
C22   1    0.334473    0.939260    0.522755    11.00000    0.02425    0.01762 =
         0.01641    0.00260    0.00345    0.00535
AFIX  43
H22   2    0.386471    0.996861    0.554171    11.00000   -1.20000
AFIX   0
C23   1   -0.046361    0.698584    0.355903    11.00000    0.01833    0.03431 =
         0.01875    0.00633   -0.00036    0.00265
AFIX  43
H23   2   -0.106429    0.639451    0.327092    11.00000   -1.20000
AFIX   0
C24   1   -0.091547    0.801532    0.367321    11.00000    0.02092    0.03978 =
         0.02333    0.01315    0.00048    0.00955
AFIX  43
H24   2   -0.180755    0.813231    0.345466    11.00000   -1.20000
AFIX   0
C25   1   -0.007625    0.887417    0.410338    11.00000    0.02274    0.03256 =
         0.02276    0.01096    0.00527    0.01219
AFIX  43
H25   2   -0.038869    0.958073    0.417159    11.00000   -1.20000
AFIX   0
C26   1    0.572451    0.522811    0.370430    11.00000    0.01886    0.01717 =
         0.01590    0.00171    0.00259    0.00426
C27   1    0.573928    0.407913    0.355496    11.00000    0.03107    0.01843 =
         0.02039    0.00330    0.00431    0.00855
AFIX  43
H27   2    0.596605    0.364007    0.386404    11.00000   -1.20000
AFIX   0
C28   1    0.542266    0.356956    0.295359    11.00000    0.03624    0.01966 =
         0.02493   -0.00109    0.00580    0.00788
AFIX  43
H28   2    0.541519    0.278136    0.285587    11.00000   -1.20000
AFIX   0
C29   1    0.511907    0.420717    0.249818    11.00000    0.03013    0.02711 =
         0.01864   -0.00215    0.00381    0.00487
AFIX  43
H29   2    0.490215    0.385878    0.208876    11.00000   -1.20000
AFIX   0
C30   1    0.513392    0.536147    0.264436    11.00000    0.02634    0.02474 =
         0.01770    0.00487    0.00157    0.00468
AFIX  43
H30   2    0.494234    0.580454    0.233250    11.00000   -1.20000
AFIX   0
C31   1    0.542638    0.586850    0.324189    11.00000    0.02179    0.01780 =
         0.01847    0.00326    0.00208    0.00419
AFIX  43
H31   2    0.542438    0.665549    0.333800    11.00000   -1.20000
AFIX   0
C32   1    0.512380    0.951865    0.643118    11.00000    0.02360    0.01809 =
         0.01296    0.00099   -0.00081    0.00282
C33   1    0.367442    0.909616    0.660726    11.00000    0.02362    0.01888 =
         0.01618   -0.00021   -0.00095    0.00233
AFIX  43
H33   2    0.311656    0.835891    0.643626    11.00000   -1.20000
AFIX   0
C34   1    0.305024    0.975533    0.703259    11.00000    0.02285    0.02681 =
         0.01775   -0.00056   -0.00029    0.00581
AFIX  43
H34   2    0.207243    0.945963    0.715500    11.00000   -1.20000
AFIX   0
C35   1    0.384161    1.084092    0.728004    11.00000    0.03112    0.02548 =
         0.01770   -0.00467   -0.00303    0.01062
AFIX  43
H35   2    0.340552    1.128652    0.756922    11.00000   -1.20000
AFIX   0
C36   1    0.527110    1.127207    0.710334    11.00000    0.03309    0.01840 =
         0.01968   -0.00284   -0.00438    0.00299
AFIX  43
H36   2    0.581527    1.201570    0.727009    11.00000   -1.20000
AFIX   0
C37   1    0.590631    1.061562    0.668235    11.00000    0.02730    0.01910 =
         0.01863    0.00157    0.00005   -0.00022
AFIX  43
H37   2    0.688626    1.091565    0.656317    11.00000   -1.20000
AFIX   0
N2    3   -0.005748    0.991085    0.209137    11.00000    0.02924    0.01771 =
         0.02184   -0.00116    0.00187    0.00349
C38   1   -0.080960    0.993226    0.155320    11.00000    0.02754    0.01482 =
         0.02210   -0.00035    0.00223    0.00448
AFIX  43
H38   2   -0.100660    1.064261    0.146209    11.00000   -1.20000
AFIX   0
C39   1   -0.132556    0.897503    0.111525    11.00000    0.02087    0.01510 =
         0.01884    0.00069    0.00306    0.00366
C40   1   -0.102371    0.791691    0.124297    11.00000    0.01796    0.01517 =
         0.01614    0.00122    0.00315    0.00349
C41   1   -0.020480    0.789338    0.180548    11.00000    0.02227    0.01617 =
         0.01589    0.00035    0.00127    0.00320
C42   1    0.023207    0.890666    0.220842    11.00000    0.02717    0.01844 =
         0.01818   -0.00090   -0.00001    0.00275
AFIX  43
H42   2    0.076711    0.887960    0.258840    11.00000   -1.20000
AFIX   0
C43   1   -0.208613    0.902641    0.053916    11.00000    0.02521    0.01424 =
         0.02113    0.00260    0.00310    0.00694
AFIX  43
H43   2   -0.224963    0.974203    0.044225    11.00000   -1.20000
AFIX   0
C44   1   -0.258891    0.807909    0.012082    11.00000    0.01910    0.01509 =
         0.01717    0.00296    0.00313    0.00535
C45   1   -0.238968    0.696425    0.026129    11.00000    0.01739    0.01297 =
         0.01551    0.00180    0.00239    0.00469
C46   1   -0.152147    0.690815    0.081702    11.00000    0.01678    0.01369 =
         0.01521    0.00143    0.00286    0.00320
C47   1   -0.112794    0.586880    0.095876    11.00000    0.01634    0.01362 =
         0.01538    0.00245    0.00153    0.00297
C48   1   -0.041475    0.584363    0.156370    11.00000    0.01865    0.01614 =
         0.01634    0.00306    0.00143    0.00420
C49   1    0.005886    0.683045    0.195552    11.00000    0.02529    0.01829 =
         0.01575    0.00189   -0.00077    0.00475
AFIX  43
H49   2    0.057883    0.680535    0.233887    11.00000   -1.20000
AFIX   0
C50   1   -0.302029    0.592277   -0.012330    11.00000    0.01619    0.01414 =
         0.01416    0.00278    0.00305    0.00372
C51   1   -0.247118    0.492234   -0.002178    11.00000    0.01608    0.01323 =
         0.01376    0.00231    0.00348    0.00327
C52   1   -0.144773    0.491101    0.049751    11.00000    0.01751    0.01299 =
         0.01494    0.00267    0.00259    0.00333
C53   1   -0.423130    0.581536   -0.059900    11.00000    0.01748    0.01631 =
         0.01735    0.00425    0.00211    0.00431
AFIX  43
H53   2   -0.467193    0.645462   -0.065194    11.00000   -1.20000
AFIX   0
C54   1   -0.476179    0.482484   -0.097448    11.00000    0.01854    0.01770 =
         0.01615    0.00358    0.00030    0.00323
AFIX  43
H54   2   -0.557866    0.478249   -0.127804    11.00000   -1.20000
AFIX   0
C55   1   -0.412069    0.384538   -0.092379    11.00000    0.02036    0.01470 =
         0.01537    0.00270    0.00244    0.00232
C56   1   -0.297223    0.390111   -0.044336    11.00000    0.01805    0.01268 =
         0.01437    0.00220    0.00436    0.00264
C57   1   -0.235203    0.291998   -0.037795    11.00000    0.02046    0.01377 =
         0.01654    0.00201    0.00437    0.00323
C58   1   -0.120010    0.298740    0.010974    11.00000    0.02125    0.01531 =
         0.01834    0.00349    0.00433    0.00649
AFIX  43
H58   2   -0.072757    0.235750    0.014442    11.00000   -1.20000
AFIX   0
C59   1   -0.076844    0.393287    0.052393    11.00000    0.01897    0.01630 =
         0.01707    0.00421    0.00298    0.00623
AFIX  43
H59   2    0.000583    0.395049    0.084125    11.00000   -1.20000
AFIX   0
C60   1   -0.462911    0.283020   -0.132133    11.00000    0.02892    0.01766 =
         0.01698    0.00064   -0.00160    0.00175
AFIX  43
H60   2   -0.542149    0.278601   -0.163550    11.00000   -1.20000
AFIX   0
C61   1   -0.398925    0.188926   -0.126156    11.00000    0.03536    0.01510 =
         0.01907   -0.00164   -0.00049    0.00289
AFIX  43
H61   2   -0.432708    0.121317   -0.154067    11.00000   -1.20000
AFIX   0
C62   1   -0.285674    0.193138   -0.079537    11.00000    0.02972    0.01368 =
         0.02030    0.00070    0.00324    0.00571
AFIX  43
H62   2   -0.242048    0.128446   -0.075913    11.00000   -1.20000
AFIX   0
C63   1   -0.322291    0.829777   -0.048164    11.00000    0.02007    0.01261 =
         0.01809    0.00251    0.00086    0.00371
C64   1   -0.454921    0.873138   -0.052981    11.00000    0.02333    0.01919 =
         0.02349    0.00176    0.00288    0.00846
AFIX  43
H64   2   -0.507893    0.884781   -0.018250    11.00000   -1.20000
AFIX   0
C65   1   -0.509759    0.899344   -0.108423    11.00000    0.02727    0.02275 =
         0.02851    0.00143   -0.00335    0.01170
AFIX  43
H65   2   -0.600985    0.927680   -0.111488    11.00000   -1.20000
AFIX   0
C66   1   -0.432386    0.884452   -0.159245    11.00000    0.03389    0.01769 =
         0.02065    0.00272   -0.00547    0.00630
AFIX  43
H66   2   -0.470157    0.902675   -0.197010    11.00000   -1.20000
AFIX   0
C67   1   -0.299423    0.842768   -0.154650    11.00000    0.02769    0.02108 =
         0.01859    0.00301    0.00309    0.00362
AFIX  43
H67   2   -0.245252    0.833392   -0.189250    11.00000   -1.20000
AFIX   0
C68   1   -0.245197    0.814679   -0.099599    11.00000    0.02130    0.02038 =
         0.02126    0.00348    0.00291    0.00579
AFIX  43
H68   2   -0.155001    0.784986   -0.096955    11.00000   -1.20000
AFIX   0
C69   1   -0.031069    0.476991    0.181737    11.00000    0.02312    0.01685 =
         0.01360    0.00235    0.00110    0.00567
C70   1   -0.161004    0.390346    0.180505    11.00000    0.02061    0.02311 =
         0.02300    0.00672    0.00260    0.00503
AFIX  43
H70   2   -0.256040    0.398717    0.161886    11.00000   -1.20000
AFIX   0
C71   1   -0.152411    0.292096    0.206263    11.00000    0.02965    0.02075 =
         0.02579    0.00703    0.00594    0.00324
AFIX  43
H71   2   -0.241606    0.233813    0.205398    11.00000   -1.20000
AFIX   0
C72   1   -0.014501    0.278677    0.233195    11.00000    0.03780    0.01887 =
         0.02046    0.00451    0.00138    0.00951
AFIX  43
H72   2   -0.008398    0.210536    0.249923    11.00000   -1.20000
AFIX   0
C73   1    0.114384    0.364687    0.235696    11.00000    0.03120    0.02353 =
         0.02394    0.00256   -0.00633    0.01045
AFIX  43
H73   2    0.208575    0.356333    0.255088    11.00000   -1.20000
AFIX   0
C74   1    0.106848    0.463499    0.209939    11.00000    0.02370    0.01924 =
         0.02328    0.00147   -0.00350    0.00419
AFIX  43
H74   2    0.196088    0.522033    0.211578    11.00000   -1.20000
AFIX   0
HKLF    4

REM  is_4apyh in P-1
REM R1 =  0.0518 for   11807 Fo > 4sig(Fo)  and  0.0684 for all   14889 data
REM    685 parameters refined using      0 restraints

END

WGHT      0.0811      0.6573

REM Highest difference peak  0.504,  deepest hole -0.256,  1-sigma level  0.060
Q1    1   0.5580  0.6937  0.4902  11.00000  0.05    0.50
Q2    1  -0.2647  0.2435 -0.0601  11.00000  0.05    0.47
Q3    1  -0.2741  0.5416 -0.0089  11.00000  0.05    0.46
Q4    1  -0.2798  0.6456  0.0096  11.00000  0.05    0.46
Q5    1  -0.1897  0.4958  0.0241  11.00000  0.05    0.45
Q6    1  -0.1319  0.7408  0.1027  11.00000  0.05    0.45
Q7    1  -0.1337  0.5342  0.0759  11.00000  0.05    0.45
Q8    1   0.5383  0.5598  0.2959  11.00000  0.05    0.45
Q9    1  -0.1870  0.6943  0.0548  11.00000  0.05    0.44
Q10   1   0.5626  0.8513  0.5717  11.00000  0.05    0.44
Q11   1   0.5916  0.5516  0.4019  11.00000  0.05    0.44
Q12   1  -0.1672  0.8968  0.0823  11.00000  0.05    0.44
Q13   1  -0.3592  0.5862 -0.0408  11.00000  0.05    0.44
Q14   1  -0.2772  0.8231 -0.1281  11.00000  0.05    0.44
Q15   1  -0.0078  0.6359  0.1736  11.00000  0.05    0.43
Q16   1  -0.2772  0.4386 -0.0224  11.00000  0.05    0.43
Q17   1   0.3281  0.6144  0.4208  11.00000  0.05    0.43
Q18   1   0.7736  0.7539  0.5694  11.00000  0.05    0.43
Q19   1   0.0051  0.8379  0.2003  11.00000  0.05    0.43
Q20   1  -0.4376  0.3312 -0.1123  11.00000  0.05    0.43
;
_shelx_res_checksum   85449

_shelx_hkl_file
;
  -1   0   0    6.50    0.30
  -1   0   0    6.80    0.20
  -1   0   0    6.70    0.30
  -1   0   0    6.80    0.30
  -1   0   0    6.70    0.30
   1   0   0    5.00    0.30
  -2   0   0 1289.67   28.30
  -2   0   0 1256.77   29.10
  -2   0   0 1327.07   28.40
  -2   0   0 1319.37   28.30
  -2   0   0 1302.37   28.50
  -2   0   0 1336.97   28.50
  -2   0   0 1276.37   28.70
   2   0   0 1307.77   28.30
   2   0   0 1288.07   29.00
   2   0   0 1297.47   28.30
   2   0   0 1300.17   28.30
   2   0   0 1328.27   29.10
   2   0   0 1334.97   28.40
  -3   0   0   59.49    1.80
  -3   0   0   58.89    1.80
  -3   0   0   60.49    1.70
  -3   0   0   57.99    1.70
  -3   0   0   62.39    1.80
   3   0   0   60.89    1.90
   3   0   0   60.39    2.00
   3   0   0   60.79    1.50
   3   0   0   62.79    1.90
  -4   0   0  247.48    5.80
  -4   0   0  231.28    5.70
  -4   0   0  232.78    5.60
  -4   0   0  228.08    5.60
  -4   0   0  237.88    5.90
   4   0   0  235.58    5.90
   4   0   0  235.98    5.40
   4   0   0  235.78    5.40
   4   0   0  230.28    6.10
   4   0   0  238.88    6.00
  -5   0   0    2.30    0.70
  -5   0   0    2.10    0.50
  -5   0   0    2.80    0.70
  -5   0   0    1.60    0.50
  -5   0   0    1.90    0.60
   5   0   0    1.90    0.30
   5   0   0    2.00    1.00
   5   0   0    2.10    0.80
   5   0   0    2.70    0.90
  -6   0   0    2.00    0.60
  -6   0   0    2.20    0.70
  -6   0   0    2.20    0.70
  -6   0   0    2.30    0.60
  -6   0   0    2.40    0.70
   6   0   0    2.40    1.10
   6   0   0    2.60    0.90
   6   0   0    2.30    0.80
  -7   0   0  110.89    3.30
  -7   0   0  109.19    3.30
  -7   0   0  112.69    3.50
  -7   0   0  112.79    3.50
   7   0   0  109.09    3.90
   7   0   0  106.19    4.10
   7   0   0  110.29    3.80
  -8   0   0   53.39    2.20
  -8   0   0   52.79    2.20
  -8   0   0   51.29    2.40
  -8   0   0   53.29    2.40
   8   0   0   59.19    3.20
   8   0   0   54.99    2.90
   8   0   0   56.19    2.80
  -9   0   0    0.90    1.00
  -9   0   0    1.20    0.80
  -9   0   0    0.90    0.80
  -9   0   0    1.10    0.90
   9   0   0    0.10    1.20
   9   0   0   -0.90    1.00
   9   0   0    1.40    1.60
 -10   0   0    8.60    1.40
 -10   0   0    8.90    1.30
 -10   0   0    8.60    1.20
  10   0   0    8.40    1.90
  10   0   0    4.90    1.90
  10   0   0    6.70    1.40
 -11   0   0    6.50    1.20
 -11   0   0    5.90    1.40
 -11   0   0    9.30    1.30
  11   0   0    7.80    2.30
  11   0   0    3.30    1.50
  11   0   0    3.20    1.80
 -12   0   0   -0.40    1.20
 -12   0   0   -0.40    0.90
 -12   0   0    1.10    0.90
  12   0   0   -1.10    1.50
  12   0   0   -0.70    1.90
 -13   0   0    2.00    1.10
 -13   0   0    1.40    1.30
  13   0   0   -1.40    2.40
  13   0   0   -0.40    1.90
  13  -1   0    9.70    2.80
  13  -1   0    6.80    2.30
 -13   1   0   13.60    1.70
 -13   1   0   12.40    2.00
  12  -1   0    2.10    1.70
  12  -1   0    1.70    2.30
 -12   1   0    4.60    1.40
 -12   1   0    5.10    1.20
 -12   1   0    4.10    1.10
  11  -1   0   -2.30    1.10
  11  -1   0   -0.50    1.40
  11  -1   0   -1.80    1.60
 -11   1   0   -0.10    0.80
 -11   1   0    1.10    0.80
 -11   1   0    1.60    1.10
  10  -1   0   45.70    3.30
  10  -1   0   40.00    2.80
  10  -1   0   41.10    2.90
 -10   1   0   42.50    2.40
 -10   1   0   44.10    2.10
 -10   1   0   45.00    2.20
 -10   1   0   45.00    2.50
   9  -1   0   17.70    2.30
   9  -1   0   14.20    1.70
   9  -1   0   15.00    1.90
  -9   1   0   14.10    1.50
  -9   1   0   14.30    1.60
  -9   1   0   15.80    1.30
  -9   1   0   16.50    1.50
   8  -1   0    0.10    0.50
   8  -1   0   -0.10    1.10
   8  -1   0   -0.20    0.90
   8  -1   0    0.70    1.40
  -8   1   0   -0.10    0.80
  -8   1   0   -1.00    0.80
  -8   1   0    0.50    0.70
  -8   1   0    0.80    0.70
   7  -1   0   43.00    2.40
   7  -1   0   40.80    2.20
   7  -1   0   40.60    2.40
  -7   1   0   34.80    1.60
  -7   1   0   38.70    1.90
  -7   1   0   38.70    1.70
  -7   1   0   38.00    1.90
   6  -1   0   20.50    1.50
   6  -1   0   19.90    1.70
   6  -1   0   20.60    1.50
  -6   1   0   19.60    1.30
  -6   1   0   18.70    1.10
  -6   1   0   16.90    1.30
  -6   1   0   19.10    1.10
   5  -1   0  265.57    6.90
   5  -1   0  282.17    6.90
  -5   1   0  273.37    6.60
  -5   1   0  272.77    6.70
  -5   1   0  272.37    6.70
  -5   1   0  280.07    6.90
  -5   1   0  272.37    6.50
   4  -1   0    1.00    0.60
   4  -1   0    0.00    0.70
  -4   1   0   -0.80    0.40
  -4   1   0    0.20    0.50
  -4   1   0    0.70    0.50
  -4   1   0    0.50    0.50
  -4   1   0    0.70    0.60
  -4   1   0    1.50    0.50
  -4   1   0    0.60    0.50
   3  -1   0   93.99    2.40
   3  -1   0   90.89    2.60
   3  -1   0   94.39    2.60
  -3   1   0   93.99    2.60
  -3   1   0   87.59    2.40
  -3   1   0   92.29    2.40
  -3   1   0   88.39    2.40
  -3   1   0   89.69    2.30
  -3   1   0   92.09    2.40
  -3   1   0   92.39    2.30
   2  -1   0   -0.20    0.30
   2  -1   0   -0.40    0.20
   2  -1   0   -0.10    0.30
   2  -1   0    0.10    0.30
   2  -1   0    0.10    0.30
   2  -1   0    0.00    0.30
  -2   1   0   -0.20    0.30
  -2   1   0    0.10    0.30
  -2   1   0   -0.30    0.30
  -2   1   0   -0.10    0.30
  -2   1   0    0.20    0.30
  -2   1   0    0.50    0.30
  -2   1   0    0.40    0.30
  -2   1   0    0.10    0.30
  -1   1   0   17.50    0.50
  -1   1   0   16.40    0.50
  -1   1   0   16.40    0.50
  -1   1   0   16.50    0.60
  -1   1   0   16.90    0.60
  -1   1   0   17.30    0.50
  -1   1   0   16.80    0.50
  -1  -1   0  279.97    6.30
  -1  -1   0  284.07    6.40
  -1  -1   0  286.37    6.20
  -1  -1   0  282.47    6.30
  -1  -1   0  276.27    6.30
  -1  -1   0  283.27    6.30
  -1  -1   0  297.17    6.40
  -1  -1   0  277.27    6.40
   1   1   0  277.77    6.30
   1   1   0  289.77    6.50
   1   1   0  288.57    6.20
   1   1   0  278.17    6.40
   1   1   0  286.17    6.40
   1   1   0  289.67    6.30
   1   1   0  291.97    6.30
   1   1   0  285.07    6.30
   1   1   0  287.07    6.30
  -2  -1   0  260.87    5.80
  -2  -1   0  254.77    5.90
  -2  -1   0  244.18    5.90
  -2  -1   0  255.57    5.80
  -2  -1   0  255.67    5.70
  -2  -1   0  263.77    6.00
   2   1   0  257.67    6.10
   2   1   0  263.67    5.70
   2   1   0  259.67    6.00
   2   1   0  256.17    6.00
  -3  -1   0  578.04   12.50
  -3  -1   0  577.84   12.50
  -3  -1   0  552.04   12.60
  -3  -1   0  550.14   12.40
  -3  -1   0  548.95   12.40
  -3  -1   0  552.54   12.50
   3   1   0  561.24   12.70
   3   1   0  545.55   12.10
   3   1   0  565.34   12.20
   3   1   0  550.34   12.80
   3   1   0  568.04   12.70
  -4  -1   0    8.90    0.80
  -4  -1   0    8.70    0.90
  -4  -1   0    8.50    0.80
  -4  -1   0    6.90    0.80
  -4  -1   0    9.50    0.80
  -4  -1   0    8.70    0.90
   4   1   0    8.90    1.00
   4   1   0    8.50    1.30
   4   1   0    7.80    1.10
   4   1   0    9.10    0.60
   4   1   0    8.40    0.40
  -5  -1   0   12.70    0.90
  -5  -1   0   11.70    1.00
  -5  -1   0    8.50    0.90
  -5  -1   0   11.30    1.00
  -5  -1   0   13.30    0.90
   5   1   0   11.50    0.60
   5   1   0   12.80    1.50
   5   1   0   12.40    1.30
   5   1   0   12.20    1.30
   5   1   0   11.40    0.50
  -6  -1   0   20.40    1.30
  -6  -1   0   21.30    1.40
  -6  -1   0   22.80    1.30
  -6  -1   0   21.00    1.20
  -6  -1   0   21.10    1.60
   6   1   0   18.90    0.80
   6   1   0   21.80    1.80
   6   1   0   18.60    1.80
   6   1   0   21.70    1.60
   6   1   0   22.90    0.70
  -7  -1   0    8.30    1.00
  -7  -1   0    8.80    1.00
  -7  -1   0   12.60    1.10
  -7  -1   0    9.10    1.20
   7   1   0   10.20    1.70
   7   1   0    9.70    1.50
   7   1   0    8.30    1.30
  -8  -1   0    0.00    0.70
  -8  -1   0   -0.50    0.90
  -8  -1   0   -0.20    0.60
  -8  -1   0    0.50    0.80
   8   1   0   -0.80    1.00
   8   1   0   -1.40    1.40
   8   1   0    0.50    1.20
  -9  -1   0   -1.20    0.90
  -9  -1   0   -0.70    0.70
  -9  -1   0    0.00    0.80
   9   1   0   -0.20    1.20
   9   1   0   -1.10    1.00
   9   1   0   -0.10    1.60
 -10  -1   0    7.60    1.30
 -10  -1   0    6.10    1.30
 -10  -1   0    6.10    1.00
  10   1   0    6.00    1.80
  10   1   0    6.80    1.50
  10   1   0    6.40    2.00
 -11  -1   0    4.50    1.00
 -11  -1   0    3.10    1.10
 -11  -1   0    2.70    1.30
  11   1   0    3.10    2.20
  11   1   0    0.20    1.30
  11   1   0   -0.40    1.60
 -12  -1   0    0.80    1.00
 -12  -1   0    3.30    1.40
 -12  -1   0    2.50    1.00
  12   1   0    2.00    1.90
  12   1   0    1.10    2.20
 -13  -1   0   10.70    1.60
 -13  -1   0    7.30    1.70
  13   1   0    7.30    2.30
  13   1   0    4.00    2.80
  13  -2   0   -1.70    2.10
  13  -2   0   -3.00    1.70
 -13   2   0    1.50    1.50
 -13   2   0    0.80    1.10
 -13   2   0    2.70    1.10
  12  -2   0   -2.60    1.60
  12  -2   0   -1.80    1.70
 -12   2   0    1.10    0.90
 -12   2   0   -0.70    1.00
 -12   2   0    1.40    0.80
  11  -2   0   12.80    2.00
  11  -2   0   20.00    2.80
  11  -2   0   10.70    2.00
 -11   2   0   19.50    1.90
 -11   2   0   17.70    2.00
 -11   2   0   18.20    1.60
 -11   2   0   18.30    1.70
  10  -2   0   -0.50    1.50
  10  -2   0   -1.60    1.00
  10  -2   0   -0.60    1.40
 -10   2   0    0.20    0.70
 -10   2   0    0.30    0.80
 -10   2   0   -0.60    0.90
 -10   2   0   -0.10    1.00
   9  -2   0   -0.40    0.90
   9  -2   0    0.50    1.10
   9  -2   0   -0.90    1.30
  -9   2   0    0.50    0.60
  -9   2   0   -1.60    0.80
  -9   2   0    0.40    0.70
  -9   2   0   -0.50    0.90
   8  -2   0    1.40    1.00
   8  -2   0   -0.10    1.00
   8  -2   0    0.70    0.60
   8  -2   0    0.80    1.30
  -8   2   0    0.50    0.70
  -8   2   0    1.40    0.90
  -8   2   0    0.90    0.90
  -8   2   0    0.90    0.70
   7  -2   0    3.20    0.90
   7  -2   0    2.60    1.20
   7  -2   0    2.20    0.90
   7  -2   0    2.30    0.60
  -7   2   0    2.30    0.80
  -7   2   0    1.90    0.60
  -7   2   0    2.10    0.70
  -7   2   0    2.20    0.80
   6  -2   0   10.00    1.10
   6  -2   0   12.80    1.30
  -6   2   0   12.40    1.10
  -6   2   0   12.20    1.10
  -6   2   0   11.50    0.90
  -6   2   0   12.50    1.00
  -6   2   0   12.80    1.10
   5  -2   0    4.30    0.80
   5  -2   0    4.80    0.90
  -5   2   0    4.00    0.60
  -5   2   0    3.40    0.60
  -5   2   0    4.00    0.70
  -5   2   0    5.20    0.70
  -5   2   0    4.50    0.70
  -5   2   0    4.50    0.60
   4  -2   0    6.50    0.80
  -4   2   0    5.10    0.70
  -4   2   0    6.10    0.70
  -4   2   0    7.50    0.70
  -4   2   0    6.50    0.70
  -4   2   0    6.90    0.70
  -4   2   0    7.10    0.90
  -4   2   0    7.40    0.60
   3  -2   0   70.49    2.20
  -3   2   0   68.69    1.90
  -3   2   0   70.39    1.80
  -3   2   0   73.19    2.00
  -3   2   0   65.59    1.90
  -3   2   0   73.79    2.00
  -3   2   0   70.29    2.00
  -3   2   0   68.99    1.90
   2  -2   0  124.19    2.90
   2  -2   0  126.29    2.90
  -2   2   0  123.09    3.00
  -2   2   0  118.89    2.90
  -2   2   0  123.69    3.00
  -2   2   0  127.59    2.90
  -2   2   0  121.89    3.00
  -2   2   0  117.09    3.00
  -2   2   0  123.29    2.90
   1  -2   0  128.69    3.00
   1  -2   0  131.39    3.00
   1  -2   0  124.69    3.10
   1  -2   0  128.19    2.90
   1  -2   0  127.79    2.90
   1  -2   0  132.09    3.10
   1  -2   0  127.09    3.10
   1  -2   0  125.59    2.90
   1  -2   0  126.99    3.00
  -1   2   0  127.39    3.10
  -1   2   0  130.79    3.10
  -1   2   0  126.89    2.90
  -1   2   0  130.19    2.90
  -1   2   0  129.29    3.00
  -1   2   0  125.69    2.90
  -1   2   0  131.29    3.00
   0  -2   0   52.89    1.50
   0  -2   0   50.69    1.30
   0  -2   0   53.89    1.50
   0  -2   0   52.89    1.40
   0  -2   0   53.29    1.50
   0  -2   0   52.29    1.20
   0  -2   0   51.39    1.40
   0  -2   0   50.89    1.30
   0   2   0   52.09    1.40
   0   2   0   53.99    1.50
   0   2   0   51.69    1.30
   0   2   0   51.89    1.50
   0   2   0   51.29    1.20
   0   2   0   52.19    1.30
   0   2   0   50.79    1.40
   0   2   0   50.69    1.40
   0   2   0   53.39    1.50
  -1  -2   0 1081.69   24.00
  -1  -2   0 1198.48   24.40
  -1  -2   0 1097.69   24.00
  -1  -2   0 1108.89   24.00
  -1  -2   0 1097.99   24.00
  -1  -2   0 1105.29   24.40
  -1  -2   0 1100.09   24.00
  -1  -2   0 1104.49   23.90
   1   2   0 1097.39   24.20
   1   2   0 1120.19   24.00
   1   2   0 1105.29   24.20
   1   2   0 1097.69   23.90
   1   2   0 1100.69   24.00
   1   2   0 1116.79   23.90
   1   2   0 1046.20   24.30
   1   2   0 1081.49   24.00
  -2  -2   0   27.80    1.20
  -2  -2   0   26.40    1.00
  -2  -2   0   28.10    0.90
  -2  -2   0   26.80    1.00
  -2  -2   0   28.40    1.00
   2   2   0   26.30    1.20
   2   2   0   27.10    1.30
   2   2   0   25.90    1.20
   2   2   0   26.90    1.00
   2   2   0   28.70    0.90
  -3  -2   0   12.50    0.90
  -3  -2   0   12.80    0.80
  -3  -2   0   13.30    0.80
  -3  -2   0   13.30    0.90
  -3  -2   0   12.80    0.60
  -3  -2   0   13.70    1.00
   3   2   0   12.70    0.80
   3   2   0   13.90    1.20
   3   2   0   14.60    1.30
   3   2   0   13.80    1.10
   3   2   0   15.20    0.60
  -4  -2   0    2.30    0.60
  -4  -2   0    3.30    0.60
  -4  -2   0    2.40    0.70
  -4  -2   0    1.70    0.60
  -4  -2   0    3.40    0.60
  -4  -2   0    2.10    0.70
   4   2   0    2.70    0.80
   4   2   0    2.40    1.10
   4   2   0    3.10    0.40
   4   2   0    1.90    0.60
   4   2   0    2.70    0.90
  -5  -2   0   49.00    1.80
  -5  -2   0   50.69    1.70
  -5  -2   0   51.49    2.00
  -5  -2   0   48.30    1.80
  -5  -2   0   48.10    1.90
  -5  -2   0   49.30    2.10
   5   2   0   47.60    2.30
   5   2   0   49.70    2.40
   5   2   0   48.70    1.30
   5   2   0   51.09    2.20
  -6  -2   0   28.20    1.40
  -6  -2   0   26.10    1.50
  -6  -2   0   25.20    1.50
  -6  -2   0   26.50    1.40
   6   2   0   26.20    2.10
   6   2   0   26.30    0.90
   6   2   0   29.20    2.00
   6   2   0   24.70    1.80
  -7  -2   0    0.80    0.70
  -7  -2   0    0.50    0.80
  -7  -2   0    0.30    0.60
   7   2   0   -0.20    0.90
   7   2   0    0.40    1.40
   7   2   0    1.20    1.10
  -8  -2   0   -0.60    0.80
  -8  -2   0   -0.40    0.70
  -8  -2   0   -0.60    0.60
   8   2   0   -0.40    1.00
   8   2   0    0.70    1.30
   8   2   0   -0.20    1.40
  -9  -2   0    7.60    1.20
  -9  -2   0   10.20    1.10
  -9  -2   0    9.90    1.40
   9   2   0    8.80    1.50
   9   2   0    9.00    1.70
   9   2   0   11.20    2.20
 -10  -2   0    6.80    1.30
 -10  -2   0    9.50    1.40
 -10  -2   0    9.60    1.20
  10   2   0    7.60    1.80
  10   2   0    6.10    1.50
  10   2   0    9.70    2.30
 -11  -2   0   -0.30    1.10
 -11  -2   0    0.40    0.80
 -11  -2   0    1.30    0.90
  11   2   0   -0.80    1.90
  11   2   0   -0.90    1.40
 -12  -2   0    1.50    1.30
 -12  -2   0    0.00    1.00
  12   2   0   -0.60    2.30
  12   2   0    0.60    1.80
  13  -3   0   -2.20    1.90
  13  -3   0    2.90    2.30
 -13   3   0    0.80    1.00
 -13   3   0    3.60    1.10
 -13   3   0    3.70    1.40
  12  -3   0   -2.40    1.90
  12  -3   0   -3.30    1.50
 -12   3   0    0.40    1.20
 -12   3   0   -0.20    0.90
 -12   3   0   -0.10    1.20
 -12   3   0    0.10    0.80
  11  -3   0   12.60    2.50
  11  -3   0    6.00    1.60
  11  -3   0    4.80    1.80
 -11   3   0    8.00    1.10
 -11   3   0    7.80    1.20
 -11   3   0    7.40    1.40
 -11   3   0    7.70    1.60
  10  -3   0    1.50    1.30
  10  -3   0    0.40    1.10
  10  -3   0   -0.50    1.70
 -10   3   0    2.10    0.80
 -10   3   0    0.30    1.00
 -10   3   0    1.70    1.00
 -10   3   0    0.00    0.80
   9  -3   0   -0.10    0.90
   9  -3   0    0.60    1.30
   9  -3   0    0.20    0.60
   9  -3   0    0.30    1.10
  -9   3   0    0.60    0.60
  -9   3   0   -0.60    0.80
  -9   3   0    0.30    1.00
  -9   3   0   -1.00    0.70
   8  -3   0   12.90    1.10
   8  -3   0   10.90    1.40
   8  -3   0   13.20    1.60
   8  -3   0   13.90    1.90
  -8   3   0   11.90    1.20
  -8   3   0   13.40    1.20
  -8   3   0   11.80    1.30
  -8   3   0   12.80    1.40
   7  -3   0    2.40    0.70
   7  -3   0    1.20    0.90
   7  -3   0    2.60    0.80
  -7   3   0    2.70    0.70
  -7   3   0    1.70    0.70
  -7   3   0    2.20    0.80
  -7   3   0    1.40    0.70
  -7   3   0    3.00    0.80
   6  -3   0    1.90    0.70
   6  -3   0    1.80    0.80
  -6   3   0    0.80    0.60
  -6   3   0    2.20    0.60
  -6   3   0    1.70    0.60
  -6   3   0    2.70    0.60
  -6   3   0    1.20    0.50
   5  -3   0   48.80    2.10
  -5   3   0   46.40    1.70
  -5   3   0   49.40    1.80
  -5   3   0   48.00    1.60
  -5   3   0   47.60    1.70
  -5   3   0   48.10    1.80
  -5   3   0   50.59    1.80
  -5   3   0   46.90    1.80
   4  -3   0   79.39    2.70
  -4   3   0   78.09    2.20
  -4   3   0   78.99    2.40
  -4   3   0   81.19    2.30
  -4   3   0   78.89    2.50
  -4   3   0   83.19    2.40
  -4   3   0   81.79    2.40
  -4   3   0   80.79    2.40
   3  -3   0   45.40    1.30
  -3   3   0   46.00    1.50
  -3   3   0   46.20    1.50
  -3   3   0   46.20    1.40
  -3   3   0   43.90    1.40
  -3   3   0   45.00    1.60
  -3   3   0   44.70    1.50
  -3   3   0   45.60    1.30
   2  -3   0   65.89    2.00
   2  -3   0   68.89    1.70
   2  -3   0   69.49    1.80
  -2   3   0   65.39    1.70
  -2   3   0   67.79    1.90
  -2   3   0   69.09    1.90
  -2   3   0   64.39    1.90
  -2   3   0   66.79    1.80
  -2   3   0   66.89    1.70
   1  -3   0  440.66   10.10
   1  -3   0  465.35   10.00
   1  -3   0  443.56    9.80
   1  -3   0  444.56    9.80
   1  -3   0  451.15    9.90
   1  -3   0  452.85    9.80
   1  -3   0  450.85   10.20
  -1   3   0  441.76   10.10
  -1   3   0  473.65   10.10
  -1   3   0  441.66    9.90
  -1   3   0  447.56    9.80
  -1   3   0  444.06   10.10
   0  -3   0   73.09    1.80
   0  -3   0   69.19    1.70
   0  -3   0   76.49    2.20
   0  -3   0   70.89    2.00
   0  -3   0   71.59    1.60
   0  -3   0   71.29    1.90
   0   3   0   67.89    1.80
   0   3   0   72.39    1.60
   0   3   0   67.29    1.90
   0   3   0   61.09    1.70
   0   3   0   69.29    2.00
   0   3   0   68.09    2.00
   0   3   0   68.79    1.70
  -1  -3   0  305.67    7.00
  -1  -3   0  306.77    7.00
  -1  -3   0  308.37    6.90
  -1  -3   0  302.17    6.90
  -1  -3   0  309.47    7.20
  -1  -3   0  311.27    7.00
  -1  -3   0  305.57    6.90
   1   3   0  306.37    6.90
   1   3   0  305.47    6.90
   1   3   0  310.67    7.20
   1   3   0  311.47    7.20
   1   3   0  307.57    7.00
   1   3   0  299.17    6.80
   1   3   0  320.47    7.30
  -2  -3   0   43.90    1.40
  -2  -3   0   42.80    1.10
  -2  -3   0   46.40    1.70
  -2  -3   0   44.50    1.40
  -2  -3   0   43.60    1.40
  -2  -3   0   44.30    1.50
   2   3   0   44.80    1.70
   2   3   0   45.70    1.80
   2   3   0   42.30    1.40
   2   3   0   43.10    1.70
   2   3   0   45.40    1.40
   2   3   0   45.10    1.40
  -3  -3   0    5.30    0.70
  -3  -3   0    4.10    0.70
  -3  -3   0    7.50    0.90
  -3  -3   0    4.60    0.70
  -3  -3   0    4.90    0.50
   3   3   0    5.00    0.50
   3   3   0    6.30    1.20
   3   3   0    5.40    1.00
   3   3   0    4.70    0.60
   3   3   0    4.50    0.80
  -4  -3   0    0.10    0.60
  -4  -3   0    1.40    0.60
  -4  -3   0    0.50    0.50
  -4  -3   0   -0.10    0.50
  -4  -3   0    0.40    0.30
   4   3   0    2.30    1.00
   4   3   0    0.50    0.50
   4   3   0    3.20    1.10
   4   3   0    2.40    0.80
   4   3   0    1.00    0.30
  -5  -3   0   11.20    1.20
  -5  -3   0   10.00    1.00
  -5  -3   0   13.40    1.10
  -5  -3   0   11.50    0.90
  -5  -3   0   11.40    1.00
   5   3   0   11.50    1.50
   5   3   0   12.10    0.60
   5   3   0   10.90    1.40
   5   3   0   12.80    1.40
  -6  -3   0   27.00    1.60
  -6  -3   0   27.60    1.40
  -6  -3   0   25.00    1.50
  -6  -3   0   28.00    1.40
   6   3   0   25.00    2.10
   6   3   0   27.80    1.80
   6   3   0   27.30    2.20
   6   3   0   27.80    0.90
  -7  -3   0   11.70    1.20
  -7  -3   0   10.20    1.20
  -7  -3   0   12.50    1.10
   7   3   0   12.00    1.70
   7   3   0    8.90    1.80
   7   3   0   10.40    1.40
  -8  -3   0    1.50    0.80
  -8  -3   0    1.10    0.70
  -8  -3   0    1.30    0.90
   8   3   0    0.30    1.50
   8   3   0    0.40    1.10
   8   3   0    1.30    1.30
  -9  -3   0    2.70    0.90
  -9  -3   0    2.80    1.10
  -9  -3   0    2.80    1.00
   9   3   0    1.60    1.50
   9   3   0    1.10    1.20
   9   3   0    2.80    1.80
 -10  -3   0    5.30    1.40
 -10  -3   0    4.90    1.10
 -10  -3   0    4.20    1.10
  10   3   0    5.30    2.30
  10   3   0    4.60    1.40
  10   3   0    1.70    1.50
 -11  -3   0    1.30    1.10
 -11  -3   0    2.20    1.30
 -11  -3   0    3.40    1.00
  11   3   0    2.20    1.80
  11   3   0   -0.60    2.00
 -12  -3   0    1.00    1.40
 -12  -3   0    2.90    1.20
  12   3   0   -0.90    1.80
  12   3   0   -1.10    2.20
  13  -4   0    0.20    2.00
  13  -4   0    5.30    2.30
 -13   4   0    5.40    1.30
 -13   4   0    7.60    1.30
 -13   4   0    5.80    1.50
  12  -4   0   -4.20    1.20
  12  -4   0   -3.20    1.50
  12  -4   0   -3.10    1.80
 -12   4   0    0.10    1.00
 -12   4   0   -0.90    1.20
 -12   4   0   -1.00    1.10
 -12   4   0    0.60    0.90
  11  -4   0    8.40    1.70
  11  -4   0   13.40    2.50
  11  -4   0   12.10    2.00
 -11   4   0   10.50    1.60
 -11   4   0   11.70    1.50
 -11   4   0   11.80    1.30
 -11   4   0   10.80    1.60
  10  -4   0   25.80    2.40
  10  -4   0   29.00    2.70
  10  -4   0   25.70    2.40
 -10   4   0   29.10    2.00
 -10   4   0   27.80    1.90
 -10   4   0   31.80    2.10
 -10   4   0   27.90    1.70
   9  -4   0    0.20    0.70
   9  -4   0    0.10    1.30
   9  -4   0    0.20    0.90
   9  -4   0   -0.10    1.10
  -9   4   0    0.60    0.70
  -9   4   0    1.10    0.90
  -9   4   0    0.90    0.90
  -9   4   0    0.10    0.80
   8  -4   0   45.20    2.00
   8  -4   0   44.80    2.60
   8  -4   0   42.10    2.40
  -8   4   0   43.30    2.10
  -8   4   0   46.30    2.20
  -8   4   0   42.60    2.10
  -8   4   0   41.40    2.00
  -8   4   0   43.90    1.80
   7  -4   0   13.50    1.20
   7  -4   0   11.80    1.30
   7  -4   0   12.00    1.40
  -7   4   0   13.00    1.00
  -7   4   0   12.90    1.20
  -7   4   0   13.40    1.20
  -7   4   0   11.80    1.20
  -7   4   0   12.90    1.20
   6  -4   0    1.80    0.60
   6  -4   0    2.80    0.80
  -6   4   0    3.20    0.70
  -6   4   0    2.50    0.70
  -6   4   0    1.90    0.70
  -6   4   0    3.00    0.80
  -6   4   0    2.90    0.70
  -6   4   0    2.40    0.70
  -6   4   0    2.50    0.50
   5  -4   0   12.40    1.10
   5  -4   0   10.40    1.10
  -5   4   0   13.50    1.10
  -5   4   0   11.40    0.90
  -5   4   0   12.60    0.80
  -5   4   0   12.10    1.00
  -5   4   0   12.80    1.00
  -5   4   0   12.90    0.90
  -5   4   0   13.50    1.00
   4  -4   0    1.80    0.70
   4  -4   0    1.30    0.40
  -4   4   0    2.10    0.60
  -4   4   0    2.30    0.60
  -4   4   0    2.40    0.60
  -4   4   0    2.50    0.50
  -4   4   0    1.20    0.50
  -4   4   0    3.20    0.80
  -4   4   0    1.80    0.70
   3  -4   0   12.00    0.80
   3  -4   0   12.30    1.10
   3  -4   0   12.80    0.70
  -3   4   0   13.60    0.90
  -3   4   0   10.80    1.00
  -3   4   0   13.40    0.90
  -3   4   0   13.40    0.70
  -3   4   0   12.10    1.00
  -3   4   0   12.30    0.70
   2  -4   0   78.59    2.40
   2  -4   0   78.99    2.10
   2  -4   0   78.39    1.90
   2  -4   0   76.89    1.90
   2  -4   0   78.39    2.00
  -2   4   0   77.19    1.90
  -2   4   0   82.59    2.20
  -2   4   0   77.19    2.00
  -2   4   0   74.09    2.20
  -2   4   0   75.69    2.30
  -2   4   0   79.89    1.90
   1  -4   0   60.19    1.50
   1  -4   0   63.29    1.60
   1  -4   0   61.69    1.40
   1  -4   0   66.29    2.00
   1  -4   0   60.89    1.80
   1  -4   0   62.49    1.60
  -1   4   0   61.99    1.80
  -1   4   0   61.69    1.80
  -1   4   0   59.89    1.60
  -1   4   0   62.89    1.60
  -1   4   0   57.49    1.80
   0  -4   0  440.26   10.10
   0  -4   0  459.25    9.70
   0  -4   0  446.56    9.90
   0  -4   0  451.25   10.20
   0  -4   0  454.05   10.30
   0   4   0  449.26    9.90
   0   4   0  445.06   10.20
   0   4   0  426.76   10.00
   0   4   0  458.75   10.30
   0   4   0  443.36   10.10
   0   4   0  438.16    9.80
  -1  -4   0 1226.88   26.80
  -1  -4   0 1233.18   26.70
  -1  -4   0 1212.68   26.90
  -1  -4   0 1259.27   26.90
  -1  -4   0 1253.67   26.90
  -1  -4   0 1254.57   27.20
   1   4   0 1233.88   26.80
   1   4   0 1227.18   27.10
   1   4   0 1203.38   26.90
   1   4   0 1230.78   27.10
   1   4   0 1204.88   26.70
   1   4   0 1203.58   27.20
  -2  -4   0   40.10    1.80
  -2  -4   0   41.40    1.40
  -2  -4   0   39.90    1.20
  -2  -4   0   38.50    1.40
  -2  -4   0   40.90    1.50
  -2  -4   0   39.80    1.60
   2   4   0   36.20    1.90
   2   4   0   39.10    1.60
   2   4   0   40.20    1.90
   2   4   0   38.70    1.10
   2   4   0   42.20    1.40
   2   4   0   40.20    1.80
  -3  -4   0   91.39    2.70
  -3  -4   0   95.29    3.00
  -3  -4   0   93.49    2.50
  -3  -4   0   93.89    2.70
  -3  -4   0   83.49    2.60
  -3  -4   0   91.29    2.10
   3   4   0   95.59    3.20
   3   4   0   91.89    2.70
   3   4   0   90.09    3.00
   3   4   0   95.39    2.60
   3   4   0   92.29    3.10
  -4  -4   0  186.18    4.90
  -4  -4   0  191.38    4.60
  -4  -4   0  194.88    5.00
  -4  -4   0  195.88    5.00
  -4  -4   0  195.48    5.30
   4   4   0  194.38    5.30
   4   4   0  194.18    5.40
   4   4   0  197.68    5.60
   4   4   0  188.88    4.90
  -5  -4   0   24.00    1.40
  -5  -4   0   22.50    1.40
  -5  -4   0   21.10    1.40
  -5  -4   0   21.70    0.90
   5   4   0   22.20    1.70
   5   4   0   22.80    2.00
   5   4   0   24.00    1.90
  -6  -4   0   -0.30    0.60
  -6  -4   0    0.60    0.70
  -6  -4   0    0.30    0.70
  -6  -4   0    0.90    0.70
   6   4   0    0.90    1.40
   6   4   0    0.60    1.10
   6   4   0   -0.30    0.90
  -7  -4   0    4.70    1.00
  -7  -4   0    6.60    1.10
  -7  -4   0    6.80    0.90
  -7  -4   0    5.00    0.90
   7   4   0    5.10    1.10
   7   4   0    7.80    1.50
   7   4   0    5.40    1.70
  -8  -4   0   42.20    2.20
  -8  -4   0   49.40    2.40
  -8  -4   0   44.60    2.10
   8   4   0   43.30    3.00
   8   4   0   47.40    2.80
   8   4   0   48.70    3.30
  -9  -4   0    0.80    1.00
  -9  -4   0   -0.80    0.80
  -9  -4   0    0.00    0.70
   9   4   0   -2.30    1.20
   9   4   0   -0.90    1.70
   9   4   0   -0.50    1.00
 -10  -4   0    0.90    1.10
 -10  -4   0    2.30    1.10
 -10  -4   0    4.60    1.00
  10   4   0    3.70    1.80
  10   4   0    2.30    1.30
  10   4   0    1.90    2.00
 -11  -4   0   -1.20    1.00
 -11  -4   0    1.50    1.30
  11   4   0   -0.40    1.50
  11   4   0   -3.10    1.90
 -12  -4   0   29.90    2.30
 -12  -4   0   24.00    2.50
  12   4   0   28.60    3.90
  12   4   0   38.70    4.10
  12   4   0   30.70    3.30
  13  -5   0   -0.80    2.20
  13  -5   0   -3.60    1.60
 -13   5   0    0.30    1.20
 -13   5   0   -0.50    1.00
 -13   5   0   -1.90    1.20
  12  -5   0   -1.00    1.50
  12  -5   0   -2.50    1.30
  12  -5   0    2.60    1.90
 -12   5   0    1.50    1.20
 -12   5   0    0.80    0.90
 -12   5   0    1.10    1.10
 -12   5   0    0.50    1.00
  11  -5   0   16.10    2.50
  11  -5   0   10.60    1.70
  11  -5   0   13.90    2.20
 -11   5   0   12.60    1.60
 -11   5   0   15.90    1.90
 -11   5   0   13.50    1.40
 -11   5   0   10.90    1.50
  10  -5   0   20.00    2.10
  10  -5   0   21.60    2.40
  10  -5   0   20.10    2.40
 -10   5   0   19.70    1.40
 -10   5   0   19.40    1.70
 -10   5   0   21.40    1.80
 -10   5   0   21.00    1.90
   9  -5   0   12.60    1.60
   9  -5   0   11.30    1.30
   9  -5   0   13.00    1.70
  -9   5   0   14.80    1.60
  -9   5   0   13.40    1.40
  -9   5   0   13.20    1.40
  -9   5   0   12.70    1.40
  -9   5   0   13.00    1.10
   8  -5   0   85.19    3.50
   8  -5   0   86.19    3.60
   8  -5   0   81.39    3.00
  -8   5   0   85.69    3.00
  -8   5   0   84.79    3.00
  -8   5   0   86.49    3.00
  -8   5   0   81.39    3.00
  -8   5   0   80.59    2.70
   7  -5   0   67.19    2.90
   7  -5   0   62.59    2.50
  -7   5   0   61.39    2.40
  -7   5   0   65.49    2.50
  -7   5   0   64.69    2.20
  -7   5   0   65.49    2.50
  -7   5   0   65.49    2.60
  -7   5   0   61.29    2.30
   6  -5   0    0.50    0.70
   6  -5   0   -0.20    0.40
   6  -5   0    0.50    0.60
  -6   5   0    0.40    0.70
  -6   5   0    0.80    0.50
  -6   5   0    0.60    0.70
  -6   5   0    1.40    0.70
  -6   5   0    0.70    0.40
  -6   5   0    0.80    0.60
  -6   5   0   -0.10    0.60
   5  -5   0   46.10    2.00
   5  -5   0   46.90    1.70
   5  -5   0   50.79    2.20
   5  -5   0   51.79    1.60
  -5   5   0   47.60    1.60
  -5   5   0   47.50    2.00
  -5   5   0   49.90    1.80
  -5   5   0   46.80    1.90
  -5   5   0   50.29    1.90
  -5   5   0   49.80    1.80
  -5   5   0   45.80    1.60
   4  -5   0   36.20    1.20
   4  -5   0   38.60    1.80
   4  -5   0   36.70    1.40
  -4   5   0   36.60    1.40
  -4   5   0   39.60    1.60
  -4   5   0   36.90    1.60
  -4   5   0   36.40    1.50
  -4   5   0   35.10    1.30
  -4   5   0   39.90    1.70
   3  -5   0  528.45   11.90
   3  -5   0  534.45   11.70
   3  -5   0  518.15   12.20
  -3   5   0  521.45   12.10
  -3   5   0  539.05   12.00
  -3   5   0  529.05   12.20
  -3   5   0  513.35   11.60
  -3   5   0  533.15   11.80
   2  -5   0  158.88    3.70
   2  -5   0  159.08    4.00
   2  -5   0  154.68    3.70
   2  -5   0  161.98    4.30
   2  -5   0  159.98    3.60
  -2   5   0  152.68    4.10
  -2   5   0  156.98    4.00
  -2   5   0  158.38    4.20
  -2   5   0  156.48    3.80
  -2   5   0  163.08    3.70
   1  -5   0  135.99    3.80
   1  -5   0  144.29    3.30
   1  -5   0  139.69    3.10
   1  -5   0  134.19    3.10
   1  -5   0  137.79    3.60
   1  -5   0  137.79    3.10
  -1   5   0  137.19    3.30
  -1   5   0  137.69    3.60
  -1   5   0  137.69    3.60
  -1   5   0  138.99    3.30
  -1   5   0  141.89    3.70
   0  -5   0    1.30    0.20
   0  -5   0    1.50    0.70
   0  -5   0    0.90    0.40
   0  -5   0    2.00    0.60
   0  -5   0    1.00    0.60
   0   5   0    1.20    0.40
   0   5   0    0.90    0.50
   0   5   0   -0.40    0.70
   0   5   0    0.70    0.80
   0   5   0    1.70    0.70
   0   5   0    2.10    0.40
  -1  -5   0  121.59    3.10
  -1  -5   0  122.89    3.20
  -1  -5   0  124.49    3.00
  -1  -5   0  123.29    3.60
  -1  -5   0  124.79    3.30
  -1  -5   0  123.29    3.30
   1   5   0  123.49    3.30
   1   5   0  111.79    3.10
   1   5   0  120.49    3.60
   1   5   0  120.49    3.50
   1   5   0  114.59    3.20
   1   5   0  121.29    3.10
  -2  -5   0   26.90    1.30
  -2  -5   0   29.10    1.60
  -2  -5   0   25.10    1.30
  -2  -5   0   25.90    1.10
  -2  -5   0   26.20    1.30
   2   5   0   24.80    1.70
   2   5   0   25.80    1.30
   2   5   0   26.80    1.10
   2   5   0   25.50    1.60
   2   5   0   23.80    1.70
  -3  -5   0   12.40    1.40
  -3  -5   0   12.20    0.90
  -3  -5   0   13.70    1.10
  -3  -5   0   13.30    1.00
  -3  -5   0   11.60    0.50
  -3  -5   0   13.00    1.00
   3   5   0   13.30    1.00
   3   5   0   14.00    1.50
   3   5   0   12.10    1.30
   3   5   0   12.90    1.30
  -4  -5   0   -0.50    0.50
  -4  -5   0   -0.20    0.50
  -4  -5   0    0.00    0.40
  -4  -5   0    0.50    0.70
   4   5   0   -0.20    1.00
   4   5   0    0.10    0.60
   4   5   0    1.20    0.70
   4   5   0   -0.10    0.80
  -5  -5   0   37.80    1.40
  -5  -5   0   37.70    1.80
  -5  -5   0   39.30    1.80
  -5  -5   0   37.30    1.80
   5   5   0   39.40    2.30
   5   5   0   39.10    2.40
   5   5   0   38.80    2.20
   5   5   0   35.30    1.70
  -6  -5   0   31.70    1.80
  -6  -5   0   31.60    1.10
  -6  -5   0   30.60    1.70
  -6  -5   0   32.70    1.80
   6   5   0   32.20    2.30
   6   5   0   32.10    2.10
   6   5   0   35.30    2.60
   6   5   0   32.00    1.80
  -7  -5   0   72.19    2.70
  -7  -5   0   74.79    2.90
  -7  -5   0   71.89    2.80
  -7  -5   0   74.39    2.90
   7   5   0   74.09    2.90
   7   5   0   73.99    3.20
   7   5   0   73.49    3.80
   7   5   0   75.39    3.60
  -8  -5   0   22.00    1.50
  -8  -5   0   26.70    1.90
  -8  -5   0   25.70    1.90
   8   5   0   24.70    2.50
   8   5   0   21.80    2.60
   8   5   0   25.10    2.30
   8   5   0   22.70    1.80
  -9  -5   0    2.50    1.10
  -9  -5   0    5.20    1.00
  -9  -5   0    3.90    1.20
   9   5   0    2.80    1.20
   9   5   0    2.90    1.20
   9   5   0    0.20    1.80
   9   5   0    2.80    1.60
 -10  -5   0   39.90    2.20
 -10  -5   0   40.80    2.60
 -10  -5   0   40.60    2.60
  10   5   0   38.20    3.20
  10   5   0   37.30    3.50
 -11  -5   0    1.40    1.30
 -11  -5   0    2.60    1.20
  11   5   0   -1.30    2.00
  11   5   0    0.80    1.60
  11   5   0    2.70    2.00
  13  -6   0   25.10    3.00
  13  -6   0   28.40    3.50
 -13   6   0   27.80    2.40
 -13   6   0   29.90    2.60
 -13   6   0   26.20    2.30
  12  -6   0   10.40    2.10
  12  -6   0   15.80    2.70
  12  -6   0   12.70    2.40
 -12   6   0   13.20    1.80
 -12   6   0   15.50    1.90
 -12   6   0   12.80    1.40
 -12   6   0   10.70    1.60
  11  -6   0   65.49    3.60
  11  -6   0   68.59    2.70
  11  -6   0   68.89    3.90
  11  -6   0   72.89    4.00
 -11   6   0   77.09    3.20
 -11   6   0   69.09    3.10
 -11   6   0   66.59    2.70
 -11   6   0   72.59    3.30
  10  -6   0    3.10    1.20
  10  -6   0    2.80    0.80
  10  -6   0    0.60    0.90
  10  -6   0    1.90    1.20
  10  -6   0    3.00    0.90
 -10   6   0    3.30    1.00
 -10   6   0    4.60    1.20
 -10   6   0    2.30    1.00
 -10   6   0    2.80    1.10
 -10   6   0    1.40    0.80
   9  -6   0  112.99    3.80
   9  -6   0  103.69    4.20
   9  -6   0  109.39    3.30
   9  -6   0  111.29    3.40
   9  -6   0  111.69    4.30
  -9   6   0  107.99    3.80
  -9   6   0  109.19    3.80
  -9   6   0  107.89    3.40
  -9   6   0  106.99    3.70
  -9   6   0  109.19    3.60
   8  -6   0    2.90    0.70
   8  -6   0    3.10    1.00
   8  -6   0    2.90    0.90
   8  -6   0    4.20    0.80
  -8   6   0    2.70    0.90
  -8   6   0    2.60    1.00
  -8   6   0    2.80    1.00
  -8   6   0    2.90    0.80
  -8   6   0    4.10    0.70
  -8   6   0    4.90    1.10
   7  -6   0    7.90    1.30
   7  -6   0    7.80    0.80
   7  -6   0    9.30    1.00
   7  -6   0    8.70    1.20
  -7   6   0    7.40    1.00
  -7   6   0    7.30    0.80
  -7   6   0    9.80    1.40
  -7   6   0    6.60    0.90
  -7   6   0    7.90    1.10
  -7   6   0    9.00    1.10
   6  -6   0    5.30    1.00
   6  -6   0    5.00    0.70
   6  -6   0    4.60    1.00
   6  -6   0    5.50    0.60
  -6   6   0    5.40    0.80
  -6   6   0    5.50    1.10
  -6   6   0    4.20    1.00
  -6   6   0    5.10    0.70
  -6   6   0    6.00    0.90
  -6   6   0    3.70    0.80
  -6   6   0    4.20    0.70
   5  -6   0    2.00    0.60
   5  -6   0    1.70    0.40
   5  -6   0    1.70    0.80
  -5   6   0    1.70    0.80
  -5   6   0    0.90    0.60
  -5   6   0    1.50    0.50
  -5   6   0    1.90    0.60
  -5   6   0    2.40    0.80
   4  -6   0  206.08    4.70
   4  -6   0  188.08    4.90
   4  -6   0  197.78    5.40
  -4   6   0  203.28    4.90
  -4   6   0  196.08    5.30
  -4   6   0  195.48    5.30
  -4   6   0  198.08    4.70
  -4   6   0  207.88    5.10
   3  -6   0   14.40    1.30
   3  -6   0   14.90    0.80
   3  -6   0   16.10    1.00
  -3   6   0   16.00    0.80
  -3   6   0   14.20    1.00
  -3   6   0   14.90    1.00
  -3   6   0   14.10    0.80
  -3   6   0   15.60    1.20
   2  -6   0  526.95   12.20
   2  -6   0  511.55   11.90
   2  -6   0  516.55   11.60
   2  -6   0  516.85   11.40
   2  -6   0  515.25   11.50
  -2   6   0  517.95   11.60
  -2   6   0  513.95   12.00
  -2   6   0  525.65   12.10
  -2   6   0  551.94   12.00
  -2   6   0  514.35   12.10
  -2   6   0  529.25   11.60
   1  -6   0    6.70    0.60
   1  -6   0    6.60    0.80
   1  -6   0    8.30    0.30
   1  -6   0    8.50    0.30
   1  -6   0    8.70    1.00
  -1   6   0    9.60    1.00
  -1   6   0    8.10    0.60
  -1   6   0    8.40    1.00
  -1   6   0    7.50    0.60
  -1   6   0    8.00    0.90
   0  -6   0   19.10    1.40
   0  -6   0   16.90    0.60
   0  -6   0   18.90    1.40
   0  -6   0   17.20    0.90
   0  -6   0   18.50    1.20
   0   6   0   17.80    0.80
   0   6   0   15.20    1.40
   0   6   0   16.10    0.90
   0   6   0   15.60    1.10
   0   6   0   14.00    1.40
   0   6   0   16.10    1.10
  -1  -6   0  179.48    4.70
  -1  -6   0  176.28    4.50
  -1  -6   0  181.48    4.40
  -1  -6   0  182.58    4.20
  -1  -6   0  186.78    5.00
  -1  -6   0  181.98    4.70
   1   6   0  178.18    4.90
   1   6   0  187.18    4.40
   1   6   0  175.48    4.50
   1   6   0  174.78    4.70
   1   6   0  178.58    4.50
   1   6   0  179.68    5.00
  -2  -6   0  390.56    9.30
  -2  -6   0  397.26    9.60
  -2  -6   0  392.26    9.10
  -2  -6   0  384.86    9.20
  -2  -6   0  397.56    8.90
   2   6   0  378.36    9.20
   2   6   0  375.16    9.20
   2   6   0  399.16    9.00
   2   6   0  393.76    9.70
   2   6   0  387.36    9.60
  -3  -6   0    2.30    0.70
  -3  -6   0    2.40    0.60
  -3  -6   0    1.50    0.50
  -3  -6   0    2.00    0.70
   3   6   0    2.40    0.80
   3   6   0    2.10    0.70
   3   6   0    2.50    1.10
   3   6   0    2.60    0.90
  -4  -6   0    4.00    0.70
  -4  -6   0    4.00    0.30
  -4  -6   0    3.40    0.60
  -4  -6   0    4.50    0.90
  -4  -6   0    3.60    0.80
   4   6   0    4.40    1.30
   4   6   0    4.20    1.10
   4   6   0    4.50    0.90
   4   6   0    4.30    1.00
  -5  -6   0   12.20    1.10
  -5  -6   0   13.10    1.00
  -5  -6   0   11.90    1.20
  -5  -6   0   11.30    1.20
   5   6   0   10.80    1.40
   5   6   0   13.30    1.70
   5   6   0   13.30    1.30
   5   6   0   14.20    2.00
  -6  -6   0    1.10    0.80
  -6  -6   0    1.00    0.80
  -6  -6   0    1.30    0.80
   6   6   0    3.20    1.50
   6   6   0    2.60    1.10
   6   6   0    2.80    1.70
   6   6   0    1.10    0.90
  -7  -6   0   23.70    1.70
  -7  -6   0   27.30    1.80
  -7  -6   0   23.20    1.70
  -7  -6   0   23.80    1.50
   7   6   0   27.30    1.80
   7   6   0   29.50    2.30
   7   6   0   27.40    2.80
   7   6   0   29.20    2.50
  -8  -6   0   33.40    2.00
  -8  -6   0   35.70    1.90
  -8  -6   0   36.60    2.30
  -8  -6   0   33.10    2.10
   8   6   0   37.00    2.60
   8   6   0   35.30    2.80
   8   6   0   36.70    3.20
   8   6   0   32.70    2.10
  -9  -6   0   42.70    2.50
  -9  -6   0   51.59    2.70
  -9  -6   0   46.40    2.30
   9   6   0   43.40    3.60
   9   6   0   51.29    3.10
   9   6   0   48.40    3.50
 -10  -6   0    1.70    1.20
 -10  -6   0    1.60    1.20
  10   6   0    3.00    1.80
  10   6   0   -2.70    1.80
  10   6   0   -1.80    1.50
 -11  -6   0    3.70    1.30
 -11  -6   0    1.70    1.30
  11   6   0    8.60    2.40
  11   6   0    3.30    1.80
  11   6   0    2.10    2.30
  13  -7   0   21.80    2.90
  13  -7   0   27.00    3.50
 -13   7   0   26.40    2.30
 -13   7   0   27.50    2.60
  12  -7   0    6.10    2.20
  12  -7   0    4.00    1.60
 -12   7   0    6.20    1.40
 -12   7   0    5.60    1.40
 -12   7   0    3.90    1.40
  11  -7   0   41.50    3.10
  11  -7   0   36.10    3.00
  11  -7   0   36.20    2.90
 -11   7   0   39.50    2.40
 -11   7   0   36.00    2.40
 -11   7   0   34.80    1.90
 -11   7   0   35.50    2.30
 -11   7   0   35.50    2.40
  10  -7   0   16.90    1.30
  10  -7   0   20.40    2.30
  10  -7   0   15.20    1.60
  10  -7   0   20.70    1.60
  10  -7   0   17.40    2.00
 -10   7   0   17.10    1.60
 -10   7   0   19.50    1.40
 -10   7   0   18.40    1.80
 -10   7   0   17.70    1.70
 -10   7   0   15.00    1.60
   9  -7   0    6.20    1.40
   9  -7   0    7.50    1.00
   9  -7   0    5.40    1.20
   9  -7   0    6.30    1.30
   9  -7   0    5.30    0.80
  -9   7   0    6.90    1.00
  -9   7   0    6.40    1.20
  -9   7   0    6.20    1.10
  -9   7   0    7.30    1.00
  -9   7   0    6.90    1.20
   8  -7   0    0.10    0.70
   8  -7   0    0.80    0.60
   8  -7   0    1.00    1.00
   8  -7   0    1.00    0.90
  -8   7   0   -0.30    0.80
  -8   7   0   -0.20    0.90
  -8   7   0    0.20    0.80
  -8   7   0    0.20    0.60
  -8   7   0    0.30    0.70
  -8   7   0    0.00    0.80
   7  -7   0  147.79    4.70
   7  -7   0  148.89    4.00
   7  -7   0  155.98    5.10
   7  -7   0  151.28    4.20
  -7   7   0  152.58    4.40
  -7   7   0  152.48    4.20
  -7   7   0  156.38    4.50
  -7   7   0  148.49    4.70
   6  -7   0   81.29    2.60
   6  -7   0   74.59    3.10
   6  -7   0   81.29    2.30
  -6   7   0   79.09    2.60
  -6   7   0   77.19    2.40
  -6   7   0   77.89    3.00
  -6   7   0   79.09    3.00
  -6   7   0   74.09    2.70
   5  -7   0    1.90    0.40
   5  -7   0    2.10    0.80
   5  -7   0    3.20    0.70
  -5   7   0    1.10    0.80
  -5   7   0    1.30    0.60
  -5   7   0    2.40    0.60
  -5   7   0    1.50    0.90
  -5   7   0    1.60    0.50
   4  -7   0   67.39    2.60
   4  -7   0   70.09    2.00
   4  -7   0   71.99    2.30
  -4   7   0   71.59    2.40
  -4   7   0   67.59    1.90
  -4   7   0   70.29    2.60
  -4   7   0   66.39    2.10
  -4   7   0   68.49    2.50
   3  -7   0    8.20    0.60
   3  -7   0    7.50    0.60
   3  -7   0    6.60    0.80
   3  -7   0    6.90    1.00
   3  -7   0    7.10    0.50
  -3   7   0    8.10    1.10
  -3   7   0    9.10    1.00
  -3   7   0    7.20    0.60
  -3   7   0    8.00    0.80
  -3   7   0    8.00    0.60
   2  -7   0   63.39    1.60
   2  -7   0   70.19    1.50
   2  -7   0   62.99    1.80
   2  -7   0   68.09    2.20
   2  -7   0   64.29    2.50
  -2   7   0   63.59    1.90
  -2   7   0   63.79    2.30
  -2   7   0   69.19    2.20
  -2   7   0   65.89    1.80
  -2   7   0   64.09    2.30
  -2   7   0   66.59    2.40
   1  -7   0    2.50    0.20
   1  -7   0    2.70    0.50
   1  -7   0    2.20    0.70
   1  -7   0    2.40    0.20
   1  -7   0    2.40    0.80
  -1   7   0    3.60    0.80
  -1   7   0    2.80    0.40
  -1   7   0    2.80    0.70
  -1   7   0    3.10    0.40
  -1   7   0    2.20    0.70
   0  -7   0   51.69    2.10
   0  -7   0   52.69    1.70
   0  -7   0   49.70    1.90
   0  -7   0   50.89    1.30
   0   7   0   49.70    1.40
   0   7   0   52.59    1.60
   0   7   0   50.29    2.00
   0   7   0   52.59    1.90
   0   7   0   49.90    2.20
   0   7   0   49.70    2.10
   0   7   0   51.79    1.60
  -1  -7   0   -0.30    0.30
  -1  -7   0    0.80    0.70
  -1  -7   0   -0.20    0.50
  -1  -7   0   -0.50    0.40
  -1  -7   0    0.20    0.60
   1   7   0   -0.10    0.60
   1   7   0    0.20    0.40
   1   7   0   -0.40    0.70
   1   7   0   -1.20    0.80
   1   7   0    0.40    0.50
   1   7   0    0.20    0.50
  -2  -7   0   17.80    1.20
  -2  -7   0   17.00    0.90
  -2  -7   0   16.20    1.20
  -2  -7   0   16.80    1.30
   2   7   0   18.30    1.60
   2   7   0   16.20    1.20
   2   7   0   14.90    1.20
   2   7   0   17.60    1.50
  -3  -7   0   15.60    1.00
  -3  -7   0   16.40    1.30
  -3  -7   0   15.90    1.30
  -3  -7   0   15.20    1.20
   3   7   0   16.30    1.50
   3   7   0   14.40    1.40
   3   7   0   17.00    1.90
   3   7   0   14.70    1.30
   3   7   0   16.90    1.70
  -4  -7   0    1.30    0.80
  -4  -7   0    2.50    0.80
  -4  -7   0    2.00    0.70
  -4  -7   0    1.80    0.70
   4   7   0    1.20    0.80
   4   7   0    2.30    1.10
   4   7   0    1.30    0.80
   4   7   0    2.10    1.30
  -5  -7   0   11.20    1.20
  -5  -7   0   10.90    1.10
  -5  -7   0   14.00    1.10
  -5  -7   0   15.60    1.50
   5   7   0   17.00    2.10
   5   7   0   12.50    1.70
   5   7   0   10.30    1.30
   5   7   0   14.10    1.40
  -6  -7   0    5.00    1.00
  -6  -7   0    3.30    1.00
  -6  -7   0    3.10    1.00
   6   7   0    5.90    1.80
   6   7   0    4.30    1.20
   6   7   0    4.30    1.60
   6   7   0    5.10    1.10
  -7  -7   0    0.40    0.90
  -7  -7   0   -0.50    0.90
  -7  -7   0    1.20    0.90
   7   7   0    0.60    1.70
   7   7   0    1.10    1.00
   7   7   0    1.50    1.10
   7   7   0    1.70    1.40
  -8  -7   0    6.40    1.30
  -8  -7   0    6.60    1.10
  -8  -7   0    7.50    1.30
  -8  -7   0    5.30    1.20
   8   7   0    6.90    1.40
   8   7   0    4.80    1.80
   8   7   0    6.50    1.30
   8   7   0    8.00    2.20
  -9  -7   0    1.40    1.10
  -9  -7   0    0.10    0.80
  -9  -7   0    0.90    1.00
   9   7   0   -3.40    1.70
   9   7   0    0.70    1.60
   9   7   0    2.70    1.20
   9   7   0    2.30    1.80
 -10  -7   0   -1.30    1.00
 -10  -7   0    0.10    1.10
  10   7   0    0.20    1.60
  10   7   0    0.90    1.70
  10   7   0   -2.70    2.00
 -11  -7   0    1.10    1.30
 -11  -7   0    0.10    1.20
  11   7   0    3.30    1.80
  11   7   0    5.50    2.40
  11   7   0   -3.20    2.30
  13  -8   0    1.20    2.10
  13  -8   0   -1.00    1.60
 -13   8   0    0.60    1.20
 -13   8   0    2.40    1.50
  12  -8   0    0.50    1.50
  12  -8   0    3.30    1.90
 -12   8   0    2.40    1.40
 -12   8   0    2.00    1.20
  11  -8   0    1.90    1.30
  11  -8   0   -1.50    1.10
 -11   8   0   -0.20    0.90
 -11   8   0   -0.40    1.10
 -11   8   0   -0.10    0.80
  10  -8   0    3.60    1.30
  10  -8   0    5.60    1.50
  10  -8   0    6.10    1.30
 -10   8   0    5.40    1.10
 -10   8   0    6.60    1.30
 -10   8   0    6.10    1.20
 -10   8   0    6.30    1.00
   9  -8   0   13.40    1.30
   9  -8   0   12.40    1.50
   9  -8   0   12.70    1.10
   9  -8   0   12.50    1.70
  -9   8   0   18.10    2.00
  -9   8   0   14.30    1.40
  -9   8   0   15.30    1.50
  -9   8   0   11.30    1.40
   8  -8   0   19.90    1.20
   8  -8   0   20.00    2.00
   8  -8   0   21.40    1.90
   8  -8   0   23.60    1.50
  -8   8   0   17.00    1.60
  -8   8   0   20.30    1.40
  -8   8   0   19.30    1.60
  -8   8   0   20.90    2.00
   7  -8   0   18.90    1.90
   7  -8   0   16.60    1.20
   7  -8   0   15.70    1.60
   7  -8   0   16.40    1.00
  -7   8   0   18.60    1.50
  -7   8   0   19.20    1.50
  -7   8   0   17.40    1.70
  -7   8   0   16.00    1.20
   6  -8   0    8.70    0.80
   6  -8   0    9.90    1.40
   6  -8   0    8.60    1.00
  -6   8   0   10.70    1.20
  -6   8   0   13.30    1.50
  -6   8   0   10.10    1.00
  -6   8   0   10.60    1.00
  -6   8   0   10.90    1.40
   5  -8   0    2.60    0.50
   5  -8   0    2.00    0.70
   5  -8   0    1.40    0.90
  -5   8   0    3.10    1.00
  -5   8   0    1.70    0.90
  -5   8   0    2.30    0.70
  -5   8   0    1.50    0.60
   4  -8   0   31.20    1.20
   4  -8   0   33.70    1.50
   4  -8   0   33.20    2.00
  -4   8   0   29.70    1.70
  -4   8   0   30.30    1.80
  -4   8   0   33.10    1.60
  -4   8   0   29.50    1.30
   3  -8   0   59.99    2.50
   3  -8   0   55.09    1.50
   3  -8   0   54.19    1.70
   3  -8   0   56.29    1.40
   3  -8   0   54.39    2.00
  -3   8   0   52.69    2.30
  -3   8   0   57.49    2.30
  -3   8   0   56.59    1.80
  -3   8   0   57.29    1.70
  -3   8   0   56.29    2.10
   2  -8   0   14.80    0.80
   2  -8   0   16.20    1.50
   2  -8   0   16.30    1.20
  -2   8   0   12.30    1.20
  -2   8   0   14.30    0.80
  -2   8   0   14.80    1.20
  -2   8   0   16.10    0.80
  -2   8   0   14.70    1.20
   1  -8   0   10.50    1.00
   1  -8   0   11.70    1.20
  -1   8   0   11.60    0.70
  -1   8   0   11.30    1.10
  -1   8   0   11.60    1.10
  -1   8   0   12.10    0.80
  -1   8   0   12.10    1.10
   0  -8   0   12.60    0.80
   0  -8   0   13.10    1.20
   0  -8   0   12.80    0.60
   0  -8   0   12.60    1.30
   0   8   0   13.00    0.80
   0   8   0   12.20    1.30
   0   8   0   11.90    1.20
   0   8   0   12.50    0.60
   0   8   0   12.90    1.20
   0   8   0   13.60    0.80
   0   8   0   11.10    1.00
  -1  -8   0    8.10    1.00
  -1  -8   0    7.50    0.90
  -1  -8   0    7.60    0.80
  -1  -8   0    7.90    0.60
  -1  -8   0   10.00    1.10
   1   8   0    7.70    0.90
   1   8   0    8.20    0.80
   1   8   0    8.10    1.10
   1   8   0    8.50    1.30
   1   8   0    6.70    1.20
  -2  -8   0  217.98    5.70
  -2  -8   0  219.48    5.60
  -2  -8   0  216.58    5.80
  -2  -8   0  215.68    5.20
   2   8   0  209.18    5.60
   2   8   0  209.08    6.20
   2   8   0  209.68    5.70
   2   8   0  207.28    6.00
  -3  -8   0   13.50    1.20
  -3  -8   0   14.20    1.00
  -3  -8   0   14.50    1.40
  -3  -8   0   17.10    1.40
   3   8   0   16.00    1.40
   3   8   0   14.10    1.80
   3   8   0   14.90    1.70
   3   8   0   15.50    1.50
  -4  -8   0   16.10    1.20
  -4  -8   0   18.00    1.60
  -4  -8   0   16.60    1.50
  -4  -8   0   15.90    1.30
   4   8   0   19.00    1.80
   4   8   0   21.90    2.20
   4   8   0   19.30    1.80
   4   8   0   18.10    2.00
   4   8   0   18.30    1.50
  -5  -8   0   -0.20    0.60
  -5  -8   0    0.20    0.90
  -5  -8   0    0.90    0.80
  -5  -8   0    0.60    0.60
   5   8   0    0.30    1.30
   5   8   0    0.20    0.90
   5   8   0   -0.30    0.90
   5   8   0   -0.50    1.50
   5   8   0    0.40    1.10
  -6  -8   0    2.50    1.00
  -6  -8   0    2.40    1.00
  -6  -8   0    2.80    0.90
   6   8   0    0.30    1.20
   6   8   0    2.50    1.60
   6   8   0    3.00    1.10
   6   8   0    2.30    1.40
   6   8   0    2.80    1.10
  -7  -8   0   23.90    1.90
  -7  -8   0   26.80    1.90
  -7  -8   0   26.90    2.00
   7   8   0   26.30    2.90
   7   8   0   32.10    2.50
   7   8   0   28.40    2.70
   7   8   0   30.30    2.70
   7   8   0   26.10    1.90
  -8  -8   0    8.40    1.20
  -8  -8   0    8.80    1.50
  -8  -8   0   10.50    1.50
  -8  -8   0    9.80    1.50
   8   8   0    8.60    2.40
   8   8   0    8.90    2.10
   8   8   0   10.50    2.20
   8   8   0   10.50    1.50
  -9  -8   0    1.50    1.20
  -9  -8   0   -2.10    0.90
   9   8   0   -1.80    2.00
   9   8   0    0.30    1.70
   9   8   0    4.50    1.90
 -10  -8   0    5.30    1.50
 -10  -8   0    1.50    1.30
  10   8   0    5.00    2.00
  10   8   0    1.50    2.20
  10   8   0    6.90    2.30
  12  -9   0    1.40    1.50
  12  -9   0    4.30    1.80
 -12   9   0    2.30    1.40
 -12   9   0    2.40    1.30
 -12   9   0    1.00    1.10
  11  -9   0   26.30    2.70
  11  -9   0   27.10    2.80
 -11   9   0   20.80    1.80
 -11   9   0   20.70    2.10
 -11   9   0   22.00    2.10
  10  -9   0    0.00    1.00
  10  -9   0    0.30    1.10
 -10   9   0   -0.90    0.90
 -10   9   0   -1.10    0.80
 -10   9   0   -0.60    0.80
 -10   9   0    0.70    1.10
   9  -9   0   -1.10    0.70
   9  -9   0    0.40    1.00
   9  -9   0    1.00    1.00
  -9   9   0   -0.40    0.70
  -9   9   0    1.00    1.10
  -9   9   0    0.80    0.80
  -9   9   0   -0.50    0.80
   8  -9   0   14.00    1.70
   8  -9   0   14.10    1.70
   8  -9   0   14.30    1.10
   8  -9   0   14.00    1.30
  -8   9   0   17.00    1.30
  -8   9   0   14.80    1.80
  -8   9   0   13.50    1.50
  -8   9   0   16.50    1.40
   7  -9   0    4.90    0.90
   7  -9   0    4.10    0.70
   7  -9   0    4.90    1.20
   7  -9   0    5.60    1.30
  -7   9   0    3.20    0.90
  -7   9   0    3.80    0.70
  -7   9   0    3.70    0.90
  -7   9   0    5.20    1.30
   6  -9   0    0.20    0.70
   6  -9   0    0.20    0.50
   6  -9   0   -0.80    1.00
  -6   9   0   -0.80    0.60
  -6   9   0   -1.80    1.00
  -6   9   0   -0.10    0.60
  -6   9   0    0.90    0.90
   5  -9   0    0.80    0.50
   5  -9   0    1.30    1.10
   5  -9   0    0.70    0.70
  -5   9   0    0.80    0.70
  -5   9   0    1.10    0.60
  -5   9   0    0.30    1.00
  -5   9   0    1.20    1.00
   4  -9   0    1.00    0.70
   4  -9   0   -0.20    0.40
   4  -9   0   -0.10    0.90
  -4   9   0    0.00    0.40
  -4   9   0   -0.10    0.40
  -4   9   0   -0.70    0.80
  -4   9   0    0.80    0.90
  -4   9   0    0.70    0.60
   3  -9   0    1.10    0.70
   3  -9   0    2.10    0.90
   3  -9   0    2.50    0.50
   3  -9   0    2.70    0.20
  -3   9   0    2.70    1.00
  -3   9   0    1.40    0.80
  -3   9   0    2.30    0.70
  -3   9   0    2.20    0.50
  -3   9   0    2.50    0.50
   2  -9   0   49.10    2.40
   2  -9   0   48.10    2.10
   2  -9   0   52.79    1.70
  -2   9   0   50.69    2.20
  -2   9   0   50.59    2.10
  -2   9   0   50.39    1.60
  -2   9   0   46.70    2.20
  -2   9   0   49.30    1.60
   1  -9   0    5.00    0.90
   1  -9   0    4.30    1.00
   1  -9   0    4.20    0.60
  -1   9   0    4.70    0.90
  -1   9   0    3.60    0.90
  -1   9   0    4.70    0.50
  -1   9   0    4.20    0.60
  -1   9   0    3.80    0.90
   0  -9   0    2.90    0.60
   0  -9   0    2.70    0.30
   0  -9   0    2.60    0.90
   0  -9   0    1.30    0.80
   0   9   0    3.20    0.30
   0   9   0    1.60    0.50
   0   9   0    1.60    0.90
   0   9   0    2.20    0.90
   0   9   0    1.80    1.00
   0   9   0    2.50    0.80
  -1  -9   0  141.89    3.40
  -1  -9   0  139.59    3.90
  -1  -9   0  138.89    3.70
  -1  -9   0  136.99    4.20
  -1  -9   0  140.49    4.20
   1   9   0  136.79    3.60
   1   9   0  132.59    4.60
   1   9   0  131.69    4.40
   1   9   0  137.29    4.20
  -2  -9   0   85.59    3.00
  -2  -9   0   81.39    2.40
  -2  -9   0   83.79    3.00
  -2  -9   0   79.59    2.80
   2   9   0   78.19    3.40
   2   9   0   81.69    3.30
   2   9   0   81.99    3.00
   2   9   0   73.99    2.70
  -3  -9   0   16.40    1.50
  -3  -9   0   17.20    1.10
  -3  -9   0   16.90    1.60
  -3  -9   0   16.10    1.50
   3   9   0   18.30    2.00
   3   9   0   17.00    1.90
   3   9   0   14.20    1.50
   3   9   0   20.10    1.60
  -4  -9   0    2.90    0.70
  -4  -9   0    0.90    0.90
  -4  -9   0    2.90    1.00
  -4  -9   0    2.00    0.80
   4   9   0    3.20    1.10
   4   9   0    2.00    1.30
   4   9   0    3.60    1.20
   4   9   0    3.60    1.50
  -5  -9   0   10.90    1.40
  -5  -9   0   13.40    1.50
  -5  -9   0    9.70    1.10
  -5  -9   0   12.00    1.10
   5   9   0   10.70    1.90
   5   9   0   13.10    1.80
   5   9   0   12.00    1.90
   5   9   0   12.40    1.50
  -6  -9   0   28.40    2.10
  -6  -9   0   26.10    2.00
  -6  -9   0   26.30    1.80
   6   9   0   33.20    2.50
   6   9   0   27.90    2.70
   6   9   0   32.20    2.70
   6   9   0   27.70    2.50
   6   9   0   31.20    2.00
  -7  -9   0    2.40    1.00
  -7  -9   0    4.10    1.30
  -7  -9   0    1.70    1.10
   7   9   0    4.70    1.20
   7   9   0    3.40    1.60
   7   9   0    6.10    1.80
   7   9   0    4.60    1.90
  -8  -9   0    0.20    1.00
  -8  -9   0   -0.80    0.70
  -8  -9   0    1.00    1.00
  -8  -9   0   -0.10    1.00
   8   9   0    1.20    1.90
   8   9   0    2.20    1.50
   8   9   0    0.80    1.70
  -9  -9   0   13.10    1.80
  -9  -9   0   13.60    1.80
  -9  -9   0   14.90    1.90
   9   9   0   16.00    2.80
   9   9   0   10.80    2.20
   9   9   0   12.30    2.50
 -10  -9   0    2.90    1.40
 -10  -9   0    6.60    1.60
  10   9   0    2.10    2.40
  10   9   0    5.90    1.90
  10   9   0    5.70    2.30
  12 -10   0    1.70    1.70
 -12  10   0    2.90    1.20
 -12  10   0    0.80    1.10
  11 -10   0    2.40    1.50
  11 -10   0   -0.10    1.20
 -11  10   0    1.10    1.10
 -11  10   0    1.30    1.00
  10 -10   0    0.10    1.00
  10 -10   0   -0.40    1.00
 -10  10   0    0.30    1.10
 -10  10   0   -0.60    0.90
 -10  10   0   -0.30    0.90
   9 -10   0   10.60    1.20
   9 -10   0   12.00    1.80
   9 -10   0    9.60    1.50
  -9  10   0   13.10    1.80
  -9  10   0   11.10    1.20
  -9  10   0    9.80    1.30
  -9  10   0   10.10    1.40
   8 -10   0   50.49    2.90
   8 -10   0   49.80    3.00
   8 -10   0   56.79    2.40
  -8  10   0   59.49    2.70
  -8  10   0   52.59    2.40
  -8  10   0   55.29    2.10
  -8  10   0   50.89    2.80
   7 -10   0   37.50    2.50
   7 -10   0   39.10    2.00
   7 -10   0   39.60    1.60
  -7  10   0   39.00    2.10
  -7  10   0   41.70    1.90
  -7  10   0   40.00    2.50
   6 -10   0   -0.20    0.50
   6 -10   0   -0.90    1.00
   6 -10   0    0.50    0.80
  -6  10   0   -0.30    1.00
  -6  10   0   -0.40    0.60
  -6  10   0    0.70    0.70
  -6  10   0   -1.60    1.00
   5 -10   0   51.39    2.20
   5 -10   0   49.90    1.70
   5 -10   0   46.60    2.90
  -5  10   0   47.10    2.50
  -5  10   0   49.80    2.50
  -5  10   0   46.40    1.80
  -5  10   0   48.70    2.20
   4 -10   0   -0.10    1.00
   4 -10   0   -0.70    0.70
   4 -10   0    0.70    0.50
  -4  10   0   -1.30    0.90
  -4  10   0    0.30    0.50
  -4  10   0    0.00    0.40
  -4  10   0   -1.00    0.80
  -4  10   0   -0.50    0.60
   3 -10   0   42.20    2.40
   3 -10   0   40.70    1.50
   3 -10   0   40.00    2.00
  -3  10   0   42.10    1.50
  -3  10   0   39.30    1.90
  -3  10   0   40.60    1.50
  -3  10   0   39.90    2.10
  -3  10   0   41.70    2.20
   2 -10   0    0.60    0.50
   2 -10   0    0.40    0.90
   2 -10   0   -0.10    0.80
  -2  10   0   -1.00    0.80
  -2  10   0    0.10    0.40
  -2  10   0   -1.10    0.70
  -2  10   0    0.40    0.90
  -2  10   0   -0.90    0.40
   1 -10   0  142.79    4.60
   1 -10   0  143.59    3.80
   1 -10   0  144.09    4.30
  -1  10   0  140.59    3.70
  -1  10   0  146.99    4.30
  -1  10   0  137.29    4.40
  -1  10   0  143.19    4.50
   0 -10   0  359.06    9.30
   0 -10   0  359.16    8.50
   0 -10   0  360.96    8.80
   0 -10   0  362.46    9.00
   0 -10   0  365.46    7.90
   0  10   0  358.96    9.30
   0  10   0  360.86    9.60
   0  10   0  344.37    8.30
   0  10   0  363.66    9.20
  -1 -10   0   45.60    2.10
  -1 -10   0   46.00    2.40
  -1 -10   0   45.80    1.50
  -1 -10   0   47.30    2.30
  -1 -10   0   47.80    1.90
   1  10   0   41.10    1.60
   1  10   0   46.30    2.70
   1  10   0   46.50    2.30
   1  10   0   45.70    2.50
  -2 -10   0   23.00    1.70
  -2 -10   0   22.80    1.80
  -2 -10   0   22.70    1.90
  -2 -10   0   20.10    1.10
   2  10   0   20.40    1.50
   2  10   0   22.70    2.10
   2  10   0   21.70    2.10
   2  10   0   23.20    1.70
  -3 -10   0   44.50    2.20
  -3 -10   0   43.10    2.20
  -3 -10   0   42.20    2.30
  -3 -10   0   44.30    1.80
   3  10   0   39.40    2.20
   3  10   0   45.40    2.80
   3  10   0   39.20    2.10
   3  10   0   44.60    2.90
  -4 -10   0    7.90    1.30
  -4 -10   0    6.60    0.90
  -4 -10   0    6.90    1.10
  -4 -10   0    7.10    1.30
   4  10   0    8.50    1.40
   4  10   0    7.30    1.40
   4  10   0    7.30    1.70
   4  10   0    7.00    1.70
  -5 -10   0    2.80    1.20
  -5 -10   0    4.10    1.10
  -5 -10   0    3.20    0.90
   5  10   0    4.20    1.80
   5  10   0    5.90    1.30
   5  10   0    3.40    1.40
   5  10   0    3.40    1.50
  -6 -10   0   44.90    2.70
  -6 -10   0   35.60    2.10
  -6 -10   0   43.70    2.50
   6  10   0   41.20    2.30
   6  10   0   38.20    3.30
   6  10   0   43.60    3.10
   6  10   0   40.60    2.80
  -7 -10   0    2.40    1.10
  -7 -10   0    0.80    1.00
  -7 -10   0    1.00    1.10
   7  10   0    2.70    1.70
   7  10   0    3.60    2.00
   7  10   0    0.90    1.50
  -8 -10   0   -1.30    0.90
  -8 -10   0    0.50    1.00
  -8 -10   0    0.90    1.20
   8  10   0   -0.30    1.60
   8  10   0    1.40    1.50
   8  10   0   -0.60    2.00
  -9 -10   0    1.00    1.20
  -9 -10   0    0.70    1.30
  -9 -10   0    2.40    1.20
   9  10   0    2.10    1.70
   9  10   0    2.60    1.90
   9  10   0   -1.30    2.10
  12 -11   0   15.10    2.40
 -12  11   0   13.90    2.00
 -12  11   0   14.40    2.00
  11 -11   0    1.40    1.30
  11 -11   0   -2.10    1.20
 -11  11   0   -2.20    0.90
 -11  11   0   -0.60    1.10
  10 -11   0    3.10    1.40
 -10  11   0    4.50    1.50
 -10  11   0    4.00    1.20
 -10  11   0    4.20    1.10
   9 -11   0   11.10    1.80
   9 -11   0    7.80    1.60
   9 -11   0    9.80    1.30
  -9  11   0   10.60    1.50
  -9  11   0   10.40    1.30
  -9  11   0   10.70    1.80
   8 -11   0    5.30    1.50
   8 -11   0    4.30    1.00
   8 -11   0    4.90    1.40
  -8  11   0    3.10    1.00
  -8  11   0    4.80    1.40
  -8  11   0    4.50    1.00
   7 -11   0   35.70    1.90
   7 -11   0   41.70    2.80
  -7  11   0   42.00    2.30
  -7  11   0   40.00    2.50
  -7  11   0   38.90    1.90
   6 -11   0    0.70    0.80
   6 -11   0    0.70    1.20
   6 -11   0    1.60    0.60
  -6  11   0    1.00    0.60
  -6  11   0    1.00    1.10
  -6  11   0    0.80    0.80
   5 -11   0    0.40    0.50
   5 -11   0    0.60    1.10
   5 -11   0   -0.30    0.80
  -5  11   0    0.00    0.50
  -5  11   0    1.30    1.10
  -5  11   0    0.60    0.70
  -5  11   0    1.10    1.00
   4 -11   0    0.10    0.90
   4 -11   0   -1.70    1.00
   4 -11   0    0.30    0.50
  -4  11   0    0.70    0.70
  -4  11   0    1.00    1.10
  -4  11   0    0.70    0.50
  -4  11   0    0.40    1.00
   3 -11   0   19.90    1.60
   3 -11   0   21.60    1.10
   3 -11   0   24.70    2.20
  -3  11   0   18.90    1.80
  -3  11   0   19.00    1.10
  -3  11   0   20.20    1.50
  -3  11   0   19.00    1.90
   2 -11   0    0.40    0.50
   2 -11   0    0.50    0.90
   2 -11   0    0.60    1.10
  -2  11   0    0.00    0.90
  -2  11   0    0.30    0.40
  -2  11   0   -0.80    0.90
  -2  11   0   -0.30    0.70
   1 -11   0    2.70    1.00
   1 -11   0    2.40    0.60
   1 -11   0    3.40    1.10
  -1  11   0    3.00    0.50
  -1  11   0    2.90    1.10
  -1  11   0    1.60    0.90
   0 -11   0    2.10    1.10
   0 -11   0    2.40    0.90
   0 -11   0    2.00    0.70
   0 -11   0    3.20    1.00
   0  11   0    0.30    1.00
   0  11   0    2.60    0.50
   0  11   0    0.90    1.00
  -1 -11   0    1.00    0.90
  -1 -11   0    1.90    1.10
  -1 -11   0    0.90    1.00
   1  11   0    2.40    1.10
   1  11   0    2.00    1.10
   1  11   0    2.30    1.30
   1  11   0    2.10    0.60
  -2 -11   0    1.60    0.90
  -2 -11   0    1.40    1.00
  -2 -11   0   -0.10    1.00
   2  11   0    3.50    1.30
   2  11   0    1.70    1.10
   2  11   0    2.00    1.20
  -3 -11   0    0.10    0.90
  -3 -11   0    1.20    1.10
  -3 -11   0    1.90    1.00
   3  11   0    1.50    1.30
   3  11   0    0.70    1.30
   3  11   0    1.70    1.00
  -4 -11   0    1.40    0.90
  -4 -11   0    1.00    0.70
  -4 -11   0    1.90    1.10
  -4 -11   0    1.90    1.00
   4  11   0   -0.30    1.40
   4  11   0    3.00    1.40
   4  11   0    2.00    1.10
  -5 -11   0    3.40    1.20
  -5 -11   0    3.90    0.90
  -5 -11   0    2.80    1.10
   5  11   0    4.80    1.20
   5  11   0    5.40    1.70
   5  11   0    3.80    1.70
  -6 -11   0    2.70    1.20
  -6 -11   0    1.00    1.00
  -6 -11   0    1.70    1.10
   6  11   0    3.30    1.10
   6  11   0    1.30    1.60
   6  11   0    3.10    1.80
  -7 -11   0    1.70    1.10
  -7 -11   0    0.40    1.10
   7  11   0    2.40    1.60
   7  11   0    0.50    1.70
  -8 -11   0    6.80    1.50
  -8 -11   0    6.30    1.50
   8  11   0   11.40    2.20
   8  11   0    8.00    2.40
  11 -12   0    7.30    1.80
 -11  12   0    5.30    1.70
 -11  12   0    6.00    1.40
 -11  12   0    5.90    1.40
  10 -12   0   -0.40    1.30
 -10  12   0    1.00    1.00
 -10  12   0    0.30    0.90
 -10  12   0    2.50    1.40
   9 -12   0   11.80    1.50
   9 -12   0   10.00    1.80
  -9  12   0    9.60    1.30
  -9  12   0   10.90    1.80
  -9  12   0    8.90    1.40
   8 -12   0    1.00    1.10
   8 -12   0    0.30    1.30
   8 -12   0    1.60    1.00
  -8  12   0    2.70    1.30
  -8  12   0    2.00    0.90
  -8  12   0    2.20    0.90
   7 -12   0    9.60    1.80
   7 -12   0   10.80    1.40
  -7  12   0    8.30    1.30
  -7  12   0   11.20    1.80
  -7  12   0   11.00    1.20
   6 -12   0    4.30    1.00
   6 -12   0    5.00    1.40
  -6  12   0    4.70    1.00
  -6  12   0    5.00    1.40
  -6  12   0    4.10    0.80
   5 -12   0    1.90    1.00
   5 -12   0    1.70    1.30
  -5  12   0    1.80    1.20
  -5  12   0    1.20    0.60
  -5  12   0    1.70    0.90
   4 -12   0   41.30    2.80
   4 -12   0   38.90    1.60
   4 -12   0   40.40    2.30
  -4  12   0   38.30    1.60
  -4  12   0   44.60    2.50
  -4  12   0   37.00    2.10
   3 -12   0   54.19    2.60
   3 -12   0   56.79    2.00
   3 -12   0   58.29    3.10
  -3  12   0   57.49    2.50
  -3  12   0   59.29    2.80
  -3  12   0   57.19    1.90
   2 -12   0    3.70    1.30
   2 -12   0    3.20    1.10
   2 -12   0    5.00    0.70
  -2  12   0    4.20    1.10
  -2  12   0    4.70    1.30
  -2  12   0    3.90    0.60
   1 -12   0    1.90    1.20
   1 -12   0    1.10    1.10
   1 -12   0    1.90    0.60
  -1  12   0    1.60    0.50
  -1  12   0    0.00    1.00
  -1  12   0    1.40    0.90
   0 -12   0    3.60    1.20
   0 -12   0    1.60    1.00
   0 -12   0    3.30    0.80
   0 -12   0    3.00    1.10
   0  12   0    0.80    1.10
   0  12   0    3.80    1.10
   0  12   0    3.40    0.60
  -1 -12   0   83.49    3.10
  -1 -12   0   85.29    3.60
  -1 -12   0   85.29    3.40
   1  12   0   90.29    4.10
   1  12   0   82.69    2.60
   1  12   0   80.09    3.40
   1  12   0   83.19    3.60
  -2 -12   0   28.30    2.10
  -2 -12   0   30.40    2.20
  -2 -12   0   27.30    1.90
   2  12   0   31.20    2.50
   2  12   0   30.10    2.30
   2  12   0   26.10    1.90
  -3 -12   0    5.20    1.20
  -3 -12   0    8.20    1.30
  -3 -12   0    7.80    1.40
   3  12   0    6.70    1.60
   3  12   0    7.30    1.30
   3  12   0    7.10    1.60
  -4 -12   0    1.30    1.10
  -4 -12   0    0.70    1.00
  -4 -12   0   -1.30    0.90
   4  12   0    0.60    1.30
   4  12   0    1.50    1.30
   4  12   0    2.60    1.10
  -5 -12   0   -0.60    1.00
  -5 -12   0    0.30    1.10
   5  12   0    1.20    1.40
   5  12   0    1.00    1.60
   5  12   0    1.00    1.00
  -6 -12   0    1.00    1.10
  -6 -12   0    2.20    1.10
   6  12   0    1.10    1.70
   6  12   0    3.10    1.70
  -7 -12   0    0.10    1.20
  -7 -12   0    1.40    1.30
   7  12   0    2.20    1.60
   7  12   0   -0.40    1.90
  -8 -12   0    0.60    1.20
  11 -13   0   -1.30    1.50
 -11  13   0    0.50    1.50
 -11  13   0    0.60    1.10
  10 -13   0   21.00    2.50
 -10  13   0   20.70    2.10
 -10  13   0   17.90    2.40
   9 -13   0   -0.20    1.50
  -9  13   0   -1.00    1.20
  -9  13   0   -0.40    0.90
   8 -13   0   35.20    2.20
   8 -13   0   31.50    2.90
  -8  13   0   33.70    2.50
  -8  13   0   30.10    2.20
   7 -13   0    3.10    1.10
   7 -13   0    2.60    1.60
  -7  13   0    3.80    1.10
  -7  13   0    2.40    1.30
   6 -13   0    0.00    1.40
   6 -13   0   -0.60    1.00
  -6  13   0   -1.40    0.80
  -6  13   0   -0.30    1.10
   5 -13   0    4.70    1.20
   5 -13   0    5.70    1.50
  -5  13   0    3.40    1.00
  -5  13   0    3.80    1.30
   4 -13   0   67.49    3.00
   4 -13   0   72.79    3.70
  -4  13   0   77.29    3.40
  -4  13   0   66.99    2.90
   3 -13   0    4.80    1.20
   3 -13   0    6.40    1.50
   3 -13   0    6.20    0.80
  -3  13   0    6.00    1.40
  -3  13   0    4.50    1.00
   2 -13   0   13.10    1.10
   2 -13   0   12.40    1.80
   2 -13   0   14.00    1.60
  -2  13   0   13.00    1.50
  -2  13   0   15.10    1.90
  -2  13   0   13.30    1.40
   1 -13   0   42.30    2.70
   1 -13   0   42.40    1.80
   1 -13   0   41.90    2.10
   1 -13   0   44.00    2.40
  -1  13   0   38.30    2.30
  -1  13   0   42.40    2.50
   0 -13   0   93.09    3.70
   0 -13   0  102.19    3.50
   0 -13   0   91.59    3.90
   0  13   0   96.59    3.80
   0  13   0   95.49    3.80
  -1 -13   0   18.30    1.70
  -1 -13   0   18.30    1.90
  -1 -13   0   16.40    1.80
   1  13   0   19.50    2.00
   1  13   0   18.40    1.80
  -2 -13   0    0.60    1.10
  -2 -13   0    1.30    1.00
  -2 -13   0   -0.10    1.00
   2  13   0    3.50    1.20
   2  13   0    2.80    1.50
   2  13   0    0.70    1.20
  -3 -13   0    8.40    1.50
  -3 -13   0    6.00    1.30
  -3 -13   0    6.20    1.40
   3  13   0    6.40    1.70
   3  13   0   10.50    1.70
   3  13   0    7.00    1.80
  -4 -13   0    8.10    1.50
  -4 -13   0    7.20    1.30
   4  13   0    5.10    1.70
   4  13   0    6.80    1.40
   4  13   0    6.90    1.70
  -5 -13   0    0.20    1.10
  -5 -13   0    0.00    1.00
   5  13   0    3.70    1.60
   5  13   0    2.90    1.60
   5  13   0    3.20    1.20
  -6 -13   0   11.70    1.80
  -6 -13   0   11.90    1.80
   6  13   0   10.60    2.30
   6  13   0   13.40    2.30
  -7 -13   0    1.80    1.30
  -7 -13   0    1.60    1.30
   7  13   0    2.20    1.80
   7  13   0    4.10    1.70
  10 -14   0    4.90    1.80
 -10  14   0    6.60    2.00
 -10  14   0    6.30    1.40
   9 -14   0    2.10    1.60
  -9  14   0    3.60    1.70
  -9  14   0    4.20    1.30
   8 -14   0    2.80    1.20
   8 -14   0    0.80    1.40
  -8  14   0    2.80    1.40
  -8  14   0    2.90    1.10
   7 -14   0    3.50    1.30
   7 -14   0    2.70    1.70
  -7  14   0    4.90    1.50
  -7  14   0    2.20    1.00
   6 -14   0    0.90    1.40
   6 -14   0    2.00    1.10
  -6  14   0    0.70    0.90
  -6  14   0    0.60    1.20
   5 -14   0    2.60    1.20
   5 -14   0    1.90    1.50
  -5  14   0    2.30    1.40
  -5  14   0    1.90    0.90
   4 -14   0    2.50    1.40
   4 -14   0    4.60    1.20
  -4  14   0    4.00    1.40
  -4  14   0    3.00    1.00
   3 -14   0    8.50    1.50
   3 -14   0    8.40    1.70
  -3  14   0   11.10    1.80
  -3  14   0    9.80    1.40
   2 -14   0    8.20    1.50
   2 -14   0    5.40    1.50
   2 -14   0    7.40    1.20
  -2  14   0    8.90    1.60
  -2  14   0    7.60    1.20
  -2  14   0   10.30    1.50
   1 -14   0    0.40    1.10
   1 -14   0    0.50    1.20
   1 -14   0    0.00    0.80
  -1  14   0    1.30    1.10
  -1  14   0    0.40    0.90
   0 -14   0    3.80    1.30
   0 -14   0    1.80    1.20
   0 -14   0    3.90    1.10
   0  14   0    4.10    1.30
   0  14   0    6.30    1.40
  -1 -14   0   17.40    1.90
  -1 -14   0   17.40    1.90
  -1 -14   0   18.00    1.70
   1  14   0   21.20    2.00
   1  14   0   21.90    2.10
  -2 -14   0    3.50    1.30
  -2 -14   0    2.50    1.20
  -2 -14   0    1.30    1.00
   2  14   0    2.80    1.40
   2  14   0    3.80    1.30
   2  14   0    2.40    1.40
  -3 -14   0   -0.20    1.00
  -3 -14   0   -1.50    1.00
  -3 -14   0   -0.90    1.00
   3  14   0    2.30    1.50
   3  14   0    2.20    1.10
   3  14   0    2.50    1.40
  -4 -14   0    0.70    1.10
  -4 -14   0    4.30    1.50
   4  14   0    3.10    1.50
   4  14   0    4.20    1.60
   4  14   0    4.70    1.40
  -5 -14   0   10.40    1.70
  -5 -14   0   10.30    1.80
   5  14   0   14.10    2.30
   5  14   0   14.20    2.40
  -6 -14   0    5.10    1.60
  -6 -14   0    5.30    1.40
   6  14   0   11.50    2.40
   6  14   0    8.30    2.00
   9 -15   0   36.60    3.40
  -9  15   0   42.40    2.70
  -9  15   0   38.20    3.20
   8 -15   0   -1.20    1.50
   8 -15   0    0.10    1.10
  -8  15   0    0.30    1.00
  -8  15   0   -0.90    1.10
   7 -15   0   -2.00    1.50
   7 -15   0   -0.20    1.10
  -7  15   0    1.50    1.00
  -7  15   0    1.80    1.30
   6 -15   0    0.10    1.40
   6 -15   0    1.40    1.20
  -6  15   0    2.10    1.00
  -6  15   0    1.70    1.50
   5 -15   0   -0.30    1.00
   5 -15   0    0.40    1.40
  -5  15   0    3.60    1.50
  -5  15   0    2.00    1.00
   4 -15   0   15.80    2.20
   4 -15   0   17.10    1.90
  -4  15   0   18.50    2.30
  -4  15   0   15.80    1.70
   3 -15   0   28.40    2.30
   3 -15   0   30.00    2.80
  -3  15   0   28.00    2.10
  -3  15   0   31.80    2.50
   2 -15   0   28.80    2.30
   2 -15   0   26.40    1.80
   2 -15   0   27.90    2.70
  -2  15   0   30.70    2.40
  -2  15   0   25.10    2.10
   1 -15   0    0.80    0.90
   1 -15   0    1.20    1.30
   1 -15   0    0.80    1.20
  -1  15   0    0.30    1.20
  -1  15   0    2.60    1.10
   0 -15   0    2.50    1.00
   0 -15   0    4.20    1.40
   0  15   0    3.60    1.40
   0  15   0    4.90    1.20
  -1 -15   0   19.10    2.10
  -1 -15   0   16.80    1.70
  -1 -15   0   10.40    1.80
   1  15   0   18.30    1.90
   1  15   0   20.00    2.30
  -2 -15   0   23.20    2.10
  -2 -15   0   22.70    2.30
  -2 -15   0   27.80    2.50
   2  15   0   26.00    2.30
   2  15   0   27.80    2.20
  -3 -15   0    0.40    1.20
  -3 -15   0    1.50    1.30
   3  15   0    3.60    1.40
   3  15   0    1.60    1.20
   3  15   0    2.20    1.40
  -4 -15   0    6.30    1.50
  -4 -15   0    9.30    1.80
   4  15   0    8.70    2.00
   4  15   0    9.70    2.00
  -5 -15   0    0.50    1.30
  -5 -15   0    0.50    1.20
   5  15   0    4.70    1.70
   8 -16   0   -2.50    1.40
  -8  16   0    2.30    1.50
  -8  16   0    1.30    1.10
   7 -16   0    1.00    1.20
   7 -16   0    2.00    1.90
  -7  16   0    3.40    1.20
  -7  16   0    1.90    1.50
   6 -16   0    2.30    1.30
   6 -16   0    3.80    1.80
  -6  16   0    2.80    1.10
  -6  16   0    2.90    1.50
   5 -16   0    4.10    1.40
   5 -16   0    3.20    1.70
  -5  16   0    5.80    1.70
  -5  16   0    3.70    1.10
   4 -16   0   -3.00    1.20
   4 -16   0   -0.60    1.10
  -4  16   0    1.30    1.00
  -4  16   0    1.60    1.40
   3 -16   0    1.50    1.20
   3 -16   0    0.20    0.90
   3 -16   0   -1.70    1.30
  -3  16   0    1.00    0.90
  -3  16   0    2.10    1.30
   2 -16   0   -0.90    1.20
   2 -16   0    0.60    1.00
   2 -16   0   -1.60    1.40
  -2  16   0    0.30    0.90
  -2  16   0    1.50    1.30
   1 -16   0    0.10    1.00
   1 -16   0   -0.60    1.40
   1 -16   0   -0.30    1.20
  -1  16   0    1.60    1.40
  -1  16   0    1.80    1.00
   0 -16   0    1.90    1.10
   0 -16   0    0.30    1.30
   0 -16   0    3.60    1.40
   0  16   0    4.20    1.50
   0  16   0    7.00    1.40
  -1 -16   0    0.10    1.20
  -1 -16   0    0.60    1.00
  -1 -16   0   -2.30    1.20
   1  16   0    1.80    1.10
   1  16   0    1.50    1.30
  -2 -16   0   28.70    2.60
  -2 -16   0   23.00    2.50
  -2 -16   0   24.60    2.20
   2  16   0   29.90    2.50
   2  16   0   30.40    2.50
  -3 -16   0    1.20    1.10
  -3 -16   0   -0.50    1.30
   3  16   0    2.50    1.20
   3  16   0    1.90    1.20
   7 -17   0   -0.60    1.30
   7 -17   0    0.00    1.60
  -7  17   0    1.00    1.60
  -7  17   0    0.50    1.20
   6 -17   0   25.20    2.90
   6 -17   0   24.10    2.40
  -6  17   0   27.90    2.30
  -6  17   0   24.10    2.80
   5 -17   0    6.70    1.70
   5 -17   0    1.80    1.70
  -5  17   0    5.70    1.40
  -5  17   0    6.30    1.80
   4 -17   0   -1.40    1.50
   4 -17   0    1.20    1.30
  -4  17   0    1.40    1.10
  -4  17   0    0.20    1.30
   3 -17   0    0.20    1.20
   3 -17   0   -0.40    1.70
   3 -17   0    2.10    1.60
  -3  17   0    2.90    1.20
  -3  17   0    1.50    1.40
   2 -17   0   15.80    2.30
   2 -17   0   15.50    1.70
   2 -17   0   19.70    2.20
  -2  17   0   22.90    2.60
  -2  17   0   15.90    1.90
   1 -17   0    5.80    1.70
   1 -17   0    4.60    1.80
   1 -17   0    6.70    1.40
  -1  17   0    9.50    1.90
  -1  17   0    5.30    1.30
   0 -17   0   52.49    2.90
   0 -17   0   48.30    3.20
   0 -17   0   53.09    3.70
   0  17   0   59.09    3.50
  -1 -17   0    6.00    1.70
  -1 -17   0   10.70    1.60
  -1 -17   0    9.50    1.90
   1  17   0   13.30    2.20
   4 -18   0    3.00    1.40
   4 -18   0   -4.40    1.70
  -4  18   0    2.00    1.20
  -4  18   0    2.70    1.50
   3 -18   0   -0.60    1.60
   3 -18   0    2.50    1.60
  -3  18   0    3.30    1.60
  -3  18   0    0.60    1.00
   2 -18   0   -3.80    1.30
   2 -18   0    0.90    1.50
  -2  18   0    0.50    1.00
  -2  18   0    1.50    1.60
  -1  18  -1    1.30    1.50
  -1  18  -1   -1.60    1.00
  -2  18  -1    0.70    1.20
  -2  18  -1    1.80    1.50
   2 -18   1   -1.60    1.00
   2 -18   1   -2.10    1.60
   2 -18   1    1.00    1.30
  -3  18  -1    3.40    1.20
  -3  18  -1    4.10    1.70
   3 -18   1    1.70    1.40
   3 -18   1   -0.80    1.80
  -4  18  -1   -0.50    0.90
  -4  18  -1    3.40    1.70
   4 -18   1   -2.00    1.60
   4 -18   1   -0.90    1.40
   2  17  -1   17.10    2.40
  -2 -17   1   18.00    2.30
   1  17  -1    3.10    1.50
  -1 -17   1    0.90    1.60
  -1 -17   1    6.10    1.70
  -1 -17   1    2.60    1.30
   0  17  -1   23.10    2.50
   0 -17   1   19.80    2.30
   0 -17   1   14.60    2.30
   0 -17   1   19.10    2.00
  -1  17  -1    0.60    1.50
  -1  17  -1   -0.80    0.90
   1 -17   1   -0.40    1.10
   1 -17   1   -0.20    1.20
   1 -17   1   -1.30    1.30
  -2  17  -1   -0.10    1.00
  -2  17  -1    1.80    1.50
   2 -17   1   -0.60    1.40
   2 -17   1   -2.00    1.30
   2 -17   1    1.30    1.10
  -3  17  -1    2.80    1.50
  -3  17  -1    1.00    1.00
   3 -17   1   -1.60    1.40
   3 -17   1   -0.10    1.00
   3 -17   1   -0.50    1.20
  -4  17  -1    3.60    1.70
  -4  17  -1    0.70    1.00
   4 -17   1    1.80    1.50
   4 -17   1    2.00    1.80
  -5  17  -1    5.80    1.80
  -5  17  -1    2.00    1.10
   5 -17   1   -0.20    1.60
   5 -17   1    3.20    1.40
  -6  17  -1   22.40    2.20
  -6  17  -1   27.70    3.10
   6 -17   1   25.40    2.40
   6 -17   1   21.00    2.90
  -7  17  -1    2.10    1.50
  -7  17  -1    2.40    1.20
   7 -17   1    1.20    1.70
   7 -17   1    3.80    1.50
   3  16  -1    3.80    1.50
   3  16  -1    8.80    1.80
  -3 -16   1    3.10    1.30
  -3 -16   1    5.10    1.60
   2  16  -1   37.10    2.80
   2  16  -1   37.00    2.70
  -2 -16   1   30.10    2.40
  -2 -16   1   32.10    2.80
  -2 -16   1   27.90    2.70
   1  16  -1   33.10    2.60
   1  16  -1   35.20    2.80
  -1 -16   1   28.00    2.20
  -1 -16   1   29.20    2.70
  -1 -16   1   31.90    2.60
   0  16  -1    1.40    1.30
   0  16  -1    2.60    1.40
   0 -16   1    0.30    1.20
   0 -16   1    0.90    1.10
   0 -16   1   -0.70    1.30
  -1  16  -1   22.40    2.50
   1 -16   1   20.60    1.90
   1 -16   1   17.20    2.00
   1 -16   1   16.50    2.30
  -2  16  -1    1.30    1.10
  -2  16  -1    2.00    1.40
   2 -16   1    0.60    0.90
   2 -16   1    1.30    1.50
   2 -16   1    0.90    1.20
  -3  16  -1    8.00    1.50
  -3  16  -1   11.60    1.90
   3 -16   1   10.00    1.40
   3 -16   1   10.20    1.80
   3 -16   1    7.80    2.00
  -4  16  -1    2.60    1.40
  -4  16  -1    3.40    1.10
   4 -16   1    3.60    1.30
   4 -16   1    0.90    1.50
  -5  16  -1   26.00    2.20
  -5  16  -1   25.70    2.50
   5 -16   1   26.30    2.80
   5 -16   1   25.20    2.40
  -6  16  -1    2.60    1.10
  -6  16  -1    6.20    1.70
   6 -16   1    3.90    1.40
   6 -16   1    1.50    1.60
  -7  16  -1    0.50    1.00
  -7  16  -1    1.60    1.40
   7 -16   1   -2.00    1.10
   7 -16   1   -0.60    1.60
  -8  16  -1    3.80    1.30
  -8  16  -1    3.50    1.50
   8 -16   1    3.00    1.80
   8 -16   1    5.90    1.60
   5  15  -1    3.70    1.60
   5  15  -1    4.10    1.70
  -5 -15   1   -0.90    1.20
  -5 -15   1    1.70    1.30
   4  15  -1   11.70    2.00
   4  15  -1    8.70    2.10
   4  15  -1   11.20    1.80
  -4 -15   1    3.00    1.50
  -4 -15   1    5.50    1.40
   3  15  -1    3.60    1.70
   3  15  -1    4.90    1.50
   3  15  -1    2.20    1.40
  -3 -15   1   -0.60    1.20
  -3 -15   1    1.00    1.20
   2  15  -1    2.10    1.30
   2  15  -1    2.30    1.20
  -2 -15   1   -1.90    1.10
  -2 -15   1   -1.40    1.00
  -2 -15   1    0.20    1.20
   1  15  -1   31.70    2.30
   1  15  -1   37.90    2.70
  -1 -15   1   32.40    2.50
  -1 -15   1   32.40    2.20
  -1 -15   1   33.20    2.60
   0  15  -1    4.20    1.20
   0  15  -1    2.60    1.40
   0 -15   1   -0.60    1.20
   0 -15   1    2.70    1.30
   0 -15   1    3.80    1.10
  -1  15  -1    1.10    0.90
  -1  15  -1    1.60    1.20
   1 -15   1    0.90    1.30
   1 -15   1    2.30    1.20
   1 -15   1    1.30    1.00
  -2  15  -1   -1.90    0.80
  -2  15  -1    2.20    1.50
   2 -15   1   -0.30    1.20
   2 -15   1    0.10    1.10
   2 -15   1   -0.70    0.90
  -3  15  -1  105.29    4.00
  -3  15  -1  106.09    4.40
   3 -15   1  111.59    4.30
   3 -15   1   99.29    4.60
  -4  15  -1   46.20    2.60
  -4  15  -1   53.39    3.10
   4 -15   1   50.59    3.60
   4 -15   1   49.30    2.80
  -5  15  -1   -0.30    0.80
  -5  15  -1   -0.10    1.20
   5 -15   1    0.10    1.10
   5 -15   1    0.70    1.30
  -6  15  -1    6.50    1.30
  -6  15  -1    6.40    1.70
   6 -15   1    4.90    1.40
   6 -15   1    4.00    1.70
  -7  15  -1    6.00    1.30
  -7  15  -1    5.70    1.60
   7 -15   1    8.50    1.50
   7 -15   1    7.50    1.90
  -8  15  -1   -0.20    1.30
  -8  15  -1   -0.30    1.10
   8 -15   1    0.80    1.10
   8 -15   1    0.20    1.50
  -9  15  -1   63.99    3.90
  -9  15  -1   71.89    3.50
   9 -15   1   71.39    4.20
   6  14  -1    9.90    2.20
   6  14  -1    7.30    2.00
  -6 -14   1    6.40    1.60
  -6 -14   1    8.20    1.70
   5  14  -1   25.00    2.90
   5  14  -1   33.30    3.30
  -5 -14   1   24.30    2.20
  -5 -14   1   20.90    2.30
   4  14  -1    3.90    1.70
   4  14  -1    4.80    1.40
   4  14  -1    3.80    1.60
  -4 -14   1    2.50    1.20
  -4 -14   1    2.70    1.40
   3  14  -1   10.30    2.00
   3  14  -1    9.00    1.60
   3  14  -1    9.20    1.80
  -3 -14   1    7.20    1.50
  -3 -14   1    7.50    1.60
  -3 -14   1    6.90    1.30
   2  14  -1    7.60    1.60
   2  14  -1    7.00    1.50
   2  14  -1    7.20    1.80
  -2 -14   1    5.50    1.40
  -2 -14   1    4.90    1.30
  -2 -14   1    3.40    1.30
   1  14  -1   27.50    2.20
   1  14  -1   26.20    2.20
  -1 -14   1   19.50    2.10
  -1 -14   1   22.40    2.20
  -1 -14   1   27.80    1.90
   0  14  -1   16.60    1.70
   0  14  -1   17.40    2.00
   0 -14   1   15.60    1.60
   0 -14   1   15.20    2.00
   0 -14   1   15.10    1.80
  -1  14  -1    4.80    1.10
  -1  14  -1    3.10    1.30
   1 -14   1    4.80    1.00
   1 -14   1    2.90    1.20
   1 -14   1    1.70    1.30
   1 -14   1    3.00    0.80
  -2  14  -1    0.50    0.80
  -2  14  -1    1.70    1.20
   2 -14   1    0.10    1.30
   2 -14   1    2.00    0.90
   2 -14   1   -0.10    1.10
  -3  14  -1    2.10    0.90
  -3  14  -1    0.20    1.10
   3 -14   1   -0.30    1.20
   3 -14   1    1.10    1.10
  -4  14  -1    7.30    1.60
  -4  14  -1    6.50    1.20
   4 -14   1    6.70    1.40
   4 -14   1    5.80    1.60
  -5  14  -1    3.00    1.40
  -5  14  -1    1.60    0.90
   5 -14   1    1.20    1.50
   5 -14   1    0.90    1.00
  -6  14  -1    5.90    1.50
  -6  14  -1    2.80    1.00
   6 -14   1    5.00    1.30
   6 -14   1    3.00    1.50
  -7  14  -1    0.10    1.20
  -7  14  -1   -0.40    0.80
   7 -14   1   -0.40    1.40
   7 -14   1    0.80    1.10
  -8  14  -1    4.10    1.50
  -8  14  -1    3.50    1.10
   8 -14   1    2.80    1.20
   8 -14   1    3.70    1.60
  -9  14  -1   22.60    2.60
  -9  14  -1   20.10    2.10
   9 -14   1   18.60    2.40
 -10  14  -1   -0.30    1.40
 -10  14  -1    0.20    1.00
  10 -14   1   -0.70    1.40
   7  13  -1    2.80    2.00
   7  13  -1    3.60    1.70
  -7 -13   1    0.40    1.20
  -7 -13   1    0.90    1.20
   6  13  -1    3.10    1.80
   6  13  -1    4.40    1.60
  -6 -13   1    2.20    1.30
  -6 -13   1    1.20    1.20
   5  13  -1    3.40    1.60
   5  13  -1    3.60    1.20
   5  13  -1    2.50    1.50
  -5 -13   1    0.40    1.10
  -5 -13   1    0.20    1.10
   4  13  -1    2.80    1.50
   4  13  -1    3.90    1.30
   4  13  -1    1.20    1.40
  -4 -13   1   -1.70    1.00
  -4 -13   1    2.70    1.10
   3  13  -1    2.30    1.50
   3  13  -1    1.20    1.30
   3  13  -1    1.10    1.20
  -3 -13   1    1.20    1.00
  -3 -13   1   -0.30    1.00
  -3 -13   1    1.50    1.10
   2  13  -1    1.20    1.10
   2  13  -1    0.20    1.20
   2  13  -1    1.10    1.10
  -2 -13   1    0.40    1.10
  -2 -13   1    0.40    0.90
  -2 -13   1   -0.80    0.90
   1  13  -1   43.50    2.60
   1  13  -1   42.50    2.60
   1  13  -1   38.50    2.80
  -1 -13   1   43.90    2.70
  -1 -13   1   42.20    2.20
  -1 -13   1   40.80    2.50
   0  13  -1   17.30    1.70
   0  13  -1   17.60    1.90
   0 -13   1   20.50    1.40
   0 -13   1   14.50    1.70
   0 -13   1   14.60    1.70
   0 -13   1   15.00    1.50
  -1  13  -1   14.30    1.90
  -1  13  -1   15.10    1.70
   1 -13   1   10.90    1.30
   1 -13   1   14.00    1.20
   1 -13   1   13.50    1.60
   1 -13   1   10.50    1.60
  -2  13  -1    2.90    0.90
  -2  13  -1    5.30    1.10
  -2  13  -1    2.10    1.20
   2 -13   1    4.70    1.40
   2 -13   1    3.50    0.70
   2 -13   1    3.50    1.20
  -3  13  -1    2.10    1.20
  -3  13  -1    0.70    0.90
   3 -13   1    2.30    0.60
   3 -13   1    0.40    1.00
   3 -13   1    2.10    1.30
  -4  13  -1    1.00    0.80
  -4  13  -1    0.40    1.10
  -4  13  -1    0.90    1.10
   4 -13   1    1.10    1.30
   4 -13   1    1.60    1.00
  -5  13  -1    2.90    1.30
  -5  13  -1    3.50    1.10
   5 -13   1    1.90    1.00
   5 -13   1    3.30    1.40
  -6  13  -1    5.80    1.50
  -6  13  -1    7.60    1.20
   6 -13   1    5.90    1.20
   6 -13   1    7.30    1.60
  -7  13  -1    9.50    1.70
  -7  13  -1    8.50    1.30
   7 -13   1    8.40    1.40
   7 -13   1    9.80    1.70
  -8  13  -1   14.80    2.10
  -8  13  -1   15.60    1.70
   8 -13   1   14.40    1.60
   8 -13   1   14.50    2.00
  -9  13  -1    5.40    1.30
  -9  13  -1    6.80    1.80
   9 -13   1    5.50    1.80
   9 -13   1    7.20    1.30
 -10  13  -1    3.60    1.20
 -10  13  -1    5.30    1.80
  10 -13   1    4.30    1.70
 -11  13  -1    5.20    1.70
 -11  13  -1    4.20    1.40
  11 -13   1    4.80    1.80
   8  12  -1    5.30    2.00
   8  12  -1    3.40    2.00
  -8 -12   1    2.90    1.40
  -8 -12   1    4.10    1.50
   7  12  -1    5.60    2.00
   7  12  -1    2.80    1.80
  -7 -12   1    4.60    1.50
  -7 -12   1    5.30    1.50
   6  12  -1    2.90    1.90
   6  12  -1    1.60    1.50
   6  12  -1    6.70    1.40
  -6 -12   1    1.20    1.10
  -6 -12   1    1.00    1.10
   5  12  -1   16.00    1.80
   5  12  -1   14.90    2.40
   5  12  -1   12.90    2.10
  -5 -12   1   10.90    1.60
  -5 -12   1   12.20    1.70
   4  12  -1   10.40    1.90
   4  12  -1   11.20    1.60
   4  12  -1    9.80    2.00
  -4 -12   1    9.00    1.50
  -4 -12   1    7.20    1.50
  -4 -12   1   11.20    1.50
   3  12  -1   13.10    1.90
   3  12  -1   13.90    2.00
   3  12  -1   15.80    1.80
  -3 -12   1   11.10    1.40
  -3 -12   1   13.10    1.70
  -3 -12   1   11.30    1.50
   2  12  -1    6.50    1.50
   2  12  -1    4.70    1.30
   2  12  -1    5.20    1.50
  -2 -12   1    4.90    1.10
  -2 -12   1    4.80    1.30
  -2 -12   1    5.20    1.20
   1  12  -1    1.50    1.20
   1  12  -1    2.10    1.20
   1  12  -1    2.50    1.10
  -1 -12   1    0.20    1.10
  -1 -12   1    3.20    1.00
  -1 -12   1    1.20    1.00
   0  12  -1   -0.10    1.00
   0  12  -1   -0.40    0.80
   0 -12   1   -0.10    0.60
   0 -12   1    0.80    1.00
   0 -12   1    0.50    0.80
   0 -12   1    0.40    1.00
  -1  12  -1    7.10    1.40
  -1  12  -1    6.80    1.10
  -1  12  -1    7.00    1.30
   1 -12   1    6.70    1.30
   1 -12   1    6.40    1.20
   1 -12   1    7.10    0.90
  -2  12  -1    1.10    0.80
  -2  12  -1    0.60    1.00
  -2  12  -1    0.80    0.80
  -2  12  -1    1.40    1.10
   2 -12   1    2.30    1.30
   2 -12   1    1.40    1.00
   2 -12   1    0.40    0.60
  -3  12  -1    4.50    1.00
  -3  12  -1    6.40    1.40
  -3  12  -1    5.80    1.30
  -3  12  -1    6.00    1.00
   3 -12   1    6.70    0.80
   3 -12   1    5.80    1.40
   3 -12   1    4.60    1.10
  -4  12  -1    3.20    1.20
  -4  12  -1    2.50    0.60
  -4  12  -1    2.60    1.30
  -4  12  -1    3.40    0.90
   4 -12   1    3.50    0.70
   4 -12   1    2.80    1.30
   4 -12   1    2.90    1.00
  -5  12  -1   10.80    1.00
  -5  12  -1   11.70    1.40
  -5  12  -1   12.00    1.80
  -5  12  -1   11.50    1.70
   5 -12   1   10.00    1.30
   5 -12   1   11.00    1.80
   5 -12   1   11.90    1.00
  -6  12  -1    1.80    1.20
  -6  12  -1    1.30    0.60
  -6  12  -1    1.60    0.90
  -6  12  -1    0.70    1.10
   6 -12   1    1.10    1.20
   6 -12   1    2.20    1.00
  -7  12  -1   19.80    1.70
  -7  12  -1   20.10    1.40
  -7  12  -1   21.20    2.20
   7 -12   1   15.30    1.90
   7 -12   1   19.00    1.70
  -8  12  -1   28.70    1.70
  -8  12  -1   24.60    2.20
  -8  12  -1   26.20    2.00
   8 -12   1   25.40    2.50
   8 -12   1   26.60    1.90
  -9  12  -1    8.50    1.70
  -9  12  -1    8.60    1.30
  -9  12  -1    8.20    1.40
   9 -12   1    9.20    1.80
   9 -12   1    9.00    1.40
 -10  12  -1    0.90    1.00
 -10  12  -1   -0.90    0.90
 -10  12  -1    2.00    1.30
  10 -12   1    2.60    1.40
 -11  12  -1    2.60    1.40
 -11  12  -1    4.50    1.50
  11 -12   1    3.90    1.60
   8  11  -1    4.60    1.90
   8  11  -1    2.50    2.20
  -8 -11   1    2.80    1.30
  -8 -11   1    2.50    1.30
   7  11  -1    4.10    1.70
   7  11  -1    0.90    1.90
  -7 -11   1    0.90    1.20
  -7 -11   1    1.20    1.20
  -7 -11   1    0.00    1.00
   6  11  -1   10.10    1.50
   6  11  -1    8.70    1.90
   6  11  -1    8.20    2.20
  -6 -11   1    7.90    1.40
  -6 -11   1    6.80    1.50
  -6 -11   1    7.60    1.20
   5  11  -1    1.30    1.40
   5  11  -1    1.60    1.10
   5  11  -1    0.40    1.40
  -5 -11   1   -0.10    0.70
  -5 -11   1   -1.40    0.90
  -5 -11   1   -0.40    1.00
   4  11  -1    0.00    1.30
   4  11  -1    1.30    0.90
   4  11  -1    0.80    1.40
  -4 -11   1    0.80    1.00
  -4 -11   1    1.80    1.10
  -4 -11   1   -1.70    0.80
  -4 -11   1    0.20    0.60
   3  11  -1    0.70    1.20
   3  11  -1    0.20    1.10
   3  11  -1   -0.90    0.90
  -3 -11   1   -0.90    0.50
  -3 -11   1   -0.70    0.90
  -3 -11   1   -1.30    0.80
  -3 -11   1    0.70    1.00
   2  11  -1   74.49    3.40
   2  11  -1   76.19    3.60
   2  11  -1   77.59    3.20
  -2 -11   1   74.19    3.10
  -2 -11   1   76.79    2.90
  -2 -11   1   76.99    3.20
  -2 -11   1   73.99    2.80
   1  11  -1   42.30    2.50
   1  11  -1   39.00    1.60
   1  11  -1   45.80    2.80
   1  11  -1   41.10    2.30
  -1 -11   1   48.50    2.60
  -1 -11   1   44.10    2.10
  -1 -11   1   43.90    2.40
  -1 -11   1   41.90    1.90
   0  11  -1    0.00    1.00
   0  11  -1   -0.20    0.90
   0  11  -1    0.50    0.90
   0  11  -1    0.20    1.00
   0  11  -1    0.30    0.40
   0 -11   1    0.30    0.60
   0 -11   1    1.40    1.00
   0 -11   1    0.10    0.90
   0 -11   1    0.70    0.80
  -1  11  -1   48.80    2.30
  -1  11  -1   48.90    1.60
  -1  11  -1   52.39    2.50
  -1  11  -1   49.00    2.30
   1 -11   1   48.80    2.60
   1 -11   1   49.10    2.40
   1 -11   1   49.10    1.90
  -2  11  -1   11.50    1.30
  -2  11  -1   12.80    1.50
  -2  11  -1   10.80    1.50
  -2  11  -1    9.10    0.70
   2 -11   1   10.30    0.90
   2 -11   1    9.20    1.20
   2 -11   1    9.90    1.50
  -3  11  -1    7.80    1.40
  -3  11  -1    6.80    0.70
  -3  11  -1    7.30    1.10
  -3  11  -1    8.80    1.40
   3 -11   1    7.10    1.40
   3 -11   1    8.30    1.20
   3 -11   1    7.30    0.80
  -4  11  -1   29.90    1.80
  -4  11  -1   28.80    2.00
  -4  11  -1   35.00    2.10
  -4  11  -1   28.80    1.30
   4 -11   1   32.40    1.90
   4 -11   1   33.50    1.40
   4 -11   1   30.90    2.40
  -5  11  -1    7.70    1.40
  -5  11  -1    7.00    1.10
  -5  11  -1    9.60    0.90
  -5  11  -1   10.90    1.50
   5 -11   1    6.20    1.40
   5 -11   1    6.60    1.10
   5 -11   1   10.00    0.90
  -6  11  -1    1.10    0.80
  -6  11  -1    1.10    1.10
  -6  11  -1    2.20    1.20
  -6  11  -1    1.80    0.70
   6 -11   1    1.50    0.90
   6 -11   1    1.10    1.30
   6 -11   1    1.40    0.60
  -7  11  -1    0.90    0.70
  -7  11  -1   -1.20    0.70
  -7  11  -1    1.40    1.10
   7 -11   1    1.90    1.20
   7 -11   1   -0.30    0.80
  -8  11  -1   20.50    1.80
  -8  11  -1   20.50    2.20
  -8  11  -1   18.70    1.50
   8 -11   1   21.60    2.20
   8 -11   1   20.80    1.70
   8 -11   1   15.20    1.90
  -9  11  -1    1.80    1.00
  -9  11  -1    2.10    0.90
  -9  11  -1    3.60    1.40
   9 -11   1    4.40    1.30
   9 -11   1    1.00    1.20
   9 -11   1    3.80    1.00
 -10  11  -1    6.10    1.60
 -10  11  -1    7.10    1.30
 -10  11  -1   10.00    1.50
  10 -11   1    9.10    1.70
 -11  11  -1   -1.00    1.00
 -11  11  -1   -2.60    0.90
  11 -11   1    1.30    1.40
  11 -11   1    0.60    1.30
 -12  11  -1   -1.20    1.00
 -12  11  -1   -0.50    1.10
  12 -11   1    0.30    1.40
   9  10  -1    5.80    2.10
   9  10  -1    6.40    2.00
   9  10  -1    4.30    2.50
  -9 -10   1    7.70    1.60
  -9 -10   1    3.90    1.40
  -9 -10   1    3.70    1.30
   8  10  -1    2.00    1.60
   8  10  -1    3.90    1.90
   8  10  -1    1.90    2.00
  -8 -10   1    0.60    1.10
  -8 -10   1    3.40    1.30
  -8 -10   1    2.80    1.20
   7  10  -1    4.30    1.90
   7  10  -1    6.90    1.80
   7  10  -1    5.60    1.30
   7  10  -1    4.90    1.70
  -7 -10   1    2.60    1.20
  -7 -10   1    4.30    1.20
  -7 -10   1    4.70    1.20
   6  10  -1    4.30    1.70
   6  10  -1    6.10    1.20
   6  10  -1    3.50    1.40
   6  10  -1    2.20    1.70
  -6 -10   1    3.90    1.20
  -6 -10   1    1.50    0.90
  -6 -10   1    2.90    1.10
   5  10  -1    2.80    1.50
   5  10  -1    0.90    1.10
   5  10  -1    1.90    0.90
   5  10  -1    1.50    1.50
  -5 -10   1    0.00    0.90
  -5 -10   1   -0.10    0.90
  -5 -10   1    0.50    0.70
   4  10  -1    6.80    1.30
   4  10  -1    6.40    1.60
   4  10  -1    5.90    1.30
   4  10  -1    5.60    1.60
  -4 -10   1    6.60    1.20
  -4 -10   1    7.50    1.30
  -4 -10   1    6.60    0.90
  -4 -10   1    5.50    1.00
   3  10  -1  161.58    4.80
   3  10  -1  164.68    5.00
   3  10  -1  157.08    5.40
   3  10  -1  164.88    5.60
  -3 -10   1  173.88    5.10
  -3 -10   1  165.28    4.90
  -3 -10   1  165.18    4.90
  -3 -10   1  160.78    4.30
   2  10  -1  211.58    6.40
   2  10  -1  205.98    5.50
   2  10  -1  217.68    6.60
   2  10  -1  214.98    6.00
  -2 -10   1  213.58    6.00
  -2 -10   1  217.98    6.00
  -2 -10   1  212.08    5.80
  -2 -10   1  219.38    5.30
   1  10  -1  513.15   12.70
   1  10  -1  522.05   12.40
   1  10  -1  539.55   13.40
   1  10  -1  530.35   11.90
   1  10  -1  510.35   12.90
  -1 -10   1  531.65   12.50
  -1 -10   1  538.65   12.30
  -1 -10   1  527.75   12.70
  -1 -10   1  530.35   11.80
  -1 -10   1  525.25   12.80
   0  10  -1  169.68    4.30
   0  10  -1  178.08    5.60
   0  10  -1  173.78    4.90
   0  10  -1  175.98    5.10
   0  10  -1  168.98    5.10
   0 -10   1  174.18    4.00
   0 -10   1  167.48    5.20
   0 -10   1  180.28    5.10
   0 -10   1  172.88    4.50
  -1  10  -1    3.00    1.00
  -1  10  -1    5.40    1.00
  -1  10  -1    4.80    0.50
  -1  10  -1    6.20    1.20
   1 -10   1    6.70    1.10
   1 -10   1    5.60    0.70
   1 -10   1    4.30    1.20
  -2  10  -1   -0.60    0.80
  -2  10  -1    0.10    0.60
  -2  10  -1    0.10    0.40
  -2  10  -1    0.60    0.90
   2 -10   1    0.90    0.80
   2 -10   1    2.00    1.00
   2 -10   1    0.40    0.50
  -3  10  -1   10.80    0.80
  -3  10  -1   11.30    1.40
  -3  10  -1   10.90    0.90
  -3  10  -1    8.80    1.10
  -3  10  -1   15.30    1.60
   3 -10   1   10.00    1.40
   3 -10   1    9.60    1.20
   3 -10   1   10.80    0.90
  -4  10  -1    1.70    1.00
  -4  10  -1    0.90    0.50
  -4  10  -1    0.70    0.50
  -4  10  -1    1.40    1.00
  -4  10  -1    1.00    0.70
   4 -10   1    1.10    0.80
   4 -10   1    0.40    0.50
   4 -10   1    0.20    1.00
  -5  10  -1    4.20    1.20
  -5  10  -1    6.50    0.80
  -5  10  -1    4.20    1.20
  -5  10  -1    4.60    0.90
   5 -10   1    5.40    0.70
   5 -10   1    5.20    1.00
   5 -10   1    3.20    1.30
   5 -10   1    5.60    1.00
  -6  10  -1  108.29    3.70
  -6  10  -1  104.69    4.00
  -6  10  -1  111.29    3.30
  -6  10  -1  109.39    4.00
   6 -10   1  113.59    3.60
   6 -10   1  111.49    3.10
   6 -10   1  113.39    4.30
  -7  10  -1    0.60    1.10
  -7  10  -1    1.00    1.00
  -7  10  -1    0.90    0.80
  -7  10  -1   -0.70    0.70
   7 -10   1    1.30    0.80
   7 -10   1    0.30    0.50
   7 -10   1    1.20    1.10
  -8  10  -1    1.70    1.20
  -8  10  -1    1.40    0.90
  -8  10  -1    1.00    0.80
   8 -10   1    1.20    1.00
   8 -10   1    0.00    1.00
   8 -10   1    2.30    0.80
  -9  10  -1    8.20    1.10
  -9  10  -1    6.60    1.20
  -9  10  -1    7.80    1.30
  -9  10  -1    8.80    1.60
   9 -10   1    7.40    1.40
   9 -10   1    3.60    1.40
   9 -10   1    7.50    1.20
 -10  10  -1    2.40    1.00
 -10  10  -1    3.00    1.40
 -10  10  -1    4.10    1.20
 -10  10  -1    1.40    0.90
  10 -10   1    2.70    1.30
  10 -10   1    3.80    1.40
 -11  10  -1    8.90    1.60
 -11  10  -1   11.60    1.60
  11 -10   1    9.00    1.80
  11 -10   1    9.80    1.70
 -12  10  -1    4.50    1.40
 -12  10  -1    2.80    1.30
  12 -10   1    7.10    2.00
  12 -10   1    2.30    1.50
  10   9  -1    6.40    2.00
  10   9  -1    6.40    2.60
  10   9  -1   11.00    2.60
 -10  -9   1    9.30    1.70
 -10  -9   1    8.30    1.60
   9   9  -1   15.60    2.50
   9   9  -1   13.80    2.80
   9   9  -1   12.90    2.40
  -9  -9   1   11.80    1.70
  -9  -9   1    9.80    1.60
  -9  -9   1   13.70    1.90
   8   9  -1   43.70    3.30
   8   9  -1   46.80    3.00
   8   9  -1   36.90    3.40
   8   9  -1   40.30    3.40
  -8  -9   1   39.80    2.50
  -8  -9   1   38.40    2.50
  -8  -9   1   39.50    2.50
   7   9  -1    2.70    1.50
   7   9  -1    1.80    1.80
   7   9  -1    4.00    1.20
   7   9  -1    2.90    1.40
  -7  -9   1    1.20    1.10
  -7  -9   1    1.80    1.10
  -7  -9   1    1.10    1.00
   6   9  -1    9.20    1.80
   6   9  -1   11.80    1.50
   6   9  -1    7.40    1.40
   6   9  -1   10.10    1.80
   6   9  -1    9.20    2.00
  -6  -9   1   10.70    1.50
  -6  -9   1    8.80    1.40
  -6  -9   1    9.30    1.20
   5   9  -1    7.90    1.30
   5   9  -1    7.40    1.50
   5   9  -1    6.50    1.60
   5   9  -1    5.50    1.30
   5   9  -1    6.70    1.70
  -5  -9   1    4.20    0.90
  -5  -9   1    6.00    1.20
  -5  -9   1    6.10    1.10
  -5  -9   1    5.70    1.20
   4   9  -1   11.10    1.80
   4   9  -1   14.10    1.50
   4   9  -1   13.30    1.60
   4   9  -1   16.30    2.00
  -4  -9   1   12.40    1.40
  -4  -9   1   13.30    1.40
  -4  -9   1   11.60    1.40
  -4  -9   1   11.40    1.10
   3   9  -1   15.60    1.80
   3   9  -1   16.60    1.50
   3   9  -1   15.60    1.50
   3   9  -1   18.90    2.00
  -3  -9   1   15.30    1.40
  -3  -9   1   18.30    1.50
  -3  -9   1   18.10    1.70
  -3  -9   1   18.40    1.20
   2   9  -1   83.09    3.00
   2   9  -1   88.89    3.50
   2   9  -1   81.69    2.80
   2   9  -1   87.99    3.60
  -2  -9   1   85.39    2.50
  -2  -9   1   84.89    3.10
  -2  -9   1   85.19    3.00
  -2  -9   1   89.89    3.00
   1   9  -1   50.59    2.00
   1   9  -1   50.69    2.60
   1   9  -1   45.70    2.50
   1   9  -1   47.50    2.20
   1   9  -1   47.30    1.70
  -1  -9   1   49.00    2.20
  -1  -9   1   51.79    1.90
  -1  -9   1   54.89    2.40
  -1  -9   1   50.39    1.60
  -1  -9   1   49.50    2.00
   0   9  -1    1.60    0.80
   0   9  -1    1.20    0.80
   0   9  -1    1.60    0.80
   0   9  -1    2.20    0.40
   0   9  -1    3.10    1.00
   0  -9   1    3.60    0.90
   0  -9   1    1.90    0.30
   0  -9   1    2.40    0.60
   0  -9   1    2.30    0.90
  -1   9  -1    0.70    0.30
  -1   9  -1    0.50    0.60
  -1   9  -1   -0.30    0.40
  -1   9  -1    0.40    0.80
  -1   9  -1    0.20    0.80
   1  -9   1    0.20    0.20
   1  -9   1    0.50    0.50
   1  -9   1    0.20    0.20
   1  -9   1   -0.30    0.80
   1  -9   1   -0.90    0.70
  -2   9  -1    0.30    0.30
  -2   9  -1   -0.10    0.80
  -2   9  -1   -0.50    0.60
  -2   9  -1    0.60    0.80
  -2   9  -1    0.40    0.40
   2  -9   1    0.30    0.10
   2  -9   1    0.20    0.70
   2  -9   1   -0.50    0.80
   2  -9   1    0.10    0.10
   2  -9   1   -0.50    0.40
  -3   9  -1    1.70    0.70
  -3   9  -1    1.90    0.90
  -3   9  -1    1.80    0.40
  -3   9  -1    0.90    0.90
  -3   9  -1    1.00    0.40
   3  -9   1    1.60    0.30
   3  -9   1    1.20    0.90
   3  -9   1    1.20    0.70
   3  -9   1    1.60    0.50
  -4   9  -1   -0.40    0.90
  -4   9  -1    0.10    0.40
  -4   9  -1    1.10    0.50
  -4   9  -1    0.80    0.60
  -4   9  -1    0.50    0.80
   4  -9   1    0.50    0.40
   4  -9   1    0.70    0.80
   4  -9   1   -0.70    0.90
  -5   9  -1    1.30    0.70
  -5   9  -1    0.70    0.60
  -5   9  -1   -0.70    0.90
  -5   9  -1    0.40    0.90
   5  -9   1   -0.40    1.00
   5  -9   1    0.50    0.50
   5  -9   1    0.20    0.70
  -6   9  -1   45.40    1.90
  -6   9  -1   42.20    2.50
  -6   9  -1   48.20    2.20
  -6   9  -1   44.10    2.40
   6  -9   1   50.89    1.70
   6  -9   1   48.90    2.10
   6  -9   1   48.10    2.60
  -7   9  -1    0.60    0.70
  -7   9  -1    1.00    1.00
  -7   9  -1    0.40    0.60
  -7   9  -1    0.30    1.00
  -7   9  -1    1.00    0.80
   7  -9   1    0.60    0.60
   7  -9   1    0.90    0.80
   7  -9   1    0.40    1.10
  -8   9  -1   47.60    2.10
  -8   9  -1   50.89    2.70
  -8   9  -1   48.70    2.30
  -8   9  -1   46.90    2.40
   8  -9   1   51.09    2.20
   8  -9   1   50.49    2.90
   8  -9   1   50.89    2.90
   8  -9   1   50.49    1.90
  -9   9  -1    0.50    0.80
  -9   9  -1    0.30    0.90
  -9   9  -1    0.50    0.80
  -9   9  -1    1.20    1.10
   9  -9   1    0.90    1.10
   9  -9   1    0.50    0.80
   9  -9   1    0.80    1.00
 -10   9  -1    4.20    1.10
 -10   9  -1    4.90    1.20
 -10   9  -1    3.50    1.20
 -10   9  -1    4.30    1.30
  10  -9   1    3.50    1.30
  10  -9   1    2.40    1.30
  10  -9   1    3.70    1.30
  10  -9   1    2.60    1.00
 -11   9  -1   20.00    2.00
 -11   9  -1   25.80    2.00
 -11   9  -1   23.40    2.20
  11  -9   1   26.70    2.60
  11  -9   1   22.00    2.80
  11  -9   1   22.60    2.20
 -12   9  -1   56.89    3.10
 -12   9  -1   53.19    3.10
 -12   9  -1   56.59    2.90
  12  -9   1   51.59    3.70
  12  -9   1   51.69    3.80
  10   8  -1   -2.40    2.20
  10   8  -1    3.40    1.80
  10   8  -1    0.90    1.80
 -10  -8   1    0.60    1.20
 -10  -8   1   -0.90    1.10
   9   8  -1   -1.30    1.80
   9   8  -1    3.70    1.10
   9   8  -1   -0.40    1.60
   9   8  -1    1.90    1.70
  -9  -8   1   -0.40    1.10
  -9  -8   1    0.00    0.90
  -9  -8   1    1.40    1.10
   8   8  -1   12.60    2.30
   8   8  -1   13.50    1.60
   8   8  -1    9.10    2.30
   8   8  -1   15.60    2.30
   8   8  -1   12.90    1.70
  -8  -8   1   11.40    1.60
  -8  -8   1   11.90    1.60
  -8  -8   1    9.80    1.50
  -8  -8   1   11.10    1.30
   7   8  -1   54.29    2.60
   7   8  -1   53.59    3.00
   7   8  -1   52.89    3.50
   7   8  -1   49.00    3.30
  -7  -8   1   59.39    2.80
  -7  -8   1   53.79    2.60
  -7  -8   1   55.39    2.60
   6   8  -1    8.20    1.70
   6   8  -1    7.90    1.30
   6   8  -1    7.60    1.40
   6   8  -1    7.50    1.90
  -6  -8   1    8.70    1.20
  -6  -8   1    6.20    1.20
  -6  -8   1    7.30    1.30
   5   8  -1    7.50    1.30
   5   8  -1    8.90    1.30
   5   8  -1   10.20    2.00
   5   8  -1    8.10    1.70
  -5  -8   1    7.30    1.30
  -5  -8   1    6.10    1.00
  -5  -8   1    9.30    0.90
  -5  -8   1    8.80    1.20
   4   8  -1    0.30    0.80
   4   8  -1    1.80    1.00
   4   8  -1   -0.90    1.10
   4   8  -1   -1.00    1.20
  -4  -8   1   -0.30    0.60
  -4  -8   1    0.40    0.70
  -4  -8   1    0.50    0.80
  -4  -8   1   -0.80    0.80
   3   8  -1    2.10    1.20
   3   8  -1    0.70    0.80
   3   8  -1   -0.20    0.90
   3   8  -1    1.90    1.20
  -3  -8   1    1.30    0.70
  -3  -8   1    1.70    0.80
  -3  -8   1    0.70    0.80
  -3  -8   1    0.30    0.60
   2   8  -1   19.50    1.80
   2   8  -1   15.70    1.30
   2   8  -1   15.20    1.60
   2   8  -1   15.30    1.00
   2   8  -1   14.20    1.20
  -2  -8   1   16.50    1.30
  -2  -8   1   18.10    1.30
  -2  -8   1   16.70    1.00
  -2  -8   1   18.00    1.40
  -2  -8   1   17.40    1.10
   1   8  -1   13.40    0.90
   1   8  -1   14.50    1.50
   1   8  -1   13.80    1.20
   1   8  -1   12.20    1.00
   1   8  -1   14.90    1.40
  -1  -8   1   12.30    0.90
  -1  -8   1   14.10    1.10
  -1  -8   1   14.20    1.20
  -1  -8   1   15.60    1.30
  -1  -8   1   13.90    0.80
   0   8  -1   51.09    2.10
   0   8  -1   53.49    1.60
   0   8  -1   51.29    1.70
   0   8  -1   47.80    2.30
   0   8  -1   51.39    2.00
   0   8  -1   49.40    2.10
   0  -8   1   51.69    1.40
   0  -8   1   53.29    1.70
   0  -8   1   51.19    2.00
   0  -8   1   50.09    2.20
  -1   8  -1   20.20    1.30
  -1   8  -1   17.20    1.20
  -1   8  -1   19.30    1.00
  -1   8  -1   18.80    0.80
  -1   8  -1   17.10    1.30
   1  -8   1   19.90    1.00
   1  -8   1   18.50    0.60
   1  -8   1   18.70    1.30
   1  -8   1   19.60    1.50
  -2   8  -1   37.80    1.30
  -2   8  -1   34.80    1.60
  -2   8  -1   35.90    1.80
  -2   8  -1   34.20    1.80
  -2   8  -1   35.00    1.20
   2  -8   1   37.30    1.30
   2  -8   1   34.80    1.00
   2  -8   1   35.30    1.60
   2  -8   1   36.60    2.00
   2  -8   1   36.70    1.00
  -3   8  -1   11.00    0.90
  -3   8  -1   10.20    0.70
  -3   8  -1    9.60    0.70
  -3   8  -1   11.10    1.20
  -3   8  -1   11.30    1.20
   3  -8   1   10.40    1.00
   3  -8   1   10.50    0.60
   3  -8   1   10.40    0.50
   3  -8   1   10.00    1.20
   3  -8   1   10.80    0.80
  -4   8  -1   32.40    1.80
  -4   8  -1   35.30    1.60
  -4   8  -1   32.20    1.20
  -4   8  -1   31.00    1.80
  -4   8  -1   31.80    1.30
   4  -8   1   35.30    2.00
   4  -8   1   33.60    1.60
   4  -8   1   33.10    1.20
  -5   8  -1    0.60    0.60
  -5   8  -1   -0.90    0.70
  -5   8  -1   -0.10    0.50
  -5   8  -1   -0.90    0.80
   5  -8   1   -1.10    0.40
   5  -8   1    0.10    0.60
   5  -8   1   -0.70    0.80
  -6   8  -1   18.20    1.60
  -6   8  -1   18.70    1.10
  -6   8  -1   18.90    1.30
  -6   8  -1   18.90    1.50
  -6   8  -1   17.70    1.60
   6  -8   1   18.70    1.80
   6  -8   1   20.80    1.40
   6  -8   1   18.10    1.10
  -7   8  -1    9.80    1.40
  -7   8  -1    9.70    1.20
  -7   8  -1   14.10    1.20
  -7   8  -1   12.20    1.10
  -7   8  -1   11.50    1.50
   7  -8   1   11.50    1.10
   7  -8   1    9.70    1.50
   7  -8   1   10.50    1.40
   7  -8   1   11.70    1.00
  -8   8  -1    3.70    0.80
  -8   8  -1    5.10    1.30
  -8   8  -1    4.50    1.00
  -8   8  -1    2.90    0.90
   8  -8   1    3.00    1.00
   8  -8   1    5.90    1.30
   8  -8   1    5.40    0.80
   8  -8   1    4.80    0.90
  -9   8  -1   29.50    2.10
  -9   8  -1   26.60    2.00
  -9   8  -1   30.90    1.80
  -9   8  -1   31.90    2.00
   9  -8   1   31.40    2.30
   9  -8   1   28.20    2.30
   9  -8   1   29.30    1.80
   9  -8   1   31.10    1.60
 -10   8  -1   26.30    2.00
 -10   8  -1   25.60    1.60
 -10   8  -1   22.90    1.80
 -10   8  -1   25.50    2.00
  10  -8   1   23.50    1.70
  10  -8   1   28.40    2.60
  10  -8   1   19.90    2.20
  10  -8   1   20.30    2.00
 -11   8  -1    2.30    1.30
 -11   8  -1    3.70    1.20
 -11   8  -1    2.50    1.10
 -11   8  -1    3.20    0.90
  11  -8   1    6.10    1.70
  11  -8   1    2.00    1.30
  11  -8   1    2.90    1.40
 -12   8  -1    0.80    1.10
 -12   8  -1    1.20    1.30
  12  -8   1    1.30    1.60
  12  -8   1    0.60    1.50
 -13   8  -1    9.60    1.60
 -13   8  -1   11.10    1.90
  13  -8   1   11.40    2.50
  13  -8   1    9.60    2.30
  11   7  -1    6.30    2.30
  11   7  -1    5.60    2.10
  11   7  -1    0.90    2.30
 -11  -7   1    6.90    1.60
 -11  -7   1    3.90    1.50
  10   7  -1    3.50    2.00
  10   7  -1    2.40    1.70
  10   7  -1    1.60    2.20
 -10  -7   1    4.70    1.40
 -10  -7   1    2.80    1.30
   9   7  -1   29.70    3.30
   9   7  -1   36.90    3.30
   9   7  -1   36.30    2.80
  -9  -7   1   35.90    2.50
  -9  -7   1   37.10    2.40
   8   7  -1   46.30    2.50
   8   7  -1   44.10    3.50
   8   7  -1   48.40    3.50
   8   7  -1   52.49    3.10
  -8  -7   1   47.60    2.60
  -8  -7   1   49.80    2.60
  -8  -7   1   51.79    2.60
  -8  -7   1   48.80    2.20
   7   7  -1    1.80    1.10
   7   7  -1    0.10    1.30
   7   7  -1    4.10    1.20
   7   7  -1    1.40    1.70
  -7  -7   1    0.40    0.90
  -7  -7   1    2.30    1.00
  -7  -7   1    2.40    1.00
  -7  -7   1    1.80    0.80
   6   7  -1    2.30    1.20
   6   7  -1    2.10    1.00
   6   7  -1    2.80    1.40
   6   7  -1    2.00    1.60
  -6  -7   1    1.00    0.80
  -6  -7   1    3.10    0.90
  -6  -7   1    1.70    1.00
   5   7  -1    5.80    1.50
   5   7  -1    6.40    1.20
   5   7  -1    6.50    1.10
   5   7  -1    5.50    1.60
  -5  -7   1    4.90    0.90
  -5  -7   1    5.20    1.00
  -5  -7   1    5.30    1.00
  -5  -7   1    6.60    0.80
   4   7  -1   26.40    2.10
   4   7  -1   25.90    1.90
   4   7  -1   28.50    1.70
   4   7  -1   26.50    2.20
  -4  -7   1   25.00    1.50
  -4  -7   1   30.70    1.70
  -4  -7   1   27.60    1.70
  -4  -7   1   27.30    1.40
   3   7  -1    1.20    1.00
   3   7  -1    1.30    1.10
   3   7  -1    0.40    0.80
   3   7  -1    2.10    0.80
  -3  -7   1    1.40    0.70
  -3  -7   1    0.60    0.50
  -3  -7   1    1.50    0.80
  -3  -7   1    1.00    0.60
   2   7  -1    0.00    0.80
   2   7  -1    0.20    0.50
   2   7  -1    0.10    0.60
   2   7  -1    0.30    0.90
   2   7  -1    0.90    0.70
  -2  -7   1    1.30    0.60
  -2  -7   1    0.10    0.60
  -2  -7   1    0.10    0.60
  -2  -7   1    0.80    0.40
  -2  -7   1    0.00    0.60
   1   7  -1    0.40    0.70
   1   7  -1   -0.40    0.70
   1   7  -1   -0.40    0.50
   1   7  -1   -0.10    0.70
   1   7  -1   -0.10    0.40
   1   7  -1    0.00    0.50
  -1  -7   1    0.50    0.40
  -1  -7   1    0.00    0.50
  -1  -7   1    0.30    0.60
  -1  -7   1    0.00    0.30
  -1  -7   1    1.20    0.70
   0   7  -1   -0.30    0.60
   0   7  -1   -0.60    0.60
   0   7  -1    0.30    0.40
   0   7  -1   -0.40    0.60
   0   7  -1    0.50    0.30
   0   7  -1   -0.20    0.70
   0   7  -1    0.30    0.20
   0  -7   1    0.20    0.20
   0  -7   1    0.10    0.60
   0  -7   1    0.40    0.40
   0  -7   1    0.70    0.60
  -1   7  -1   61.69    2.10
  -1   7  -1   62.29    1.80
  -1   7  -1   62.39    1.70
  -1   7  -1   58.19    2.10
  -1   7  -1   61.79    2.20
   1  -7   1   60.69    1.50
   1  -7   1   65.29    1.90
   1  -7   1   60.69    2.10
   1  -7   1   61.89    2.40
  -2   7  -1    2.90    0.80
  -2   7  -1    2.50    0.40
  -2   7  -1    2.10    0.60
  -2   7  -1    2.60    0.60
  -2   7  -1    3.10    0.40
  -2   7  -1    2.70    0.80
   2  -7   1    2.60    0.80
   2  -7   1    3.50    0.50
   2  -7   1    3.00    0.30
   2  -7   1    2.50    0.70
  -3   7  -1    9.70    1.10
  -3   7  -1    8.60    0.80
  -3   7  -1   10.00    0.70
  -3   7  -1   11.40    1.20
  -3   7  -1    9.50    0.70
   3  -7   1    9.70    0.60
   3  -7   1   10.00    0.70
   3  -7   1    9.60    0.90
   3  -7   1    9.50    1.10
  -4   7  -1   19.00    1.40
  -4   7  -1   19.80    1.20
  -4   7  -1   19.70    1.40
  -4   7  -1   20.10    1.00
   4  -7   1   21.00    1.50
   4  -7   1   20.40    1.20
   4  -7   1   17.80    0.90
  -5   7  -1    1.60    0.50
  -5   7  -1    1.20    0.60
  -5   7  -1    0.80    0.80
  -5   7  -1    0.00    0.80
  -5   7  -1    1.30    0.50
   5  -7   1    1.00    0.80
   5  -7   1    1.00    0.40
   5  -7   1    1.40    0.60
  -6   7  -1  365.56    9.00
  -6   7  -1  345.37    9.20
  -6   7  -1  367.66    9.10
  -6   7  -1  367.26    9.00
  -6   7  -1  365.16    8.60
  -6   7  -1  362.16    8.70
   6  -7   1  365.76    8.50
   6  -7   1  368.56    9.30
   6  -7   1  360.16    8.70
  -7   7  -1   44.40    2.30
  -7   7  -1   45.40    1.90
  -7   7  -1   45.20    2.20
  -7   7  -1   47.80    1.90
  -7   7  -1   45.40    2.30
  -7   7  -1   48.60    2.10
  -7   7  -1   54.49    2.30
   7  -7   1   45.10    2.60
   7  -7   1   44.20    2.00
   7  -7   1   47.40    1.80
   7  -7   1   47.70    2.40
  -8   7  -1   10.60    1.20
  -8   7  -1    8.80    1.20
  -8   7  -1    7.80    1.20
  -8   7  -1    8.10    1.10
  -8   7  -1   11.30    1.50
  -8   7  -1    8.40    1.00
   8  -7   1   10.70    1.00
   8  -7   1    8.20    1.40
   8  -7   1    8.30    1.30
   8  -7   1    9.50    1.10
  -9   7  -1   10.80    1.60
  -9   7  -1    9.20    1.30
  -9   7  -1   10.10    1.30
  -9   7  -1    9.70    1.20
  -9   7  -1    9.20    1.00
  -9   7  -1    9.90    1.30
   9  -7   1   10.50    1.20
   9  -7   1    8.80    1.30
   9  -7   1    7.80    1.40
   9  -7   1   10.70    1.10
   9  -7   1   10.70    1.70
 -10   7  -1    0.40    0.70
 -10   7  -1    0.10    0.90
 -10   7  -1    0.00    0.80
 -10   7  -1   -1.50    0.80
 -10   7  -1    1.50    1.00
  10  -7   1    0.40    1.10
  10  -7   1    1.20    0.80
  10  -7   1   -1.50    0.80
  10  -7   1    0.30    0.70
  10  -7   1   -1.80    0.80
 -11   7  -1    5.40    1.20
 -11   7  -1    7.20    1.10
 -11   7  -1    5.30    1.30
 -11   7  -1    6.90    1.40
 -11   7  -1    5.50    1.30
  11  -7   1    4.50    1.50
  11  -7   1    9.00    2.00
  11  -7   1    5.60    1.50
 -12   7  -1   29.10    2.30
 -12   7  -1   30.10    2.60
 -12   7  -1   31.30    2.40
 -12   7  -1   28.10    2.20
  12  -7   1   29.60    3.00
  12  -7   1   30.20    3.10
 -13   7  -1    9.40    1.90
 -13   7  -1    9.70    1.70
 -13   7  -1   10.00    1.70
  13  -7   1    8.70    2.50
  13  -7   1    7.60    2.10
  11   6  -1    1.40    1.90
  11   6  -1    4.40    2.00
  11   6  -1   -3.30    2.00
 -11  -6   1    2.80    1.30
 -11  -6   1    0.80    1.20
  10   6  -1   71.39    4.30
  10   6  -1   65.59    4.40
 -10  -6   1   71.69    3.40
 -10  -6   1   69.59    3.20
   9   6  -1    0.90    1.10
   9   6  -1    0.80    1.70
   9   6  -1   -0.70    1.90
   9   6  -1    2.50    1.20
  -9  -6   1    2.70    1.10
  -9  -6   1    2.40    1.10
  -9  -6   1    0.80    0.70
   8   6  -1    1.00    1.20
   8   6  -1    2.10    1.50
   8   6  -1    1.20    1.80
   8   6  -1    1.90    1.10
  -8  -6   1    1.50    0.90
  -8  -6   1    1.60    1.00
  -8  -6   1    1.30    0.90
  -8  -6   1    1.50    0.80
   7   6  -1    9.30    1.40
   7   6  -1    9.30    1.50
   7   6  -1    8.60    1.70
   7   6  -1   10.40    2.10
  -7  -6   1   10.10    1.20
  -7  -6   1    9.50    1.30
  -7  -6   1    9.00    1.20
  -7  -6   1   10.30    1.10
   6   6  -1   17.40    2.20
   6   6  -1   16.80    1.50
   6   6  -1   12.30    1.50
   6   6  -1   18.60    2.00
  -6  -6   1   15.00    1.40
  -6  -6   1   16.30    1.50
  -6  -6   1   13.90    1.40
   5   6  -1   11.90    1.50
   5   6  -1   12.00    1.80
   5   6  -1   13.70    1.30
   5   6  -1   12.40    1.70
  -5  -6   1   12.70    0.90
  -5  -6   1   14.20    1.30
  -5  -6   1   13.90    1.20
  -5  -6   1   12.30    1.30
   4   6  -1   81.19    3.20
   4   6  -1   80.49    3.10
   4   6  -1   77.99    3.20
   4   6  -1   78.19    2.70
  -4  -6   1   78.59    1.90
  -4  -6   1   79.59    2.70
  -4  -6   1   80.49    2.40
  -4  -6   1   79.79    2.60
  -4  -6   1   76.49    2.70
   3   6  -1   13.70    1.20
   3   6  -1   15.20    1.50
   3   6  -1   14.40    1.50
   3   6  -1   15.30    1.60
  -3  -6   1   14.80    1.00
  -3  -6   1   14.10    0.90
  -3  -6   1   16.00    1.10
  -3  -6   1   16.40    1.20
   2   6  -1   42.30    2.00
   2   6  -1   46.00    2.20
   2   6  -1   43.00    1.40
   2   6  -1   42.90    1.60
   2   6  -1   47.40    2.10
   2   6  -1   41.50    1.70
  -2  -6   1   42.90    1.80
  -2  -6   1   43.90    2.10
  -2  -6   1   43.50    1.70
  -2  -6   1   44.80    1.60
  -2  -6   1   40.20    1.60
  -2  -6   1   43.00    1.50
   1   6  -1    1.00    0.60
   1   6  -1    0.10    0.80
   1   6  -1    1.10    0.70
   1   6  -1    0.70    0.50
   1   6  -1    1.50    0.90
   1   6  -1    1.90    0.50
  -1  -6   1    1.30    0.60
  -1  -6   1    1.50    0.60
  -1  -6   1    1.20    0.40
  -1  -6   1    1.10    0.50
  -1  -6   1    1.20    0.80
   0   6  -1  110.89    3.20
   0   6  -1  115.19    2.90
   0   6  -1  107.69    3.40
   0   6  -1  107.99    3.00
   0   6  -1  108.99    2.60
   0   6  -1  112.69    3.30
   0  -6   1  110.99    2.90
   0  -6   1  111.19    3.50
   0  -6   1  111.89    3.10
   0  -6   1  113.49    3.30
   0  -6   1  109.49    2.60
  -1   6  -1   42.60    1.20
  -1   6  -1   41.20    1.70
  -1   6  -1   42.40    1.80
  -1   6  -1   41.20    1.70
  -1   6  -1   45.90    1.40
   1  -6   1   42.40    1.10
   1  -6   1   43.00    1.70
   1  -6   1   42.30    1.40
   1  -6   1   44.00    1.90
  -2   6  -1  269.07    6.10
  -2   6  -1  258.77    6.60
  -2   6  -1  264.67    6.10
  -2   6  -1  268.97    6.40
  -2   6  -1  251.17    6.50
   2  -6   1  268.37    6.40
   2  -6   1  269.47    6.70
   2  -6   1  263.97    5.90
   2  -6   1  268.47    6.10
   2  -6   1  264.77    5.90
  -3   6  -1  146.39    4.00
  -3   6  -1  141.59    3.80
  -3   6  -1  143.09    3.50
  -3   6  -1  146.19    4.00
  -3   6  -1  138.69    3.50
   3  -6   1  143.09    3.50
   3  -6   1  146.19    4.20
   3  -6   1  141.49    3.80
  -4   6  -1   66.69    2.10
  -4   6  -1   67.39    1.90
  -4   6  -1   64.79    2.40
  -4   6  -1   68.19    2.20
  -4   6  -1   69.09    2.40
   4  -6   1   65.79    1.90
   4  -6   1   70.19    2.20
   4  -6   1   73.19    2.60
  -5   6  -1   -0.10    0.40
  -5   6  -1   -0.50    0.40
  -5   6  -1   -0.40    0.70
  -5   6  -1    0.50    0.60
  -5   6  -1    0.20    0.70
  -5   6  -1    0.10    0.40
   5  -6   1    0.00    0.40
   5  -6   1    0.20    0.70
   5  -6   1   -0.30    0.50
  -6   6  -1   18.10    1.40
  -6   6  -1   19.50    1.40
  -6   6  -1   18.00    1.30
  -6   6  -1   18.20    1.40
  -6   6  -1   20.90    1.30
  -6   6  -1   18.00    1.10
  -6   6  -1   19.70    1.20
   6  -6   1   18.70    1.20
   6  -6   1   19.30    1.60
   6  -6   1   20.20    1.60
   6  -6   1   18.40    1.10
  -7   6  -1    3.00    0.70
  -7   6  -1    2.60    1.10
  -7   6  -1    1.70    0.80
  -7   6  -1    2.80    0.70
  -7   6  -1    1.70    0.90
  -7   6  -1    3.40    1.10
  -7   6  -1    0.90    0.80
   7  -6   1    3.10    0.90
   7  -6   1    1.10    0.90
   7  -6   1    2.20    0.80
   7  -6   1    2.10    0.60
  -8   6  -1   30.10    1.90
  -8   6  -1   26.70    1.50
  -8   6  -1   31.00    2.00
  -8   6  -1   30.00    1.70
  -8   6  -1   25.90    1.80
  -8   6  -1   29.30    1.80
   8  -6   1   28.20    1.90
   8  -6   1   29.90    2.20
   8  -6   1   27.70    1.50
  -9   6  -1   -0.20    0.60
  -9   6  -1    0.10    0.90
  -9   6  -1    0.60    0.80
  -9   6  -1    0.10    0.80
  -9   6  -1    0.90    0.90
   9  -6   1    0.70    0.60
   9  -6   1   -0.20    0.90
   9  -6   1    0.90    1.10
   9  -6   1   -0.30    0.80
 -10   6  -1    4.20    0.90
 -10   6  -1    3.70    1.10
 -10   6  -1    2.70    1.10
 -10   6  -1    2.80    1.00
 -10   6  -1    3.40    1.10
  10  -6   1    3.40    1.30
  10  -6   1    2.50    1.10
  10  -6   1    1.70    1.00
  10  -6   1    3.30    0.90
  10  -6   1    3.30    1.60
 -11   6  -1   43.90    2.20
 -11   6  -1   46.10    2.60
 -11   6  -1   45.10    2.50
 -11   6  -1   45.50    2.70
  11  -6   1   42.90    3.40
  11  -6   1   39.30    3.00
  11  -6   1   41.40    3.10
  11  -6   1   39.60    2.10
 -12   6  -1    8.10    1.30
 -12   6  -1    7.60    1.50
 -12   6  -1    9.80    1.60
 -12   6  -1    8.20    1.60
  12  -6   1    5.20    1.80
  12  -6   1   11.80    2.40
  12  -6   1    4.50    1.60
 -13   6  -1   14.20    1.90
 -13   6  -1   17.20    2.10
 -13   6  -1   13.70    2.00
  13  -6   1   20.60    3.30
  13  -6   1   11.60    2.50
  11   5  -1    0.80    1.80
  11   5  -1    0.50    2.20
 -11  -5   1    0.00    1.10
 -11  -5   1   -1.20    1.20
  10   5  -1   19.40    2.20
  10   5  -1   15.50    2.40
  10   5  -1   17.70    2.80
 -10  -5   1   19.90    2.00
 -10  -5   1   15.60    1.80
   9   5  -1    9.00    1.50
   9   5  -1    7.70    2.20
   9   5  -1    7.40    1.80
   9   5  -1    9.30    1.60
  -9  -5   1    9.70    1.20
  -9  -5   1    8.90    1.40
  -9  -5   1    7.90    1.40
   8   5  -1    0.50    1.30
   8   5  -1   -0.50    1.00
   8   5  -1    0.00    1.70
   8   5  -1   -0.10    1.10
  -8  -5   1    0.70    0.90
  -8  -5   1   -0.10    0.60
  -8  -5   1    0.70    0.90
   7   5  -1   22.80    2.60
   7   5  -1   18.90    2.10
   7   5  -1   21.10    2.20
   7   5  -1   17.90    1.70
  -7  -5   1   19.30    1.70
  -7  -5   1   17.80    1.40
  -7  -5   1   18.90    1.60
  -7  -5   1   17.70    1.50
   6   5  -1    0.90    0.90
   6   5  -1   -0.80    0.90
   6   5  -1    0.40    1.20
   6   5  -1    0.50    1.40
  -6  -5   1    0.10    0.70
  -6  -5   1   -0.20    0.80
  -6  -5   1    0.20    0.70
   5   5  -1   81.89    3.40
   5   5  -1   80.49    3.20
   5   5  -1   80.79    3.30
   5   5  -1   81.49    2.80
  -5  -5   1   77.59    2.70
  -5  -5   1   86.99    2.80
  -5  -5   1   83.99    2.70
  -5  -5   1   84.89    2.20
   4   5  -1   49.90    2.30
   4   5  -1   50.49    2.00
   4   5  -1   51.89    2.40
   4   5  -1   51.29    2.50
  -4  -5   1   52.69    2.00
  -4  -5   1   53.59    2.00
  -4  -5   1   50.29    1.60
  -4  -5   1   49.70    2.00
   3   5  -1  396.96    9.90
   3   5  -1  403.96   10.00
   3   5  -1  398.56    9.50
   3   5  -1  394.66    9.80
  -3  -5   1  408.36    9.30
  -3  -5   1  411.86    9.50
  -3  -5   1  398.26    9.00
  -3  -5   1  405.66    9.50
  -3  -5   1  413.16    9.90
  -3  -5   1  415.76    9.40
   2   5  -1    2.10    0.80
   2   5  -1    1.30    0.70
   2   5  -1    1.80    1.00
   2   5  -1    1.70    0.50
   2   5  -1    3.20    1.00
   2   5  -1    2.20    0.40
  -2  -5   1    1.40    0.70
  -2  -5   1    1.30    0.50
  -2  -5   1    1.50    0.60
  -2  -5   1    1.40    0.50
  -2  -5   1    1.60    0.60
  -2  -5   1    1.60    0.80
   1   5  -1  106.09    3.30
   1   5  -1  105.29    2.80
   1   5  -1  102.49    2.70
   1   5  -1  103.69    3.00
   1   5  -1  107.69    3.20
  -1  -5   1  104.89    3.00
  -1  -5   1  107.39    3.30
  -1  -5   1  106.59    2.60
  -1  -5   1  102.49    2.80
  -1  -5   1  106.19    3.00
   0   5  -1   40.90    1.60
   0   5  -1   40.60    1.80
   0   5  -1   41.60    1.30
   0   5  -1   40.30    1.40
   0   5  -1   39.20    1.60
   0   5  -1   39.80    1.10
   0  -5   1   40.40    1.80
   0  -5   1   39.90    1.30
   0  -5   1   40.30    1.50
   0  -5   1   40.40    1.70
   0  -5   1   39.70    1.10
  -1   5  -1  159.98    3.80
  -1   5  -1  159.88    4.10
  -1   5  -1  162.58    3.90
  -1   5  -1  166.78    4.20
  -1   5  -1  162.08    4.20
   1  -5   1  163.08    3.90
   1  -5   1  163.78    4.30
   1  -5   1  169.38    4.10
  -2   5  -1  187.98    4.50
  -2   5  -1  194.08    4.90
  -2   5  -1  195.88    4.70
  -2   5  -1  193.08    4.50
  -2   5  -1  188.18    4.90
   2  -5   1  187.78    4.40
   2  -5   1  192.78    5.00
   2  -5   1  195.68    4.70
   2  -5   1  193.28    4.40
   2  -5   1  193.28    4.50
  -3   5  -1 1171.58   25.80
  -3   5  -1 1234.48   26.30
  -3   5  -1 1198.58   26.10
  -3   5  -1 1189.78   26.30
  -3   5  -1 1184.38   25.80
  -3   5  -1 1163.08   25.90
   3  -5   1 1197.18   26.40
   3  -5   1 1142.79   26.00
   3  -5   1 1177.98   25.80
  -4   5  -1    4.70    0.80
  -4   5  -1    2.70    0.60
  -4   5  -1    3.80    0.70
  -4   5  -1    4.00    0.60
  -4   5  -1    5.10    0.90
  -4   5  -1    4.10    0.50
  -4   5  -1    4.00    0.50
   4  -5   1    3.90    0.60
   4  -5   1    3.40    0.50
  -5   5  -1   10.20    0.90
  -5   5  -1   10.10    1.10
  -5   5  -1   11.10    1.00
  -5   5  -1   12.30    1.00
  -5   5  -1   11.00    1.00
  -5   5  -1   10.40    0.80
  -5   5  -1    9.50    0.80
   5  -5   1   10.40    0.90
   5  -5   1   11.80    0.80
  -6   5  -1   58.19    2.20
  -6   5  -1   58.29    2.30
  -6   5  -1   61.09    2.10
  -6   5  -1   57.99    2.00
  -6   5  -1   57.59    2.20
  -6   5  -1   56.39    2.20
  -6   5  -1   58.79    2.10
   6  -5   1   55.99    1.90
   6  -5   1   60.89    2.60
   6  -5   1   60.89    2.40
  -7   5  -1   52.29    1.90
  -7   5  -1   54.29    2.20
  -7   5  -1   53.29    2.20
  -7   5  -1   51.39    2.20
  -7   5  -1   54.09    2.20
  -7   5  -1   52.89    2.30
  -7   5  -1   48.00    2.10
   7  -5   1   49.80    2.30
   7  -5   1   51.59    2.50
   7  -5   1   53.49    1.90
  -8   5  -1   39.30    2.00
  -8   5  -1   41.70    2.10
  -8   5  -1   37.20    1.70
  -8   5  -1   40.70    2.00
  -8   5  -1   39.40    2.00
   8  -5   1   38.80    2.00
   8  -5   1   37.00    2.30
   8  -5   1   37.50    2.30
  -9   5  -1   54.79    2.50
  -9   5  -1   55.19    2.60
  -9   5  -1   54.99    2.20
  -9   5  -1   57.09    2.60
  -9   5  -1   56.69    2.50
   9  -5   1   56.79    2.50
   9  -5   1   58.59    3.00
   9  -5   1   59.39    3.10
 -10   5  -1   23.20    1.50
 -10   5  -1   23.90    1.90
 -10   5  -1   22.50    1.90
 -10   5  -1   26.80    2.00
  10  -5   1   21.00    2.20
  10  -5   1   23.40    2.40
  10  -5   1   25.20    2.70
 -11   5  -1    3.00    0.90
 -11   5  -1    4.30    1.20
 -11   5  -1    4.60    1.20
 -11   5  -1    5.30    1.40
  11  -5   1    1.70    1.30
  11  -5   1    1.40    1.70
  11  -5   1    0.20    1.40
 -12   5  -1   31.20    2.00
 -12   5  -1   32.50    2.30
 -12   5  -1   32.40    2.50
 -12   5  -1   30.00    2.40
  12  -5   1   32.00    3.50
  12  -5   1   28.80    3.10
 -13   5  -1   -0.30    1.20
 -13   5  -1   -0.60    0.90
 -13   5  -1   -1.90    1.20
  13  -5   1   -2.10    1.90
  13  -5   1   -5.10    1.70
  12   4  -1   -1.60    2.30
  12   4  -1    0.30    1.80
 -12  -4   1    3.20    1.30
 -12  -4   1    0.00    1.40
  11   4  -1    5.00    2.30
  11   4  -1    6.40    2.00
 -11  -4   1    8.00    1.40
 -11  -4   1    5.60    1.50
  10   4  -1   14.20    2.20
  10   4  -1   12.10    1.80
  10   4  -1   15.70    2.90
 -10  -4   1   13.90    1.40
 -10  -4   1   14.90    1.80
 -10  -4   1   15.80    1.80
   9   4  -1    6.00    2.20
   9   4  -1    3.90    1.60
   9   4  -1    2.70    1.30
  -9  -4   1    4.20    1.10
  -9  -4   1    2.90    0.80
  -9  -4   1    6.00    1.20
   8   4  -1   80.69    3.90
   8   4  -1   78.79    3.60
   8   4  -1   80.29    4.10
  -8  -4   1   81.59    3.10
  -8  -4   1   81.99    2.80
  -8  -4   1   86.19    3.30
   7   4  -1    2.50    1.30
   7   4  -1    2.80    1.60
   7   4  -1    0.70    1.10
  -7  -4   1    1.90    0.70
  -7  -4   1    0.70    0.80
  -7  -4   1    1.70    0.90
  -7  -4   1    1.40    0.70
   6   4  -1   18.00    1.90
   6   4  -1   18.10    1.70
   6   4  -1   19.00    2.10
  -6  -4   1   18.10    1.40
  -6  -4   1   18.50    1.40
  -6  -4   1   18.50    1.20
  -6  -4   1   17.70    1.50
   5   4  -1   14.70    1.60
   5   4  -1   15.70    1.50
   5   4  -1   15.20    1.70
  -5  -4   1   14.30    1.20
  -5  -4   1   16.90    1.20
  -5  -4   1   15.70    0.70
  -5  -4   1   16.00    1.10
   4   4  -1   21.80    1.60
   4   4  -1   20.30    1.60
   4   4  -1   17.70    1.30
   4   4  -1   19.00    1.60
  -4  -4   1   20.20    0.90
  -4  -4   1   18.00    1.40
  -4  -4   1   18.10    1.10
  -4  -4   1   19.30    1.20
  -4  -4   1   19.60    1.10
   3   4  -1  116.19    3.60
   3   4  -1  114.89    3.30
   3   4  -1  121.49    3.70
   3   4  -1  121.49    3.20
   3   4  -1  117.79    3.70
  -3  -4   1  117.09    2.70
  -3  -4   1  120.39    3.60
  -3  -4   1  120.59    3.30
  -3  -4   1  119.79    3.20
  -3  -4   1  119.09    3.00
  -3  -4   1  118.89    3.30
   2   4  -1   35.50    1.70
   2   4  -1   32.20    1.50
   2   4  -1   34.80    1.80
   2   4  -1   32.60    1.00
   2   4  -1   32.20    1.70
   2   4  -1   34.20    1.30
  -2  -4   1   32.10    1.20
  -2  -4   1   33.30    1.30
  -2  -4   1   32.00    1.40
  -2  -4   1   35.80    1.00
  -2  -4   1   33.00    1.30
  -2  -4   1   32.50    1.30
  -2  -4   1   31.60    1.70
   1   4  -1   41.60    1.70
   1   4  -1   41.50    1.30
   1   4  -1   43.50    1.30
   1   4  -1   40.90    1.70
   1   4  -1   40.70    1.50
   1   4  -1   44.50    1.60
  -1  -4   1   42.20    1.70
  -1  -4   1   44.10    1.50
  -1  -4   1   42.80    1.20
  -1  -4   1   42.80    1.50
  -1  -4   1   40.90    1.30
   0   4  -1    0.70    0.40
   0   4  -1    0.60    0.50
   0   4  -1    0.40    0.40
   0   4  -1    0.50    0.50
   0   4  -1    0.50    0.20
   0   4  -1    0.80    0.30
   0  -4   1    0.40    0.30
   0  -4   1    0.30    0.40
   0  -4   1    0.20    0.40
   0  -4   1    0.40    0.40
   0  -4   1    0.60    0.20
  -1   4  -1   39.10    1.30
  -1   4  -1   39.50    1.10
  -1   4  -1   39.00    1.40
  -1   4  -1   41.70    1.20
  -1   4  -1   38.80    1.40
   1  -4   1   40.80    1.50
   1  -4   1   39.90    1.10
   1  -4   1   38.60    1.30
   1  -4   1   39.60    1.10
  -2   4  -1   32.10    1.10
  -2   4  -1   29.70    1.20
  -2   4  -1   29.80    1.00
  -2   4  -1   29.10    1.20
  -2   4  -1   29.90    1.00
   2  -4   1   31.70    1.10
   2  -4   1   30.10    1.00
   2  -4   1   31.10    0.90
  -3   4  -1    8.00    0.60
  -3   4  -1    6.30    0.60
  -3   4  -1    8.00    0.90
  -3   4  -1    7.80    0.80
  -3   4  -1    7.10    0.60
  -3   4  -1    7.50    0.70
  -3   4  -1    7.70    0.60
   3  -4   1    7.80    0.70
   3  -4   1    7.60    0.60
  -4   4  -1    7.70    0.70
  -4   4  -1    6.20    0.80
  -4   4  -1    7.30    0.90
  -4   4  -1    7.20    0.90
  -4   4  -1    6.70    0.70
  -4   4  -1    6.30    0.70
  -4   4  -1    7.10    0.70
   4  -4   1    6.70    0.60
  -5   4  -1    3.20    0.70
  -5   4  -1    3.90    0.60
  -5   4  -1    5.00    0.80
  -5   4  -1    3.10    0.50
  -5   4  -1    2.40    0.70
  -5   4  -1    3.20    0.60
  -5   4  -1    3.30    0.60
   5  -4   1    2.90    0.70
  -6   4  -1   41.00    1.70
  -6   4  -1   42.50    1.80
  -6   4  -1   43.80    1.60
  -6   4  -1   44.30    1.80
  -6   4  -1   43.20    1.80
  -6   4  -1   47.20    1.80
  -6   4  -1   44.00    1.90
   6  -4   1   48.00    2.20
  -7   4  -1    0.60    0.70
  -7   4  -1    0.60    0.70
  -7   4  -1   -0.60    0.70
  -7   4  -1    0.60    0.70
  -7   4  -1    0.40    0.70
  -7   4  -1    0.80    0.60
   7  -4   1    0.60    0.90
   7  -4   1   -0.50    0.70
  -8   4  -1  127.99    4.00
  -8   4  -1  133.79    4.10
  -8   4  -1  132.49    3.80
  -8   4  -1  137.19    4.10
  -8   4  -1  131.89    4.10
   8  -4   1  132.59    4.50
   8  -4   1  130.59    4.50
   8  -4   1  133.99    4.00
  -9   4  -1    5.90    0.90
  -9   4  -1    6.80    1.20
  -9   4  -1    6.10    1.20
  -9   4  -1    4.60    1.00
   9  -4   1    6.30    1.00
   9  -4   1    7.60    1.80
   9  -4   1    5.40    1.30
   9  -4   1    5.00    1.20
 -10   4  -1    1.70    0.90
 -10   4  -1    0.50    1.00
 -10   4  -1    1.30    1.10
 -10   4  -1    0.60    0.70
  10  -4   1    2.00    1.10
  10  -4   1    1.30    1.30
  10  -4   1    1.70    1.50
 -11   4  -1    9.60    1.60
 -11   4  -1    9.00    1.40
 -11   4  -1   11.20    1.50
 -11   4  -1   11.60    1.30
  11  -4   1    6.20    1.70
  11  -4   1    9.10    2.10
  11  -4   1    6.70    1.60
 -12   4  -1   -1.30    1.10
 -12   4  -1    1.30    1.10
 -12   4  -1    0.40    0.80
 -12   4  -1    0.90    1.00
  12  -4   1    1.10    1.90
 -13   4  -1   -0.40    0.90
 -13   4  -1    0.30    1.20
 -13   4  -1    0.60    1.10
  13  -4   1    0.40    2.10
  13  -4   1   -2.20    1.60
  12   3  -1    4.80    2.50
  12   3  -1    3.40    1.90
 -12  -3   1    6.40    1.40
 -12  -3   1    6.20    1.60
  11   3  -1   -2.20    1.40
  11   3  -1   -2.50    1.80
 -11  -3   1    0.40    1.00
 -11  -3   1   -0.70    1.00
  10   3  -1   -0.20    1.80
  10   3  -1   -0.50    1.40
  10   3  -1    1.00    1.20
 -10  -3   1   -0.90    0.90
 -10  -3   1    1.20    1.10
 -10  -3   1   -0.30    0.70
   9   3  -1    1.30    1.20
   9   3  -1   -0.20    1.30
   9   3  -1   -1.50    1.60
  -9  -3   1    0.20    0.80
  -9  -3   1    1.40    1.00
  -9  -3   1    1.00    0.70
   8   3  -1    5.20    1.30
   8   3  -1    5.60    1.50
   8   3  -1    5.00    1.80
  -8  -3   1    7.20    1.10
  -8  -3   1    3.40    1.00
  -8  -3   1    4.70    0.80
   7   3  -1    2.70    1.20
   7   3  -1    5.10    1.60
   7   3  -1    2.90    1.00
  -7  -3   1    4.80    0.90
  -7  -3   1    4.30    0.80
  -7  -3   1    5.70    1.00
   6   3  -1   16.70    1.70
   6   3  -1   15.60    1.70
   6   3  -1   15.40    1.80
  -6  -3   1   15.50    1.20
  -6  -3   1   16.40    1.20
  -6  -3   1   17.90    1.10
  -6  -3   1   15.70    1.30
   5   3  -1   17.60    1.60
   5   3  -1   19.20    1.60
   5   3  -1   18.70    1.70
  -5  -3   1   19.70    1.20
  -5  -3   1   18.10    1.20
  -5  -3   1   20.50    1.50
  -5  -3   1   21.00    1.10
  -5  -3   1   20.60    1.20
  -5  -3   1   20.30    1.20
   4   3  -1   24.60    1.80
   4   3  -1   21.60    1.10
   4   3  -1   21.40    1.70
   4   3  -1   21.40    0.80
   4   3  -1   22.90    1.70
  -4  -3   1   21.70    1.50
  -4  -3   1   20.80    1.20
  -4  -3   1   22.60    1.20
  -4  -3   1   22.60    1.20
  -4  -3   1   21.60    0.80
  -4  -3   1   21.80    1.20
   3   3  -1  134.59    3.90
   3   3  -1  127.59    3.40
   3   3  -1  131.09    3.80
   3   3  -1  127.59    3.70
   3   3  -1  129.29    3.10
  -3  -3   1  132.59    3.40
  -3  -3   1  128.59    3.10
  -3  -3   1  132.59    3.80
  -3  -3   1  133.49    3.50
  -3  -3   1  130.19    3.40
   2   3  -1   14.00    0.70
   2   3  -1   12.50    1.10
   2   3  -1   13.00    1.00
   2   3  -1   14.70    0.90
   2   3  -1   13.50    0.70
   2   3  -1   13.70    0.50
   2   3  -1   13.50    1.00
  -2  -3   1   13.50    0.80
  -2  -3   1   13.50    0.50
  -2  -3   1   14.80    1.00
  -2  -3   1   12.90    0.70
  -2  -3   1   14.20    0.80
  -2  -3   1   14.10    0.80
  -2  -3   1   14.40    0.80
   1   3  -1  691.83   15.00
   1   3  -1  668.93   15.40
   1   3  -1  684.33   15.00
   1   3  -1  683.23   15.40
   1   3  -1  747.73   15.00
   1   3  -1  670.83   15.30
   1   3  -1  708.73   15.10
   1   3  -1  669.93   15.20
  -1  -3   1  680.93   15.10
  -1  -3   1  665.93   15.10
  -1  -3   1  691.33   15.00
  -1  -3   1  692.53   15.00
  -1  -3   1  678.63   15.20
  -1  -3   1  692.83   15.40
   0   3  -1  274.37    6.40
   0   3  -1  273.07    6.50
   0   3  -1  272.67    6.30
   0   3  -1  283.37    6.30
   0   3  -1  287.07    6.40
   0  -3   1  281.97    6.40
   0  -3   1  280.77    6.40
   0  -3   1  283.37    6.40
   0  -3   1  285.37    6.40
   0  -3   1  275.37    6.50
   0  -3   1  286.87    6.20
   0  -3   1  271.87    6.30
  -1   3  -1  501.45   11.30
  -1   3  -1  503.45   11.10
  -1   3  -1  496.05   11.00
  -1   3  -1  503.55   11.20
  -1   3  -1  510.85   11.30
   1  -3   1  510.25   11.20
   1  -3   1  523.15   11.00
   1  -3   1  510.55   11.10
   1  -3   1  494.75   11.20
   1  -3   1  510.15   11.00
  -2   3  -1    3.30    0.30
  -2   3  -1    3.10    0.40
  -2   3  -1    2.90    0.40
  -2   3  -1    2.80    0.50
  -2   3  -1    3.20    0.30
  -2   3  -1    2.80    0.40
  -2   3  -1    2.70    0.50
  -2   3  -1    2.80    0.30
   2  -3   1    3.40    0.40
   2  -3   1    3.60    0.30
   2  -3   1    3.70    0.30
   2  -3   1    2.50    0.40
  -3   3  -1   34.60    1.20
  -3   3  -1   33.00    1.30
  -3   3  -1   34.30    1.30
  -3   3  -1   31.80    1.30
  -3   3  -1   33.40    1.10
  -3   3  -1   33.80    1.10
  -3   3  -1   33.50    1.20
   3  -3   1   35.00    1.10
  -4   3  -1  156.28    3.90
  -4   3  -1  152.68    3.90
  -4   3  -1  153.58    4.10
  -4   3  -1  156.28    4.00
  -4   3  -1  158.78    4.00
  -4   3  -1  154.28    3.80
  -4   3  -1  154.48    4.00
   4  -3   1  158.38    4.30
  -5   3  -1    4.50    0.70
  -5   3  -1    5.60    0.60
  -5   3  -1    6.10    0.70
  -5   3  -1    5.10    0.70
  -5   3  -1    4.70    0.80
  -5   3  -1    5.00    0.70
  -5   3  -1    5.60    0.80
   5  -3   1    5.20    0.80
  -6   3  -1   92.79    2.90
  -6   3  -1   96.59    2.90
  -6   3  -1   98.29    3.00
  -6   3  -1   91.39    2.80
  -6   3  -1   88.89    2.70
  -6   3  -1   91.29    2.80
   6  -3   1   94.69    3.20
   6  -3   1   96.29    3.20
  -7   3  -1    5.10    0.90
  -7   3  -1    3.70    0.70
  -7   3  -1    3.50    0.80
  -7   3  -1    3.50    0.80
  -7   3  -1    3.20    0.80
   7  -3   1    4.30    0.90
   7  -3   1    4.80    1.00
  -8   3  -1    1.20    0.90
  -8   3  -1    1.10    0.70
  -8   3  -1    0.70    0.60
  -8   3  -1    1.80    0.90
   8  -3   1    1.40    0.90
   8  -3   1    2.60    1.10
   8  -3   1    1.80    1.30
   8  -3   1    1.30    0.70
  -9   3  -1    0.30    0.80
  -9   3  -1    1.60    1.00
  -9   3  -1    0.90    0.90
  -9   3  -1    0.60    0.70
   9  -3   1   -0.30    1.50
   9  -3   1    0.70    0.60
   9  -3   1    0.50    1.00
   9  -3   1    0.20    1.10
 -10   3  -1   32.20    2.00
 -10   3  -1   30.70    2.10
 -10   3  -1   33.20    2.10
 -10   3  -1   32.70    1.90
  10  -3   1   28.10    2.40
  10  -3   1   29.20    3.00
  10  -3   1   29.30    2.70
 -11   3  -1    6.20    1.10
 -11   3  -1    7.30    1.50
 -11   3  -1    7.50    1.40
 -11   3  -1    3.60    1.20
  11  -3   1    3.60    1.50
  11  -3   1    6.30    1.80
  11  -3   1    5.00    2.00
 -12   3  -1   10.80    1.70
 -12   3  -1   10.00    1.40
 -12   3  -1    9.40    1.40
  12  -3   1    6.80    2.30
  12  -3   1    7.10    2.10
 -13   3  -1   13.00    1.90
 -13   3  -1   12.00    1.70
 -13   3  -1   13.50    1.70
  13  -3   1   13.20    3.10
  13  -3   1    7.10    2.30
  12   2  -1   -0.70    1.60
  12   2  -1   -3.30    1.90
 -12  -2   1   -0.10    1.00
 -12  -2   1    3.00    1.50
  11   2  -1   -0.80    1.80
  11   2  -1   -1.50    1.20
  11   2  -1   -2.80    1.50
 -11  -2   1   -0.30    0.90
 -11  -2   1    1.20    1.20
 -11  -2   1    0.00    0.70
  10   2  -1    1.40    1.50
  10   2  -1   -0.50    1.10
  10   2  -1   -1.90    1.70
 -10  -2   1   -0.60    0.90
 -10  -2   1    1.90    1.10
 -10  -2   1    0.40    0.70
   9   2  -1   35.60    2.60
   9   2  -1   34.60    2.70
   9   2  -1   39.40    3.10
  -9  -2   1   35.90    1.90
  -9  -2   1   37.40    2.20
  -9  -2   1   37.30    2.00
   8   2  -1    3.30    1.40
   8   2  -1    2.60    1.70
   8   2  -1    1.20    1.00
  -8  -2   1    3.70    0.90
  -8  -2   1    1.70    1.00
  -8  -2   1    2.80    0.80
  -8  -2   1    2.60    1.00
   7   2  -1   38.90    2.60
   7   2  -1   39.90    2.50
   7   2  -1   36.10    2.20
  -7  -2   1   37.40    1.80
  -7  -2   1   37.70    2.00
  -7  -2   1   40.30    2.00
  -7  -2   1   36.20    1.70
   6   2  -1    0.90    1.10
   6   2  -1    0.80    0.90
   6   2  -1    1.60    1.00
  -6  -2   1    0.60    0.70
  -6  -2   1   -0.40    0.50
  -6  -2   1    0.30    0.60
  -6  -2   1   -0.50    0.60
   5   2  -1   19.50    1.70
   5   2  -1   20.40    1.50
   5   2  -1   22.00    0.60
   5   2  -1   20.40    1.60
  -5  -2   1   22.10    1.30
  -5  -2   1   21.00    1.10
  -5  -2   1   21.20    1.10
  -5  -2   1   23.70    1.40
  -5  -2   1   19.80    1.10
  -5  -2   1   20.80    1.20
   4   2  -1   87.19    3.00
   4   2  -1   84.99    3.00
   4   2  -1   80.99    2.40
   4   2  -1   85.39    2.00
   4   2  -1   89.69    3.10
  -4  -2   1   85.69    2.80
  -4  -2   1   81.59    2.40
  -4  -2   1   85.79    2.60
  -4  -2   1   84.89    2.50
  -4  -2   1   85.79    2.50
  -4  -2   1   86.49    2.40
   3   2  -1   26.90    0.80
   3   2  -1   26.10    1.50
   3   2  -1   28.30    1.50
   3   2  -1   27.50    1.10
   3   2  -1   26.60    1.40
  -3  -2   1   25.70    1.10
  -3  -2   1   25.50    0.80
  -3  -2   1   27.10    1.10
  -3  -2   1   27.10    1.10
  -3  -2   1   26.90    1.10
  -3  -2   1   28.50    1.40
   2   2  -1  400.06    8.60
   2   2  -1  364.76    9.00
   2   2  -1  388.76    8.50
   2   2  -1  403.66    9.10
   2   2  -1  396.86    8.80
   2   2  -1  390.86    9.10
  -2  -2   1  399.56    8.80
  -2  -2   1  396.56    8.80
  -2  -2   1  392.06    8.80
  -2  -2   1  397.56    8.60
  -2  -2   1  384.86    8.60
  -2  -2   1  399.96    8.80
  -2  -2   1  397.06    9.10
   1   2  -1 1156.08   25.70
   1   2  -1 1111.39   25.60
   1   2  -1 1133.39   25.00
   1   2  -1 1169.18   25.30
   1   2  -1 1236.08   25.30
   1   2  -1 1182.78   25.40
   1   2  -1 1173.08   25.10
   1   2  -1 1146.49   25.10
   1   2  -1 1178.98   25.10
  -1  -2   1 1130.79   25.20
  -1  -2   1 1160.88   25.30
  -1  -2   1 1152.68   25.10
  -1  -2   1 1154.48   25.30
  -1  -2   1 1140.79   25.10
  -1  -2   1 1159.78   25.20
  -1  -2   1 1160.18   25.40
  -1  -2   1 1146.79   25.10
   0   2  -1   75.49    1.90
   0   2  -1   71.99    1.80
   0   2  -1   70.29    1.80
   0   2  -1   73.09    1.80
   0   2  -1   73.19    1.80
   0   2  -1   70.89    1.90
   0  -2   1   76.09    2.00
   0  -2   1   74.79    1.70
   0  -2   1   72.09    2.00
   0  -2   1   75.89    1.80
   0  -2   1   70.59    1.80
   0  -2   1   74.29    1.80
   0  -2   1   72.89    1.90
   0  -2   1   73.99    1.80
  -1   2  -1  773.02   17.10
  -1   2  -1  826.12   17.20
  -1   2  -1  760.72   17.30
  -1   2  -1  754.62   17.20
  -1   2  -1  807.72   17.30
  -1   2  -1  779.62   17.20
   1  -2   1  800.12   17.20
   1  -2   1  781.12   17.30
   1  -2   1  819.72   17.20
   1  -2   1  791.82   17.10
   1  -2   1  815.12   17.30
   1  -2   1  774.72   17.20
   1  -2   1  804.32   17.20
   1  -2   1  769.02   17.40
   1  -2   1  794.92   17.10
  -2   2  -1    9.70    0.60
  -2   2  -1   10.20    0.50
  -2   2  -1    8.70    0.60
  -2   2  -1   10.10    0.50
  -2   2  -1    8.50    0.50
  -2   2  -1   10.10    0.50
  -2   2  -1    8.60    0.60
   2  -2   1    9.70    0.50
   2  -2   1    9.50    0.50
   2  -2   1   10.40    0.60
  -3   2  -1    1.50    0.40
  -3   2  -1    1.90    0.40
  -3   2  -1    1.70    0.40
  -3   2  -1    2.00    0.40
  -3   2  -1    1.50    0.40
  -3   2  -1    0.70    0.40
  -3   2  -1    1.90    0.40
   3  -2   1    1.30    0.40
  -4   2  -1    0.00    0.50
  -4   2  -1   -0.40    0.50
  -4   2  -1    0.60    0.50
  -4   2  -1   -0.20    0.50
  -4   2  -1    0.50    0.50
  -4   2  -1    0.10    0.50
  -4   2  -1   -0.50    0.50
   4  -2   1   -0.20    0.50
  -5   2  -1    2.20    0.50
  -5   2  -1    3.10    0.60
  -5   2  -1    2.80    0.60
  -5   2  -1    2.10    0.60
  -5   2  -1    2.30    0.70
  -5   2  -1    3.30    0.60
   5  -2   1    2.70    0.70
   5  -2   1    2.80    0.80
  -6   2  -1    7.80    0.80
  -6   2  -1    7.90    0.90
  -6   2  -1    6.60    0.80
  -6   2  -1    8.00    0.80
  -6   2  -1    7.10    0.90
   6  -2   1    7.80    1.00
   6  -2   1    7.90    1.10
  -7   2  -1    0.40    0.70
  -7   2  -1   -0.10    0.70
  -7   2  -1    0.10    0.60
  -7   2  -1   -0.10    0.50
   7  -2   1    0.00    1.00
   7  -2   1    0.30    0.90
   7  -2   1    0.30    0.70
  -8   2  -1   58.49    2.30
  -8   2  -1   54.89    2.40
  -8   2  -1   58.39    2.20
  -8   2  -1   57.79    2.50
   8  -2   1   56.59    2.70
   8  -2   1   59.59    3.10
   8  -2   1   59.89    2.80
  -9   2  -1   33.30    2.10
  -9   2  -1   28.90    1.90
  -9   2  -1   28.30    1.60
  -9   2  -1   28.30    1.70
   9  -2   1   31.70    2.70
   9  -2   1   29.20    2.30
   9  -2   1   27.50    2.30
 -10   2  -1   -0.30    0.80
 -10   2  -1    0.20    1.00
 -10   2  -1   -0.40    0.70
 -10   2  -1   -1.20    1.10
  10  -2   1   -1.70    1.00
  10  -2   1   -2.10    1.50
  10  -2   1   -0.30    1.20
 -11   2  -1   -0.50    0.80
 -11   2  -1    0.40    0.80
 -11   2  -1   -0.50    1.00
 -11   2  -1   -2.50    1.00
  11  -2   1    0.40    1.50
  11  -2   1   -2.50    1.80
  11  -2   1   -3.30    1.10
 -12   2  -1    8.80    1.70
 -12   2  -1    7.10    1.20
 -12   2  -1    7.90    1.40
  12  -2   1    4.50    2.20
  12  -2   1    4.50    1.80
 -13   2  -1    0.10    1.00
 -13   2  -1   -1.60    1.10
 -13   2  -1    0.40    1.00
  13  -2   1    0.50    2.20
  13  -2   1   -5.90    1.70
  13   1  -1    0.20    2.30
  13   1  -1    0.00    1.80
 -13  -1   1    2.20    1.40
 -13  -1   1    5.10    1.30
  12   1  -1   -1.50    1.50
  12   1  -1   -1.90    2.00
 -12  -1   1    1.20    1.20
 -12  -1   1    0.60    1.00
  11   1  -1    1.40    1.30
  11   1  -1    2.20    1.60
  11   1  -1    2.80    2.00
 -11  -1   1    3.20    1.00
 -11  -1   1    4.50    1.20
 -11  -1   1    3.60    1.20
  10   1  -1   26.30    2.90
  10   1  -1   29.10    2.70
  10   1  -1   26.70    2.50
 -10  -1   1   32.20    1.80
 -10  -1   1   29.80    1.90
 -10  -1   1   29.00    2.30
   9   1  -1    2.70    1.50
   9   1  -1    1.20    1.10
   9   1  -1    1.80    1.60
  -9  -1   1    1.10    0.90
  -9  -1   1    2.70    0.90
  -9  -1   1    1.50    1.00
  -9  -1   1    2.70    0.90
   8   1  -1    4.00    1.40
   8   1  -1    3.30    1.60
   8   1  -1    3.80    1.20
  -8  -1   1    4.10    1.00
  -8  -1   1    3.70    0.80
  -8  -1   1    3.90    0.90
  -8  -1   1    3.90    1.10
   7   1  -1   36.00    2.30
   7   1  -1   34.80    2.20
   7   1  -1   35.10    2.50
  -7  -1   1   35.40    1.90
  -7  -1   1   35.70    1.60
  -7  -1   1   35.90    1.90
  -7  -1   1   33.30    1.70
   6   1  -1    0.40    0.90
   6   1  -1    1.20    1.10
   6   1  -1    0.60    0.80
   6   1  -1    0.10    0.20
   6   1  -1    0.20    0.20
   6   1  -1    0.40    0.30
  -6  -1   1    0.10    0.50
  -6  -1   1    0.70    0.60
  -6  -1   1   -0.60    0.60
  -6  -1   1    0.20    0.50
   5   1  -1  410.56    9.90
   5   1  -1  407.46    8.90
   5   1  -1  408.66   10.00
   5   1  -1  404.86    9.00
   5   1  -1  401.06   10.10
  -5  -1   1  393.76    9.40
  -5  -1   1  411.16    9.60
  -5  -1   1  410.76    9.40
  -5  -1   1  414.46    9.80
  -5  -1   1  398.26    9.60
   4   1  -1  121.19    3.50
   4   1  -1  119.69    3.60
   4   1  -1  117.59    2.70
   4   1  -1  119.59    2.80
   4   1  -1  112.39    3.60
  -4  -1   1  119.49    3.10
  -4  -1   1  122.39    3.30
  -4  -1   1  115.99    3.20
  -4  -1   1  117.19    3.10
  -4  -1   1  123.09    3.10
  -4  -1   1  116.69    3.40
   3   1  -1    8.60    0.90
   3   1  -1    8.60    0.90
   3   1  -1    8.70    0.40
   3   1  -1    8.90    0.90
   3   1  -1    9.30    0.30
  -3  -1   1    8.90    0.70
  -3  -1   1    9.10    0.60
  -3  -1   1   10.00    0.80
  -3  -1   1   10.30    0.60
  -3  -1   1    9.20    0.70
  -3  -1   1    8.50    0.60
   2   1  -1  210.18    4.80
   2   1  -1  217.78    4.60
   2   1  -1  218.48    5.10
   2   1  -1  210.58    4.90
   2   1  -1  203.48    5.10
   2   1  -1  219.08    5.10
  -2  -1   1  217.98    4.90
  -2  -1   1  206.08    4.60
  -2  -1   1  218.38    4.90
  -2  -1   1  216.08    5.10
  -2  -1   1  212.18    4.90
  -2  -1   1  207.48    4.90
   1   1  -1  485.95   10.50
   1   1  -1  490.15   10.50
   1   1  -1  471.45   10.60
   1   1  -1  500.45   10.70
   1   1  -1  483.25   10.50
   1   1  -1  495.55   10.70
   1   1  -1  477.75   10.50
   1   1  -1  481.75   10.60
  -1  -1   1  479.45   10.50
  -1  -1   1  472.45   10.60
  -1  -1   1  466.45   10.50
  -1  -1   1  485.65   10.50
  -1  -1   1  456.05   10.70
  -1  -1   1  500.95   10.70
  -1  -1   1  469.25   10.40
  -1  -1   1  477.35   10.50
  -1  -1   1  496.65   10.60
  -1  -1   1  477.75   10.50
   0   1  -1  170.58    4.10
   0   1  -1  192.18    4.10
  -1   1  -1   27.00    0.70
  -1   1  -1   25.00    0.70
  -1   1  -1   27.60    0.80
  -1   1  -1   26.60    0.70
  -1   1  -1   26.90    0.70
  -1   1  -1   26.10    0.70
  -1   1  -1   29.80    0.80
   1  -1   1   23.00    0.70
   1  -1   1   23.10    0.70
   1  -1   1   26.00    0.70
   1  -1   1   22.00    0.70
   1  -1   1   22.40    0.70
   1  -1   1   25.00    0.70
   1  -1   1   23.10    0.70
  -2   1  -1    0.40    0.30
  -2   1  -1    0.50    0.30
  -2   1  -1    0.90    0.30
  -2   1  -1    0.50    0.30
  -2   1  -1    0.80    0.30
  -2   1  -1    0.90    0.30
  -2   1  -1    0.70    0.30
   2  -1   1    0.80    0.30
   2  -1   1    0.90    0.40
   2  -1   1    0.30    0.30
   2  -1   1    0.60    0.30
  -3   1  -1  238.18    5.40
  -3   1  -1  247.48    5.60
  -3   1  -1  230.78    5.50
  -3   1  -1  233.78    5.40
  -3   1  -1  238.08    5.50
  -3   1  -1  233.28    5.50
  -3   1  -1  231.78    5.60
  -3   1  -1  233.58    5.50
   3  -1   1  231.88    5.50
   3  -1   1  241.88    5.70
   3  -1   1  236.88    5.70
  -4   1  -1  697.63   15.30
  -4   1  -1  678.93   15.20
  -4   1  -1  690.23   15.50
  -4   1  -1  673.63   15.10
  -4   1  -1  672.23   15.30
  -4   1  -1  674.53   15.30
  -4   1  -1  700.93   15.40
   4  -1   1  693.93   15.50
   4  -1   1  685.03   15.50
  -5   1  -1  346.67    8.40
  -5   1  -1  347.67    8.20
  -5   1  -1  334.87    7.90
  -5   1  -1  346.47    8.20
  -5   1  -1  352.26    8.30
  -5   1  -1  347.27    8.10
   5  -1   1  348.27    8.40
   5  -1   1  349.77    8.50
   5  -1   1  346.87    8.70
  -6   1  -1    0.80    0.60
  -6   1  -1    0.30    0.50
  -6   1  -1    0.90    0.60
  -6   1  -1    0.30    0.60
  -6   1  -1    0.70    0.70
   6  -1   1    1.00    0.90
   6  -1   1   -0.40    0.70
   6  -1   1    1.60    0.70
  -7   1  -1   52.89    2.10
  -7   1  -1   55.09    2.10
  -7   1  -1   51.39    2.20
  -7   1  -1   53.29    2.20
   7  -1   1   54.39    2.50
   7  -1   1   54.89    2.80
   7  -1   1   57.09    2.70
  -8   1  -1   49.50    2.10
  -8   1  -1   52.09    2.40
  -8   1  -1   51.29    2.30
  -8   1  -1   51.19    2.10
   8  -1   1   51.29    2.70
   8  -1   1   50.19    3.00
   8  -1   1   51.59    2.80
  -9   1  -1   21.60    1.50
  -9   1  -1   23.90    1.70
  -9   1  -1   23.40    1.80
  -9   1  -1   25.90    1.90
   9  -1   1   29.40    2.60
   9  -1   1   21.10    2.10
   9  -1   1   23.80    2.40
 -10   1  -1    1.60    1.10
 -10   1  -1    0.60    0.90
 -10   1  -1    2.40    0.90
 -10   1  -1    0.00    1.00
  10  -1   1   -1.20    1.10
  10  -1   1   -0.40    1.40
  10  -1   1    1.10    1.70
 -11   1  -1    1.60    1.20
 -11   1  -1    2.10    0.90
 -11   1  -1    1.30    0.90
  11  -1   1   -1.70    1.50
  11  -1   1   -0.20    1.70
  11  -1   1   -1.80    1.20
 -12   1  -1   -0.10    0.90
 -12   1  -1   -0.40    1.10
 -12   1  -1   -0.30    0.90
  12  -1   1   -4.20    1.50
  12  -1   1   -3.30    1.70
 -13   1  -1   23.60    2.10
 -13   1  -1   24.50    2.50
 -13   1  -1   21.50    2.10
  13  -1   1   21.60    3.40
  13  -1   1   20.30    3.00
  13   0  -1   10.40    3.10
  13   0  -1    5.10    2.20
 -13   0   1    9.90    1.60
 -13   0   1    9.20    1.80
  12   0  -1   -2.20    2.10
  12   0  -1   -2.90    1.60
 -12   0   1    0.20    1.20
 -12   0   1    1.30    0.90
 -12   0   1    0.20    0.90
  11   0  -1    1.50    1.60
  11   0  -1    1.20    2.00
  11   0  -1   -0.40    1.30
 -11   0   1    3.70    1.00
 -11   0   1    1.40    1.10
 -11   0   1    2.30    0.90
  10   0  -1   -0.60    1.20
  10   0  -1    3.00    1.80
  10   0  -1    0.50    1.40
 -10   0   1    3.30    0.90
 -10   0   1    2.60    1.10
 -10   0   1    1.30    1.20
 -10   0   1    2.90    0.90
   9   0  -1    3.30    1.70
   9   0  -1    2.40    1.50
   9   0  -1    2.60    1.20
  -9   0   1    2.40    1.00
  -9   0   1    2.30    1.00
  -9   0   1    3.10    0.90
  -9   0   1    3.50    0.90
   8   0  -1    1.10    1.10
   8   0  -1    4.40    1.60
   8   0  -1    4.90    1.40
  -8   0   1    4.10    1.00
  -8   0   1    2.80    1.00
  -8   0   1    2.30    0.80
  -8   0   1    2.60    0.80
   7   0  -1    0.40    0.80
   7   0  -1    0.00    0.90
   7   0  -1   -0.80    1.20
   7   0  -1    0.00    0.30
  -7   0   1   -0.50    0.70
  -7   0   1    0.20    0.60
  -7   0   1    1.30    0.70
  -7   0   1    0.10    0.70
   6   0  -1  111.89    2.80
   6   0  -1  105.19    3.80
   6   0  -1  116.29    3.70
   6   0  -1  112.49    2.80
   6   0  -1  117.09    3.80
  -6   0   1  115.09    3.40
  -6   0   1  107.49    3.20
  -6   0   1  115.89    3.20
  -6   0   1  114.59    3.40
   5   0  -1  123.19    4.00
   5   0  -1  134.59    3.90
   5   0  -1  129.19    3.00
   5   0  -1  130.79    3.90
  -5   0   1  127.39    3.50
  -5   0   1  126.49    3.70
  -5   0   1  125.39    3.40
  -5   0   1  127.39    3.60
  -5   0   1  126.69    3.40
   4   0  -1    4.40    0.80
   4   0  -1    4.30    0.90
   4   0  -1    3.90    0.50
  -4   0   1    3.60    0.70
  -4   0   1    3.60    0.60
  -4   0   1    3.30    0.70
  -4   0   1    4.10    0.70
  -4   0   1    2.20    0.50
   3   0  -1  551.54   12.50
   3   0  -1  575.04   13.00
   3   0  -1  568.84   12.90
  -3   0   1  583.14   12.60
  -3   0   1  577.94   12.70
  -3   0   1  563.94   12.70
  -3   0   1  566.74   12.60
  -3   0   1  584.54   12.90
   2   0  -1  683.13   15.10
   2   0  -1  664.23   14.80
   2   0  -1  704.13   14.90
   2   0  -1  685.03   14.90
   2   0  -1  697.23   15.10
   2   0  -1  689.03   14.90
  -2   0   1  670.33   15.00
  -2   0   1  669.03   14.90
  -2   0   1  687.13   14.90
  -2   0   1  680.23   15.10
  -2   0   1  681.03   15.00
   1   0  -1  173.18    4.00
   1   0  -1  165.38    3.90
  -1   0   1  180.48    3.80
  -1   0   1  146.49    3.90
  -1   0   1  177.78    3.80
  -1   0   1  184.78    3.90
  -1   0   1  172.98    3.90
  -1   0   1  179.78    3.80
   0   0  -1    0.00    0.10
   0   0  -1    0.00    0.10
   0   0  -1    0.00    0.10
   0   0  -1    0.00    0.10
   0   0   1    0.00    0.10
   0   0   1    0.00    0.10
   0   0   1    0.00    0.10
   0   0   1    0.00    0.10
  -1   0  -1   71.79    1.80
  -1   0  -1   75.79    1.60
  -1   0  -1   75.29    1.70
  -1   0  -1   79.99    1.70
  -1   0  -1   75.99    1.70
  -1   0  -1   73.29    1.70
  -1   0  -1   77.39    1.70
  -1   0  -1   77.49    1.70
   1   0   1   59.99    1.70
   1   0   1   59.59    1.70
   1   0   1   64.79    1.70
   1   0   1   68.49    1.80
   1   0   1   65.39    1.70
  -2   0  -1   -0.30    0.30
  -2   0  -1   -0.10    0.30
  -2   0  -1   -0.10    0.30
  -2   0  -1    0.00    0.30
  -2   0  -1    0.50    0.30
  -2   0  -1    0.10    0.20
  -2   0  -1    0.00    0.30
   2   0   1   -0.20    0.20
   2   0   1    0.10    0.30
   2   0   1    0.00    0.20
   2   0   1   -0.20    0.30
   2   0   1    0.30    0.40
   2   0   1    0.10    0.30
   2   0   1   -0.30    0.50
  -3   0  -1   14.60    0.80
  -3   0  -1   14.80    0.60
  -3   0  -1   15.00    0.70
  -3   0  -1   13.70    0.80
  -3   0  -1   14.80    0.70
  -3   0  -1   14.00    0.80
   3   0   1   13.70    0.80
   3   0   1   14.50    0.60
   3   0   1   14.50    1.00
   3   0   1   14.70    0.60
   3   0   1   13.70    0.90
  -4   0  -1  106.09    3.00
  -4   0  -1  103.29    2.60
  -4   0  -1  103.79    2.80
  -4   0  -1  104.19    2.90
  -4   0  -1  109.09    3.00
  -4   0  -1  105.29    3.00
   4   0   1  110.69    2.60
   4   0   1  109.49    2.70
   4   0   1  105.09    3.30
   4   0   1  104.49    3.10
   4   0   1  110.19    3.10
  -5   0  -1  226.88    5.70
  -5   0  -1  235.48    5.90
  -5   0  -1  230.68    5.70
  -5   0  -1  232.58    5.80
  -5   0  -1  224.98    5.80
   5   0   1  231.38    6.00
   5   0   1  238.48    6.30
   5   0   1  229.28    6.00
  -6   0  -1    0.50    0.60
  -6   0  -1    1.10    0.70
  -6   0  -1    0.80    0.60
  -6   0  -1    0.10    0.50
  -6   0  -1    0.50    0.60
   6   0   1    1.30    0.80
   6   0   1    1.30    0.70
   6   0   1    0.80    1.00
  -7   0  -1   94.69    3.10
  -7   0  -1   88.99    2.90
  -7   0  -1   91.39    3.10
  -7   0  -1   91.39    2.90
   7   0   1   97.49    3.80
   7   0   1   91.59    3.40
   7   0   1   92.99    3.50
  -8   0  -1    0.60    0.90
  -8   0  -1    1.10    0.90
  -8   0  -1    1.70    0.80
  -8   0  -1    2.20    0.80
   8   0   1    2.30    1.20
   8   0   1    0.60    0.90
   8   0   1    1.90    1.50
  -9   0  -1   74.39    2.90
  -9   0  -1   83.69    3.00
  -9   0  -1   81.89    3.20
  -9   0  -1   77.09    3.20
   9   0   1   80.79    4.00
   9   0   1   77.99    3.50
   9   0   1   78.29    3.60
 -10   0  -1    2.60    0.90
 -10   0  -1    1.20    0.90
 -10   0  -1    1.60    1.10
  10   0   1    2.50    1.40
  10   0   1    1.20    1.70
  10   0   1   -0.10    1.20
 -11   0  -1    7.90    1.30
 -11   0  -1    9.40    1.50
 -11   0  -1   11.00    1.40
  11   0   1    9.50    2.10
  11   0   1    9.40    2.40
  11   0   1    8.90    2.30
 -12   0  -1    0.90    0.90
 -12   0  -1    0.90    0.90
 -12   0  -1   -0.90    1.20
  12   0   1   -1.60    1.40
  12   0   1    0.70    2.10
 -13   0  -1    3.00    1.20
 -13   0  -1    0.70    1.40
  13   0   1   -1.10    2.20
  13   0   1   -3.30    1.70
  13  -1  -1   -4.50    1.80
  13  -1  -1   -4.20    2.10
 -13   1   1   -0.10    0.90
 -13   1   1   -1.80    1.10
  12  -1  -1   -0.20    1.90
  12  -1  -1   -0.30    1.90
 -12   1   1    4.60    1.40
 -12   1   1    6.00    1.20
 -12   1   1    7.20    1.30
  11  -1  -1    2.10    1.80
  11  -1  -1   -0.90    1.60
  11  -1  -1   -2.30    1.20
 -11   1   1    0.70    0.80
 -11   1   1   -0.70    1.10
 -11   1   1    1.10    0.90
 -11   1   1    0.90    1.10
  10  -1  -1   13.20    2.10
  10  -1  -1    8.00    1.60
  10  -1  -1   14.90    2.40
 -10   1   1   14.30    1.70
 -10   1   1   14.20    1.40
 -10   1   1   12.70    1.50
 -10   1   1   11.30    1.30
   9  -1  -1    8.60    1.70
   9  -1  -1    6.40    1.30
   9  -1  -1    9.60    1.90
  -9   1   1    6.40    1.20
  -9   1   1    9.80    1.10
  -9   1   1    9.60    1.10
  -9   1   1    9.50    1.40
   8  -1  -1    3.60    1.20
   8  -1  -1    3.20    0.50
   8  -1  -1    3.60    1.40
   8  -1  -1    4.60    1.50
  -8   1   1    4.70    1.10
  -8   1   1    2.90    1.00
  -8   1   1    4.50    0.90
  -8   1   1    2.60    0.70
   7  -1  -1   18.30    1.60
   7  -1  -1   19.10    1.70
   7  -1  -1   16.70    1.90
   7  -1  -1   18.50    1.00
  -7   1   1   19.50    1.20
  -7   1   1   20.90    1.30
  -7   1   1   17.90    1.40
  -7   1   1   21.40    1.50
   6  -1  -1   54.39    2.30
   6  -1  -1   52.79    1.60
   6  -1  -1   52.39    2.40
  -6   1   1   54.79    2.10
  -6   1   1   49.60    1.80
  -6   1   1   53.59    2.00
  -6   1   1   50.39    1.80
   5  -1  -1   27.60    1.70
   5  -1  -1   28.30    1.60
  -5   1   1   26.10    1.30
  -5   1   1   27.50    1.20
  -5   1   1   26.10    1.20
  -5   1   1   27.70    1.50
  -5   1   1   28.40    1.40
   4  -1  -1   37.60    1.70
   4  -1  -1   41.30    1.70
  -4   1   1   38.70    1.40
  -4   1   1   38.90    1.50
  -4   1   1   38.80    1.50
  -4   1   1   36.30    1.30
  -4   1   1   37.60    1.70
  -4   1   1   39.90    1.50
   3  -1  -1   46.00    1.70
   3  -1  -1   47.50    1.70
  -3   1   1   48.20    1.50
  -3   1   1   47.20    1.40
  -3   1   1   47.70    1.50
  -3   1   1   47.90    1.70
  -3   1   1   48.00    1.40
  -3   1   1   47.50    1.30
   2  -1  -1    7.50    0.70
   2  -1  -1    8.20    0.50
   2  -1  -1    7.00    0.40
   2  -1  -1    7.20    0.50
   2  -1  -1    7.10    0.50
   2  -1  -1    7.00    0.50
   2  -1  -1    6.90    0.70
  -2   1   1    7.20    0.60
  -2   1   1    6.80    0.50
  -2   1   1    8.00    0.60
  -2   1   1    6.90    0.50
  -2   1   1    7.40    0.50
  -2   1   1    7.40    0.50
   1  -1  -1  144.29    3.40
   1  -1  -1  135.19    3.40
   1  -1  -1  149.49    3.50
   1  -1  -1  141.19    3.30
   1  -1  -1  150.78    3.50
   1  -1  -1  145.59    3.40
   1  -1  -1  150.08    3.40
   1  -1  -1  143.39    3.40
   1  -1  -1  148.49    3.30
   1  -1  -1  139.39    3.50
  -1   1   1  165.38    3.30
  -1   1   1  165.78    3.50
  -1   1   1  158.88    3.40
  -1   1   1  160.08    3.40
  -1   1   1  162.48    3.40
  -1   1   1  161.18    3.50
   0  -1  -1   43.60    1.10
   0   1   1   39.70    1.10
   0   1   1   36.90    1.00
  -1  -1  -1   34.90    1.00
  -1  -1  -1   36.70    1.20
  -1  -1  -1   33.50    1.00
  -1  -1  -1   34.50    1.10
  -1  -1  -1   34.70    1.00
  -1  -1  -1   36.10    1.00
  -1  -1  -1   35.70    1.10
   1   1   1   34.60    1.00
   1   1   1   33.90    1.00
   1   1   1   37.60    1.20
   1   1   1   34.10    1.00
   1   1   1   36.60    1.10
   1   1   1   35.40    1.00
   1   1   1   35.10    1.00
  -2  -1  -1  391.56    8.70
  -2  -1  -1  379.06    8.70
  -2  -1  -1  387.86    8.60
  -2  -1  -1  385.76    8.80
  -2  -1  -1  388.26    8.70
  -2  -1  -1  385.26    8.40
   2   1   1  388.26    8.80
   2   1   1  389.86    8.80
   2   1   1  397.26    8.60
   2   1   1  400.26    9.00
  -3  -1  -1    1.50    0.20
  -3  -1  -1    1.30    0.40
  -3  -1  -1    1.00    0.40
  -3  -1  -1    1.00    0.40
  -3  -1  -1    1.50    0.40
  -3  -1  -1    1.60    0.50
  -3  -1  -1    1.10    0.40
   3   1   1    1.50    0.50
   3   1   1    1.70    0.20
   3   1   1    1.60    0.60
   3   1   1    1.50    0.70
   3   1   1    1.00    0.30
  -4  -1  -1   30.10    1.30
  -4  -1  -1   29.70    1.30
  -4  -1  -1   30.40    1.50
  -4  -1  -1   32.50    1.40
  -4  -1  -1   33.20    1.40
   4   1   1   30.20    1.90
   4   1   1   33.10    1.70
   4   1   1   28.90    1.60
   4   1   1   30.40    1.10
   4   1   1   29.80    0.90
  -5  -1  -1   -0.40    0.50
  -5  -1  -1    0.50    0.50
  -5  -1  -1   -0.40    0.60
  -5  -1  -1   -0.60    0.60
  -5  -1  -1   -0.50    0.50
   5   1   1   -0.20    0.60
   5   1   1    0.20    0.20
   5   1   1   -0.20    0.90
   5   1   1    0.40    0.80
  -6  -1  -1    0.20    0.60
  -6  -1  -1    0.20    0.70
  -6  -1  -1   -0.30    0.60
  -6  -1  -1   -0.30    0.50
  -6  -1  -1   -0.50    0.60
   6   1   1    0.70    0.20
   6   1   1    0.10    0.80
   6   1   1    0.00    0.60
   6   1   1   -0.30    1.10
  -7  -1  -1   40.10    1.80
  -7  -1  -1   38.70    1.80
  -7  -1  -1   41.00    2.00
  -7  -1  -1   38.70    2.00
   7   1   1   36.40    2.30
   7   1   1   39.80    2.30
   7   1   1   40.20    2.60
  -8  -1  -1    0.20    0.90
  -8  -1  -1    0.00    0.70
  -8  -1  -1   -0.30    0.70
   8   1   1    0.30    1.00
   8   1   1   -1.10    1.40
   8   1   1   -0.90    1.10
  -9  -1  -1    1.10    0.70
  -9  -1  -1    0.60    0.90
  -9  -1  -1   -1.70    0.80
   9   1   1    0.50    1.60
   9   1   1   -0.40    1.20
   9   1   1   -0.40    1.00
 -10  -1  -1   10.40    1.40
 -10  -1  -1   13.30    1.40
 -10  -1  -1    9.60    1.50
  10   1   1    9.00    2.20
  10   1   1    8.10    1.50
  10   1   1   10.40    2.00
 -11  -1  -1   34.10    2.50
 -11  -1  -1   35.50    2.30
 -11  -1  -1   39.50    2.10
  11   1   1   38.50    3.50
  11   1   1   34.00    3.10
 -12  -1  -1    0.30    0.90
 -12  -1  -1    0.50    1.20
 -12  -1  -1    1.60    1.00
  12   1   1   -0.10    2.10
  12   1   1   -0.10    1.70
  13  -2  -1    0.10    2.20
  13  -2  -1   -5.40    1.70
 -13   2   1    0.70    1.20
 -13   2   1    0.90    0.90
  12  -2  -1   -2.90    1.80
  12  -2  -1   -3.20    1.60
 -12   2   1   -0.60    0.90
 -12   2   1   -2.30    1.10
 -12   2   1   -0.10    0.80
 -12   2   1    0.40    1.10
  11  -2  -1    0.10    1.70
  11  -2  -1   -3.30    1.20
  11  -2  -1   -2.00    1.30
 -11   2   1   -1.00    0.70
 -11   2   1    0.40    1.10
 -11   2   1   -1.80    0.90
 -11   2   1   -0.20    0.70
  10  -2  -1   19.20    2.50
  10  -2  -1   16.60    2.10
  10  -2  -1   16.20    2.00
 -10   2   1   17.50    1.70
 -10   2   1   16.00    1.70
 -10   2   1   18.50    1.50
 -10   2   1   19.70    1.50
   9  -2  -1    0.70    1.30
   9  -2  -1   -1.00    1.00
   9  -2  -1    0.70    1.40
  -9   2   1   -0.20    0.70
  -9   2   1    0.00    0.60
  -9   2   1   -0.90    0.80
  -9   2   1   -1.40    0.80
   8  -2  -1   24.60    2.20
   8  -2  -1   22.50    1.90
   8  -2  -1   20.80    2.10
   8  -2  -1   24.50    1.30
  -8   2   1   24.20    1.70
  -8   2   1   23.60    1.40
  -8   2   1   20.10    1.70
  -8   2   1   23.70    1.40
   7  -2  -1    0.70    0.90
   7  -2  -1    0.00    0.50
   7  -2  -1    0.50    0.70
  -7   2   1   -0.70    0.60
  -7   2   1    0.80    0.60
  -7   2   1    0.40    0.60
  -7   2   1   -0.10    0.70
   6  -2  -1    9.10    0.80
   6  -2  -1    7.90    1.00
   6  -2  -1    9.70    1.20
  -6   2   1    8.50    0.80
  -6   2   1    8.40    0.90
  -6   2   1    8.70    0.80
  -6   2   1    8.50    0.90
  -6   2   1    8.30    0.90
   5  -2  -1    0.00    0.70
   5  -2  -1   -0.40    0.40
   5  -2  -1   -0.10    0.60
  -5   2   1    0.50    0.50
  -5   2   1    0.00    0.40
  -5   2   1   -0.10    0.50
  -5   2   1   -0.20    0.50
  -5   2   1   -0.20    0.40
   4  -2  -1  148.19    4.00
   4  -2  -1  137.19    3.60
  -4   2   1  144.29    3.60
  -4   2   1  137.19    3.50
  -4   2   1  142.69    3.70
  -4   2   1  140.19    3.80
  -4   2   1  147.69    3.70
  -4   2   1  140.09    3.60
   3  -2  -1   41.40    1.60
   3  -2  -1   42.60    1.40
  -3   2   1   40.60    1.30
  -3   2   1   40.20    1.30
  -3   2   1   39.60    1.20
  -3   2   1   41.20    1.30
  -3   2   1   40.10    1.30
  -3   2   1   48.50    1.40
  -3   2   1   41.40    1.40
   2  -2  -1 1405.56   29.70
   2  -2  -1 1397.96   30.10
   2  -2  -1 1405.66   29.90
   2  -2  -1 1351.76   30.10
  -2   2   1 1360.16   29.70
  -2   2   1 1352.86   29.90
  -2   2   1 1364.56   30.10
  -2   2   1 1401.56   30.00
  -2   2   1 1382.36   29.80
  -2   2   1 1352.96   29.90
  -2   2   1 1331.77   29.80
   1  -2  -1 1394.36   29.20
   1  -2  -1 1356.76   29.20
   1  -2  -1 1265.27   29.30
   1  -2  -1 1323.67   29.70
   1  -2  -1 1358.16   29.50
   1  -2  -1 1326.87   29.50
   1  -2  -1 1319.87   29.10
   1  -2  -1 1361.16   29.20
   1  -2  -1 1346.97   29.30
  -1   2   1 1369.76   29.40
  -1   2   1 1289.07   29.20
  -1   2   1 1298.07   29.10
  -1   2   1 1415.66   30.00
  -1   2   1 1402.26   29.20
  -1   2   1 1306.57   29.30
  -1   2   1 1294.37   29.00
  -1   2   1 1359.06   29.10
  -1   2   1 1369.46   29.20
   0  -2  -1   28.60    1.10
   0  -2  -1   28.70    0.90
   0  -2  -1   28.30    0.80
   0  -2  -1   28.80    1.10
   0  -2  -1   29.30    0.70
   0  -2  -1   29.80    1.00
   0  -2  -1   28.70    0.90
   0  -2  -1   29.40    0.90
   0   2   1   29.20    0.90
   0   2   1   26.80    0.90
   0   2   1   29.30    1.10
   0   2   1   27.80    0.80
   0   2   1   28.90    0.90
   0   2   1   28.80    1.00
   0   2   1   28.60    1.00
  -1  -2  -1  304.77    6.90
  -1  -2  -1  306.27    6.80
  -1  -2  -1  301.47    7.00
  -1  -2  -1  349.87    7.40
  -1  -2  -1  306.87    7.00
  -1  -2  -1  310.37    7.10
  -1  -2  -1  307.47    6.90
  -1  -2  -1  314.87    6.90
   1   2   1  306.57    6.90
   1   2   1  312.47    7.10
   1   2   1  302.97    6.90
   1   2   1  307.97    6.90
   1   2   1  303.97    7.20
   1   2   1  312.67    7.00
   1   2   1  309.37    7.10
  -2  -2  -1  143.19    3.50
  -2  -2  -1  145.49    3.60
  -2  -2  -1  139.29    3.50
  -2  -2  -1  143.19    3.40
  -2  -2  -1  144.49    3.50
   2   2   1  146.49    3.80
   2   2   1  144.69    3.40
   2   2   1  144.09    3.70
   2   2   1  139.59    3.60
  -3  -2  -1   18.00    1.10
  -3  -2  -1   19.30    1.00
  -3  -2  -1   18.50    1.00
  -3  -2  -1   16.50    1.00
  -3  -2  -1   16.50    0.80
   3   2   1   19.50    1.30
   3   2   1   20.10    1.20
   3   2   1   18.50    0.80
   3   2   1   19.00    1.40
  -4  -2  -1   11.30    1.10
  -4  -2  -1   11.00    0.90
  -4  -2  -1   10.90    0.60
  -4  -2  -1   10.90    1.00
  -4  -2  -1    9.00    0.80
   4   2   1   11.80    1.30
   4   2   1   12.70    1.50
   4   2   1   11.90    0.70
   4   2   1   13.10    1.30
  -5  -2  -1   21.00    1.30
  -5  -2  -1   19.50    1.20
  -5  -2  -1   22.00    1.10
  -5  -2  -1   21.30    1.20
  -5  -2  -1   20.40    1.20
   5   2   1   22.90    1.50
   5   2   1   22.20    1.60
   5   2   1   22.90    1.80
  -6  -2  -1   16.10    1.30
  -6  -2  -1   15.70    1.20
  -6  -2  -1   16.80    1.20
   6   2   1   19.00    1.90
   6   2   1   17.00    1.60
   6   2   1   15.60    1.40
  -7  -2  -1   -0.40    0.80
  -7  -2  -1   -0.60    0.70
  -7  -2  -1   -0.10    0.60
   7   2   1    1.10    1.10
   7   2   1    0.60    0.80
   7   2   1    1.30    1.40
  -8  -2  -1    0.10    0.60
  -8  -2  -1   -1.00    0.80
  -8  -2  -1   -0.50    0.70
   8   2   1    0.20    1.30
   8   2   1    1.10    1.50
   8   2   1   -0.60    0.90
  -9  -2  -1   18.20    1.60
  -9  -2  -1   18.20    1.50
  -9  -2  -1   14.10    1.60
   9   2   1   19.30    2.50
   9   2   1   15.80    2.00
   9   2   1   15.20    1.70
 -10  -2  -1   -1.80    0.70
 -10  -2  -1   -0.50    0.80
 -10  -2  -1   -0.80    1.00
  10   2   1   -0.30    1.30
  10   2   1   -3.10    1.60
  10   2   1   -0.50    1.10
 -11  -2  -1   -0.80    1.10
 -11  -2  -1   -0.60    1.00
 -11  -2  -1   -0.50    0.80
  11   2   1   -1.60    2.00
  11   2   1   -0.80    1.40
 -12  -2  -1    2.30    1.10
 -12  -2  -1    2.80    1.40
  12   2   1   -3.00    2.30
  12   2   1    0.80    1.90
  13  -3  -1    2.10    2.00
  13  -3  -1    3.20    2.30
 -13   3   1    4.20    1.50
 -13   3   1    5.90    1.20
 -13   3   1    6.40    1.40
  12  -3  -1    0.70    1.90
  12  -3  -1   -2.10    1.50
  12  -3  -1    0.90    1.60
 -12   3   1    1.50    0.90
 -12   3   1    4.30    1.10
 -12   3   1    1.90    1.30
 -12   3   1    3.10    1.30
  11  -3  -1   -1.80    1.20
  11  -3  -1   -2.10    1.60
  11  -3  -1   -1.30    1.30
 -11   3   1    0.00    0.80
 -11   3   1    1.00    1.10
 -11   3   1    0.10    1.00
 -11   3   1    1.90    0.90
  10  -3  -1   46.20    3.20
  10  -3  -1   43.00    2.90
  10  -3  -1   41.30    2.90
 -10   3   1   44.50    2.40
 -10   3   1   43.10    2.30
 -10   3   1   42.90    2.00
 -10   3   1   48.30    2.50
   9  -3  -1    2.00    1.40
   9  -3  -1   -0.20    0.90
   9  -3  -1    1.20    1.10
   9  -3  -1    0.00    0.60
  -9   3   1    1.10    1.00
  -9   3   1    0.40    0.80
  -9   3   1    1.60    0.70
  -9   3   1    0.30    0.80
   8  -3  -1    1.00    0.60
   8  -3  -1   -0.10    0.80
   8  -3  -1    1.80    1.10
  -8   3   1    0.50    0.60
  -8   3   1   -1.20    0.80
  -8   3   1    0.00    0.80
  -8   3   1    0.00    0.70
   7  -3  -1    2.10    0.80
   7  -3  -1    2.50    0.60
   7  -3  -1    2.10    0.90
  -7   3   1    2.80    0.80
  -7   3   1    2.20    0.70
  -7   3   1    3.40    0.70
  -7   3   1    3.10    0.80
  -7   3   1    1.80    0.80
   6  -3  -1    1.20    0.70
   6  -3  -1   -0.40    0.50
   6  -3  -1   -0.30    0.70
  -6   3   1    0.20    0.50
  -6   3   1    0.30    0.50
  -6   3   1    0.40    0.50
  -6   3   1   -0.30    0.60
  -6   3   1   -0.40    0.40
   5  -3  -1   19.60    1.10
   5  -3  -1   18.00    1.40
  -5   3   1   20.60    1.10
  -5   3   1   17.20    1.10
  -5   3   1   20.20    1.10
  -5   3   1   20.30    1.10
  -5   3   1   19.00    1.20
  -5   3   1   18.60    0.90
   4  -3  -1   85.99    2.90
   4  -3  -1   86.39    2.50
  -4   3   1   82.29    2.50
  -4   3   1   83.69    2.40
  -4   3   1   89.99    2.50
  -4   3   1   85.29    2.50
  -4   3   1   88.89    2.50
  -4   3   1   84.99    2.60
  -4   3   1   82.99    2.30
   3  -3  -1  103.49    2.60
   3  -3  -1  106.69    2.90
  -3   3   1  105.89    2.60
  -3   3   1  108.19    2.90
  -3   3   1   99.99    2.80
  -3   3   1  103.99    2.60
  -3   3   1  104.09    2.70
  -3   3   1  106.59    2.80
  -3   3   1  111.29    2.80
   2  -3  -1   14.60    0.50
   2  -3  -1   13.90    0.70
   2  -3  -1   15.00    0.90
   2  -3  -1   14.20    0.50
   2  -3  -1   14.10    0.50
   2  -3  -1   12.50    0.60
  -2   3   1   14.70    0.70
  -2   3   1   13.10    0.70
  -2   3   1   14.00    0.50
  -2   3   1   14.10    0.80
  -2   3   1   13.40    0.80
   1  -3  -1  178.08    4.20
   1  -3  -1  166.38    3.80
   1  -3  -1  168.38    3.70
   1  -3  -1  176.48    4.00
   1  -3  -1  173.18    3.90
   1  -3  -1  174.68    4.00
  -1   3   1  167.68    4.10
  -1   3   1  173.48    3.80
  -1   3   1  174.28    4.10
  -1   3   1  174.38    4.20
  -1   3   1  171.58    4.00
  -1   3   1  168.38    3.90
   0  -3  -1  219.18    4.90
   0  -3  -1  214.28    5.10
   0  -3  -1  217.28    4.90
   0  -3  -1  212.58    5.00
   0  -3  -1  220.08    5.00
   0  -3  -1  217.88    4.70
   0   3   1  214.38    4.70
   0   3   1  213.58    5.00
   0   3   1  211.38    5.00
   0   3   1  215.58    4.90
   0   3   1  220.88    5.20
   0   3   1  216.98    5.20
   0   3   1  216.58    4.90
  -1  -3  -1  494.25   10.90
  -1  -3  -1  502.55   11.10
  -1  -3  -1  490.85   11.00
  -1  -3  -1  482.95   11.00
  -1  -3  -1  485.25   10.80
  -1  -3  -1  497.85   10.80
   1   3   1  483.35   10.90
   1   3   1  507.05   11.20
   1   3   1  488.95   10.90
   1   3   1  480.25   11.00
   1   3   1  484.35   11.10
   1   3   1  507.95   11.20
   1   3   1  483.65   10.80
  -2  -3  -1    1.20    0.50
  -2  -3  -1    0.80    0.20
  -2  -3  -1    2.00    0.50
  -2  -3  -1    0.90    0.40
  -2  -3  -1    1.10    0.40
  -2  -3  -1    0.80    0.50
   2   3   1    1.10    0.50
   2   3   1    1.10    0.80
   2   3   1    0.70    0.50
   2   3   1    0.10    0.40
   2   3   1    1.20    0.60
  -3  -3  -1   30.70    1.20
  -3  -3  -1   30.90    1.60
  -3  -3  -1   30.00    1.30
  -3  -3  -1   29.10    1.30
  -3  -3  -1   29.70    1.40
   3   3   1   31.60    1.90
   3   3   1   29.50    1.20
   3   3   1   33.50    1.80
   3   3   1   30.90    1.40
   3   3   1   29.70    1.60
  -4  -3  -1    2.00    0.70
  -4  -3  -1    2.40    0.60
  -4  -3  -1    2.50    0.40
  -4  -3  -1    3.70    0.60
  -4  -3  -1    3.80    0.70
   4   3   1    4.00    1.20
   4   3   1    2.60    0.80
   4   3   1    3.50    1.00
   4   3   1    2.70    0.70
  -5  -3  -1  108.79    3.50
  -5  -3  -1  110.99    3.30
  -5  -3  -1  109.49    3.30
  -5  -3  -1  109.29    2.80
  -5  -3  -1  118.09    3.30
   5   3   1  111.19    3.50
   5   3   1  114.19    3.70
   5   3   1  115.19    4.00
  -6  -3  -1    0.70    0.60
  -6  -3  -1    0.80    0.60
  -6  -3  -1    0.20    0.60
  -6  -3  -1    0.90    0.70
   6   3   1    0.50    0.80
   6   3   1    1.00    1.00
   6   3   1    0.80    1.30
  -7  -3  -1   75.39    2.70
  -7  -3  -1   76.19    2.80
  -7  -3  -1   71.79    2.80
   7   3   1   74.19    3.60
   7   3   1   72.39    3.10
   7   3   1   72.09    3.20
  -8  -3  -1   26.60    1.80
  -8  -3  -1   23.60    1.50
  -8  -3  -1   25.30    1.80
   8   3   1   24.20    2.10
   8   3   1   27.50    2.30
   8   3   1   22.30    2.60
  -9  -3  -1   -1.00    0.90
  -9  -3  -1   -1.00    0.70
  -9  -3  -1   -0.30    0.80
   9   3   1    0.70    1.40
   9   3   1    0.30    1.00
   9   3   1   -0.80    1.70
 -10  -3  -1   14.20    1.60
 -10  -3  -1   13.90    1.40
 -10  -3  -1   13.20    1.70
  10   3   1   11.60    1.70
  10   3   1   10.10    2.40
  10   3   1   11.60    2.00
 -11  -3  -1   10.60    1.60
 -11  -3  -1   10.40    1.40
 -11  -3  -1   10.40    1.70
  11   3   1    9.30    2.50
  11   3   1   12.60    2.30
 -12  -3  -1   19.60    2.20
 -12  -3  -1   20.10    2.10
  12   3   1   14.50    3.10
  12   3   1   22.90    3.00
  12   3   1   22.40    3.40
  13  -4  -1   -0.50    2.20
  13  -4  -1   -5.70    1.70
 -13   4   1   -0.90    1.40
 -13   4   1   -0.30    1.10
 -13   4   1   -0.40    1.30
  12  -4  -1    3.30    1.90
  12  -4  -1   -1.50    1.60
  12  -4  -1   -1.70    1.30
 -12   4   1    1.60    0.80
 -12   4   1    4.10    1.20
 -12   4   1    2.00    1.30
 -12   4   1   -0.30    1.10
  11  -4  -1    0.30    1.60
  11  -4  -1    0.40    1.40
  11  -4  -1   -0.90    1.20
 -11   4   1    0.40    1.10
 -11   4   1   -1.60    1.00
 -11   4   1    0.50    0.80
 -11   4   1    0.40    0.80
  10  -4  -1   80.09    3.80
  10  -4  -1   82.79    3.90
  10  -4  -1   79.99    4.00
 -10   4   1   85.29    3.40
 -10   4   1   78.19    3.10
 -10   4   1   81.39    3.30
 -10   4   1   76.59    2.80
   9  -4  -1    1.80    0.80
   9  -4  -1    1.20    1.00
   9  -4  -1    0.80    1.20
  -9   4   1    1.20    0.70
  -9   4   1    1.20    0.90
  -9   4   1    2.60    1.00
  -9   4   1    1.50    0.90
   8  -4  -1    4.60    1.10
   8  -4  -1    1.90    0.80
   8  -4  -1    3.70    1.30
  -8   4   1    2.10    0.90
  -8   4   1    3.10    1.00
  -8   4   1    3.30    0.70
  -8   4   1    3.20    0.90
  -8   4   1    3.30    0.90
   7  -4  -1   -0.80    0.70
   7  -4  -1   -0.30    0.60
   7  -4  -1    0.00    0.80
  -7   4   1   -0.50    0.70
  -7   4   1   -0.70    0.60
  -7   4   1   -1.30    0.60
  -7   4   1   -1.00    0.70
  -7   4   1    0.20    0.50
   6  -4  -1   45.20    2.20
   6  -4  -1   44.30    1.80
  -6   4   1   44.80    2.00
  -6   4   1   45.90    1.70
  -6   4   1   47.80    1.80
  -6   4   1   43.00    1.80
  -6   4   1   42.90    1.50
  -6   4   1   44.20    1.80
   5  -4  -1    1.50    0.70
   5  -4  -1    0.90    0.60
  -5   4   1    1.40    0.50
  -5   4   1    1.80    0.70
  -5   4   1    1.00    0.50
  -5   4   1    0.80    0.60
  -5   4   1    2.00    0.50
  -5   4   1    1.90    0.60
  -5   4   1    2.00    0.40
   4  -4  -1   80.09    2.10
   4  -4  -1   79.09    2.60
   4  -4  -1   81.69    2.30
  -4   4   1   77.69    2.30
  -4   4   1   78.19    2.60
  -4   4   1   82.19    2.20
  -4   4   1   80.99    2.50
  -4   4   1   86.29    2.50
  -4   4   1   81.29    2.30
  -4   4   1   83.89    2.50
   3  -4  -1    1.50    0.40
   3  -4  -1    2.40    0.70
   3  -4  -1    3.00    0.40
  -3   4   1    3.50    0.60
  -3   4   1    2.30    0.50
  -3   4   1    3.20    0.70
  -3   4   1    3.50    0.40
  -3   4   1    3.40    0.70
   2  -4  -1    7.50    0.40
   2  -4  -1    6.60    0.70
   2  -4  -1    7.60    0.40
   2  -4  -1    7.80    0.60
   2  -4  -1    8.00    0.50
  -2   4   1    7.10    0.60
  -2   4   1    7.50    0.40
  -2   4   1    7.30    0.60
  -2   4   1    8.00    0.80
  -2   4   1    8.20    0.80
  -2   4   1    7.20    0.40
   1  -4  -1   43.20    1.20
   1  -4  -1   43.30    1.20
   1  -4  -1   44.70    1.40
   1  -4  -1   45.30    1.60
  -1   4   1   42.60    1.20
  -1   4   1   43.30    1.50
  -1   4   1   41.90    1.50
  -1   4   1   43.90    1.30
  -1   4   1   43.10    1.20
  -1   4   1   44.10    1.50
   0  -4  -1   11.40    0.40
   0  -4  -1   11.10    0.80
   0  -4  -1   10.90    0.80
   0  -4  -1   11.60    0.60
   0   4   1   10.90    0.60
   0   4   1   11.50    0.40
   0   4   1   10.60    0.70
   0   4   1   11.30    0.60
   0   4   1   10.90    0.90
   0   4   1   11.00    0.90
   0   4   1   11.20    0.70
  -1  -4  -1  233.98    5.70
  -1  -4  -1  231.88    5.50
  -1  -4  -1  230.88    5.20
  -1  -4  -1  220.58    5.40
  -1  -4  -1  227.58    5.50
   1   4   1  227.18    5.50
   1   4   1  231.88    5.70
   1   4   1  228.18    5.30
   1   4   1  253.67    5.40
   1   4   1  221.18    5.50
   1   4   1  229.18    5.70
  -2  -4  -1   39.60    1.30
  -2  -4  -1   40.70    1.80
  -2  -4  -1   40.40    1.60
  -2  -4  -1   38.60    1.20
  -2  -4  -1   40.60    1.50
  -2  -4  -1   40.50    1.50
   2   4   1   40.60    2.00
   2   4   1   39.10    1.50
   2   4   1   41.20    2.00
   2   4   1   40.50    1.80
   2   4   1   39.10    1.40
  -3  -4  -1   14.10    0.50
  -3  -4  -1   15.90    0.90
  -3  -4  -1   15.80    0.90
  -3  -4  -1   15.10    1.00
  -3  -4  -1   17.80    1.40
  -3  -4  -1   15.90    1.10
   3   4   1   14.40    1.40
   3   4   1   15.30    1.30
   3   4   1   15.10    0.90
   3   4   1   16.50    1.70
   3   4   1   15.80    1.10
  -4  -4  -1   87.39    2.70
  -4  -4  -1   89.69    2.70
  -4  -4  -1   88.99    3.00
  -4  -4  -1   93.99    2.80
  -4  -4  -1   89.69    2.50
   4   4   1   90.09    3.30
   4   4   1   92.99    3.10
   4   4   1   91.29    3.10
   4   4   1   90.19    2.70
  -5  -4  -1  154.78    4.30
  -5  -4  -1  153.68    4.30
  -5  -4  -1  155.88    4.30
  -5  -4  -1  156.28    3.80
   5   4   1  153.78    4.70
   5   4   1  151.38    4.50
   5   4   1  153.98    4.20
   5   4   1  151.68    4.90
  -6  -4  -1   39.90    1.90
  -6  -4  -1   37.70    1.90
  -6  -4  -1   40.60    1.80
  -6  -4  -1   41.10    2.00
   6   4   1   42.40    2.30
   6   4   1   39.00    2.40
   6   4   1   43.20    2.70
  -7  -4  -1    4.70    0.90
  -7  -4  -1    5.00    1.00
  -7  -4  -1    3.00    0.90
   7   4   1    4.60    1.50
   7   4   1    4.10    1.70
   7   4   1    2.70    1.10
  -8  -4  -1  206.68    5.80
  -8  -4  -1  202.48    5.80
  -8  -4  -1  192.48    5.50
   8   4   1  194.38    6.10
   8   4   1  203.88    6.80
   8   4   1  200.78    6.40
  -9  -4  -1    1.30    0.80
  -9  -4  -1    2.10    1.10
  -9  -4  -1    1.40    1.00
   9   4   1    2.00    1.40
   9   4   1    1.60    1.80
   9   4   1    0.40    1.10
   9   4   1   -0.30    1.10
 -10  -4  -1    8.50    1.20
 -10  -4  -1    7.00    1.40
 -10  -4  -1    8.80    1.40
  10   4   1    4.50    1.90
  10   4   1    6.50    2.30
 -11  -4  -1   12.90    2.20
 -11  -4  -1    9.90    1.60
 -11  -4  -1    8.70    1.60
  11   4   1   10.30    2.10
  11   4   1   14.80    2.80
  11   4   1    8.20    2.60
 -12  -4  -1   10.90    1.80
 -12  -4  -1   10.50    1.80
  12   4   1   15.80    3.10
  12   4   1    8.10    3.00
  12   4   1    7.40    2.30
  13  -5  -1   15.10    2.90
  13  -5  -1    9.60    2.30
 -13   5   1   13.00    1.80
 -13   5   1   14.40    1.90
 -13   5   1   15.90    2.20
  12  -5  -1   -0.70    1.30
  12  -5  -1   -0.80    1.50
  12  -5  -1   -0.30    1.90
 -12   5   1    3.00    1.40
 -12   5   1    3.60    1.30
 -12   5   1    2.30    0.90
 -12   5   1    2.20    1.10
  11  -5  -1    3.60    1.50
  11  -5  -1    1.60    1.30
  11  -5  -1    3.00    1.70
 -11   5   1    3.20    1.30
 -11   5   1    4.10    0.90
 -11   5   1    2.40    1.20
 -11   5   1    4.20    1.20
  10  -5  -1   23.60    2.40
  10  -5  -1   26.80    2.60
 -10   5   1   24.90    1.60
 -10   5   1   27.30    2.10
 -10   5   1   27.70    1.90
 -10   5   1   24.90    1.90
   9  -5  -1   13.20    1.60
   9  -5  -1   13.80    1.30
   9  -5  -1   17.40    2.00
  -9   5   1   15.70    1.20
  -9   5   1   15.60    1.50
  -9   5   1   15.70    1.50
  -9   5   1   15.10    1.50
  -9   5   1   18.20    1.70
   8  -5  -1    3.50    1.10
   8  -5  -1    4.50    0.90
   8  -5  -1    3.90    1.20
  -8   5   1    2.70    0.70
  -8   5   1    6.10    1.10
  -8   5   1    3.50    0.90
  -8   5   1    4.20    1.00
  -8   5   1    5.40    1.00
   7  -5  -1  145.99    4.30
   7  -5  -1  147.49    4.80
  -7   5   1  145.59    4.20
  -7   5   1  152.58    4.30
  -7   5   1  145.09    4.30
  -7   5   1  150.08    4.60
  -7   5   1  143.59    4.20
  -7   5   1  143.09    3.90
   6  -5  -1   25.40    1.50
   6  -5  -1   25.80    1.80
   6  -5  -1   25.20    1.20
   6  -5  -1   24.70    1.10
  -6   5   1   25.20    1.30
  -6   5   1   26.10    1.10
  -6   5   1   24.90    1.40
  -6   5   1   23.40    1.30
  -6   5   1   22.50    1.50
  -6   5   1   22.90    1.40
   5  -5  -1  216.28    5.70
   5  -5  -1  224.78    6.10
   5  -5  -1  213.08    5.30
   5  -5  -1  219.28    5.20
  -5   5   1  217.68    5.60
  -5   5   1  223.48    5.60
  -5   5   1  223.38    5.30
  -5   5   1  219.88    5.70
  -5   5   1  220.88    5.30
  -5   5   1  216.78    5.50
  -5   5   1  217.98    5.80
   4  -5  -1   14.20    0.90
   4  -5  -1   13.80    1.30
   4  -5  -1   13.40    0.70
  -4   5   1   13.20    0.90
  -4   5   1   13.90    1.00
  -4   5   1   13.20    1.10
  -4   5   1   13.00    0.80
  -4   5   1   14.40    1.10
   3  -5  -1  155.28    4.30
   3  -5  -1  164.08    4.00
   3  -5  -1  160.38    3.70
  -3   5   1  156.98    3.70
  -3   5   1  153.38    4.00
  -3   5   1  156.68    4.20
  -3   5   1  163.08    4.30
  -3   5   1  154.58    3.90
   2  -5  -1    4.90    0.60
   2  -5  -1    4.40    0.40
   2  -5  -1    3.60    0.80
   2  -5  -1    5.00    0.30
   2  -5  -1    4.40    0.50
  -2   5   1    4.40    0.40
  -2   5   1    4.20    0.50
  -2   5   1    4.70    0.60
  -2   5   1    4.40    0.80
  -2   5   1    4.60    0.80
   1  -5  -1    0.30    0.60
   1  -5  -1    0.60    0.40
   1  -5  -1    0.30    0.50
   1  -5  -1    0.40    0.30
  -1   5   1   -0.20    0.60
  -1   5   1   -0.10    0.20
  -1   5   1   -0.40    0.30
  -1   5   1    0.30    0.60
  -1   5   1    0.90    0.60
  -1   5   1    0.10    0.30
   0  -5  -1   34.10    0.90
   0  -5  -1   30.60    1.60
   0  -5  -1   32.60    1.50
   0  -5  -1   33.90    1.40
   0  -5  -1   33.80    1.10
   0   5   1   35.00    0.90
   0   5   1   31.80    1.40
   0   5   1   34.60    1.20
   0   5   1   33.00    1.30
   0   5   1   33.70    1.10
   0   5   1   30.70    1.60
   0   5   1   33.80    1.60
  -1  -5  -1   59.29    2.10
  -1  -5  -1   58.59    2.20
  -1  -5  -1   57.09    1.90
  -1  -5  -1   57.39    1.60
  -1  -5  -1   58.69    1.70
  -1  -5  -1   52.99    1.80
   1   5   1   56.99    1.90
   1   5   1   56.99    1.90
   1   5   1   53.99    2.20
   1   5   1   53.39    2.20
   1   5   1   56.09    1.70
  -2  -5  -1   27.80    1.60
  -2  -5  -1   29.00    1.30
  -2  -5  -1   27.70    1.40
  -2  -5  -1   28.30    1.10
  -2  -5  -1   29.00    1.40
   2   5   1   26.30    1.30
   2   5   1   27.60    1.20
   2   5   1   26.80    1.60
   2   5   1   25.50    1.50
   2   5   1   29.40    1.80
   2   5   1   30.90    1.90
  -3  -5  -1  602.74   13.90
  -3  -5  -1  595.74   13.00
  -3  -5  -1  589.24   13.40
  -3  -5  -1  596.84   13.50
  -3  -5  -1  608.54   13.60
  -3  -5  -1  600.74   13.40
   3   5   1  584.94   14.00
   3   5   1  580.54   13.80
   3   5   1  583.84   14.00
   3   5   1  584.64   13.50
  -4  -5  -1   14.20    1.20
  -4  -5  -1   14.80    1.00
  -4  -5  -1   13.40    1.10
  -4  -5  -1   13.70    1.40
  -4  -5  -1   14.10    1.00
   4   5   1   14.70    1.50
   4   5   1   13.70    1.60
   4   5   1   15.90    1.10
   4   5   1   14.90    1.50
  -5  -5  -1   19.60    1.40
  -5  -5  -1   20.90    1.40
  -5  -5  -1   20.00    1.00
  -5  -5  -1   21.00    1.40
   5   5   1   18.70    1.30
   5   5   1   22.00    1.60
   5   5   1   17.50    1.80
   5   5   1   21.00    2.10
  -6  -5  -1  130.19    3.30
  -6  -5  -1  125.09    3.90
  -6  -5  -1  132.19    3.90
  -6  -5  -1  128.99    3.90
   6   5   1  124.79    4.20
   6   5   1  130.19    4.60
   6   5   1  127.49    3.80
   6   5   1  121.19    4.70
  -7  -5  -1    1.40    0.70
  -7  -5  -1   -0.90    0.80
  -7  -5  -1    0.10    0.80
  -7  -5  -1   -1.00    0.90
   7   5   1    1.80    1.60
   7   5   1    0.80    0.90
   7   5   1    1.20    1.00
   7   5   1    0.90    1.30
  -8  -5  -1  131.69    4.30
  -8  -5  -1  137.29    4.30
  -8  -5  -1  128.89    4.10
   8   5   1  125.79    4.10
   8   5   1  127.09    5.30
   8   5   1  127.79    4.90
   8   5   1  133.79    4.70
  -9  -5  -1    0.50    0.80
  -9  -5  -1    0.30    1.00
  -9  -5  -1   -0.40    1.10
   9   5   1   -2.60    1.60
   9   5   1    1.30    1.10
   9   5   1   -0.40    1.30
 -10  -5  -1    2.40    1.00
 -10  -5  -1    0.80    1.20
 -10  -5  -1    1.00    1.20
  10   5   1    0.20    2.00
  10   5   1    2.00    1.60
  10   5   1    0.30    1.70
 -11  -5  -1    1.30    1.20
 -11  -5  -1    2.40    1.40
  11   5   1    1.00    1.60
  11   5   1    2.50    2.00
  11   5   1   -2.90    1.90
  13  -6  -1    9.00    2.50
  13  -6  -1    4.50    1.90
 -13   6   1    2.00    1.40
 -13   6   1    7.60    1.80
  12  -6  -1   19.00    2.80
  12  -6  -1   14.50    2.30
 -12   6   1   14.20    1.80
 -12   6   1   16.70    1.80
 -12   6   1   17.50    2.00
  11  -6  -1   -1.00    1.00
  11  -6  -1   -0.10    1.20
  11  -6  -1    2.20    1.60
 -11   6   1    0.50    1.20
 -11   6   1   -0.40    1.00
 -11   6   1    0.70    0.70
 -11   6   1    1.60    1.00
  10  -6  -1    0.50    1.20
  10  -6  -1    0.10    0.80
  10  -6  -1    0.80    0.70
  10  -6  -1    1.00    1.00
 -10   6   1    0.70    0.70
 -10   6   1    0.80    1.00
 -10   6   1    0.20    0.90
 -10   6   1    0.50    0.90
 -10   6   1    0.90    0.90
   9  -6  -1   19.00    2.00
   9  -6  -1   21.60    2.30
   9  -6  -1   21.80    1.40
   9  -6  -1   20.00    1.40
   9  -6  -1   16.50    1.60
  -9   6   1   18.40    1.70
  -9   6   1   24.60    1.90
  -9   6   1   21.20    1.70
  -9   6   1   22.60    1.70
  -9   6   1   19.00    1.30
   8  -6  -1    0.50    0.60
   8  -6  -1   -0.40    0.80
   8  -6  -1    0.40    0.50
   8  -6  -1    0.10    0.80
  -8   6   1    0.00    0.70
  -8   6   1    0.90    0.80
  -8   6   1   -0.10    0.70
  -8   6   1    0.30    0.50
  -8   6   1   -1.10    0.80
  -8   6   1   -0.10    0.90
   7  -6  -1    1.60    0.60
   7  -6  -1    0.90    0.90
   7  -6  -1    0.50    0.70
   7  -6  -1    0.10    0.50
  -7   6   1    2.70    0.90
  -7   6   1   -0.60    0.90
  -7   6   1    1.10    0.70
  -7   6   1    0.40    0.60
  -7   6   1    2.50    0.80
  -7   6   1    0.80    0.70
   6  -6  -1    7.70    1.10
   6  -6  -1    7.50    0.80
   6  -6  -1    5.80    1.10
   6  -6  -1    7.70    0.70
  -6   6   1    6.30    0.70
  -6   6   1    7.60    1.20
  -6   6   1    6.40    0.70
  -6   6   1    6.90    0.90
  -6   6   1    6.70    0.90
   5  -6  -1   31.70    1.20
   5  -6  -1   33.40    1.40
   5  -6  -1   33.00    1.80
  -5   6   1   31.30    1.50
  -5   6   1   34.80    1.80
  -5   6   1   34.50    1.30
  -5   6   1   33.60    1.50
  -5   6   1   31.80    1.70
   4  -6  -1    9.60    0.60
   4  -6  -1    8.20    1.00
   4  -6  -1    8.00    0.80
  -4   6   1    7.10    0.80
  -4   6   1    9.50    0.60
  -4   6   1   10.00    0.80
  -4   6   1    9.80    1.10
  -4   6   1    9.60    1.10
   3  -6  -1   96.79    2.50
   3  -6  -1  101.29    2.40
   3  -6  -1  101.59    3.20
   3  -6  -1   95.89    2.80
  -3   6   1   97.19    2.40
  -3   6   1   99.09    3.10
  -3   6   1   98.79    3.00
  -3   6   1  101.79    2.50
  -3   6   1   93.59    2.70
  -3   6   1  103.69    2.90
   2  -6  -1  572.24   12.60
   2  -6  -1  568.54   12.90
   2  -6  -1  554.64   12.60
   2  -6  -1  557.14   13.20
   2  -6  -1  583.24   12.30
  -2   6   1  577.04   13.20
  -2   6   1  576.44   13.00
  -2   6   1  571.34   13.10
  -2   6   1  564.84   13.10
  -2   6   1  556.34   12.70
  -2   6   1  580.74   12.60
   1  -6  -1  101.29    2.50
   1  -6  -1   99.69    2.60
   1  -6  -1  100.99    2.90
   1  -6  -1  104.69    3.20
  -1   6   1  101.19    3.10
  -1   6   1   99.49    2.40
  -1   6   1  103.19    2.60
  -1   6   1   99.39    2.90
  -1   6   1  103.09    3.00
  -1   6   1  104.79    2.60
   0  -6  -1    4.10    0.50
   0  -6  -1    2.70    0.70
   0  -6  -1    3.20    0.80
   0  -6  -1    3.50    0.30
   0  -6  -1    2.90    0.80
   0   6   1    2.20    0.70
   0   6   1    3.30    0.70
   0   6   1    3.20    0.90
   0   6   1    3.40    0.50
   0   6   1    2.90    0.50
   0   6   1    2.40    0.80
  -1  -6  -1   18.80    0.80
  -1  -6  -1   16.90    1.20
  -1  -6  -1   17.70    1.00
  -1  -6  -1   14.50    1.20
  -1  -6  -1   17.20    1.00
  -1  -6  -1   16.80    1.40
   1   6   1   16.30    1.40
   1   6   1   17.30    0.90
   1   6   1   18.20    1.20
   1   6   1   17.40    1.10
   1   6   1   15.90    1.40
  -2  -6  -1   38.30    1.70
  -2  -6  -1   40.00    1.60
  -2  -6  -1   40.00    1.40
  -2  -6  -1   38.40    1.70
  -2  -6  -1   40.70    2.00
   2   6   1   37.90    1.60
   2   6   1   39.90    2.00
   2   6   1   38.40    1.40
   2   6   1   37.70    1.70
   2   6   1   39.30    2.00
  -3  -6  -1  183.08    4.60
  -3  -6  -1  187.08    4.70
  -3  -6  -1  189.58    4.80
  -3  -6  -1  181.68    4.90
   3   6   1  174.48    5.10
   3   6   1  176.88    5.20
   3   6   1  184.98    5.30
   3   6   1  177.08    5.10
   3   6   1  177.68    4.70
  -4  -6  -1    7.90    1.00
  -4  -6  -1    8.50    1.00
  -4  -6  -1    8.20    0.90
  -4  -6  -1   10.20    1.00
  -4  -6  -1    9.80    0.30
   4   6   1    5.90    1.00
   4   6   1    7.40    1.30
   4   6   1   10.50    1.60
   4   6   1    9.20    1.10
  -5  -6  -1    4.20    0.90
  -5  -6  -1    6.40    1.00
  -5  -6  -1    6.40    0.70
  -5  -6  -1    6.10    1.00
   5   6   1    6.60    1.10
   5   6   1    5.20    1.10
   5   6   1    6.50    1.70
   5   6   1    5.50    1.30
  -6  -6  -1   66.09    2.70
  -6  -6  -1   70.59    2.70
  -6  -6  -1   70.99    2.80
  -6  -6  -1   70.49    2.20
   6   6   1   73.79    3.20
   6   6   1   68.59    2.60
   6   6   1   72.99    3.40
   6   6   1   74.39    3.70
  -7  -6  -1   94.29    3.40
  -7  -6  -1   89.59    3.20
  -7  -6  -1   93.89    3.30
  -7  -6  -1   90.69    3.40
   7   6   1   86.49    4.20
   7   6   1   95.69    3.70
   7   6   1   95.09    4.10
   7   6   1   86.89    3.20
  -8  -6  -1   27.10    2.00
  -8  -6  -1   30.00    1.90
  -8  -6  -1   30.70    2.10
   8   6   1   32.10    1.90
   8   6   1   31.90    2.40
   8   6   1   27.90    2.60
   8   6   1   28.90    3.00
  -9  -6  -1   10.60    1.60
  -9  -6  -1    9.10    1.50
  -9  -6  -1    7.40    1.10
   9   6   1    7.70    2.30
   9   6   1    8.60    2.00
   9   6   1    7.90    1.40
   9   6   1   13.40    2.40
 -10  -6  -1    5.60    1.50
 -10  -6  -1    5.90    1.30
 -10  -6  -1    5.20    1.40
  10   6   1    5.20    2.40
  10   6   1    9.40    2.30
  10   6   1    6.30    2.00
 -11  -6  -1    1.30    1.20
 -11  -6  -1    0.80    1.30
  11   6   1    1.70    1.70
  11   6   1    0.00    2.50
  11   6   1    5.60    2.20
  13  -7  -1   -1.20    1.70
  13  -7  -1    0.00    1.90
 -13   7   1    2.20    1.30
 -13   7   1    1.60    1.30
  12  -7  -1    7.60    1.90
  12  -7  -1   12.40    2.40
 -12   7   1    8.80    1.50
 -12   7   1    8.50    1.60
  11  -7  -1   -1.60    1.10
  11  -7  -1    1.90    1.40
 -11   7   1   -1.50    0.90
 -11   7   1    0.90    1.00
 -11   7   1    0.00    0.70
 -11   7   1   -0.40    0.90
  10  -7  -1    1.70    1.30
  10  -7  -1    1.60    1.20
  10  -7  -1    0.30    0.90
  10  -7  -1    1.70    0.80
 -10   7   1    1.60    1.00
 -10   7   1    1.00    0.90
 -10   7   1    0.70    0.70
 -10   7   1    1.90    1.00
   9  -7  -1   -0.50    0.80
   9  -7  -1   -0.70    0.60
   9  -7  -1   -0.30    1.00
   9  -7  -1    0.90    1.20
   9  -7  -1   -0.30    0.60
  -9   7   1    1.20    0.90
  -9   7   1   -0.50    0.80
  -9   7   1    0.80    0.80
  -9   7   1   -0.10    0.60
   8  -7  -1   50.09    2.80
   8  -7  -1   49.60    1.80
   8  -7  -1   55.79    2.10
   8  -7  -1   50.89    2.60
  -8   7   1   51.49    1.90
  -8   7   1   51.09    2.40
  -8   7   1   51.59    2.70
  -8   7   1   49.60    2.10
  -8   7   1   51.49    2.30
   7  -7  -1  155.48    4.80
   7  -7  -1  159.18    5.30
   7  -7  -1  152.38    4.00
   7  -7  -1  155.68    4.30
  -7   7   1  155.88    4.60
  -7   7   1  159.58    4.50
  -7   7   1  158.38    4.90
  -7   7   1  159.48    4.30
   6  -7  -1   20.40    1.30
   6  -7  -1   15.80    1.60
   6  -7  -1   19.70    1.00
   6  -7  -1   19.00    1.80
  -6   7   1   21.80    1.40
  -6   7   1   18.70    1.10
  -6   7   1   18.80    1.60
  -6   7   1   21.40    1.30
   5  -7  -1   18.40    0.90
   5  -7  -1   16.80    1.10
   5  -7  -1   18.60    1.60
  -5   7   1   17.40    0.90
  -5   7   1   18.60    1.10
  -5   7   1   15.20    1.40
  -5   7   1   20.20    1.20
  -5   7   1   16.40    1.40
   4  -7  -1    0.20    0.50
   4  -7  -1    0.40    0.30
   4  -7  -1    0.60    0.80
  -4   7   1    1.20    0.80
  -4   7   1    0.70    0.30
  -4   7   1    0.40    0.40
  -4   7   1    1.40    0.80
  -4   7   1    0.60    0.40
   3  -7  -1  173.78    4.50
   3  -7  -1  178.98    4.20
   3  -7  -1  177.48    5.00
   3  -7  -1  180.18    4.00
  -3   7   1  177.08    4.80
  -3   7   1  172.18    4.80
  -3   7   1  172.78    4.20
  -3   7   1  172.68    4.60
  -3   7   1  175.58    4.40
   2  -7  -1   -0.10    0.50
   2  -7  -1   -0.30    0.30
   2  -7  -1    0.40    0.70
   2  -7  -1   -0.40    0.30
  -2   7   1   -0.20    0.30
  -2   7   1    0.40    0.60
  -2   7   1    0.00    0.60
  -2   7   1   -0.20    0.30
  -2   7   1   -0.40    0.60
   1  -7  -1    5.40    0.80
   1  -7  -1    3.30    0.50
   1  -7  -1    3.90    0.90
  -1   7   1    4.80    0.80
  -1   7   1    5.20    0.90
  -1   7   1    4.90    0.90
  -1   7   1    4.30    0.30
  -1   7   1    4.60    0.50
  -1   7   1    3.40    0.50
   0  -7  -1   36.70    1.00
   0  -7  -1   35.50    1.30
   0  -7  -1   37.20    1.60
   0  -7  -1   38.20    1.80
   0   7   1   37.30    1.30
   0   7   1   36.20    1.20
   0   7   1   37.60    1.30
   0   7   1   33.70    1.60
   0   7   1   36.30    1.50
   0   7   1   37.90    1.90
   0   7   1   34.40    1.80
  -1  -7  -1   61.49    1.70
  -1  -7  -1   61.79    1.90
  -1  -7  -1   60.79    2.00
  -1  -7  -1   65.59    2.30
  -1  -7  -1   61.09    2.30
   1   7   1   60.39    2.50
   1   7   1   56.59    2.50
   1   7   1   58.49    2.00
   1   7   1   62.29    2.20
   1   7   1   60.69    1.90
  -2  -7  -1  274.57    6.40
  -2  -7  -1  271.87    6.70
  -2  -7  -1  276.67    6.90
  -2  -7  -1  271.67    6.80
   2   7   1  274.67    7.20
   2   7   1  261.57    6.80
   2   7   1  271.37    7.20
   2   7   1  263.87    6.70
  -3  -7  -1    2.30    0.80
  -3  -7  -1    2.60    0.60
  -3  -7  -1    2.40    0.80
  -3  -7  -1    2.00    0.70
   3   7   1    1.50    0.90
   3   7   1    2.20    1.20
   3   7   1    3.70    1.10
   3   7   1    2.40    0.70
  -4  -7  -1   13.60    1.30
  -4  -7  -1   13.80    1.20
  -4  -7  -1   13.80    1.10
  -4  -7  -1   15.20    1.30
   4   7   1   14.00    1.90
   4   7   1   11.80    1.40
   4   7   1   13.80    1.30
   4   7   1   12.80    1.60
   4   7   1   12.30    1.60
  -5  -7  -1    4.80    0.90
  -5  -7  -1    4.40    0.80
  -5  -7  -1    3.30    0.90
  -5  -7  -1    3.40    1.00
   5   7   1    5.30    1.60
   5   7   1    4.40    1.00
   5   7   1    2.70    1.00
   5   7   1    4.40    1.40
   5   7   1    3.70    1.40
  -6  -7  -1    6.30    1.10
  -6  -7  -1    9.70    1.30
  -6  -7  -1    8.10    1.20
   6   7   1    9.50    1.70
   6   7   1    8.60    1.30
   6   7   1    9.00    2.00
   6   7   1    8.00    1.60
   6   7   1    9.30    1.30
  -7  -7  -1   20.40    1.90
  -7  -7  -1   19.50    1.80
  -7  -7  -1   19.70    1.80
   7   7   1   20.30    2.10
   7   7   1   19.60    1.70
   7   7   1   16.20    2.10
   7   7   1   22.40    2.80
   7   7   1   20.40    2.50
  -8  -7  -1   17.50    1.80
  -8  -7  -1   16.00    1.70
  -8  -7  -1   18.20    1.70
  -8  -7  -1   13.80    1.50
   8   7   1   15.30    1.70
   8   7   1   18.20    2.40
   8   7   1   19.30    2.50
   8   7   1   13.60    2.50
  -9  -7  -1    7.30    1.50
  -9  -7  -1    6.20    1.50
  -9  -7  -1    5.90    1.10
   9   7   1    3.40    2.20
   9   7   1    7.70    2.00
   9   7   1    7.20    2.30
 -10  -7  -1    2.90    1.20
 -10  -7  -1    3.60    1.40
  10   7   1    3.80    2.40
  10   7   1    6.20    2.10
  10   7   1    3.90    1.90
 -11  -7  -1   24.70    2.40
 -11  -7  -1   23.20    2.40
  11   7   1   20.20    3.40
  11   7   1   23.70    2.90
  11   7   1   29.20    3.80
  13  -8  -1    0.10    1.70
  13  -8  -1   -0.30    1.90
 -13   8   1   -0.40    2.00
 -13   8   1    0.50    1.20
  12  -8  -1   12.90    2.30
  12  -8  -1   20.00    2.70
 -12   8   1   16.10    1.80
 -12   8   1   16.80    2.00
  11  -8  -1   17.70    2.30
  11  -8  -1   21.70    2.50
 -11   8   1   21.70    2.00
 -11   8   1   18.30    1.70
 -11   8   1   19.60    1.90
  10  -8  -1   -1.30    1.00
  10  -8  -1   -0.40    1.00
  10  -8  -1    0.30    1.00
 -10   8   1   -1.20    0.80
 -10   8   1   -0.70    0.70
 -10   8   1    0.00    1.00
   9  -8  -1    1.10    0.60
   9  -8  -1    0.60    0.90
   9  -8  -1    1.20    0.80
   9  -8  -1    1.00    1.10
  -9   8   1    0.10    0.70
  -9   8   1    1.80    1.00
  -9   8   1    1.00    0.90
  -9   8   1    1.00    1.10
   8  -8  -1    0.20    0.90
   8  -8  -1    0.00    0.70
   8  -8  -1   -0.60    0.90
   8  -8  -1    0.00    0.50
  -8   8   1    0.50    1.00
  -8   8   1   -0.90    0.60
  -8   8   1   -0.60    0.70
  -8   8   1    0.50    0.80
   7  -8  -1    0.70    0.90
   7  -8  -1    0.40    0.50
   7  -8  -1    0.70    0.70
   7  -8  -1    0.30    1.00
  -7   8   1    0.00    0.90
  -7   8   1    0.30    0.50
  -7   8   1   -0.50    0.70
  -7   8   1    0.80    0.70
   6  -8  -1    8.30    0.70
   6  -8  -1    7.00    0.90
   6  -8  -1    7.50    1.30
  -6   8   1    6.60    1.20
  -6   8   1    7.00    0.70
  -6   8   1    6.70    0.90
  -6   8   1    8.10    1.10
   5  -8  -1    0.90    0.40
   5  -8  -1    0.80    0.70
   5  -8  -1    1.10    1.00
  -5   8   1    1.90    0.60
  -5   8   1    2.10    0.50
  -5   8   1    0.90    0.60
  -5   8   1    1.60    0.90
  -5   8   1    0.00    0.80
   4  -8  -1    0.50    0.80
   4  -8  -1    0.20    0.60
   4  -8  -1    0.40    0.30
  -4   8   1    0.00    0.50
  -4   8   1    0.20    0.80
  -4   8   1   -0.70    0.80
  -4   8   1    0.40    0.50
   3  -8  -1    0.80    0.20
   3  -8  -1    1.40    0.40
   3  -8  -1    1.00    0.60
   3  -8  -1    0.00    0.80
   3  -8  -1    0.70    0.40
  -3   8   1    0.50    0.50
  -3   8   1   -0.10    0.70
  -3   8   1    0.40    0.70
  -3   8   1    0.70    0.40
  -3   8   1    0.90    0.30
   2  -8  -1   47.20    1.50
   2  -8  -1   49.50    2.20
   2  -8  -1   45.10    1.80
   2  -8  -1   45.80    1.20
  -2   8   1   47.20    1.50
  -2   8   1   45.70    2.00
  -2   8   1   45.80    2.00
  -2   8   1   46.20    1.50
  -2   8   1   47.50    2.00
   1  -8  -1    0.40    0.60
   1  -8  -1    0.10    0.40
   1  -8  -1    0.80    0.70
  -1   8   1    0.20    0.60
  -1   8   1   -0.20    0.60
  -1   8   1    0.90    0.70
  -1   8   1    0.30    0.30
  -1   8   1    0.50    0.40
   0  -8  -1   13.10    0.50
   0  -8  -1   12.10    1.10
   0  -8  -1   12.70    1.10
   0  -8  -1   13.90    0.90
   0  -8  -1   13.30    1.30
   0   8   1   13.20    0.70
   0   8   1   13.00    1.40
   0   8   1   12.60    0.80
   0   8   1   13.50    1.10
   0   8   1   12.40    0.80
   0   8   1   11.70    1.30
  -1  -8  -1    2.10    0.40
  -1  -8  -1    2.40    0.80
  -1  -8  -1    1.00    0.70
  -1  -8  -1    2.10    0.70
   1   8   1    1.80    0.90
   1   8   1    2.40    0.80
   1   8   1    1.70    0.70
   1   8   1    1.60    1.00
  -2  -8  -1   41.90    1.50
  -2  -8  -1   42.20    2.00
  -2  -8  -1   42.40    2.00
  -2  -8  -1   43.70    1.90
   2   8   1   40.90    1.90
   2   8   1   43.20    2.00
   2   8   1   42.70    2.40
   2   8   1   41.30    2.30
  -3  -8  -1   48.40    2.20
  -3  -8  -1   50.49    2.20
  -3  -8  -1   48.60    2.10
  -3  -8  -1   49.00    1.80
   3   8   1   47.00    2.30
   3   8   1   47.00    2.60
   3   8   1   46.50    2.10
   3   8   1   48.60    2.70
  -4  -8  -1    2.50    1.00
  -4  -8  -1    2.20    0.70
  -4  -8  -1    2.00    0.80
  -4  -8  -1    0.70    0.90
   4   8   1    5.40    1.30
   4   8   1    3.70    1.30
   4   8   1    3.40    1.40
   4   8   1    2.40    0.90
  -5  -8  -1    5.50    1.20
  -5  -8  -1    6.30    1.20
  -5  -8  -1    4.70    0.90
  -5  -8  -1    5.20    0.90
   5   8   1    7.20    1.20
   5   8   1    6.10    1.50
   5   8   1    6.80    1.80
   5   8   1    6.60    1.20
   5   8   1    5.10    1.50
  -6  -8  -1    0.60    0.90
  -6  -8  -1    0.80    0.90
  -6  -8  -1    1.00    0.80
   6   8   1   -0.20    1.20
   6   8   1   -0.50    0.80
   6   8   1    1.30    1.60
   6   8   1    0.90    1.00
   6   8   1    1.30    1.40
  -7  -8  -1  108.99    4.10
  -7  -8  -1  123.59    4.20
  -7  -8  -1  114.89    3.90
   7   8   1  126.69    5.10
   7   8   1  126.79    4.60
   7   8   1  114.89    4.90
   7   8   1  117.29    5.10
   7   8   1  113.79    3.90
  -8  -8  -1    7.60    1.40
  -8  -8  -1    7.70    1.40
  -8  -8  -1    5.90    1.20
  -8  -8  -1    6.40    1.10
   8   8   1    4.00    2.20
   8   8   1    9.40    1.50
   8   8   1    8.20    2.00
   8   8   1    8.20    1.90
  -9  -8  -1    0.10    1.20
  -9  -8  -1   -0.70    1.00
   9   8   1    2.90    1.90
   9   8   1   -1.10    1.50
   9   8   1    1.40    2.00
 -10  -8  -1   23.00    2.30
 -10  -8  -1   17.00    2.00
  10   8   1   27.40    3.60
  10   8   1   16.00    3.10
  10   8   1   19.10    2.70
  12  -9  -1   11.30    2.10
 -12   9   1   12.60    1.90
 -12   9   1   10.20    1.70
 -12   9   1   11.00    1.60
  11  -9  -1   -0.60    1.30
 -11   9   1    1.00    1.00
 -11   9   1   -0.20    0.90
 -11   9   1   -0.60    1.10
  10  -9  -1    2.20    1.20
  10  -9  -1    0.20    1.10
 -10   9   1    0.90    1.00
 -10   9   1    1.30    0.90
 -10   9   1    0.90    1.00
   9  -9  -1   -0.30    0.70
   9  -9  -1    1.40    1.00
   9  -9  -1   -0.60    0.90
  -9   9   1    0.10    1.10
  -9   9   1   -1.30    0.60
  -9   9   1    0.60    0.90
  -9   9   1    0.70    0.90
   8  -9  -1    0.80    1.00
   8  -9  -1    0.70    0.70
   8  -9  -1    1.80    0.60
   8  -9  -1    1.80    1.10
  -8   9   1    2.30    1.20
  -8   9   1    1.90    0.70
  -8   9   1    2.10    0.90
  -8   9   1    2.30    0.90
   7  -9  -1   11.20    1.50
   7  -9  -1   12.20    1.60
   7  -9  -1    9.20    1.10
   7  -9  -1   11.00    0.90
  -7   9   1    9.60    1.60
  -7   9   1   10.50    1.30
  -7   9   1   10.80    1.20
  -7   9   1   12.50    1.00
   6  -9  -1   16.80    1.80
   6  -9  -1   18.60    1.00
   6  -9  -1   19.20    1.40
  -6   9   1   18.20    1.50
  -6   9   1   19.50    1.10
  -6   9   1   19.40    1.30
  -6   9   1   20.60    1.80
   5  -9  -1    1.40    1.10
   5  -9  -1    2.00    0.50
   5  -9  -1    1.20    0.70
  -5   9   1    2.20    1.00
  -5   9   1    2.80    1.00
  -5   9   1    2.10    0.80
  -5   9   1    2.00    0.70
   4  -9  -1    4.80    0.50
   4  -9  -1    5.60    1.20
   4  -9  -1    4.80    0.90
  -4   9   1    5.90    1.20
  -4   9   1    4.80    0.70
  -4   9   1    6.30    0.90
  -4   9   1    5.20    0.50
  -4   9   1    5.70    1.20
   3  -9  -1    4.50    0.50
   3  -9  -1    7.20    0.60
   3  -9  -1    4.60    0.90
   3  -9  -1    5.30    1.10
  -3   9   1    6.90    0.60
  -3   9   1    5.10    1.10
  -3   9   1    6.20    0.90
  -3   9   1    6.30    0.70
  -3   9   1    6.20    1.10
   2  -9  -1   67.59    2.00
   2  -9  -1   67.29    2.50
   2  -9  -1   68.19    2.90
  -2   9   1   69.19    2.60
  -2   9   1   70.69    2.70
  -2   9   1   70.99    2.00
  -2   9   1   64.49    2.60
  -2   9   1   66.49    2.00
   1  -9  -1  123.39    4.00
   1  -9  -1  119.09    3.60
   1  -9  -1  121.79    3.10
  -1   9   1  117.19    3.10
  -1   9   1  117.69    3.60
  -1   9   1  116.99    3.80
  -1   9   1  115.59    3.10
  -1   9   1  112.79    3.70
   0  -9  -1  224.28    6.10
   0  -9  -1  217.78    5.80
   0  -9  -1  217.38    4.80
   0  -9  -1  221.98    5.60
   0  -9  -1  218.48    5.40
   0   9   1  211.28    5.80
   0   9   1  206.68    5.00
   0   9   1  216.38    6.30
   0   9   1  217.48    6.10
   0   9   1  213.38    5.30
  -1  -9  -1   40.40    2.10
  -1  -9  -1   41.30    1.90
  -1  -9  -1   34.80    1.20
  -1  -9  -1   40.40    2.00
   1   9   1   39.50    2.00
   1   9   1   38.60    2.30
   1   9   1   38.40    1.60
   1   9   1   38.50    2.40
  -2  -9  -1    8.80    1.10
  -2  -9  -1   11.40    1.30
  -2  -9  -1    9.00    0.80
  -2  -9  -1    9.20    1.10
   2   9   1    9.00    1.20
   2   9   1   10.30    1.70
   2   9   1   11.20    1.30
   2   9   1    8.90    1.50
  -3  -9  -1   38.40    2.00
  -3  -9  -1   35.50    2.10
  -3  -9  -1   35.50    1.60
  -3  -9  -1   36.30    1.90
   3   9   1   36.30    2.60
   3   9   1   35.20    1.90
   3   9   1   37.80    2.50
   3   9   1   36.40    2.10
  -4  -9  -1    0.90    0.60
  -4  -9  -1   -0.90    0.80
  -4  -9  -1    0.60    0.80
  -4  -9  -1    0.90    0.90
   4   9   1    0.50    1.30
   4   9   1    0.80    1.30
   4   9   1    1.00    1.10
   4   9   1    0.90    0.90
  -5  -9  -1   21.50    1.80
  -5  -9  -1   20.80    1.50
  -5  -9  -1   21.20    1.50
  -5  -9  -1   24.30    1.90
   5   9   1   22.70    1.70
   5   9   1   25.00    2.70
   5   9   1   21.90    2.10
   5   9   1   26.30    2.60
  -6  -9  -1    0.20    0.90
  -6  -9  -1    0.40    1.00
  -6  -9  -1    0.00    0.70
   6   9   1    2.10    1.60
   6   9   1    0.10    1.30
   6   9   1    1.20    0.90
   6   9   1    2.70    1.40
  -7  -9  -1   56.09    2.90
  -7  -9  -1   56.39    2.70
  -7  -9  -1   56.29    2.90
   7   9   1   54.59    3.50
   7   9   1   51.59    3.40
   7   9   1   51.49    3.60
  -8  -9  -1   -0.40    1.10
  -8  -9  -1    1.50    1.10
  -8  -9  -1   -0.50    0.80
  -8  -9  -1    0.40    1.10
   8   9   1   -1.20    1.40
   8   9   1    2.60    1.60
   8   9   1   -0.60    1.80
  -9  -9  -1    0.10    1.10
  -9  -9  -1    1.50    1.20
   9   9   1    1.40    1.50
   9   9   1    1.20    1.90
   9   9   1    0.80    2.20
  12 -10  -1    0.80    1.40
 -12  10   1    0.40    1.10
 -12  10   1   -0.20    1.20
  11 -10  -1   -1.00    1.20
  11 -10  -1    2.60    1.50
 -11  10   1    0.20    1.00
 -11  10   1    0.50    1.10
  10 -10  -1    0.70    1.20
  10 -10  -1    0.70    1.20
 -10  10   1    1.30    1.30
 -10  10   1    0.20    0.90
 -10  10   1    0.70    1.00
   9 -10  -1    0.30    1.20
   9 -10  -1   -1.00    0.70
   9 -10  -1   -1.10    1.00
  -9  10   1   -0.60    0.80
  -9  10   1    0.20    0.80
  -9  10   1   -0.10    1.10
   8 -10  -1   56.89    2.40
   8 -10  -1   58.49    3.00
   8 -10  -1   57.69    3.20
  -8  10   1   52.49    2.60
  -8  10   1   54.19    2.40
  -8  10   1   55.09    2.40
  -8  10   1   58.99    3.00
   7 -10  -1   20.30    1.50
   7 -10  -1   16.20    1.80
  -7  10   1   17.50    1.40
  -7  10   1   18.40    1.60
  -7  10   1   20.60    2.10
   6 -10  -1    3.90    0.60
   6 -10  -1    5.20    0.90
   6 -10  -1    2.60    1.20
  -6  10   1    3.80    1.20
  -6  10   1    4.50    0.80
  -6  10   1    4.20    0.90
   5 -10  -1    1.80    0.50
   5 -10  -1    0.80    1.10
   5 -10  -1    2.30    0.90
  -5  10   1    2.70    1.10
  -5  10   1    2.10    0.80
  -5  10   1    1.00    0.60
   4 -10  -1   11.80    1.30
   4 -10  -1   10.50    1.50
   4 -10  -1   13.20    0.80
  -4  10   1   10.30    1.10
  -4  10   1   14.40    1.60
  -4  10   1   11.10    0.80
  -4  10   1   12.00    1.00
   3 -10  -1    2.40    0.50
   3 -10  -1    2.60    0.90
   3 -10  -1    1.50    1.00
  -3  10   1    3.30    1.10
  -3  10   1    2.30    0.50
  -3  10   1    1.90    0.60
  -3  10   1    2.90    0.80
  -3  10   1    2.10    1.00
   2 -10  -1   20.10    1.50
   2 -10  -1   21.80    1.10
   2 -10  -1   25.60    2.00
  -2  10   1   17.60    1.10
  -2  10   1   19.20    1.00
  -2  10   1   20.50    1.70
  -2  10   1   17.80    1.60
   1 -10  -1  156.58    4.00
   1 -10  -1  157.48    4.60
   1 -10  -1  158.58    4.90
  -1  10   1  157.78    4.80
  -1  10   1  151.78    4.00
  -1  10   1  151.08    4.80
   0 -10  -1  783.22   17.60
   0 -10  -1  763.92   17.00
   0 -10  -1  758.42   17.80
   0 -10  -1  758.82   17.30
   0  10   1  748.53   16.90
   0  10   1  733.23   17.80
   0  10   1  740.63   17.60
  -1 -10  -1  155.68    4.40
  -1 -10  -1  159.78    4.70
  -1 -10  -1  160.38    4.90
  -1 -10  -1  157.98    3.70
   1  10   1  147.29    5.10
   1  10   1  155.38    5.10
   1  10   1  153.78    4.70
   1  10   1  146.79    4.00
  -2 -10  -1    1.10    0.50
  -2 -10  -1    2.30    1.00
  -2 -10  -1    0.00    0.80
  -2 -10  -1    0.50    0.90
   2  10   1    2.30    1.00
   2  10   1    1.10    0.90
   2  10   1    2.00    1.20
   2  10   1    3.60    1.60
  -3 -10  -1   -1.00    0.80
  -3 -10  -1    0.80    1.00
  -3 -10  -1    0.20    0.50
  -3 -10  -1    0.20    1.00
   3  10   1    1.10    1.20
   3  10   1   -0.10    1.20
   3  10   1   -0.30    1.00
   3  10   1    1.10    1.00
  -4 -10  -1   45.50    2.30
  -4 -10  -1   46.70    2.50
  -4 -10  -1   47.30    1.90
  -4 -10  -1   49.20    2.40
   4  10   1   46.30    3.20
   4  10   1   47.70    2.60
   4  10   1   47.60    3.10
   4  10   1   49.30    2.40
  -5 -10  -1   33.50    2.40
  -5 -10  -1   31.20    1.80
  -5 -10  -1   30.50    2.10
   5  10   1   33.80    2.00
   5  10   1   32.90    2.70
   5  10   1   29.80    2.80
   5  10   1   29.60    2.40
  -6 -10  -1   48.80    2.80
  -6 -10  -1   42.30    2.50
  -6 -10  -1   47.30    2.30
   6  10   1   44.20    3.00
   6  10   1   47.10    3.40
   6  10   1   42.50    3.30
   6  10   1   45.70    2.30
  -7 -10  -1    1.80    1.10
  -7 -10  -1    1.30    1.00
  -7 -10  -1    2.10    1.20
   7  10   1    1.10    1.60
   7  10   1    1.90    1.60
   7  10   1    2.10    1.80
  -8 -10  -1   30.80    2.40
  -8 -10  -1   26.10    2.40
  -8 -10  -1   27.20    2.20
   8  10   1   26.80    3.20
   8  10   1   29.80    2.90
   8  10   1   31.10    3.50
  -9 -10  -1    3.80    1.30
  -9 -10  -1    3.20    1.30
   9  10   1    6.60    2.50
   9  10   1    3.20    2.10
   9  10   1    5.00    1.90
  12 -11  -1    5.80    1.90
 -12  11   1    5.70    1.50
 -12  11   1    5.60    1.50
  11 -11  -1    0.50    1.30
  11 -11  -1    2.80    1.40
 -11  11   1    0.80    1.10
 -11  11   1    0.60    1.10
  10 -11  -1   28.00    2.70
 -10  11   1   32.10    2.20
 -10  11   1   24.10    2.10
 -10  11   1   29.00    2.40
   9 -11  -1   45.20    3.00
   9 -11  -1   48.80    3.40
  -9  11   1   49.40    2.40
  -9  11   1   43.60    2.90
  -9  11   1   51.89    2.80
   8 -11  -1    2.60    0.90
   8 -11  -1    2.50    1.30
   8 -11  -1    2.70    1.30
  -8  11   1    3.80    1.00
  -8  11   1    2.20    1.20
  -8  11   1    2.80    1.00
   7 -11  -1   32.20    1.80
   7 -11  -1   30.00    2.40
  -7  11   1   30.10    1.70
  -7  11   1   29.10    2.20
  -7  11   1   32.30    2.00
   6 -11  -1   -1.70    1.10
   6 -11  -1   -0.70    0.80
  -6  11   1   -0.90    0.60
  -6  11   1   -1.60    0.60
  -6  11   1   -0.70    1.00
   5 -11  -1   -0.50    1.10
   5 -11  -1    1.10    0.50
   5 -11  -1    0.00    0.80
  -5  11   1   -0.10    1.00
  -5  11   1    0.40    0.80
  -5  11   1    0.70    0.60
   4 -11  -1    4.80    1.10
   4 -11  -1    5.90    0.70
   4 -11  -1    3.70    1.30
  -4  11   1    5.00    0.70
  -4  11   1    4.40    1.20
  -4  11   1    5.60    1.00
   3 -11  -1   11.30    0.90
   3 -11  -1   10.00    1.50
   3 -11  -1   11.70    1.30
  -3  11   1   11.10    0.90
  -3  11   1   10.90    1.50
  -3  11   1   10.70    1.20
   2 -11  -1   37.50    2.40
   2 -11  -1   34.30    2.00
   2 -11  -1   35.40    1.40
  -2  11   1   34.90    1.40
  -2  11   1   32.80    2.00
  -2  11   1   30.30    2.00
   1 -11  -1   49.70    2.10
   1 -11  -1   47.20    2.40
   1 -11  -1   54.29    2.90
   1 -11  -1   54.69    1.90
  -1  11   1   53.09    1.80
  -1  11   1   50.89    2.50
  -1  11   1   52.29    2.60
   0 -11  -1    1.10    1.00
   0 -11  -1    2.10    1.10
   0 -11  -1    2.40    0.80
   0  11   1    1.90    1.10
   0  11   1    1.60    0.50
   0  11   1    1.60    1.00
  -1 -11  -1   26.10    1.90
  -1 -11  -1   23.40    1.60
  -1 -11  -1   25.20    2.00
   1  11   1   23.60    1.30
   1  11   1   24.40    2.00
   1  11   1   25.20    2.30
   1  11   1   25.00    1.90
  -2 -11  -1   16.50    1.70
  -2 -11  -1   17.20    1.60
  -2 -11  -1   15.30    1.60
   2  11   1   16.10    2.00
   2  11   1   16.30    1.90
   2  11   1   16.50    1.60
  -3 -11  -1    7.20    1.30
  -3 -11  -1    6.30    1.20
  -3 -11  -1   10.20    1.50
   3  11   1    9.60    1.80
   3  11   1   11.60    1.50
   3  11   1   10.20    1.80
  -4 -11  -1   26.00    1.90
  -4 -11  -1   22.80    1.80
  -4 -11  -1   25.80    2.00
   4  11   1   22.00    2.40
   4  11   1   22.10    1.80
   4  11   1   24.50    2.50
  -5 -11  -1    3.70    1.20
  -5 -11  -1    4.10    1.20
   5  11   1    4.20    1.10
   5  11   1    4.30    1.90
   5  11   1    3.60    1.50
  -6 -11  -1   -0.10    1.10
  -6 -11  -1    1.60    1.20
   6  11   1    0.50    1.80
   6  11   1    1.50    1.60
  -7 -11  -1    1.10    1.10
  -7 -11  -1    1.80    1.20
   7  11   1    2.60    1.60
   7  11   1    1.70    2.00
  -8 -11  -1    5.60    1.50
  -8 -11  -1    4.90    1.50
   8  11   1    5.80    2.30
   8  11   1    8.10    1.90
  11 -12  -1   15.30    2.20
 -11  12   1   14.30    1.80
 -11  12   1   12.40    1.80
  10 -12  -1    7.80    1.80
 -10  12   1    9.00    1.90
 -10  12   1    6.50    1.40
 -10  12   1    7.20    1.40
   9 -12  -1    0.10    1.30
  -9  12   1   -1.10    0.80
  -9  12   1    1.30    1.30
  -9  12   1    1.40    0.90
   8 -12  -1    0.20    0.90
   8 -12  -1    0.00    1.10
   8 -12  -1   -0.90    0.90
  -8  12   1   -0.60    0.80
  -8  12   1    0.60    0.90
  -8  12   1    0.40    1.10
   7 -12  -1   -0.70    1.20
   7 -12  -1    0.00    0.80
  -7  12   1   -1.00    0.70
  -7  12   1   -0.10    1.10
  -7  12   1    0.10    0.70
   6 -12  -1    5.20    1.10
   6 -12  -1    4.00    1.40
  -6  12   1    4.30    0.80
  -6  12   1    4.10    1.00
  -6  12   1    3.90    1.40
   5 -12  -1    3.60    1.10
   5 -12  -1    7.80    1.60
  -5  12   1    6.00    0.80
  -5  12   1    5.20    1.10
  -5  12   1    5.50    1.40
   4 -12  -1   32.90    1.40
   4 -12  -1   35.20    2.10
   4 -12  -1   30.90    2.50
  -4  12   1   31.50    1.90
  -4  12   1   30.40    2.20
  -4  12   1   32.00    1.50
   3 -12  -1    6.80    1.20
   3 -12  -1    6.40    1.40
   3 -12  -1    6.50    0.70
  -3  12   1    4.40    1.00
  -3  12   1    6.50    0.70
  -3  12   1    6.50    1.40
   2 -12  -1    2.40    1.20
   2 -12  -1    1.70    1.00
   2 -12  -1    2.60    0.60
  -2  12   1    1.90    1.00
  -2  12   1    2.30    0.60
  -2  12   1    3.20    1.20
   1 -12  -1   24.20    1.30
   1 -12  -1   26.90    2.20
   1 -12  -1   26.10    1.90
   1 -12  -1   26.10    1.70
  -1  12   1   22.70    1.90
  -1  12   1   26.30    1.20
  -1  12   1   24.40    1.80
   0 -12  -1    7.70    1.30
   0 -12  -1    7.50    1.10
   0 -12  -1    5.10    1.40
   0  12   1    6.40    1.30
   0  12   1    8.00    0.80
   0  12   1    6.70    1.30
  -1 -12  -1   83.49    3.30
  -1 -12  -1   78.69    3.00
  -1 -12  -1   76.79    3.40
   1  12   1   82.59    3.80
   1  12   1   80.29    3.20
   1  12   1   79.69    2.60
   1  12   1   78.19    3.50
  -2 -12  -1   38.90    2.40
  -2 -12  -1   34.30    2.00
  -2 -12  -1   34.30    2.40
   2  12   1   33.80    2.40
   2  12   1   30.80    2.10
   2  12   1   37.00    2.70
  -3 -12  -1   26.30    2.10
  -3 -12  -1   26.00    2.10
  -3 -12  -1   25.70    1.90
   3  12   1   29.10    2.50
   3  12   1   28.90    2.10
   3  12   1   24.80    2.50
  -4 -12  -1    7.90    1.40
  -4 -12  -1    7.50    1.30
  -4 -12  -1    8.60    1.50
   4  12   1   11.00    2.00
   4  12   1   10.50    1.80
   4  12   1    9.00    1.40
  -5 -12  -1    0.20    1.10
  -5 -12  -1    0.00    1.00
   5  12   1    1.40    1.00
   5  12   1    0.10    1.50
   5  12   1   -0.20    1.20
  -6 -12  -1    4.20    1.30
  -6 -12  -1    2.30    1.20
   6  12   1    2.00    1.70
   6  12   1    3.10    1.70
  -7 -12  -1   -0.90    1.00
  -7 -12  -1    0.40    1.10
   7  12   1    1.00    1.80
   7  12   1    2.20    1.50
  11 -13  -1    4.40    1.80
 -11  13   1    8.60    2.00
 -11  13   1    4.90    1.40
  10 -13  -1   17.70    2.40
 -10  13   1   21.70    2.60
 -10  13   1   19.20    2.10
   9 -13  -1   10.60    2.00
  -9  13   1   13.70    1.70
  -9  13   1   13.90    2.20
   8 -13  -1    2.70    1.10
   8 -13  -1    3.50    1.50
  -8  13   1    1.40    0.90
  -8  13   1    4.40    1.50
   7 -13  -1   -0.70    0.90
   7 -13  -1   -0.70    1.20
  -7  13   1   -1.20    1.10
  -7  13   1   -0.20    0.80
   6 -13  -1    2.10    1.40
   6 -13  -1    1.50    1.00
  -6  13   1    2.90    1.30
  -6  13   1    2.70    1.00
   5 -13  -1    0.40    1.20
   5 -13  -1    0.10    0.90
  -5  13   1    0.00    0.80
  -5  13   1    0.60    1.20
   4 -13  -1   15.10    1.90
   4 -13  -1   13.10    1.50
  -4  13   1   13.20    1.50
  -4  13   1   17.70    2.00
   3 -13  -1   20.20    1.80
   3 -13  -1   14.00    1.80
  -3  13   1   18.90    2.00
  -3  13   1   15.70    1.50
   2 -13  -1   14.10    1.10
   2 -13  -1   14.50    1.80
   2 -13  -1   14.10    1.30
   2 -13  -1   14.10    1.60
  -2  13   1   17.80    2.00
  -2  13   1   13.50    1.60
   1 -13  -1   30.10    2.40
   1 -13  -1   30.00    1.80
   1 -13  -1   28.70    2.10
  -1  13   1   26.40    2.10
  -1  13   1   29.40    2.10
   0 -13  -1   71.49    3.10
   0 -13  -1   67.89    2.70
   0 -13  -1   71.49    3.50
   0  13   1   68.19    3.30
   0  13   1   69.69    3.20
  -1 -13  -1    0.60    1.20
  -1 -13  -1    2.50    1.20
  -1 -13  -1    0.70    1.00
   1  13   1    3.10    1.20
   1  13   1    2.10    1.20
  -2 -13  -1    0.20    0.90
  -2 -13  -1    0.90    1.10
  -2 -13  -1   -1.20    1.00
   2  13   1    0.80    1.20
   2  13   1    0.80    1.10
   2  13   1    2.20    1.30
  -3 -13  -1   -1.30    1.00
  -3 -13  -1   -0.90    1.00
  -3 -13  -1   -0.10    0.90
   3  13   1    0.70    1.30
   3  13   1    2.30    1.40
   3  13   1    1.20    1.10
  -4 -13  -1    2.20    1.10
  -4 -13  -1    3.90    1.40
   4  13   1    6.80    1.70
   4  13   1    5.10    1.30
   4  13   1    3.20    1.60
  -5 -13  -1    6.60    1.40
  -5 -13  -1    6.30    1.50
   5  13   1    9.30    1.90
   5  13   1    8.80    2.10
  -6 -13  -1    1.70    1.30
  -6 -13  -1    5.50    1.40
   6  13   1    5.20    1.70
   6  13   1    5.00    1.90
  -7 -13  -1    1.50    1.40
  -7 -13  -1   -0.40    1.30
   7  13   1    2.80    1.40
   7  13   1    1.80    1.70
  10 -14  -1   11.40    2.10
 -10  14   1   13.70    2.40
 -10  14   1   17.90    2.10
   9 -14  -1    8.90    2.00
  -9  14   1   10.20    2.20
  -9  14   1    8.60    1.50
   8 -14  -1    6.40    1.40
   8 -14  -1    4.30    1.70
  -8  14   1    5.90    1.30
  -8  14   1    5.50    1.60
   7 -14  -1   -1.30    1.40
   7 -14  -1   -0.10    0.90
  -7  14   1    0.60    0.90
  -7  14   1    0.50    1.20
   6 -14  -1   -0.70    0.90
   6 -14  -1   -0.10    1.30
  -6  14   1    0.60    1.30
  -6  14   1   -0.50    0.80
   5 -14  -1    4.40    1.20
   5 -14  -1    3.90    1.50
  -5  14   1    3.60    1.00
  -5  14   1    5.90    1.60
   4 -14  -1    2.20    1.40
   4 -14  -1    2.70    1.10
  -4  14   1    0.90    0.90
  -4  14   1    3.30    1.30
   3 -14  -1   30.90    2.30
   3 -14  -1   24.30    2.50
  -3  14   1   30.10    2.30
  -3  14   1   26.80    2.00
   2 -14  -1    3.10    1.40
   2 -14  -1    3.40    0.90
   2 -14  -1    2.10    1.20
  -2  14   1    3.30    1.00
  -2  14   1    2.70    1.30
  -2  14   1    2.40    1.00
   1 -14  -1   22.00    2.00
   1 -14  -1   22.30    1.80
   1 -14  -1   18.20    2.10
  -1  14   1   21.60    2.00
  -1  14   1   23.70    2.20
   0 -14  -1   18.60    1.90
   0 -14  -1   16.40    1.90
   0 -14  -1   20.90    1.60
   0  14   1   17.90    1.80
   0  14   1   19.40    2.10
  -1 -14  -1    0.90    1.20
  -1 -14  -1    1.30    1.20
  -1 -14  -1    2.00    1.00
   1  14   1    2.40    1.20
   1  14   1    2.30    1.30
  -2 -14  -1   10.20    1.70
  -2 -14  -1    8.70    1.60
  -2 -14  -1    9.00    1.40
   2  14   1   11.10    1.90
   2  14   1   11.80    1.70
  -3 -14  -1    4.30    1.40
  -3 -14  -1    5.30    1.30
  -3 -14  -1    5.80    1.50
   3  14   1    7.90    1.70
   3  14   1    6.80    1.80
   3  14   1    7.10    1.40
  -4 -14  -1   34.70    2.40
  -4 -14  -1   33.40    2.60
   4  14   1   39.70    3.50
   4  14   1   37.70    2.50
   4  14   1   37.60    3.00
  -5 -14  -1    6.40    1.60
  -5 -14  -1    4.00    1.50
   5  14   1   11.50    2.20
   5  14   1    7.40    1.90
  -6 -14  -1    1.10    1.20
  -6 -14  -1   -0.50    1.20
   6  14   1    4.90    1.60
   6  14   1    2.60    1.80
   9 -15  -1   22.70    2.80
  -9  15   1   21.60    2.20
  -9  15   1   24.40    2.90
   8 -15  -1    0.20    1.60
  -8  15   1    0.80    1.40
  -8  15   1   -0.40    0.90
   7 -15  -1   11.60    2.10
   7 -15  -1   12.30    1.60
  -7  15   1   10.60    1.60
  -7  15   1   12.40    2.10
   6 -15  -1    3.90    1.20
   6 -15  -1    3.30    1.60
  -6  15   1    3.50    1.10
  -6  15   1    8.60    1.80
   5 -15  -1   16.90    1.80
   5 -15  -1   11.70    2.00
  -5  15   1   18.10    2.30
  -5  15   1   14.10    1.70
   4 -15  -1   -0.60    1.40
   4 -15  -1    2.80    1.20
  -4  15   1    1.70    1.30
  -4  15   1    1.60    0.90
   3 -15  -1   11.50    1.40
   3 -15  -1   10.70    1.60
   3 -15  -1    7.30    1.70
  -3  15   1   12.40    2.00
  -3  15   1    9.20    1.40
   2 -15  -1    3.40    1.10
   2 -15  -1    1.70    1.20
   2 -15  -1    2.00    1.40
  -2  15   1    4.40    1.60
  -2  15   1    1.60    1.00
   1 -15  -1    3.30    1.50
   1 -15  -1    3.60    1.10
   1 -15  -1    2.30    1.20
  -1  15   1    3.50    1.40
  -1  15   1    4.70    1.30
   0 -15  -1    7.70    1.60
   0 -15  -1    5.80    1.20
   0 -15  -1    4.60    1.50
   0  15   1    8.60    1.60
   0  15   1    7.10    1.60
  -1 -15  -1    1.00    1.30
  -1 -15  -1   -0.60    1.20
  -1 -15  -1    1.80    1.00
   1  15   1    2.60    1.30
   1  15   1    2.70    1.10
  -2 -15  -1   14.20    2.00
  -2 -15  -1   17.20    1.90
  -2 -15  -1   12.60    1.90
   2  15   1   17.50    2.10
   2  15   1   17.00    2.20
  -3 -15  -1    3.20    1.60
  -3 -15  -1    3.30    1.30
   3  15   1    7.20    1.70
   3  15   1    9.50    1.70
  -4 -15  -1    0.60    1.20
  -4 -15  -1   -2.40    1.10
   4  15   1    1.10    1.40
   4  15   1    0.70    1.60
   8 -16  -1   -0.90    1.80
  -8  16   1    4.00    1.60
  -8  16   1    2.90    1.20
   7 -16  -1   -1.80    1.50
   7 -16  -1   -1.30    1.10
  -7  16   1    1.80    1.60
  -7  16   1   -0.50    0.90
   6 -16  -1    9.60    2.10
   6 -16  -1   10.60    1.70
  -6  16   1   10.50    1.60
  -6  16   1   11.00    2.10
   5 -16  -1   53.49    3.70
   5 -16  -1   54.79    3.10
  -5  16   1   53.09    2.90
  -5  16   1   51.29    3.20
   4 -16  -1   -0.30    1.40
   4 -16  -1   -0.50    1.10
  -4  16   1    2.30    1.40
  -4  16   1    2.30    1.00
   3 -16  -1    6.20    1.80
   3 -16  -1   10.30    1.40
   3 -16  -1    9.10    1.60
  -3  16   1    9.10    1.50
  -3  16   1    9.80    1.90
   2 -16  -1    2.20    1.30
   2 -16  -1    0.40    1.40
   2 -16  -1    0.30    1.00
  -2  16   1    3.70    1.60
  -2  16   1    1.40    1.00
   1 -16  -1    3.40    1.50
   1 -16  -1    3.20    1.40
   1 -16  -1    4.30    1.10
  -1  16   1    6.10    1.40
  -1  16   1    6.60    1.80
   0 -16  -1    3.90    1.60
   0 -16  -1    5.90    1.30
   0 -16  -1    6.40    1.60
   0  16   1    8.70    1.60
   0  16   1    8.20    1.70
  -1 -16  -1    7.80    1.70
  -1 -16  -1    4.80    1.70
  -1 -16  -1    9.70    1.60
   1  16   1   10.50    1.70
   1  16   1   11.10    2.00
  -2 -16  -1    8.30    1.50
  -2 -16  -1    5.70    1.80
  -2 -16  -1    7.10    1.70
   2  16   1    8.90    1.70
   2  16   1   10.40    1.80
  -3 -16  -1   12.70    2.00
  -3 -16  -1    9.00    1.70
   3  16   1   16.20    2.40
   7 -17  -1   -0.40    1.60
   7 -17  -1    1.00    1.70
  -7  17   1   -0.30    1.40
  -7  17   1   -0.60    1.00
   6 -17  -1   19.70    2.70
   6 -17  -1   20.90    2.20
  -6  17   1   22.20    2.70
  -6  17   1   15.90    2.00
   5 -17  -1    0.30    1.60
   5 -17  -1    1.10    1.40
  -5  17   1    2.50    1.50
  -5  17   1    2.20    1.20
   4 -17  -1   -0.20    1.20
   4 -17  -1   -0.70    1.60
  -4  17   1    0.10    0.90
  -4  17   1    2.70    1.60
   3 -17  -1    0.70    1.40
   3 -17  -1   -2.10    1.40
  -3  17   1    2.50    1.10
  -3  17   1    2.80    1.50
   2 -17  -1   -0.50    1.00
   2 -17  -1   -1.60    1.30
   2 -17  -1   -2.50    1.50
  -2  17   1    0.00    1.00
  -2  17   1    2.00    1.50
   1 -17  -1    6.00    1.30
   1 -17  -1    0.80    1.70
   1 -17  -1    6.00    1.60
  -1  17   1    2.60    1.30
  -1  17   1    6.40    1.80
   0 -17  -1    3.40    1.50
   0 -17  -1    1.40    1.50
   0 -17  -1    6.00    1.40
   0  17   1    6.30    1.70
  -1 -17  -1    1.40    1.60
  -1 -17  -1    1.90    1.20
  -1 -17  -1    1.40    1.40
   1  17   1    3.40    1.50
  -4  18   1   -0.10    0.90
  -4  18   1    1.60    1.40
   3 -18  -1    1.40    1.40
   3 -18  -1   -3.10    1.60
  -3  18   1    3.50    1.60
  -3  18   1    1.10    1.00
  -2  18   1   13.70    1.80
  -2  18   1   18.70    2.50
  -1  18  -2   -0.40    1.00
  -1  18  -2    1.90    1.60
   1 -18   2   -3.80    1.30
   1 -18   2    0.50    1.10
   1 -18   2   -0.30    1.30
  -2  18  -2   -0.10    1.00
  -2  18  -2    0.20    1.40
   2 -18   2   -0.60    1.10
   2 -18   2   -4.20    1.30
   2 -18   2    0.70    1.30
  -3  18  -2    1.10    1.00
  -3  18  -2    3.10    1.60
   3 -18   2   -0.60    1.50
   3 -18   2   -0.80    1.50
   3 -18   2   -2.20    1.10
  -4  18  -2   29.50    3.10
  -4  18  -2   23.20    2.30
   4 -18   2   22.40    2.40
   4 -18   2   19.60    2.80
   2  17  -2    2.20    1.30
  -2 -17   2    1.20    1.20
  -2 -17   2    0.40    1.30
   1  17  -2    1.00    1.50
  -1 -17   2   -1.00    1.10
  -1 -17   2    2.80    1.40
  -1 -17   2   -0.90    1.40
   0  17  -2    4.90    1.70
   0 -17   2    3.40    1.60
   0 -17   2    4.10    1.20
   0 -17   2    6.60    1.80
  -1  17  -2    3.40    1.60
  -1  17  -2   -0.50    0.90
   1 -17   2   -1.20    1.40
   1 -17   2    0.70    1.10
   1 -17   2    1.90    1.40
  -2  17  -2   10.00    2.00
  -2  17  -2    5.10    1.30
   2 -17   2    4.10    1.50
   2 -17   2    4.60    1.90
   2 -17   2    8.00    1.50
  -3  17  -2    2.20    1.10
  -3  17  -2    2.40    1.40
   3 -17   2    0.40    1.50
   3 -17   2    0.10    1.00
   3 -17   2    0.20    1.20
  -4  17  -2    6.00    1.80
  -4  17  -2    1.60    1.20
   4 -17   2    0.30    1.60
   4 -17   2    1.00    1.30
  -5  17  -2    1.10    1.20
  -5  17  -2    2.30    1.60
   5 -17   2    0.80    1.40
   5 -17   2    2.20    1.70
  -6  17  -2    9.40    2.00
  -6  17  -2    7.70    1.50
   6 -17   2    5.60    1.60
   6 -17   2    6.80    2.10
  -7  17  -2    1.80    1.10
  -7  17  -2    2.90    1.50
   7 -17   2    0.40    1.90
   7 -17   2    0.50    1.40
   3  16  -2    7.50    1.90
   3  16  -2    7.80    1.80
  -3 -16   2    4.30    1.40
  -3 -16   2    4.00    1.60
   2  16  -2    4.00    1.50
  -2 -16   2   -0.70    1.30
  -2 -16   2    3.50    1.40
  -2 -16   2    1.80    1.20
   1  16  -2    4.70    1.50
  -1 -16   2    0.90    1.30
  -1 -16   2    1.50    1.40
  -1 -16   2    4.60    1.40
   0  16  -2    6.50    1.80
   0 -16   2    2.90    1.60
   0 -16   2    5.30    1.50
   0 -16   2    2.70    1.20
  -1  16  -2    1.20    1.50
   1 -16   2    1.10    1.00
   1 -16   2   -0.10    1.40
   1 -16   2    1.00    1.20
  -2  16  -2    2.40    1.00
  -2  16  -2    3.20    1.50
   2 -16   2    0.80    1.40
   2 -16   2    0.90    1.00
   2 -16   2    1.50    1.20
  -3  16  -2    7.60    1.40
  -3  16  -2   11.40    2.10
   3 -16   2    5.00    1.50
   3 -16   2    7.50    1.90
  -4  16  -2    6.00    1.30
  -4  16  -2    4.10    1.60
   4 -16   2    2.60    1.60
   4 -16   2    4.00    1.50
  -5  16  -2   28.70    2.60
  -5  16  -2   30.00    2.30
   5 -16   2   36.60    2.50
   5 -16   2   32.70    3.40
  -6  16  -2   11.10    2.00
  -6  16  -2    8.80    1.60
   6 -16   2   10.70    1.80
   6 -16   2    6.10    2.10
  -7  16  -2    7.90    2.00
  -7  16  -2    6.00    1.40
   7 -16   2    6.10    1.60
   7 -16   2    6.70    2.00
  -8  16  -2    1.40    1.50
  -8  16  -2    0.80    1.30
   8 -16   2    2.70    1.40
   8 -16   2    0.70    1.80
   5  15  -2    7.10    2.00
   5  15  -2    5.00    1.70
  -5 -15   2    4.60    1.40
  -5 -15   2    2.50    1.50
   4  15  -2   31.20    3.10
   4  15  -2   32.50    2.40
   4  15  -2   30.20    2.80
  -4 -15   2   31.90    2.50
  -4 -15   2   25.70    2.60
   3  15  -2    2.80    1.60
   3  15  -2    1.70    1.30
   3  15  -2    1.20    1.10
  -3 -15   2    1.80    1.30
  -3 -15   2   -0.10    1.10
   2  15  -2    2.30    1.40
   2  15  -2    2.80    1.30
   2  15  -2    3.10    1.20
  -2 -15   2   -1.10    1.20
  -2 -15   2    0.90    1.20
  -2 -15   2   -0.10    1.20
   1  15  -2   53.99    3.00
   1  15  -2   53.39    2.90
  -1 -15   2   49.60    3.00
  -1 -15   2   54.79    3.30
  -1 -15   2   56.69    2.80
   0  15  -2   12.50    1.90
   0  15  -2   13.30    1.70
   0 -15   2   13.10    1.60
   0 -15   2   10.70    1.80
   0 -15   2    7.80    1.60
  -1  15  -2   23.50    2.40
  -1  15  -2   20.70    1.80
   1 -15   2   17.20    2.00
   1 -15   2   15.60    2.10
   1 -15   2   19.20    1.70
  -2  15  -2    6.00    1.20
  -2  15  -2    8.80    1.80
   2 -15   2    8.10    1.60
   2 -15   2    7.10    1.70
  -3  15  -2   11.00    1.50
  -3  15  -2   16.60    2.20
   3 -15   2   11.70    1.70
   3 -15   2   11.80    2.00
  -4  15  -2    1.90    1.40
  -4  15  -2    1.00    0.90
   4 -15   2   -0.20    1.10
   4 -15   2    0.10    1.40
  -5  15  -2   -0.10    1.20
  -5  15  -2    1.00    0.90
   5 -15   2    1.70    1.40
   5 -15   2    0.60    1.10
  -6  15  -2    4.90    1.20
  -6  15  -2    4.20    1.60
   6 -15   2    2.90    1.70
   6 -15   2    5.50    1.50
  -7  15  -2   23.70    2.40
  -7  15  -2   26.30    2.30
   7 -15   2   25.10    2.30
   7 -15   2   25.60    2.80
  -8  15  -2    0.50    1.00
  -8  15  -2    1.50    1.50
   8 -15   2    2.90    1.30
   8 -15   2    2.70    1.60
  -9  15  -2   58.79    3.20
  -9  15  -2   58.09    3.60
   9 -15   2   69.39    4.30
   6  14  -2    3.90    1.90
   6  14  -2    3.40    1.60
  -6 -14   2    2.40    1.40
  -6 -14   2    1.50    1.40
   5  14  -2    5.00    1.80
   5  14  -2    5.10    1.40
   5  14  -2    4.30    1.60
  -5 -14   2    0.70    1.20
  -5 -14   2    1.20    1.20
   4  14  -2    1.90    1.60
   4  14  -2    2.40    1.20
   4  14  -2    1.30    1.40
  -4 -14   2   -0.10    1.10
  -4 -14   2   -1.10    1.10
   3  14  -2    3.40    1.40
   3  14  -2    3.20    1.50
   3  14  -2    3.50    1.30
  -3 -14   2    1.80    1.10
  -3 -14   2    2.20    1.20
  -3 -14   2    1.80    1.20
   2  14  -2   10.20    1.80
   2  14  -2    8.80    1.70
   2  14  -2    7.80    1.80
  -2 -14   2    8.70    1.60
  -2 -14   2    9.60    1.40
  -2 -14   2    8.10    1.60
   1  14  -2    2.20    1.10
   1  14  -2    1.10    1.30
  -1 -14   2    0.50    0.90
  -1 -14   2    0.40    1.10
  -1 -14   2    0.00    1.20
   0  14  -2    0.60    1.10
   0  14  -2    0.70    0.80
   0 -14   2   -1.20    1.10
   0 -14   2   -1.30    1.00
   0 -14   2    0.70    0.70
   0 -14   2   -0.70    0.90
  -1  14  -2    4.50    1.10
  -1  14  -2    5.00    1.40
   1 -14   2    4.40    1.30
   1 -14   2    3.30    0.80
   1 -14   2    2.50    1.00
   1 -14   2    2.60    1.30
  -2  14  -2    1.70    1.20
  -2  14  -2    0.00    0.80
   2 -14   2   -0.60    1.10
   2 -14   2    0.00    1.00
   2 -14   2   -0.20    0.60
  -3  14  -2   12.00    1.70
  -3  14  -2   13.90    1.90
  -3  14  -2   12.80    1.50
   3 -14   2   16.50    1.90
   3 -14   2   12.60    1.90
  -4  14  -2   25.50    2.20
  -4  14  -2   28.00    2.20
  -4  14  -2   24.80    1.90
   4 -14   2   29.10    2.30
   4 -14   2   25.70    2.60
  -5  14  -2   17.20    1.80
  -5  14  -2   22.60    2.20
   5 -14   2   17.80    2.20
   5 -14   2   19.90    1.90
  -6  14  -2    2.30    1.30
  -6  14  -2    0.00    0.90
   6 -14   2    2.10    1.20
   6 -14   2    0.70    1.30
  -7  14  -2    1.60    1.00
  -7  14  -2    2.20    1.30
   7 -14   2    0.40    1.10
   7 -14   2   -0.50    1.40
  -8  14  -2    9.90    2.00
  -8  14  -2    8.10    1.50
   8 -14   2    6.50    1.40
   8 -14   2    9.10    1.90
  -9  14  -2   17.10    2.40
  -9  14  -2   13.70    1.80
   9 -14   2   17.50    1.90
   9 -14   2   16.20    2.40
 -10  14  -2    5.30    1.70
 -10  14  -2    3.30    1.30
  10 -14   2    4.50    1.80
   7  13  -2    6.80    1.90
   7  13  -2    5.40    2.20
  -7 -13   2    2.50    1.40
  -7 -13   2    4.70    1.40
   6  13  -2    1.40    1.60
   6  13  -2    1.20    1.50
  -6 -13   2    0.20    1.10
  -6 -13   2    0.60    1.20
   5  13  -2    6.80    1.80
   5  13  -2    8.60    1.60
   5  13  -2    6.70    1.70
  -5 -13   2    4.60    1.30
  -5 -13   2    6.70    1.60
   4  13  -2    2.70    1.50
   4  13  -2    2.30    1.10
   4  13  -2    2.60    1.50
  -4 -13   2    0.60    1.00
  -4 -13   2    0.10    1.10
   3  13  -2    3.40    1.50
   3  13  -2    4.60    1.50
   3  13  -2    3.60    1.20
  -3 -13   2    0.60    1.10
  -3 -13   2    2.80    1.20
  -3 -13   2    1.10    1.10
   2  13  -2    1.90    1.10
   2  13  -2    0.80    1.20
   2  13  -2    0.90    1.20
  -2 -13   2   -0.60    1.00
  -2 -13   2    0.00    0.90
  -2 -13   2   -0.60    1.00
   1  13  -2    2.20    1.10
   1  13  -2    0.90    1.30
   1  13  -2    1.90    1.20
  -1 -13   2    1.10    0.90
  -1 -13   2    1.00    1.00
  -1 -13   2    0.90    1.00
   0  13  -2   15.30    1.60
   0  13  -2   20.10    2.10
   0 -13   2   13.80    1.70
   0 -13   2   15.40    1.50
   0 -13   2   13.40    1.70
   0 -13   2   16.40    1.30
  -1  13  -2    2.20    0.90
  -1  13  -2    2.80    1.10
  -1  13  -2    1.70    1.20
   1 -13   2    1.70    1.10
   1 -13   2    1.10    1.20
   1 -13   2    2.00    0.70
  -2  13  -2    9.10    1.30
  -2  13  -2   10.30    1.60
  -2  13  -2    8.10    1.50
  -2  13  -2    7.50    1.20
   2 -13   2    8.70    1.40
   2 -13   2    8.90    1.00
   2 -13   2    7.30    1.60
  -3  13  -2    0.00    0.70
  -3  13  -2    0.50    1.10
  -3  13  -2   -1.40    0.90
   3 -13   2   -0.40    1.10
   3 -13   2   -1.30    0.90
   3 -13   2   -0.30    0.60
  -4  13  -2    9.70    1.30
  -4  13  -2   10.40    1.70
  -4  13  -2    9.90    1.60
   4 -13   2    8.60    1.60
   4 -13   2    8.30    1.30
   4 -13   2    8.70    0.90
  -5  13  -2    2.90    1.00
  -5  13  -2    5.30    1.40
  -5  13  -2    5.10    1.40
   5 -13   2    3.30    1.10
   5 -13   2    3.20    1.40
  -6  13  -2    3.10    1.30
  -6  13  -2    1.40    0.90
  -6  13  -2    3.90    1.40
   6 -13   2    3.30    1.40
   6 -13   2    1.80    1.00
  -7  13  -2    0.70    0.90
  -7  13  -2    0.90    1.20
   7 -13   2    0.60    1.20
   7 -13   2    1.90    1.10
  -8  13  -2   51.09    2.80
  -8  13  -2   55.39    3.20
   8 -13   2   55.39    2.70
   8 -13   2   60.19    3.50
  -9  13  -2    1.20    1.00
  -9  13  -2    0.20    1.20
   9 -13   2    0.70    1.00
   9 -13   2    0.10    1.40
 -10  13  -2    4.20    1.20
 -10  13  -2    4.40    1.60
  10 -13   2    3.20    1.70
 -11  13  -2    5.80    1.70
 -11  13  -2    1.90    1.30
  11 -13   2    3.10    1.70
   8  12  -2   12.60    2.70
   8  12  -2   15.90    2.50
  -8 -12   2   12.90    2.00
  -8 -12   2   14.90    2.00
   7  12  -2    3.40    1.70
   7  12  -2    0.40    1.70
  -7 -12   2    1.90    1.20
  -7 -12   2    1.30    1.20
   6  12  -2   18.60    2.50
   6  12  -2   15.20    2.40
   6  12  -2   22.50    2.00
  -6 -12   2   14.80    1.80
  -6 -12   2   15.60    1.90
   5  12  -2   25.30    2.10
   5  12  -2   25.70    2.80
   5  12  -2   23.70    2.80
  -5 -12   2   22.90    2.00
  -5 -12   2   23.50    2.20
   4  12  -2    0.70    1.10
   4  12  -2    0.60    1.40
   4  12  -2    1.30    1.50
  -4 -12   2   -1.30    0.90
  -4 -12   2   -2.00    0.90
   3  12  -2    1.70    1.10
   3  12  -2    2.40    1.40
   3  12  -2    3.50    1.50
  -3 -12   2    0.00    1.00
  -3 -12   2    1.70    1.00
  -3 -12   2    1.50    1.00
   2  12  -2    8.20    1.50
   2  12  -2   10.60    1.80
   2  12  -2    9.20    1.70
  -2 -12   2    6.70    1.20
  -2 -12   2    7.90    1.40
  -2 -12   2    8.20    1.40
   1  12  -2   60.59    2.90
   1  12  -2   58.09    2.90
   1  12  -2   58.99    3.30
  -1 -12   2   63.09    3.00
  -1 -12   2   61.19    2.60
  -1 -12   2   59.29    2.30
  -1 -12   2   59.09    2.80
   0  12  -2   -0.70    1.00
   0  12  -2    0.40    0.90
   0  12  -2   -0.80    0.90
   0 -12   2    0.80    1.00
   0 -12   2    0.40    0.70
   0 -12   2    0.30    0.80
   0 -12   2    0.00    1.00
  -1  12  -2   -0.40    0.70
  -1  12  -2   -0.20    0.90
  -1  12  -2   -0.40    1.00
   1 -12   2   -0.60    0.90
   1 -12   2    0.10    0.60
   1 -12   2   -0.70    1.00
  -2  12  -2    9.20    1.40
  -2  12  -2   10.60    1.30
  -2  12  -2    8.80    1.50
  -2  12  -2    9.20    1.20
   2 -12   2    8.40    0.90
   2 -12   2    8.30    1.50
   2 -12   2   10.80    1.40
  -3  12  -2    2.10    1.20
  -3  12  -2    1.60    0.80
  -3  12  -2    3.10    1.20
   3 -12   2    1.30    1.10
   3 -12   2    3.40    0.70
   3 -12   2    1.60    1.00
  -4  12  -2   10.20    1.60
  -4  12  -2   11.50    1.60
  -4  12  -2   10.50    1.30
   4 -12   2    9.80    1.40
   4 -12   2   13.00    1.10
   4 -12   2   10.20    1.60
  -5  12  -2   -0.40    1.00
  -5  12  -2   -1.20    1.10
  -5  12  -2   -0.10    0.80
   5 -12   2    0.50    0.50
   5 -12   2    0.00    0.90
   5 -12   2   -0.70    1.20
  -6  12  -2    3.40    0.90
  -6  12  -2    3.70    1.00
  -6  12  -2    5.70    1.40
  -6  12  -2    4.20    1.40
   6 -12   2    3.70    1.50
   6 -12   2    4.80    1.10
  -7  12  -2   10.70    1.70
  -7  12  -2   11.20    1.70
  -7  12  -2   10.40    1.40
  -7  12  -2   10.10    1.20
   7 -12   2   11.00    1.40
   7 -12   2   11.40    1.80
  -8  12  -2    3.40    1.10
  -8  12  -2    0.20    1.10
  -8  12  -2    4.30    1.00
   8 -12   2    5.40    1.20
   8 -12   2    3.70    1.40
  -9  12  -2    0.20    1.30
  -9  12  -2   -0.10    1.00
  -9  12  -2    0.20    0.90
   9 -12   2    1.50    1.00
   9 -12   2    0.20    1.20
   9 -12   2   -1.10    1.20
 -10  12  -2   -0.50    0.90
 -10  12  -2    1.70    1.30
  10 -12   2    1.00    1.20
 -11  12  -2    1.40    1.30
 -11  12  -2    0.40    1.00
  11 -12   2   -1.00    1.20
   8  11  -2    3.60    2.00
   8  11  -2    6.60    1.90
  -8 -11   2    4.00    1.30
  -8 -11   2    4.70    1.40
  -8 -11   2    4.10    1.30
   7  11  -2   23.10    2.90
   7  11  -2   25.30    2.30
   7  11  -2   20.70    2.80
  -7 -11   2   20.30    2.00
  -7 -11   2   24.60    2.00
  -7 -11   2   22.20    2.10
   6  11  -2    1.60    1.50
   6  11  -2   -0.80    1.50
   6  11  -2    3.30    1.20
  -6 -11   2   -0.40    0.80
  -6 -11   2    1.30    1.10
  -6 -11   2   -2.30    0.90
   5  11  -2    6.70    1.40
   5  11  -2    3.20    1.70
   5  11  -2    6.60    1.80
  -5 -11   2    6.00    1.30
  -5 -11   2    4.60    1.20
  -5 -11   2    4.40    1.00
   4  11  -2   18.20    2.20
   4  11  -2   19.70    2.30
   4  11  -2   20.10    1.80
  -4 -11   2   17.90    1.60
  -4 -11   2   17.80    1.70
  -4 -11   2   17.20    1.80
  -4 -11   2   17.40    1.30
   3  11  -2    9.90    1.80
   3  11  -2   10.10    1.50
   3  11  -2    9.90    1.80
  -3 -11   2    6.90    0.90
  -3 -11   2    8.00    1.40
  -3 -11   2    7.40    1.30
  -3 -11   2    8.00    1.30
   2  11  -2  107.29    4.10
   2  11  -2   97.09    4.20
   2  11  -2  102.99    3.80
  -2 -11   2  100.19    3.70
  -2 -11   2  101.19    2.90
  -2 -11   2  110.39    3.60
  -2 -11   2  107.09    3.80
   1  11  -2   12.50    1.80
   1  11  -2   13.40    1.60
   1  11  -2   12.90    1.60
   1  11  -2   14.30    0.90
   1  11  -2   14.90    1.40
  -1 -11   2   14.40    1.20
  -1 -11   2   13.30    1.50
  -1 -11   2   13.90    1.50
  -1 -11   2   14.50    1.30
  -1 -11   2   13.50    1.30
   0  11  -2  138.29    4.50
   0  11  -2  141.09    3.60
   0  11  -2  145.59    4.60
   0  11  -2  138.99    5.00
   0  11  -2  141.09    4.30
   0 -11   2  136.69    4.40
   0 -11   2  149.39    4.80
   0 -11   2  140.59    4.00
  -1  11  -2   16.70    1.50
  -1  11  -2   17.70    1.70
  -1  11  -2   18.70    1.50
  -1  11  -2   18.30    0.90
   1 -11   2   18.90    1.90
   1 -11   2   16.40    1.20
   1 -11   2   16.40    1.50
  -2  11  -2   -0.30    0.70
  -2  11  -2   -0.20    0.30
  -2  11  -2   -0.10    0.70
  -2  11  -2   -0.20    1.00
  -2  11  -2    0.00    0.90
   2 -11   2   -0.10    0.80
   2 -11   2    0.00    1.00
   2 -11   2   -0.50    0.50
  -3  11  -2   42.80    2.00
  -3  11  -2   39.80    1.40
  -3  11  -2   37.90    2.20
  -3  11  -2   40.10    2.40
   3 -11   2   39.30    2.50
   3 -11   2   41.40    2.10
   3 -11   2   40.20    1.60
  -4  11  -2    6.80    1.40
  -4  11  -2    5.70    1.00
  -4  11  -2    9.10    1.40
  -4  11  -2    8.20    0.70
   4 -11   2    7.10    0.80
   4 -11   2    6.20    1.10
   4 -11   2    6.90    1.40
  -5  11  -2    0.30    1.00
  -5  11  -2    0.50    1.00
  -5  11  -2    0.80    0.50
  -5  11  -2    0.60    0.80
   5 -11   2   -0.10    0.90
   5 -11   2   -0.70    1.10
   5 -11   2   -0.20    0.50
  -6  11  -2   19.40    1.60
  -6  11  -2   21.70    1.30
  -6  11  -2   20.90    2.00
  -6  11  -2   21.00    1.90
   6 -11   2   18.60    1.60
   6 -11   2   16.80    1.90
   6 -11   2   21.60    1.20
  -7  11  -2    0.80    0.80
  -7  11  -2    0.10    1.00
  -7  11  -2    0.80    0.70
  -7  11  -2    1.00    1.10
   7 -11   2    0.90    0.90
   7 -11   2    1.70    1.20
   7 -11   2    1.30    0.60
  -8  11  -2   -0.20    0.70
  -8  11  -2    1.30    1.10
  -8  11  -2    0.20    0.80
   8 -11   2   -0.40    1.20
   8 -11   2    1.80    1.10
   8 -11   2   -0.90    0.80
  -9  11  -2    5.60    1.50
  -9  11  -2    5.70    1.20
  -9  11  -2    4.60    1.10
   9 -11   2    6.70    1.20
   9 -11   2    3.00    1.20
   9 -11   2    2.50    1.40
 -10  11  -2   13.90    2.00
 -10  11  -2   10.50    1.50
 -10  11  -2    9.80    1.50
  10 -11   2   12.10    1.80
 -11  11  -2   -2.00    1.00
 -11  11  -2   -0.80    1.20
 -11  11  -2    1.10    1.10
  11 -11   2   -0.60    1.20
  11 -11   2   -0.10    1.20
 -12  11  -2    5.10    1.40
 -12  11  -2    5.30    1.50
  12 -11   2    8.60    1.90
  12 -11   2    9.20    2.00
   9  10  -2    3.90    1.80
   9  10  -2    1.30    2.10
   9  10  -2    1.30    1.70
  -9 -10   2   -0.30    1.20
  -9 -10   2   -0.50    1.00
  -9 -10   2   -0.10    1.10
   8  10  -2   23.90    2.90
   8  10  -2   20.30    3.10
   8  10  -2   20.80    2.70
  -8 -10   2   25.00    2.20
  -8 -10   2   19.20    1.90
  -8 -10   2   23.90    2.20
   7  10  -2    0.70    1.50
   7  10  -2    2.00    1.20
   7  10  -2   -0.50    1.80
   7  10  -2    3.90    1.50
  -7 -10   2    0.30    1.10
  -7 -10   2   -0.60    0.90
  -7 -10   2    2.70    1.10
   6  10  -2    9.60    1.60
   6  10  -2    7.60    1.80
   6  10  -2    7.80    1.60
   6  10  -2    7.20    1.90
  -6 -10   2    8.00    1.40
  -6 -10   2    6.60    1.30
  -6 -10   2    5.30    1.10
   5  10  -2    9.10    1.80
   5  10  -2   10.40    1.60
   5  10  -2    9.80    1.90
   5  10  -2    8.30    1.40
  -5 -10   2    7.80    1.10
  -5 -10   2    9.70    1.50
  -5 -10   2    7.60    1.30
   4  10  -2    1.20    1.40
   4  10  -2    1.00    1.20
   4  10  -2   -0.20    0.90
   4  10  -2    1.10    1.00
  -4 -10   2    0.10    1.00
  -4 -10   2   -0.80    0.60
  -4 -10   2   -0.50    0.80
  -4 -10   2   -0.20    0.80
   3  10  -2   95.69    4.10
   3  10  -2   88.39    3.20
   3  10  -2   94.09    3.50
   3  10  -2   97.19    3.90
  -3 -10   2   97.19    2.90
  -3 -10   2   99.19    3.40
  -3 -10   2  102.49    3.60
  -3 -10   2   93.49    3.30
   2  10  -2  164.08    5.00
   2  10  -2  163.38    5.50
   2  10  -2  159.68    4.40
   2  10  -2  169.98    5.30
   2  10  -2  165.38    4.50
  -2 -10   2  165.98    4.60
  -2 -10   2  164.68    4.90
  -2 -10   2  164.88    4.30
  -2 -10   2  166.18    5.00
  -2 -10   2  160.78    4.70
   1  10  -2  122.89    3.70
   1  10  -2  125.49    4.10
   1  10  -2  121.69    4.50
   1  10  -2  119.29    4.20
  -1 -10   2  125.59    3.60
  -1 -10   2  125.29    3.20
  -1 -10   2  125.09    3.80
  -1 -10   2  120.39    4.00
  -1 -10   2  125.49    4.00
   0  10  -2   11.30    1.40
   0  10  -2   10.20    0.70
   0  10  -2   11.00    1.50
   0  10  -2    8.60    1.10
   0  10  -2   10.70    1.40
   0 -10   2   10.60    1.30
   0 -10   2   11.20    0.70
   0 -10   2   11.60    1.30
   0 -10   2   10.10    0.90
  -1  10  -2   40.10    1.30
  -1  10  -2   41.10    2.00
  -1  10  -2   39.60    2.00
  -1  10  -2   39.80    2.10
   1 -10   2   40.10    2.00
   1 -10   2   40.70    1.10
   1 -10   2   42.00    2.30
   1 -10   2   41.80    1.70
  -2  10  -2   15.10    0.80
  -2  10  -2   16.10    1.50
  -2  10  -2   15.60    1.30
  -2  10  -2   14.50    1.40
   2 -10   2   16.10    1.50
   2 -10   2   15.00    1.00
   2 -10   2   15.30    0.50
   2 -10   2   17.50    1.80
  -3  10  -2   45.20    2.20
  -3  10  -2   41.70    2.30
  -3  10  -2   44.20    1.50
  -3  10  -2   46.50    2.00
   3 -10   2   46.20    1.70
   3 -10   2   46.20    2.10
   3 -10   2   46.70    2.60
  -4  10  -2   16.10    1.60
  -4  10  -2   16.50    1.70
  -4  10  -2   18.20    1.40
  -4  10  -2   15.70    1.00
   4 -10   2   18.90    1.10
   4 -10   2   15.80    1.70
   4 -10   2   17.70    1.50
  -5  10  -2  118.39    3.30
  -5  10  -2  116.89    4.10
  -5  10  -2  116.69    3.80
  -5  10  -2  112.49    4.00
   5 -10   2  120.09    4.30
   5 -10   2  119.49    3.30
   5 -10   2  124.99    3.90
   5 -10   2  116.89    3.70
  -6  10  -2  121.29    4.30
  -6  10  -2  125.39    3.60
  -6  10  -2  120.59    4.00
  -6  10  -2  122.19    4.30
   6 -10   2  128.39    4.50
   6 -10   2  122.49    3.90
   6 -10   2  124.49    3.40
   6 -10   2  118.49    3.70
  -7  10  -2    3.30    1.20
  -7  10  -2    2.90    0.80
  -7  10  -2    2.00    0.90
  -7  10  -2    3.00    1.10
   7 -10   2    2.70    0.70
   7 -10   2    3.00    1.20
   7 -10   2    3.70    1.00
  -8  10  -2    1.70    0.90
  -8  10  -2    1.40    0.80
  -8  10  -2    1.50    1.10
  -8  10  -2   -0.10    1.00
   8 -10   2   -0.20    1.20
   8 -10   2    0.80    1.00
   8 -10   2   -0.10    0.60
   8 -10   2    1.00    0.90
  -9  10  -2    2.30    1.20
  -9  10  -2    1.60    0.90
  -9  10  -2    0.50    0.90
   9 -10   2    0.30    0.80
   9 -10   2   -0.60    1.00
   9 -10   2    1.70    1.00
 -10  10  -2    0.80    1.10
 -10  10  -2   -0.10    0.80
 -10  10  -2    1.60    1.00
 -10  10  -2   -1.00    0.90
  10 -10   2   -0.30    0.80
  10 -10   2   -0.20    1.00
  10 -10   2    0.10    1.10
 -11  10  -2    0.70    1.50
 -11  10  -2    1.40    1.20
 -11  10  -2    1.60    1.10
  11 -10   2    3.10    1.50
  11 -10   2    1.70    1.20
 -12  10  -2   16.20    2.00
 -12  10  -2   19.40    2.00
  12 -10   2   18.20    2.60
  12 -10   2   20.70    2.60
  10   9  -2   -0.70    2.10
  10   9  -2    2.00    1.90
  10   9  -2    2.90    2.00
 -10  -9   2    1.10    1.30
 -10  -9   2   -1.30    1.10
   9   9  -2    5.50    2.50
   9   9  -2    5.00    2.00
  -9  -9   2    2.50    1.30
  -9  -9   2    1.10    1.00
  -9  -9   2    0.90    1.10
   8   9  -2   12.00    2.10
   8   9  -2    7.70    2.20
   8   9  -2   11.60    2.10
   8   9  -2   11.30    1.60
   8   9  -2   12.30    1.70
  -8  -9   2    9.10    1.50
  -8  -9   2   10.10    1.60
  -8  -9   2    8.80    1.50
   7   9  -2    6.60    1.60
   7   9  -2    6.90    1.90
   7   9  -2    5.30    1.40
   7   9  -2    5.30    2.10
   7   9  -2    5.80    1.30
  -7  -9   2    4.20    1.20
  -7  -9   2    4.60    1.30
  -7  -9   2    5.60    1.20
   6   9  -2   15.10    2.30
   6   9  -2   13.40    1.70
   6   9  -2   16.70    1.80
   6   9  -2   15.50    2.10
  -6  -9   2   16.60    1.70
  -6  -9   2   17.70    1.60
  -6  -9   2   16.20    1.70
   5   9  -2    0.50    1.00
   5   9  -2    0.80    1.00
   5   9  -2   -0.70    1.30
   5   9  -2    0.00    1.40
  -5  -9   2    0.30    1.00
  -5  -9   2   -0.30    0.80
  -5  -9   2   -0.20    0.70
   4   9  -2   52.39    2.60
   4   9  -2   53.39    2.50
   4   9  -2   59.09    3.20
   4   9  -2   53.09    3.10
  -4  -9   2   56.19    2.60
  -4  -9   2   54.49    2.20
  -4  -9   2   55.29    2.20
  -4  -9   2   55.39    2.40
   3   9  -2   68.89    3.30
   3   9  -2   71.39    2.70
   3   9  -2   72.69    3.30
   3   9  -2   70.79    2.90
  -3  -9   2   70.89    2.70
  -3  -9   2   66.39    2.30
  -3  -9   2   73.89    2.90
  -3  -9   2   70.79    2.70
   2   9  -2    6.60    1.20
   2   9  -2    4.10    1.30
   2   9  -2    7.60    0.90
   2   9  -2    7.10    1.00
   2   9  -2    6.90    1.30
  -2  -9   2    5.90    1.00
  -2  -9   2    6.80    0.70
  -2  -9   2    6.10    1.00
  -2  -9   2    6.90    1.10
  -2  -9   2    6.40    0.90
   1   9  -2   10.00    0.80
   1   9  -2   12.00    1.40
   1   9  -2   10.90    1.50
   1   9  -2   11.00    1.50
   1   9  -2   11.40    1.10
  -1  -9   2   11.50    1.20
  -1  -9   2   10.60    0.80
  -1  -9   2   12.20    1.20
  -1  -9   2   11.70    1.00
  -1  -9   2   12.00    1.20
   0   9  -2   15.00    0.80
   0   9  -2   13.70    1.40
   0   9  -2   15.00    1.60
   0   9  -2   15.70    1.40
   0   9  -2   15.90    1.30
   0  -9   2   13.30    1.30
   0  -9   2   16.60    1.00
   0  -9   2   16.00    0.70
   0  -9   2   16.30    1.50
  -1   9  -2   17.90    1.40
  -1   9  -2   20.40    0.80
  -1   9  -2   18.90    1.30
  -1   9  -2   18.40    1.30
   1  -9   2   19.50    1.10
   1  -9   2   20.00    1.60
   1  -9   2   19.70    0.70
   1  -9   2   19.00    1.40
  -2   9  -2    0.60    0.60
  -2   9  -2   -0.60    0.40
  -2   9  -2    0.40    0.60
  -2   9  -2    0.60    0.90
  -2   9  -2    0.10    0.80
  -2   9  -2    0.20    0.30
   2  -9   2    0.30    0.20
   2  -9   2   -0.10    0.20
   2  -9   2   -0.30    0.40
   2  -9   2   -0.70    0.60
   2  -9   2    0.30    0.90
  -3   9  -2    4.20    1.00
  -3   9  -2    3.40    0.70
  -3   9  -2    3.10    1.00
  -3   9  -2    3.20    0.50
  -3   9  -2    2.40    0.40
   3  -9   2    4.00    0.60
   3  -9   2    3.90    1.00
   3  -9   2    2.30    0.80
  -4   9  -2   -0.30    0.90
  -4   9  -2   -0.20    0.80
  -4   9  -2    0.10    0.60
  -4   9  -2    0.30    0.40
  -4   9  -2   -0.10    0.40
   4  -9   2   -0.70    0.90
   4  -9   2    0.10    0.50
   4  -9   2   -0.50    0.70
   4  -9   2    0.60    0.50
  -5   9  -2   77.19    3.00
  -5   9  -2   82.09    2.80
  -5   9  -2   75.39    3.00
  -5   9  -2   74.19    2.40
   5  -9   2   72.99    2.70
   5  -9   2   74.79    2.30
   5  -9   2   75.69    3.20
  -6   9  -2   51.69    2.00
  -6   9  -2   47.10    2.60
  -6   9  -2   47.80    2.50
  -6   9  -2   54.59    2.30
   6  -9   2   49.80    1.80
   6  -9   2   49.90    2.10
   6  -9   2   50.29    2.80
  -7   9  -2   75.29    2.70
  -7   9  -2   76.09    3.00
  -7   9  -2   77.69    3.20
  -7   9  -2   73.89    3.20
   7  -9   2   77.39    2.40
   7  -9   2   78.59    3.40
   7  -9   2   76.09    2.80
  -8   9  -2    0.30    0.70
  -8   9  -2    1.40    1.00
  -8   9  -2   -0.50    0.90
  -8   9  -2    0.40    0.70
  -8   9  -2    0.70    0.80
   8  -9   2   -0.20    0.60
   8  -9   2   -0.10    0.80
   8  -9   2    1.50    1.10
   8  -9   2    0.40    0.80
  -9   9  -2   -0.40    0.80
  -9   9  -2    0.70    1.10
  -9   9  -2    0.10    0.80
  -9   9  -2    0.40    0.90
   9  -9   2   -0.80    0.80
   9  -9   2   -1.10    0.60
   9  -9   2   -0.90    0.80
   9  -9   2   -0.10    1.00
 -10   9  -2    2.40    1.00
 -10   9  -2    1.00    1.00
 -10   9  -2    1.90    1.00
 -10   9  -2    2.20    1.20
  10  -9   2    1.60    1.20
  10  -9   2    2.30    1.10
  10  -9   2    3.80    1.00
  10  -9   2   -0.40    1.10
 -11   9  -2   16.70    1.90
 -11   9  -2   19.60    1.90
 -11   9  -2   20.60    1.90
  11  -9   2   21.30    2.40
  11  -9   2   20.00    2.40
  11  -9   2   19.60    2.00
  11  -9   2   15.80    2.10
 -12   9  -2    4.30    1.20
 -12   9  -2    5.40    1.50
 -12   9  -2    6.20    1.60
  12  -9   2    1.80    1.50
  12  -9   2    6.00    2.10
  12  -9   2   10.10    2.20
  10   8  -2    1.60    1.80
  10   8  -2    4.30    1.80
  10   8  -2    0.50    2.10
 -10  -8   2   -0.90    1.20
 -10  -8   2   -0.30    1.10
   9   8  -2   -0.20    1.90
   9   8  -2    1.40    1.60
   9   8  -2    1.90    1.20
  -9  -8   2    1.50    1.20
  -9  -8   2   -0.30    1.10
  -9  -8   2    0.20    1.00
   8   8  -2   10.30    1.70
   8   8  -2    7.50    1.90
   8   8  -2   10.10    1.50
   8   8  -2    9.80    2.30
  -8  -8   2   10.60    1.50
  -8  -8   2    9.80    1.40
  -8  -8   2    8.10    1.40
   7   8  -2   45.30    2.80
   7   8  -2   41.30    2.40
   7   8  -2   38.40    3.10
   7   8  -2   43.70    3.30
  -7  -8   2   38.40    2.30
  -7  -8   2   43.70    2.30
  -7  -8   2   44.60    2.40
   6   8  -2   20.60    2.00
   6   8  -2   22.40    2.50
   6   8  -2   17.90    1.70
   6   8  -2   17.80    2.20
  -6  -8   2   20.90    1.70
  -6  -8   2   20.80    1.60
  -6  -8   2   23.30    1.90
   5   8  -2   25.50    2.60
   5   8  -2   26.50    1.80
   5   8  -2   30.40    2.70
   5   8  -2   27.90    2.30
  -5  -8   2   24.70    1.40
  -5  -8   2   23.30    1.80
  -5  -8   2   25.10    1.60
  -5  -8   2   27.30    1.80
   4   8  -2   53.79    2.80
   4   8  -2   49.99    2.30
   4   8  -2   53.09    2.90
   4   8  -2   47.90    2.90
  -4  -8   2   54.49    2.10
  -4  -8   2   45.90    2.20
  -4  -8   2   49.20    2.00
  -4  -8   2   52.29    2.30
   3   8  -2    3.60    1.00
   3   8  -2    3.60    0.60
   3   8  -2    3.10    1.10
   3   8  -2    2.80    1.20
   3   8  -2    4.50    1.20
  -3  -8   2    3.40    0.70
  -3  -8   2    2.30    0.80
  -3  -8   2    2.60    0.70
  -3  -8   2    2.70    0.90
   2   8  -2   10.80    1.10
   2   8  -2   12.30    1.50
   2   8  -2   11.50    1.30
   2   8  -2   10.50    1.40
   2   8  -2    9.60    0.90
  -2  -8   2   10.80    1.20
  -2  -8   2   10.50    0.90
  -2  -8   2   10.20    1.10
  -2  -8   2   11.70    1.00
  -2  -8   2   14.00    1.20
   1   8  -2   10.20    0.90
   1   8  -2   10.90    1.20
   1   8  -2   10.10    0.80
   1   8  -2    9.70    1.30
   1   8  -2   10.40    1.20
  -1  -8   2   11.20    1.20
  -1  -8   2   10.30    0.70
  -1  -8   2   10.90    0.90
  -1  -8   2    8.60    1.00
   0   8  -2   21.70    1.40
   0   8  -2   19.50    1.60
   0   8  -2   22.00    0.90
   0   8  -2   21.20    1.30
   0   8  -2   23.90    1.10
   0   8  -2   21.10    1.30
   0  -8   2   21.80    1.10
   0  -8   2   22.40    1.40
   0  -8   2   23.20    1.60
   0  -8   2   22.90    0.90
  -1   8  -2  129.69    3.70
  -1   8  -2  129.79    3.10
  -1   8  -2  130.79    3.80
  -1   8  -2  127.79    3.90
  -1   8  -2  127.69    3.40
   1  -8   2  129.79    3.40
   1  -8   2  130.49    4.00
   1  -8   2  132.19    3.10
   1  -8   2  129.59    3.80
  -2   8  -2   49.30    2.10
  -2   8  -2   53.39    1.90
  -2   8  -2   50.79    1.50
  -2   8  -2   48.50    1.90
  -2   8  -2   52.09    1.70
  -2   8  -2   48.30    2.00
   2  -8   2   53.39    1.40
   2  -8   2   53.99    1.70
   2  -8   2   52.49    2.30
   2  -8   2   50.99    2.00
  -3   8  -2    5.90    0.60
  -3   8  -2    4.20    0.90
  -3   8  -2    5.40    1.00
  -3   8  -2    3.60    0.50
  -3   8  -2    3.80    0.70
   3  -8   2    5.30    0.30
   3  -8   2    4.20    0.60
   3  -8   2    5.80    0.80
   3  -8   2    3.70    0.40
   3  -8   2    3.90    0.90
  -4   8  -2    0.60    0.60
  -4   8  -2    1.80    0.80
  -4   8  -2    1.60    0.40
  -4   8  -2    0.90    0.50
  -4   8  -2    0.40    0.80
   4  -8   2    0.80    0.80
   4  -8   2    0.50    0.60
   4  -8   2    1.10    0.50
  -5   8  -2    2.10    0.90
  -5   8  -2    1.90    0.70
  -5   8  -2    2.40    0.60
  -5   8  -2    1.30    0.90
   5  -8   2    0.80    0.50
   5  -8   2    3.00    1.00
   5  -8   2    0.70    0.80
  -6   8  -2    4.90    0.90
  -6   8  -2    5.30    0.80
  -6   8  -2    5.80    1.20
  -6   8  -2    3.30    1.10
  -6   8  -2    5.60    0.90
   6  -8   2    4.10    0.70
   6  -8   2    6.30    1.30
   6  -8   2    5.20    0.90
  -7   8  -2   19.20    1.70
  -7   8  -2   19.80    1.50
  -7   8  -2   20.50    1.50
  -7   8  -2   22.40    1.40
  -7   8  -2   21.50    1.70
   7  -8   2   20.80    2.00
   7  -8   2   21.10    1.20
   7  -8   2   25.10    1.60
   7  -8   2   19.80    1.80
  -8   8  -2   -0.70    0.70
  -8   8  -2    1.10    1.00
  -8   8  -2   -0.30    0.70
  -8   8  -2   -0.80    0.90
  -8   8  -2   -0.80    0.70
  -8   8  -2    0.80    1.10
   8  -8   2    0.50    0.60
   8  -8   2    0.40    0.90
   8  -8   2   -0.10    0.90
   8  -8   2   -0.30    0.70
  -9   8  -2    6.80    1.20
  -9   8  -2    7.20    1.20
  -9   8  -2    5.40    1.00
  -9   8  -2    6.20    1.00
  -9   8  -2    7.70    1.40
  -9   8  -2    6.40    1.30
   9  -8   2    8.10    1.40
   9  -8   2    5.00    1.20
   9  -8   2    7.30    1.00
   9  -8   2    5.70    1.00
 -10   8  -2    0.40    0.70
 -10   8  -2    0.40    0.90
 -10   8  -2   -0.40    1.00
 -10   8  -2    0.20    0.90
 -10   8  -2    0.00    0.90
  10  -8   2    0.70    1.10
  10  -8   2   -0.10    0.70
  10  -8   2    0.70    1.10
  10  -8   2   -0.50    1.00
  10  -8   2    0.80    0.80
 -11   8  -2    6.50    1.40
 -11   8  -2    5.70    1.30
 -11   8  -2    5.50    1.10
 -11   8  -2    5.50    1.30
 -11   8  -2    5.50    1.30
  11  -8   2    8.60    1.90
  11  -8   2    7.70    1.80
  11  -8   2    5.00    1.50
 -12   8  -2   17.00    1.90
 -12   8  -2   17.80    2.00
 -12   8  -2   24.10    2.30
  12  -8   2   23.00    2.90
  12  -8   2   15.50    2.40
 -13   8  -2   18.00    2.00
 -13   8  -2   17.90    2.20
  13  -8   2   16.10    2.60
  13  -8   2   19.80    3.20
  11   7  -2   -3.90    2.10
  11   7  -2    4.40    1.90
  11   7  -2    2.10    2.00
 -11  -7   2    1.20    1.30
 -11  -7   2   -1.70    1.20
  10   7  -2    4.70    1.80
  10   7  -2    1.50    2.30
 -10  -7   2    3.00    1.20
 -10  -7   2    0.30    1.20
   9   7  -2    3.60    2.20
   9   7  -2    6.80    1.50
   9   7  -2    6.30    1.90
   9   7  -2    8.70    1.60
  -9  -7   2    4.80    1.30
  -9  -7   2    8.10    1.40
   8   7  -2    2.20    1.20
   8   7  -2   -0.80    1.10
   8   7  -2    1.60    1.60
   8   7  -2    0.60    1.80
  -8  -7   2    0.20    0.90
  -8  -7   2    1.20    1.00
  -8  -7   2    1.50    0.70
  -8  -7   2    1.00    0.90
   7   7  -2   11.80    1.60
   7   7  -2   10.10    1.80
   7   7  -2   12.40    1.60
   7   7  -2   11.40    2.10
  -7  -7   2   11.90    1.40
  -7  -7   2   11.50    1.40
  -7  -7   2   11.20    1.40
  -7  -7   2    9.90    1.10
   6   7  -2   71.49    3.30
   6   7  -2   74.99    3.70
   6   7  -2   70.39    3.60
   6   7  -2   73.09    2.90
  -6  -7   2   72.49    2.80
  -6  -7   2   75.69    2.90
  -6  -7   2   75.19    2.90
   5   7  -2   14.50    1.70
   5   7  -2   17.90    2.20
   5   7  -2   16.80    1.50
   5   7  -2   16.60    1.90
  -5  -7   2   18.30    1.60
  -5  -7   2   16.10    1.40
  -5  -7   2   13.80    1.30
  -5  -7   2   16.10    1.00
   4   7  -2  218.78    6.40
   4   7  -2  212.98    6.30
   4   7  -2  208.68    5.80
   4   7  -2  206.48    6.20
  -4  -7   2  218.08    5.80
  -4  -7   2  217.18    5.40
  -4  -7   2  218.88    5.50
  -4  -7   2  219.18    5.70
   3   7  -2  115.19    3.90
   3   7  -2  113.79    3.00
   3   7  -2  113.29    4.00
   3   7  -2  114.69    3.90
   3   7  -2  113.29    3.50
  -3  -7   2  113.29    3.40
  -3  -7   2  118.79    3.60
  -3  -7   2  113.09    3.30
  -3  -7   2  115.49    3.20
   2   7  -2   81.89    2.80
   2   7  -2   82.29    3.10
   2   7  -2   83.29    3.10
   2   7  -2   81.99    3.00
   2   7  -2   78.69    2.30
  -2  -7   2   84.39    2.60
  -2  -7   2   78.49    2.70
  -2  -7   2   79.69    2.50
  -2  -7   2   80.49    2.30
  -2  -7   2   82.39    2.60
   1   7  -2    0.40    0.80
   1   7  -2    1.60    0.50
   1   7  -2    2.20    0.60
   1   7  -2    2.30    0.80
   1   7  -2    2.00    0.50
   1   7  -2    1.50    0.80
  -1  -7   2    1.10    0.60
  -1  -7   2    2.00    0.50
  -1  -7   2    1.80    0.40
  -1  -7   2    2.20    0.60
   0   7  -2    1.10    0.30
   0   7  -2    1.50    0.70
   0   7  -2    0.40    0.70
   0   7  -2    0.50    0.70
   0   7  -2    0.20    0.40
   0   7  -2    0.70    0.60
   0  -7   2    0.50    0.60
   0  -7   2    0.50    0.40
   0  -7   2    1.00    0.30
   0  -7   2    0.60    0.70
  -1   7  -2   -0.20    0.50
  -1   7  -2    0.40    0.40
  -1   7  -2   -0.20    0.20
  -1   7  -2   -0.10    0.60
  -1   7  -2   -0.50    0.60
  -1   7  -2   -1.00    0.60
   1  -7   2   -0.20    0.20
   1  -7   2    0.20    0.60
   1  -7   2   -1.30    0.60
   1  -7   2    0.00    0.40
  -2   7  -2   26.70    1.30
  -2   7  -2   27.40    1.50
  -2   7  -2   28.30    1.50
  -2   7  -2   29.10    1.00
  -2   7  -2   30.00    1.10
   2  -7   2   29.50    1.60
   2  -7   2   30.90    1.00
   2  -7   2   28.70    1.40
   2  -7   2   27.80    1.10
  -3   7  -2    3.40    0.80
  -3   7  -2    3.30    0.60
  -3   7  -2    2.90    0.80
  -3   7  -2    4.20    0.50
  -3   7  -2    3.20    0.40
   3  -7   2    4.20    0.50
   3  -7   2    3.70    0.90
   3  -7   2    4.10    0.50
   3  -7   2    4.10    0.70
   3  -7   2    4.10    0.50
  -4   7  -2   53.89    2.00
  -4   7  -2   50.09    1.70
  -4   7  -2   52.49    2.10
  -4   7  -2   51.69    2.20
   4  -7   2   55.59    2.40
   4  -7   2   55.29    1.70
   4  -7   2   49.90    1.90
  -5   7  -2    0.00    0.50
  -5   7  -2   -0.60    0.40
  -5   7  -2    0.10    0.70
  -5   7  -2   -0.30    0.70
  -5   7  -2   -0.60    0.50
   5  -7   2    0.00    0.60
   5  -7   2   -0.90    0.80
   5  -7   2   -0.40    0.40
  -6   7  -2  775.42   17.40
  -6   7  -2  781.72   17.80
  -6   7  -2  783.22   17.80
  -6   7  -2  790.22   17.50
  -6   7  -2  756.82   18.00
  -6   7  -2  777.32   17.90
   6  -7   2  760.22   17.60
   6  -7   2  760.22   18.10
   6  -7   2  763.52   17.30
  -7   7  -2    5.40    0.80
  -7   7  -2    5.10    1.10
  -7   7  -2    6.40    1.20
  -7   7  -2    4.60    0.90
  -7   7  -2    5.50    1.20
  -7   7  -2    6.60    1.00
  -7   7  -2    7.40    0.90
   7  -7   2    6.40    0.80
   7  -7   2    6.40    0.90
   7  -7   2    4.60    1.10
   7  -7   2    5.60    1.20
  -8   7  -2    1.60    1.00
  -8   7  -2    1.10    0.60
  -8   7  -2    2.40    1.10
  -8   7  -2    1.70    0.80
  -8   7  -2    1.50    0.90
  -8   7  -2    1.80    0.90
  -8   7  -2    1.60    0.80
   8  -7   2    1.20    0.90
   8  -7   2    1.80    0.70
   8  -7   2    1.10    0.70
   8  -7   2    2.60    1.00
  -9   7  -2    6.60    1.30
  -9   7  -2    6.30    1.10
  -9   7  -2    7.10    1.20
  -9   7  -2    7.60    1.00
  -9   7  -2    6.00    1.10
  -9   7  -2    6.60    1.40
   9  -7   2    5.60    1.00
   9  -7   2    5.80    0.90
   9  -7   2    5.00    1.30
   9  -7   2    4.70    1.20
   9  -7   2    7.00    1.20
 -10   7  -2    3.90    1.10
 -10   7  -2    5.70    1.20
 -10   7  -2    6.90    1.30
 -10   7  -2    6.00    1.10
 -10   7  -2    5.50    1.00
  10  -7   2    5.70    1.60
  10  -7   2    4.90    1.00
  10  -7   2    6.70    1.60
  10  -7   2    5.70    1.10
  10  -7   2    6.20    1.20
  10  -7   2    4.20    1.20
 -11   7  -2   70.19    3.20
 -11   7  -2   69.79    3.20
 -11   7  -2   68.29    3.00
 -11   7  -2   62.19    2.70
  11  -7   2   69.49    3.70
  11  -7   2   67.19    3.80
  11  -7   2   70.99    2.90
  11  -7   2   65.79    3.70
 -12   7  -2   22.80    2.10
 -12   7  -2   14.40    1.60
 -12   7  -2   17.70    2.00
 -12   7  -2   17.60    2.10
  12  -7   2   16.90    2.40
  12  -7   2   21.60    2.80
 -13   7  -2    6.30    1.60
 -13   7  -2    6.80    1.60
  13  -7   2    5.10    2.50
  13  -7   2   16.00    2.80
  13  -7   2    3.90    2.00
  11   6  -2    1.50    2.40
  11   6  -2    3.70    2.00
 -11  -6   2    1.00    1.10
 -11  -6   2   -0.80    1.30
  10   6  -2   18.60    2.60
  10   6  -2   17.20    2.90
  10   6  -2   19.90    2.20
 -10  -6   2   15.50    1.90
 -10  -6   2   18.30    2.00
   9   6  -2   14.30    1.80
   9   6  -2   13.80    1.80
   9   6  -2   15.60    2.60
   9   6  -2   12.80    2.30
  -9  -6   2   12.40    1.80
  -9  -6   2   14.30    1.70
  -9  -6   2   17.30    1.80
   8   6  -2   60.09    3.30
   8   6  -2   56.99    3.50
   8   6  -2   56.39    3.60
   8   6  -2   58.49    2.80
  -8  -6   2   57.79    2.30
  -8  -6   2   62.89    2.80
  -8  -6   2   61.49    2.70
  -8  -6   2   61.59    2.80
   7   6  -2    8.50    1.80
   7   6  -2    7.20    1.30
   7   6  -2    6.90    1.80
   7   6  -2    5.70    1.40
  -7  -6   2    9.40    1.10
  -7  -6   2    7.70    1.10
  -7  -6   2    8.90    1.30
  -7  -6   2    9.00    1.20
   6   6  -2    0.50    1.00
   6   6  -2    0.30    1.20
   6   6  -2    0.40    1.40
   6   6  -2    1.30    1.10
  -6  -6   2   -0.40    0.70
  -6  -6   2    0.70    0.80
  -6  -6   2    1.00    0.80
   5   6  -2   16.00    1.80
   5   6  -2   17.80    2.00
   5   6  -2   16.70    1.40
   5   6  -2   18.50    1.80
  -5  -6   2   19.70    1.40
  -5  -6   2   16.20    1.40
  -5  -6   2   18.50    1.40
  -5  -6   2   17.30    1.00
   4   6  -2    1.00    1.00
   4   6  -2    0.90    0.80
   4   6  -2    1.10    0.90
   4   6  -2    1.40    1.20
  -4  -6   2    0.80    0.70
  -4  -6   2    0.30    0.30
  -4  -6   2    0.10    0.70
  -4  -6   2    1.00    0.60
  -4  -6   2    1.00    0.50
   3   6  -2  178.18    4.30
   3   6  -2  179.88    5.30
   3   6  -2  179.28    4.80
   3   6  -2  183.38    5.20
   3   6  -2  183.78    5.30
  -3  -6   2  176.08    4.80
  -3  -6   2  184.28    4.80
  -3  -6   2  179.08    4.60
  -3  -6   2  184.88    4.60
   2   6  -2   14.00    1.10
   2   6  -2   13.80    1.50
   2   6  -2   15.20    0.90
   2   6  -2   14.30    1.40
   2   6  -2   14.60    1.30
   2   6  -2   13.90    0.80
  -2  -6   2   16.10    0.90
  -2  -6   2   12.20    1.10
  -2  -6   2   16.70    1.70
  -2  -6   2   14.00    1.00
  -2  -6   2   15.50    1.00
  -2  -6   2   14.30    1.00
   1   6  -2    2.00    0.60
   1   6  -2    1.40    0.90
   1   6  -2    1.90    0.80
   1   6  -2    1.20    0.50
   1   6  -2    1.70    0.90
  -1  -6   2    1.50    0.80
  -1  -6   2    1.10    0.40
  -1  -6   2    1.70    0.60
  -1  -6   2    1.40    0.70
  -1  -6   2    1.10    0.60
   0   6  -2   65.09    1.70
   0   6  -2   69.49    2.20
   0   6  -2   70.29    2.40
   0   6  -2   72.29    2.10
   0   6  -2   72.99    2.40
   0   6  -2   69.29    1.70
   0   6  -2   72.29    2.60
   0  -6   2   74.59    1.90
   0  -6   2   72.79    2.40
   0  -6   2   75.09    2.30
   0  -6   2   74.49    2.70
   0  -6   2   67.39    2.00
  -1   6  -2  261.97    6.80
  -1   6  -2  269.27    6.00
  -1   6  -2  265.97    6.60
  -1   6  -2  279.47    6.20
  -1   6  -2  262.67    6.40
  -1   6  -2  259.97    6.50
   1  -6   2  269.87    6.20
   1  -6   2  263.97    6.50
   1  -6   2  279.07    6.70
  -2   6  -2   91.79    2.80
  -2   6  -2   92.69    2.90
  -2   6  -2   89.99    2.30
  -2   6  -2   92.69    2.70
  -2   6  -2   93.79    2.50
   2  -6   2   95.19    2.50
   2  -6   2   94.09    3.10
   2  -6   2   92.19    2.20
   2  -6   2   94.69    2.70
   2  -6   2   93.99    2.20
  -3   6  -2   53.39    2.00
  -3   6  -2   51.49    1.60
  -3   6  -2   51.19    2.00
  -3   6  -2   51.29    1.60
  -3   6  -2   49.99    1.80
   3  -6   2   51.89    1.60
   3  -6   2   52.89    1.90
  -4   6  -2   31.10    1.20
  -4   6  -2   30.80    1.50
  -4   6  -2   30.60    1.40
  -4   6  -2   32.00    1.60
  -4   6  -2   31.80    1.60
  -4   6  -2   30.10    1.20
   4  -6   2   29.20    1.20
   4  -6   2   31.90    1.40
  -5   6  -2   10.60    1.20
  -5   6  -2    8.10    0.80
  -5   6  -2    8.60    0.80
  -5   6  -2    8.60    1.00
  -5   6  -2   10.00    1.10
  -5   6  -2    9.60    0.80
  -5   6  -2    8.30    0.90
   5  -6   2    9.30    0.80
   5  -6   2    9.20    0.90
  -6   6  -2    1.00    0.90
  -6   6  -2    0.60    0.70
  -6   6  -2    0.10    0.50
  -6   6  -2   -0.30    0.50
  -6   6  -2    1.10    0.70
  -6   6  -2    1.20    0.80
  -6   6  -2    0.60    0.60
   6  -6   2    0.60    0.50
   6  -6   2    1.00    0.70
   6  -6   2    0.00    0.60
  -7   6  -2   66.69    2.70
  -7   6  -2   64.49    2.60
  -7   6  -2   66.39    2.60
  -7   6  -2   69.49    2.50
  -7   6  -2   67.79    2.60
  -7   6  -2   67.49    2.50
  -7   6  -2   70.69    2.40
   7  -6   2   68.79    2.30
   7  -6   2   64.39    2.90
   7  -6   2   63.09    2.80
  -8   6  -2   22.60    1.60
  -8   6  -2   22.60    1.40
  -8   6  -2   23.20    1.70
  -8   6  -2   23.60    1.70
  -8   6  -2   21.30    1.60
  -8   6  -2   21.10    1.70
  -8   6  -2   20.30    1.70
   8  -6   2   19.00    1.30
   8  -6   2   20.90    1.70
   8  -6   2   22.00    1.80
  -9   6  -2    9.40    1.30
  -9   6  -2    8.90    1.30
  -9   6  -2    7.60    1.20
  -9   6  -2    9.60    1.30
  -9   6  -2    8.30    1.00
   9  -6   2    8.30    1.40
   9  -6   2    9.40    1.60
   9  -6   2    7.10    1.20
   9  -6   2    8.10    1.00
 -10   6  -2   90.29    3.50
 -10   6  -2   96.99    3.60
 -10   6  -2   92.79    3.60
 -10   6  -2   91.69    3.20
 -10   6  -2   87.89    3.60
  10  -6   2   90.89    4.00
  10  -6   2   87.89    3.10
  10  -6   2   94.19    4.00
  10  -6   2   94.79    4.30
  10  -6   2   89.49    3.40
 -11   6  -2    0.40    0.90
 -11   6  -2    1.90    1.10
 -11   6  -2    1.00    0.80
 -11   6  -2    1.10    1.10
  11  -6   2   -0.10    1.30
  11  -6   2   -0.90    1.10
  11  -6   2    1.20    1.70
  11  -6   2    0.70    0.80
 -12   6  -2    5.00    1.20
 -12   6  -2    2.50    1.20
 -12   6  -2    6.10    1.40
 -12   6  -2    2.70    1.30
  12  -6   2    1.50    1.60
  12  -6   2    7.00    2.20
 -13   6  -2    5.30    1.60
 -13   6  -2    2.10    1.40
  13  -6   2    4.40    2.20
  13  -6   2   -0.40    1.90
  13  -6   2   10.80    2.50
  11   5  -2   -2.80    2.00
  11   5  -2    0.20    1.80
 -11  -5   2   -2.10    1.10
 -11  -5   2    0.60    1.00
  10   5  -2   13.80    2.20
  10   5  -2   12.00    2.60
  10   5  -2   11.40    1.80
  10   5  -2   14.30    2.40
 -10  -5   2   11.60    1.70
 -10  -5   2    9.70    1.50
   9   5  -2   31.80    2.30
   9   5  -2   29.10    3.10
   9   5  -2   35.80    2.80
   9   5  -2   32.00    2.90
  -9  -5   2   31.50    2.10
  -9  -5   2   33.50    2.30
  -9  -5   2   31.40    1.80
   8   5  -2   20.50    2.30
   8   5  -2   21.70    2.60
   8   5  -2   22.70    2.40
   8   5  -2   19.50    1.90
  -8  -5   2   23.40    1.80
  -8  -5   2   19.70    1.50
  -8  -5   2   22.20    1.70
  -8  -5   2   23.80    1.50
   7   5  -2   53.29    2.60
   7   5  -2   57.99    3.20
   7   5  -2   57.89    3.00
   7   5  -2   58.39    3.40
  -7  -5   2   60.99    2.30
  -7  -5   2   57.39    2.50
  -7  -5   2   62.49    2.50
  -7  -5   2   57.59    2.50
   6   5  -2   80.59    3.60
   6   5  -2   83.99    3.60
   6   5  -2   80.69    3.00
   6   5  -2   81.09    3.30
  -6  -5   2   79.09    2.90
  -6  -5   2   83.69    2.60
  -6  -5   2   82.89    2.90
  -6  -5   2   80.99    2.80
   5   5  -2   20.30    2.00
   5   5  -2   22.50    1.50
   5   5  -2   22.40    2.00
   5   5  -2   22.00    1.80
  -5  -5   2   21.40    1.50
  -5  -5   2   21.70    1.40
  -5  -5   2   23.40    0.90
  -5  -5   2   23.50    1.40
   4   5  -2   93.29    3.30
   4   5  -2   97.09    3.40
   4   5  -2   95.29    3.00
   4   5  -2   94.79    3.40
  -4  -5   2   93.89    2.50
  -4  -5   2   96.29    2.90
  -4  -5   2   95.19    2.90
  -4  -5   2   93.59    2.90
   3   5  -2    7.60    1.00
   3   5  -2    7.90    0.50
   3   5  -2    7.10    1.20
   3   5  -2    7.40    1.20
   3   5  -2    8.50    1.00
  -3  -5   2    8.50    0.50
  -3  -5   2    7.90    0.90
  -3  -5   2    8.10    1.00
  -3  -5   2    7.20    0.70
  -3  -5   2    8.00    0.80
  -3  -5   2    7.50    0.80
   2   5  -2  107.29    3.40
   2   5  -2  107.09    2.90
   2   5  -2  104.49    2.70
   2   5  -2  111.39    3.40
   2   5  -2  108.49    3.50
   2   5  -2  107.19    3.20
  -2  -5   2  107.59    3.10
  -2  -5   2  112.59    3.00
  -2  -5   2  106.59    3.00
  -2  -5   2  117.39    3.50
  -2  -5   2  108.09    2.90
  -2  -5   2  106.49    3.00
   1   5  -2   17.50    1.50
   1   5  -2   16.80    0.90
   1   5  -2   19.00    1.30
   1   5  -2   17.80    0.90
   1   5  -2   18.00    1.20
   1   5  -2   16.60    1.40
  -1  -5   2   17.10    0.80
  -1  -5   2   18.80    1.20
  -1  -5   2   17.10    1.20
  -1  -5   2   18.00    1.40
  -1  -5   2   17.40    1.00
   0   5  -2    2.30    0.30
   0   5  -2    3.00    0.60
   0   5  -2    1.50    0.70
   0   5  -2    1.70    0.70
   0   5  -2    3.70    0.50
   0   5  -2    3.40    0.70
   0  -5   2    1.50    0.70
   0  -5   2    2.10    0.30
   0  -5   2    1.70    0.60
   0  -5   2    2.00    0.50
   0  -5   2    2.70    0.70
  -1   5  -2  296.37    7.00
  -1   5  -2  296.57    7.20
  -1   5  -2  297.97    6.80
  -1   5  -2  295.47    7.10
  -1   5  -2  284.67    6.90
  -1   5  -2  286.07    6.50
   1  -5   2  306.27    7.00
   1  -5   2  299.87    6.80
   1  -5   2  302.77    7.20
  -2   5  -2   11.40    1.00
  -2   5  -2   10.00    1.00
  -2   5  -2   11.90    0.60
  -2   5  -2   11.30    0.80
  -2   5  -2   12.00    0.80
   2  -5   2   11.40    0.70
   2  -5   2   12.30    0.90
   2  -5   2   11.10    0.60
  -3   5  -2  433.16    9.80
  -3   5  -2  427.66    9.60
  -3   5  -2  442.56    9.90
  -3   5  -2  421.26    9.60
  -3   5  -2  417.26    9.90
  -3   5  -2  421.46   10.00
  -3   5  -2  414.66    9.60
   3  -5   2  435.36    9.80
   3  -5   2  421.16    9.60
  -4   5  -2    2.00    0.70
  -4   5  -2    1.80    0.50
  -4   5  -2    2.40    0.60
  -4   5  -2    1.30    0.50
  -4   5  -2    1.30    0.50
  -4   5  -2    1.90    0.50
  -4   5  -2    2.40    0.70
   4  -5   2    1.40    0.60
   4  -5   2    1.70    0.50
  -5   5  -2   94.09    3.00
  -5   5  -2   95.59    2.70
  -5   5  -2   99.39    3.00
  -5   5  -2   98.19    2.90
  -5   5  -2   97.79    2.80
  -5   5  -2   90.39    2.70
  -5   5  -2   95.69    2.90
   5  -5   2   96.89    2.70
  -6   5  -2   29.50    1.50
  -6   5  -2   27.50    1.30
  -6   5  -2   28.20    1.50
  -6   5  -2   28.70    1.40
  -6   5  -2   28.30    1.50
  -6   5  -2   30.80    1.60
  -6   5  -2   29.40    1.60
   6  -5   2   29.30    1.80
   6  -5   2   28.20    1.30
  -7   5  -2   16.90    1.40
  -7   5  -2   15.60    1.40
  -7   5  -2   20.60    1.50
  -7   5  -2   18.30    1.20
  -7   5  -2   17.60    1.30
  -7   5  -2   15.60    1.30
  -7   5  -2   16.70    1.40
   7  -5   2   18.50    1.10
   7  -5   2   19.40    1.70
  -8   5  -2    2.80    1.00
  -8   5  -2    4.40    0.80
  -8   5  -2    2.20    0.80
  -8   5  -2    1.90    0.90
  -8   5  -2    2.30    0.90
  -8   5  -2    2.90    0.90
   8  -5   2    2.50    1.10
   8  -5   2    2.50    0.80
   8  -5   2    2.50    0.90
   8  -5   2    2.60    1.00
  -9   5  -2   25.30    1.60
  -9   5  -2   25.20    1.90
  -9   5  -2   24.00    1.80
  -9   5  -2   30.20    2.00
  -9   5  -2   25.50    1.90
   9  -5   2   28.10    2.20
   9  -5   2   30.00    1.80
   9  -5   2   26.40    2.30
   9  -5   2   27.30    2.30
 -10   5  -2   12.60    1.60
 -10   5  -2   11.20    1.40
 -10   5  -2   10.40    1.40
 -10   5  -2   12.40    1.30
  10  -5   2   11.40    1.40
  10  -5   2   11.20    2.00
  10  -5   2    9.10    1.50
  10  -5   2   13.30    1.90
 -11   5  -2    7.70    1.40
 -11   5  -2    7.50    1.20
 -11   5  -2    6.70    1.30
 -11   5  -2    6.00    1.30
  11  -5   2    5.20    1.60
  11  -5   2    7.10    1.10
  11  -5   2    5.10    1.90
  11  -5   2    5.70    1.50
 -12   5  -2   15.70    1.80
 -12   5  -2   15.60    2.00
 -12   5  -2   12.70    1.70
 -12   5  -2   15.70    1.70
  12  -5   2   17.40    1.70
  12  -5   2   12.70    2.10
  12  -5   2   18.00    2.80
 -13   5  -2    8.10    1.60
 -13   5  -2    8.20    1.70
 -13   5  -2    9.40    1.40
  13  -5   2    9.90    2.60
  13  -5   2    5.60    2.20
  12   4  -2   -0.30    2.00
  12   4  -2    0.90    2.30
 -12  -4   2    0.50    1.30
 -12  -4   2    0.60    1.00
  11   4  -2    0.40    2.10
  11   4  -2    0.20    1.80
 -11  -4   2    0.10    1.10
 -11  -4   2    1.20    1.10
  10   4  -2   -0.70    1.80
  10   4  -2    1.00    1.60
  10   4  -2    0.40    1.10
 -10  -4   2   -0.20    1.00
 -10  -4   2    0.50    0.90
 -10  -4   2    1.00    1.00
   9   4  -2   -0.50    1.40
   9   4  -2   -0.30    1.70
   9   4  -2   -0.40    1.10
  -9  -4   2   -0.20    0.90
  -9  -4   2    1.10    0.90
  -9  -4   2    0.90    0.70
   8   4  -2   34.30    2.90
   8   4  -2   35.60    2.70
   8   4  -2   36.30    2.60
  -8  -4   2   37.50    1.80
  -8  -4   2   35.80    2.10
  -8  -4   2   36.00    2.00
   7   4  -2   49.40    3.00
   7   4  -2   47.20    2.80
   7   4  -2   52.49    2.80
  -7  -4   2   48.10    1.90
  -7  -4   2   46.90    2.10
  -7  -4   2   50.99    2.30
  -7  -4   2   43.50    2.10
   6   4  -2   20.50    2.00
   6   4  -2   20.90    1.80
   6   4  -2   21.60    2.10
  -6  -4   2   20.40    1.50
  -6  -4   2   22.10    1.20
  -6  -4   2   20.70    1.40
  -6  -4   2   20.90    1.30
   5   4  -2    2.50    1.00
   5   4  -2    2.00    1.10
   5   4  -2    1.70    0.90
  -5  -4   2    2.50    0.60
  -5  -4   2    2.30    0.20
  -5  -4   2    2.80    0.70
  -5  -4   2    1.20    0.60
   4   4  -2    1.60    0.80
   4   4  -2    1.50    0.90
   4   4  -2    1.30    1.00
  -4  -4   2    0.40    0.50
  -4  -4   2    2.00    0.60
  -4  -4   2    0.80    0.30
  -4  -4   2    1.30    0.60
  -4  -4   2    0.30    0.70
   3   4  -2   75.89    2.80
   3   4  -2   73.49    1.80
   3   4  -2   74.89    2.40
   3   4  -2   75.89    2.30
   3   4  -2   77.09    2.80
   3   4  -2   75.79    2.70
  -3  -4   2   73.89    2.30
  -3  -4   2   78.49    2.70
  -3  -4   2   74.39    2.30
  -3  -4   2   75.49    2.00
  -3  -4   2   76.29    2.30
  -3  -4   2   74.99    1.90
   2   4  -2   25.60    0.90
   2   4  -2   25.70    1.60
   2   4  -2   27.30    1.40
   2   4  -2   25.40    1.70
   2   4  -2   30.40    1.70
   2   4  -2   26.50    1.10
  -2  -4   2   25.60    1.10
  -2  -4   2   27.60    1.10
  -2  -4   2   28.30    1.60
  -2  -4   2   26.60    1.20
  -2  -4   2   25.30    0.90
  -2  -4   2   26.30    1.20
  -2  -4   2   27.10    1.30
   1   4  -2   26.80    1.20
   1   4  -2   25.80    0.80
   1   4  -2   25.40    1.00
   1   4  -2   26.80    1.40
   1   4  -2   26.90    1.20
   1   4  -2   24.60    0.90
   1   4  -2   26.20    1.30
  -1  -4   2   26.00    1.00
  -1  -4   2   25.30    0.90
  -1  -4   2   25.20    1.10
  -1  -4   2   26.50    1.30
  -1  -4   2   26.90    1.10
   0   4  -2  179.88    4.10
   0   4  -2  188.28    4.60
   0   4  -2  192.18    4.30
   0   4  -2  185.08    4.40
   0   4  -2  177.08    4.40
   0   4  -2  182.98    4.70
   0  -4   2  185.38    4.20
   0  -4   2  186.38    4.30
   0  -4   2  190.28    4.50
   0  -4   2  184.68    4.60
   0  -4   2  182.88    4.70
  -1   4  -2   17.50    0.50
  -1   4  -2   16.90    0.70
  -1   4  -2   15.40    0.90
  -1   4  -2   16.50    0.70
  -1   4  -2   15.40    0.90
  -1   4  -2   16.70    0.90
   1  -4   2   17.60    0.80
   1  -4   2   17.00    0.50
   1  -4   2   17.90    0.50
   1  -4   2   17.60    0.70
   1  -4   2   18.10    0.90
  -2   4  -2    0.40    0.30
  -2   4  -2    0.40    0.30
  -2   4  -2    1.30    0.30
  -2   4  -2    0.40    0.50
  -2   4  -2    0.00    0.50
  -2   4  -2   -0.30    0.40
   2  -4   2    0.50    0.20
   2  -4   2    0.60    0.30
   2  -4   2   -0.10    0.40
  -3   4  -2   -0.20    0.50
  -3   4  -2    0.70    0.40
  -3   4  -2    0.60    0.40
  -3   4  -2    0.50    0.60
  -3   4  -2    2.30    0.40
  -3   4  -2   -0.40    0.40
  -3   4  -2   -0.20    0.60
   3  -4   2   -0.30    0.40
   3  -4   2    0.10    0.40
  -4   4  -2   55.79    1.70
  -4   4  -2   56.69    1.90
  -4   4  -2   57.59    2.00
  -4   4  -2   53.99    1.90
  -4   4  -2   56.19    2.00
  -4   4  -2   53.89    1.80
  -4   4  -2   56.59    1.80
   4  -4   2   54.39    1.70
  -5   4  -2   23.70    1.10
  -5   4  -2   23.90    1.30
  -5   4  -2   24.60    1.30
  -5   4  -2   24.50    1.20
  -5   4  -2   25.30    1.30
  -5   4  -2   25.50    1.30
  -5   4  -2   24.70    1.30
   5  -4   2   24.40    1.10
   5  -4   2   24.10    1.50
  -6   4  -2   23.40    1.30
  -6   4  -2   23.70    1.30
  -6   4  -2   23.40    1.40
  -6   4  -2   24.80    1.40
  -6   4  -2   25.50    1.40
  -6   4  -2   22.40    1.30
  -6   4  -2   23.60    1.20
   6  -4   2   24.30    1.50
  -7   4  -2    3.70    0.80
  -7   4  -2    4.80    0.90
  -7   4  -2    5.10    1.00
  -7   4  -2    3.70    0.80
  -7   4  -2    4.40    0.90
  -7   4  -2    5.80    0.90
  -7   4  -2    5.80    0.80
   7  -4   2    3.70    0.90
   7  -4   2    4.10    1.10
  -8   4  -2   23.10    1.70
  -8   4  -2   27.60    1.80
  -8   4  -2   26.30    1.50
  -8   4  -2   27.50    1.80
  -8   4  -2   26.40    1.70
   8  -4   2   25.50    1.90
   8  -4   2   26.50    2.10
   8  -4   2   25.90    2.20
  -9   4  -2   14.30    1.20
  -9   4  -2   13.50    1.50
  -9   4  -2   14.60    1.50
  -9   4  -2   14.90    1.50
   9  -4   2   11.70    1.90
   9  -4   2   14.80    1.40
   9  -4   2   13.40    1.60
   9  -4   2   14.50    1.80
 -10   4  -2    1.50    1.00
 -10   4  -2    1.10    0.80
 -10   4  -2    0.40    1.00
 -10   4  -2    0.90    1.00
  10  -4   2    1.20    1.30
  10  -4   2    0.50    1.00
  10  -4   2    0.60    1.50
 -11   4  -2   -0.30    1.00
 -11   4  -2    0.80    0.80
 -11   4  -2   -2.70    0.90
 -11   4  -2    1.30    0.90
  11  -4   2   -2.00    1.00
  11  -4   2    0.90    1.70
  11  -4   2   -1.00    1.30
 -12   4  -2    1.90    1.20
 -12   4  -2    0.20    1.00
 -12   4  -2    3.30    1.00
  12  -4   2   -1.80    1.50
  12  -4   2    1.80    1.90
 -13   4  -2    1.80    1.30
 -13   4  -2    3.00    1.00
 -13   4  -2    2.70    1.30
  13  -4   2    0.80    2.40
  13  -4   2   -3.20    1.80
  12   3  -2   -1.60    1.80
  12   3  -2   -0.50    2.20
 -12  -3   2   -1.10    1.20
 -12  -3   2    0.30    1.00
  11   3  -2    0.00    1.70
  11   3  -2   -2.20    1.90
  11   3  -2    0.20    1.30
 -11  -3   2    1.30    1.10
 -11  -3   2    1.60    1.20
  10   3  -2   -1.00    1.10
  10   3  -2    2.00    1.90
  10   3  -2    0.50    1.60
 -10  -3   2   -0.50    1.00
 -10  -3   2    0.40    0.90
 -10  -3   2   -0.40    0.70
   9   3  -2    7.00    1.50
   9   3  -2    6.70    1.90
   9   3  -2    7.70    1.80
  -9  -3   2    6.90    1.00
  -9  -3   2    7.10    1.30
  -9  -3   2   11.10    1.30
   8   3  -2    3.20    1.70
   8   3  -2    0.50    1.10
   8   3  -2    0.70    1.30
  -8  -3   2    1.80    0.80
  -8  -3   2    1.30    0.70
  -8  -3   2    2.30    1.00
   7   3  -2    2.70    1.30
   7   3  -2    4.00    1.10
   7   3  -2    3.90    1.60
  -7  -3   2    2.90    0.90
  -7  -3   2    3.20    0.70
  -7  -3   2    3.40    1.00
  -7  -3   2    3.00    0.80
   6   3  -2    1.50    1.10
   6   3  -2    2.40    1.00
   6   3  -2    0.80    1.20
  -6  -3   2    2.10    0.80
  -6  -3   2    2.10    0.70
  -6  -3   2    2.00    0.70
  -6  -3   2    2.20    0.80
  -6  -3   2    2.20    0.60
   5   3  -2   15.50    1.60
   5   3  -2   14.40    1.50
   5   3  -2   14.90    1.60
  -5  -3   2   15.80    0.90
  -5  -3   2   14.40    1.00
  -5  -3   2   15.60    1.10
  -5  -3   2   15.10    1.10
  -5  -3   2   13.80    1.10
   4   3  -2   39.90    2.10
   4   3  -2   38.00    2.00
   4   3  -2   40.60    2.00
   4   3  -2   40.90    1.50
  -4  -3   2   37.00    1.50
  -4  -3   2   37.00    1.00
  -4  -3   2   39.10    1.50
  -4  -3   2   36.10    1.80
  -4  -3   2   36.10    1.50
  -4  -3   2   36.90    1.50
   3   3  -2   19.70    1.60
   3   3  -2   16.40    0.60
   3   3  -2   17.60    1.50
   3   3  -2   16.70    1.00
   3   3  -2   18.50    1.50
  -3  -3   2   20.20    1.40
  -3  -3   2   17.30    1.00
  -3  -3   2   16.70    0.70
  -3  -3   2   16.20    1.00
  -3  -3   2   16.10    0.90
  -3  -3   2   15.40    1.00
   2   3  -2  197.48    4.60
   2   3  -2  195.08    4.80
   2   3  -2  193.98    4.40
   2   3  -2  190.28    5.00
   2   3  -2  193.08    4.90
   2   3  -2  186.48    4.90
  -2  -3   2  196.58    5.00
  -2  -3   2  190.58    4.50
  -2  -3   2  199.68    4.70
  -2  -3   2  197.78    4.40
  -2  -3   2  194.78    4.60
  -2  -3   2  191.68    4.60
  -2  -3   2  194.38    4.50
  -2  -3   2  199.18    4.60
   1   3  -2  127.19    3.40
   1   3  -2  124.99    3.00
   1   3  -2  125.59    3.40
   1   3  -2  123.09    3.20
   1   3  -2  124.79    3.00
   1   3  -2  127.09    3.20
  -1  -3   2  125.29    3.10
  -1  -3   2  126.39    3.00
  -1  -3   2  125.29    3.10
  -1  -3   2  134.09    3.40
  -1  -3   2  122.19    3.00
  -1  -3   2  127.99    3.10
   0   3  -2  221.08    5.10
   0   3  -2  230.88    5.30
   0   3  -2  232.18    5.40
   0   3  -2  226.78    5.50
   0   3  -2  223.98    5.30
   0   3  -2  232.98    5.20
   0  -3   2  233.28    5.20
   0  -3   2  234.48    5.50
   0  -3   2  232.18    5.30
   0  -3   2  231.28    5.30
  -1   3  -2   27.00    0.90
  -1   3  -2   25.60    0.90
  -1   3  -2   26.50    0.90
  -1   3  -2   25.70    0.70
  -1   3  -2   27.30    1.00
  -1   3  -2   24.40    1.00
   1  -3   2   27.20    0.80
   1  -3   2   26.70    0.80
   1  -3   2   26.10    0.70
   1  -3   2   24.60    1.00
   1  -3   2   25.50    0.80
  -2   3  -2   61.19    1.60
  -2   3  -2   60.79    1.60
  -2   3  -2   61.49    1.70
  -2   3  -2   58.59    1.80
  -2   3  -2   56.39    1.60
  -2   3  -2   59.59    1.60
  -2   3  -2   58.89    1.80
  -2   3  -2   58.59    1.70
   2  -3   2   59.49    1.50
   2  -3   2   60.49    1.60
  -3   3  -2   16.20    0.90
  -3   3  -2   14.80    0.80
  -3   3  -2   14.80    0.90
  -3   3  -2   15.10    0.80
  -3   3  -2   17.20    0.80
  -3   3  -2   16.20    0.80
  -3   3  -2   14.40    0.90
   3  -3   2   16.70    0.80
  -4   3  -2   18.50    1.10
  -4   3  -2   20.40    1.10
  -4   3  -2   19.70    1.00
  -4   3  -2   17.90    1.10
  -4   3  -2   17.70    1.00
  -4   3  -2   18.60    1.10
  -4   3  -2   18.30    1.00
   4  -3   2   17.90    1.20
  -5   3  -2    2.20    0.60
  -5   3  -2    2.80    0.60
  -5   3  -2    2.50    0.60
  -5   3  -2    3.50    0.70
  -5   3  -2    2.70    0.60
  -5   3  -2    1.60    0.50
  -5   3  -2    2.60    0.60
   5  -3   2    3.20    0.70
  -6   3  -2    4.60    0.70
  -6   3  -2    6.10    0.70
  -6   3  -2    4.90    0.80
  -6   3  -2    5.00    0.80
  -6   3  -2    4.50    0.70
  -6   3  -2    6.20    0.90
  -6   3  -2    6.10    0.80
   6  -3   2    5.60    0.90
   6  -3   2    3.90    0.70
  -7   3  -2    1.20    0.80
  -7   3  -2    1.90    0.80
  -7   3  -2    2.90    0.70
  -7   3  -2    3.00    0.80
  -7   3  -2    2.20    0.80
  -7   3  -2    4.00    0.80
   7  -3   2    2.50    1.20
   7  -3   2    3.70    1.00
   7  -3   2    2.20    0.80
  -8   3  -2   -1.10    0.80
  -8   3  -2    0.50    0.80
  -8   3  -2    0.10    0.60
  -8   3  -2    0.60    0.70
   8  -3   2    0.10    0.80
   8  -3   2    1.00    1.30
   8  -3   2   -0.10    1.00
  -9   3  -2   18.40    1.40
  -9   3  -2   20.50    1.70
  -9   3  -2   19.40    1.60
  -9   3  -2   20.10    1.80
   9  -3   2   20.20    1.40
   9  -3   2   16.40    1.70
   9  -3   2   18.60    2.00
   9  -3   2   21.50    2.40
 -10   3  -2    1.70    1.10
 -10   3  -2    1.00    1.10
 -10   3  -2    0.20    0.80
 -10   3  -2    1.30    0.80
  10  -3   2   -0.10    1.00
  10  -3   2    0.90    1.70
  10  -3   2    2.20    1.30
 -11   3  -2   -1.20    1.00
 -11   3  -2    0.00    0.80
 -11   3  -2   -0.60    0.80
  11  -3   2   -0.80    1.70
  11  -3   2   -2.40    1.00
  11  -3   2   -1.60    1.40
 -12   3  -2    4.20    1.10
 -12   3  -2    4.20    1.30
 -12   3  -2    2.70    1.20
  12  -3   2    1.90    2.20
  12  -3   2    0.50    1.80
 -13   3  -2    0.70    1.10
 -13   3  -2    1.30    1.30
 -13   3  -2    1.00    1.10
  13  -3   2   -1.40    2.00
  13  -3   2   -5.60    1.70
  12   2  -2    0.60    2.20
  12   2  -2    0.70    1.90
 -12  -2   2    2.20    1.20
 -12  -2   2    2.00    1.30
  11   2  -2   -0.80    1.20
  11   2  -2    2.30    2.00
  11   2  -2    2.40    1.70
 -11  -2   2    1.60    1.00
 -11  -2   2    0.60    1.10
  10   2  -2    1.10    1.30
  10   2  -2    1.40    1.60
  10   2  -2    1.60    1.70
 -10  -2   2    0.90    0.90
 -10  -2   2    0.90    0.70
 -10  -2   2   -0.10    1.00
   9   2  -2   24.20    2.70
   9   2  -2   23.60    2.40
   9   2  -2   26.70    2.70
  -9  -2   2   25.00    1.90
  -9  -2   2   29.30    1.90
  -9  -2   2   28.90    1.60
  -9  -2   2   28.40    2.00
   8   2  -2   -0.50    1.10
   8   2  -2   -0.10    1.20
   8   2  -2    0.40    1.40
  -8  -2   2   -0.80    0.90
  -8  -2   2    0.60    0.70
  -8  -2   2   -0.10    0.80
  -8  -2   2    0.00    0.60
   7   2  -2   22.50    2.10
   7   2  -2   20.60    1.90
   7   2  -2   20.00    2.20
  -7  -2   2   19.60    1.30
  -7  -2   2   21.00    1.40
  -7  -2   2   19.90    1.50
  -7  -2   2   22.60    1.60
   6   2  -2    6.90    1.10
   6   2  -2   10.40    1.50
   6   2  -2    8.30    1.30
  -6  -2   2    7.90    1.00
  -6  -2   2    9.70    0.90
  -6  -2   2    9.10    0.90
  -6  -2   2    9.80    1.00
   5   2  -2   20.40    1.60
   5   2  -2   21.30    1.70
   5   2  -2   21.00    0.60
   5   2  -2   21.20    0.60
   5   2  -2   21.70    1.60
  -5  -2   2   20.90    1.30
  -5  -2   2   21.90    1.10
  -5  -2   2   20.10    1.40
  -5  -2   2   23.00    1.10
  -5  -2   2   19.70    1.20
  -5  -2   2   21.10    1.20
   4   2  -2   86.49    2.00
   4   2  -2   88.39    3.10
   4   2  -2   88.29    3.00
   4   2  -2   85.49    2.10
   4   2  -2   87.49    3.10
   4   2  -2   91.09    2.50
  -4  -2   2   89.69    2.60
  -4  -2   2   89.59    2.50
  -4  -2   2   88.99    2.40
  -4  -2   2   91.79    2.60
  -4  -2   2   91.89    2.90
  -4  -2   2   85.49    2.60
   3   2  -2    2.80    0.80
   3   2  -2    1.50    0.80
   3   2  -2    2.20    0.20
   3   2  -2    1.90    0.50
   3   2  -2    1.20    0.60
  -3  -2   2    1.20    0.50
  -3  -2   2    2.00    0.20
  -3  -2   2    1.00    0.50
  -3  -2   2    1.50    0.60
  -3  -2   2    1.80    0.50
  -3  -2   2    2.20    0.50
   2   2  -2   17.30    1.00
   2   2  -2   17.80    0.80
   2   2  -2   17.30    1.00
   2   2  -2   17.30    1.00
   2   2  -2   17.90    0.60
  -2  -2   2   15.70    0.80
  -2  -2   2   17.60    0.80
  -2  -2   2   17.90    1.00
  -2  -2   2   18.10    0.80
  -2  -2   2   17.10    0.80
  -2  -2   2   17.20    0.80
  -2  -2   2   18.10    0.60
   1   2  -2   67.09    1.70
   1   2  -2   67.19    1.90
   1   2  -2   70.09    2.00
   1   2  -2   67.09    1.70
   1   2  -2   74.49    1.90
   1   2  -2   67.29    1.70
   1   2  -2   69.79    1.80
   1   2  -2   69.19    2.00
   1   2  -2   67.59    1.70
  -1  -2   2   66.99    1.70
  -1  -2   2   68.39    2.00
  -1  -2   2   66.49    1.80
  -1  -2   2   67.39    1.70
  -1  -2   2   67.99    1.80
  -1  -2   2   67.49    1.80
  -1  -2   2   67.19    1.80
   0   2  -2 1335.57   28.10
   0   2  -2 1272.27   28.10
   0   2  -2 1302.67   29.00
   0   2  -2 1291.57   28.70
   0   2  -2 1255.77   28.70
   0   2  -2 1276.07   28.40
   0   2  -2 1243.28   28.50
   0   2  -2 1245.08   28.80
   0  -2   2 1314.17   28.20
   0  -2   2 1333.67   28.70
   0  -2   2 1284.17   28.70
   0  -2   2 1282.07   28.20
   0  -2   2 1348.57   28.10
   0  -2   2 1296.37   28.50
   0  -2   2 1318.97   28.00
   0  -2   2 1313.57   28.70
   0  -2   2 1296.57   28.10
  -1   2  -2   11.80    0.50
  -1   2  -2   12.10    0.40
  -1   2  -2   12.80    0.60
  -1   2  -2   13.80    0.60
  -1   2  -2   11.90    0.60
  -1   2  -2   12.50    0.70
   1  -2   2   12.30    0.60
   1  -2   2   11.00    0.70
   1  -2   2   12.10    0.50
   1  -2   2   12.10    0.60
   1  -2   2   12.90    0.60
   1  -2   2   10.80    0.60
   1  -2   2   12.70    0.50
   1  -2   2   12.80    0.50
   1  -2   2   12.70    0.60
   1  -2   2   13.00    0.50
  -2   2  -2  284.27    6.50
  -2   2  -2  274.37    6.50
  -2   2  -2  287.57    6.50
  -2   2  -2  289.67    6.50
  -2   2  -2  282.97    6.50
  -2   2  -2  288.27    6.40
  -2   2  -2  281.27    6.50
   2  -2   2  291.07    6.50
   2  -2   2  301.57    6.50
  -3   2  -2   13.60    0.80
  -3   2  -2   14.30    0.80
  -3   2  -2   13.40    0.70
  -3   2  -2   14.10    0.70
  -3   2  -2   13.20    0.70
  -3   2  -2   14.10    0.80
  -3   2  -2   14.10    0.80
   3  -2   2   13.80    0.90
  -4   2  -2  478.75   10.90
  -4   2  -2  481.55   10.80
  -4   2  -2  473.95   10.90
  -4   2  -2  475.55   10.90
  -4   2  -2  474.55   10.80
  -4   2  -2  482.05   10.90
  -4   2  -2  480.35   10.90
   4  -2   2  484.65   11.10
   4  -2   2  470.05   11.00
  -5   2  -2  203.28    5.00
  -5   2  -2  189.78    5.00
  -5   2  -2  192.98    4.90
  -5   2  -2  189.18    5.00
  -5   2  -2  202.68    5.00
  -5   2  -2  195.78    4.80
   5  -2   2  198.68    5.20
   5  -2   2  197.78    5.20
  -6   2  -2    1.00    0.60
  -6   2  -2    0.60    0.50
  -6   2  -2    1.30    0.70
  -6   2  -2    0.70    0.50
  -6   2  -2    1.00    0.60
   6  -2   2    0.90    0.70
   6  -2   2    0.10    0.90
   6  -2   2    0.50    0.60
  -7   2  -2    3.80    0.70
  -7   2  -2    5.20    0.80
  -7   2  -2    4.70    0.80
  -7   2  -2    4.10    0.90
  -7   2  -2    4.00    0.90
   7  -2   2    4.70    1.10
   7  -2   2    5.40    1.00
   7  -2   2    4.20    1.30
  -8   2  -2   45.90    2.00
  -8   2  -2   46.20    2.20
  -8   2  -2   44.00    2.00
  -8   2  -2   44.70    2.20
   8  -2   2   45.30    2.30
   8  -2   2   45.70    2.50
   8  -2   2   46.40    2.80
  -9   2  -2   47.30    2.40
  -9   2  -2   50.19    2.50
  -9   2  -2   52.69    2.30
  -9   2  -2   54.59    2.40
   9  -2   2   50.09    2.80
   9  -2   2   48.00    2.70
   9  -2   2   52.09    3.20
 -10   2  -2    1.90    1.00
 -10   2  -2   -0.40    0.70
 -10   2  -2    1.10    0.90
 -10   2  -2    0.40    1.00
  10  -2   2   -0.80    1.20
  10  -2   2   -0.20    1.10
  10  -2   2   -0.50    1.60
 -11   2  -2    0.30    0.80
 -11   2  -2   -0.80    0.80
 -11   2  -2    0.30    1.00
  11  -2   2   -1.60    1.40
  11  -2   2    0.10    1.70
  11  -2   2   -2.30    1.10
 -12   2  -2    0.60    1.00
 -12   2  -2    1.10    1.20
 -12   2  -2   -0.20    0.80
  12  -2   2   -4.70    1.60
  12  -2   2   -4.20    1.50
 -13   2  -2    4.60    1.30
 -13   2  -2    6.70    1.50
 -13   2  -2    5.20    1.70
  13  -2   2    6.90    2.60
  13  -2   2    1.10    2.10
  13  -2   2    5.80    2.80
  13   1  -2   23.20    3.60
  13   1  -2   22.90    3.10
 -13  -1   2   26.10    2.20
 -13  -1   2   25.00    2.60
  12   1  -2   -0.60    2.10
  12   1  -2    0.80    1.90
 -12  -1   2    4.50    1.20
 -12  -1   2    2.20    1.30
  11   1  -2    0.90    1.40
  11   1  -2    0.70    1.70
  11   1  -2    1.40    1.90
 -11  -1   2    1.80    1.10
 -11  -1   2    1.70    1.00
 -11  -1   2    3.60    0.90
  10   1  -2    0.70    1.20
  10   1  -2   -1.50    1.40
  10   1  -2   -0.30    1.50
 -10  -1   2    0.10    0.80
 -10  -1   2   -1.00    1.00
 -10  -1   2    0.90    1.00
 -10  -1   2    0.50    0.70
   9   1  -2    2.90    1.30
   9   1  -2    3.20    1.70
   9   1  -2    0.60    1.30
  -9  -1   2    2.60    1.10
  -9  -1   2    2.40    1.00
  -9  -1   2    3.20    0.90
  -9  -1   2    2.60    0.80
   8   1  -2    1.60    1.50
   8   1  -2    1.30    1.00
   8   1  -2    0.30    1.20
  -8  -1   2    1.50    0.90
  -8  -1   2    0.60    0.70
  -8  -1   2    0.50    0.90
  -8  -1   2    0.90    0.60
   7   1  -2   90.59    3.50
   7   1  -2   88.19    3.70
   7   1  -2   92.19    3.70
  -7  -1   2   91.69    2.90
  -7  -1   2   89.49    2.80
  -7  -1   2   87.49    3.10
  -7  -1   2   89.59    3.10
   6   1  -2   72.89    2.20
   6   1  -2   75.59    3.10
   6   1  -2   75.69    3.00
   6   1  -2   76.79    3.00
  -6  -1   2   79.19    2.60
  -6  -1   2   78.09    2.40
  -6  -1   2   79.29    2.40
  -6  -1   2   76.29    2.60
   5   1  -2  752.62   17.30
   5   1  -2  747.23   16.70
   5   1  -2  763.52   17.40
   5   1  -2  733.53   17.40
   5   1  -2  759.22   16.30
  -5  -1   2  736.43   16.70
  -5  -1   2  753.92   16.60
  -5  -1   2  745.93   17.20
  -5  -1   2  745.53   16.90
  -5  -1   2  731.63   16.90
   4   1  -2  468.95   10.50
   4   1  -2  471.65   11.00
   4   1  -2  471.45   11.00
   4   1  -2  466.45   10.20
   4   1  -2  455.15   11.00
  -4  -1   2  474.45   10.40
  -4  -1   2  463.95   10.90
  -4  -1   2  451.95   10.40
  -4  -1   2  464.65   10.50
  -4  -1   2  463.15   10.60
  -4  -1   2  454.95   10.60
   3   1  -2  650.93   14.70
   3   1  -2  658.93   15.10
   3   1  -2  667.83   15.10
   3   1  -2  680.33   15.10
  -3  -1   2  664.73   14.80
  -3  -1   2  685.33   15.10
  -3  -1   2  663.43   14.70
  -3  -1   2  664.43   14.70
  -3  -1   2  678.83   14.90
  -3  -1   2  666.93   14.80
   2   1  -2  315.17    7.10
   2   1  -2  316.97    7.40
   2   1  -2  328.07    7.40
   2   1  -2  311.77    7.10
  -2  -1   2  313.87    7.10
  -2  -1   2  321.97    7.20
  -2  -1   2  318.07    7.40
  -2  -1   2  314.37    7.20
  -2  -1   2  320.07    7.10
  -2  -1   2  324.07    7.00
   1   1  -2   68.99    1.70
   1   1  -2   66.59    1.60
   1   1  -2   70.59    1.70
   1   1  -2   68.39    1.90
   1   1  -2   69.39    1.60
   1   1  -2   64.39    1.60
   1   1  -2   71.09    1.90
  -1  -1   2   64.69    1.60
  -1  -1   2   70.19    1.90
  -1  -1   2   67.79    1.70
  -1  -1   2   65.79    1.60
  -1  -1   2   70.29    1.70
  -1  -1   2   68.39    1.60
  -1  -1   2   67.79    1.90
   0   1  -2  414.36    9.10
   0   1  -2  421.26    9.00
   0   1  -2  358.66    9.00
   0   1  -2  457.95    9.10
   0   1  -2  345.77    9.00
   0   1  -2  440.56    9.10
   0   1  -2  440.16    9.10
   0  -1   2  383.56    9.00
   0  -1   2  443.46    9.00
   0  -1   2  428.86    9.00
  -1   1  -2    6.10    0.40
  -1   1  -2    5.50    0.30
  -1   1  -2    4.90    0.40
  -1   1  -2    4.40    0.40
  -1   1  -2    5.10    0.40
  -1   1  -2    5.80    0.40
  -1   1  -2    6.00    0.40
   1  -1   2    5.50    0.40
   1  -1   2    5.50    0.40
   1  -1   2    4.20    0.50
   1  -1   2    5.10    0.30
   1  -1   2    5.40    0.40
   1  -1   2    5.80    0.40
   1  -1   2    5.50    0.30
   1  -1   2    5.60    0.30
   1  -1   2    4.90    0.40
  -2   1  -2  126.69    3.10
  -2   1  -2  128.99    3.10
  -2   1  -2  131.19    3.10
  -2   1  -2  127.89    3.10
  -2   1  -2  126.79    3.00
  -2   1  -2  128.39    3.10
  -2   1  -2  125.09    3.00
   2  -1   2  131.69    3.10
   2  -1   2  128.19    3.00
   2  -1   2  123.29    3.00
  -3   1  -2  257.27    6.00
  -3   1  -2  255.17    6.00
  -3   1  -2  263.87    6.10
  -3   1  -2  253.97    6.00
  -3   1  -2  263.77    6.00
  -3   1  -2  264.27    6.10
  -3   1  -2  256.27    5.90
   3  -1   2  266.07    6.10
   3  -1   2  258.77    6.10
   3  -1   2  258.97    6.30
  -4   1  -2 1214.28   26.20
  -4   1  -2 1192.68   26.30
  -4   1  -2 1199.28   26.20
  -4   1  -2 1173.68   26.00
  -4   1  -2 1197.78   26.10
  -4   1  -2 1178.08   26.20
   4  -1   2 1190.98   26.30
   4  -1   2 1195.78   26.30
   4  -1   2 1168.98   26.50
  -5   1  -2   37.40    1.60
  -5   1  -2   36.90    1.60
  -5   1  -2   37.70    1.50
  -5   1  -2   36.50    1.60
  -5   1  -2   39.00    1.50
  -5   1  -2   37.50    1.30
   5  -1   2   37.80    2.00
   5  -1   2   36.40    1.60
   5  -1   2   38.80    1.80
  -6   1  -2    2.00    0.60
  -6   1  -2    1.70    0.60
  -6   1  -2    2.00    0.70
  -6   1  -2    0.80    0.70
  -6   1  -2    2.80    0.50
  -6   1  -2    2.00    0.60
   6  -1   2    1.90    0.70
   6  -1   2    1.50    1.00
   6  -1   2    2.40    0.80
  -7   1  -2   10.70    1.20
  -7   1  -2   12.80    1.10
  -7   1  -2    8.90    1.10
  -7   1  -2   10.90    1.10
   7  -1   2   11.00    1.20
   7  -1   2   10.50    1.40
   7  -1   2   12.50    1.70
  -8   1  -2   19.00    1.40
  -8   1  -2   20.40    1.40
  -8   1  -2   18.50    1.60
  -8   1  -2   18.10    1.60
   8  -1   2   21.90    2.20
   8  -1   2   17.90    1.90
   8  -1   2   20.40    1.80
  -9   1  -2   25.40    1.90
  -9   1  -2   29.80    2.00
  -9   1  -2   24.00    1.70
  -9   1  -2   27.80    1.70
   9  -1   2   23.80    2.20
   9  -1   2   25.10    2.60
   9  -1   2   25.90    2.40
 -10   1  -2   -0.70    0.90
 -10   1  -2    1.00    0.80
 -10   1  -2    0.30    0.70
  10  -1   2    0.90    1.70
  10  -1   2   -0.30    1.40
  10  -1   2    0.10    1.10
 -11   1  -2    0.90    1.10
 -11   1  -2    0.20    0.80
 -11   1  -2    1.20    0.90
  11  -1   2    0.30    1.90
  11  -1   2   -0.70    1.50
 -12   1  -2    0.80    1.00
 -12   1  -2    1.10    0.90
 -12   1  -2    0.10    1.20
  12  -1   2   -2.70    1.80
  12  -1   2   -3.00    1.60
 -13   1  -2   28.50    2.20
 -13   1  -2   35.60    2.40
 -13   1  -2   26.90    2.60
  13  -1   2   20.60    2.90
  13  -1   2   35.30    4.20
  13  -1   2   28.60    3.70
  13   0  -2   -2.10    1.70
  13   0  -2   -5.60    2.20
 -13   0   2    0.50    1.10
 -13   0   2    1.50    1.30
  12   0  -2   -3.00    1.60
  12   0  -2   -2.20    1.70
  12   0  -2    0.50    1.90
 -12   0   2    0.00    0.80
 -12   0   2   -2.10    1.10
  11   0  -2    8.20    1.80
  11   0  -2    9.70    2.00
  11   0  -2   12.90    2.50
 -11   0   2   13.80    1.40
 -11   0   2    8.20    1.50
 -11   0   2   10.90    1.60
 -11   0   2   10.30    1.30
  10   0  -2    1.10    1.70
  10   0  -2   -1.30    1.20
  10   0  -2    0.10    1.50
 -10   0   2    0.40    0.80
 -10   0   2   -1.10    0.90
 -10   0   2    0.40    0.70
 -10   0   2   -1.70    1.00
   9   0  -2   24.00    2.60
   9   0  -2   15.80    2.00
   9   0  -2   15.30    1.80
  -9   0   2   19.00    1.70
  -9   0   2   17.70    1.60
  -9   0   2   18.20    1.30
  -9   0   2   17.10    1.40
   8   0  -2   10.20    1.60
   8   0  -2   14.00    2.00
   8   0  -2   10.00    1.50
  -8   0   2    8.60    1.20
  -8   0   2   10.90    1.10
  -8   0   2   10.90    1.30
  -8   0   2   12.30    1.10
   7   0  -2    1.20    0.30
   7   0  -2    0.50    0.30
   7   0  -2    1.70    1.10
   7   0  -2    0.70    0.90
   7   0  -2    1.20    0.90
  -7   0   2    0.60    0.60
  -7   0   2    0.60    0.60
  -7   0   2    0.10    0.70
  -7   0   2    1.60    0.80
   6   0  -2  101.59    3.40
   6   0  -2  101.69    2.40
   6   0  -2   96.59    2.40
   6   0  -2  103.09    3.50
   6   0  -2   99.29    3.60
  -6   0   2  100.49    2.90
  -6   0   2  100.59    3.10
  -6   0   2   95.89    3.10
  -6   0   2  100.09    2.90
   5   0  -2  149.59    4.40
   5   0  -2  149.69    3.50
   5   0  -2  156.98    4.50
  -5   0   2  148.19    3.80
  -5   0   2  149.49    4.00
  -5   0   2  151.48    4.10
  -5   0   2  149.39    4.30
  -5   0   2  150.08    3.80
   4   0  -2   58.79    1.50
   4   0  -2   63.89    2.30
   4   0  -2   60.79    2.30
  -4   0   2   60.99    2.20
  -4   0   2   61.89    1.80
  -4   0   2   60.99    2.00
  -4   0   2   60.59    1.80
  -4   0   2   59.59    2.00
   3   0  -2    1.80    0.50
   3   0  -2    1.90    0.30
   3   0  -2    1.80    0.30
   3   0  -2    2.00    0.60
   3   0  -2    1.30    0.20
  -3   0   2    1.70    0.30
  -3   0   2    1.30    0.50
  -3   0   2    1.50    0.30
  -3   0   2    1.10    0.40
  -3   0   2    1.30    0.40
   2   0  -2 9999.00  209.18
   2   0  -2 9427.86  210.88
   2   0  -2 9783.82  210.38
   2   0  -2 9780.92  209.18
  -2   0   2 9862.71  210.08
  -2   0   2 9505.55  209.68
  -2   0   2 9379.86  211.18
  -2   0   2 9790.22  209.08
  -2   0   2 9508.75  209.58
   1   0  -2  433.76    9.60
   1   0  -2  461.35    9.60
   1   0  -2  441.26    9.60
   1   0  -2  410.16    9.60
   1   0  -2  438.16    9.80
   1   0  -2  457.25    9.70
   1   0  -2  459.95    9.70
   1   0  -2  454.05    9.80
   1   0  -2  452.35    9.80
   1   0  -2  425.16    9.60
  -1   0   2  431.16    9.80
  -1   0   2  442.06    9.60
  -1   0   2  456.25    9.60
  -1   0   2  452.25    9.80
  -1   0   2  435.86    9.70
  -1   0   2  448.06    9.60
  -1   0   2  388.06    9.60
  -1   0   2  452.45    9.80
  -1   0   2  457.55    9.60
  -1   0   2  448.96    9.60
   0   0   2    0.00    0.10
  -1   0  -2    0.30    0.20
  -1   0  -2    2.00    0.40
  -1   0  -2    0.90    0.20
  -1   0  -2    0.20    0.20
  -1   0  -2    0.40    0.10
  -1   0  -2    0.80    0.20
  -1   0  -2    0.90    0.20
  -1   0  -2    0.60    0.10
   1   0   2    0.30    0.20
   1   0   2    0.70    0.20
   1   0   2    1.50    0.20
   1   0   2    0.90    0.20
   1   0   2    1.00    0.40
   1   0   2    0.90    0.30
   1   0   2    1.00    0.10
   1   0   2    1.40    0.20
   1   0   2    0.60    0.10
  -2   0  -2    3.20    0.40
  -2   0  -2    3.50    0.40
  -2   0  -2    2.70    0.30
  -2   0  -2    3.10    0.40
  -2   0  -2    3.30    0.40
  -2   0  -2    3.40    0.40
  -2   0  -2    3.10    0.30
   2   0   2    3.30    0.30
   2   0   2    3.20    0.30
   2   0   2    3.60    0.30
   2   0   2    3.30    0.40
   2   0   2    3.00    0.30
   2   0   2    3.70    0.60
  -3   0  -2   36.40    1.30
  -3   0  -2   39.30    1.30
  -3   0  -2   37.70    1.30
  -3   0  -2   38.20    1.30
  -3   0  -2   38.10    1.30
  -3   0  -2   37.50    1.10
   3   0   2   41.30    1.30
   3   0   2   37.40    1.20
   3   0   2   39.50    1.60
   3   0   2   39.90    1.30
   3   0   2   38.70    1.40
   3   0   2   38.60    1.10
  -4   0  -2    5.70    0.70
  -4   0  -2    5.30    0.80
  -4   0  -2    6.70    0.70
  -4   0  -2    6.10    0.50
  -4   0  -2    5.50    0.70
  -4   0  -2    5.50    0.70
   4   0   2    6.00    1.20
   4   0   2    5.70    0.60
   4   0   2    6.80    0.90
   4   0   2    5.90    0.80
  -5   0  -2  152.98    3.60
  -5   0  -2  151.48    3.90
  -5   0  -2  145.99    4.00
  -5   0  -2  145.39    4.00
  -5   0  -2  147.59    3.90
  -5   0  -2  149.99    4.00
   5   0   2  146.89    4.20
   5   0   2  146.59    4.10
   5   0   2  143.79    4.40
  -6   0  -2   59.99    2.10
  -6   0  -2   58.69    2.20
  -6   0  -2   60.09    2.10
  -6   0  -2   56.39    2.20
  -6   0  -2   59.19    2.20
   6   0   2   58.39    2.70
   6   0   2   56.89    2.50
   6   0   2   58.19    2.30
  -7   0  -2    9.90    1.10
  -7   0  -2    9.90    1.10
  -7   0  -2   11.10    1.10
  -7   0  -2   10.20    1.20
   7   0   2    9.40    1.30
   7   0   2    9.90    1.70
   7   0   2   10.90    1.30
  -8   0  -2    9.00    1.10
  -8   0  -2    9.30    1.10
  -8   0  -2    7.30    1.20
   8   0   2    9.80    2.00
   8   0   2    6.70    1.40
   8   0   2    8.40    1.30
  -9   0  -2    3.10    0.90
  -9   0  -2    2.80    1.10
  -9   0  -2    3.60    0.90
   9   0   2    4.00    1.20
   9   0   2    3.40    1.40
   9   0   2    5.00    1.70
 -10   0  -2    7.60    1.20
 -10   0  -2   10.00    1.40
 -10   0  -2    7.80    1.40
  10   0   2    6.70    1.60
  10   0   2    5.80    1.40
  10   0   2    6.10    2.10
 -11   0  -2    4.10    1.30
 -11   0  -2    4.30    1.10
 -11   0  -2    8.10    1.30
  11   0   2    4.00    2.10
  11   0   2    1.10    1.60
 -12   0  -2    5.70    1.20
 -12   0  -2    3.40    1.40
 -12   0  -2    5.30    1.20
  12   0   2    1.60    1.80
  12   0   2    1.40    2.20
 -13   0  -2    2.60    1.50
 -13   0  -2   10.40    2.40
 -13   0  -2    9.50    1.60
  13   0   2   -0.10    2.80
  13   0   2    5.80    2.70
  13   0   2   13.10    3.10
  13  -1  -2   10.60    2.50
  13  -1  -2    7.20    2.90
 -13   1   2   12.90    2.00
 -13   1   2   11.60    1.60
  12  -1  -2    2.20    2.10
  12  -1  -2   -2.40    1.40
  12  -1  -2    0.30    1.70
 -12   1   2    2.50    1.00
 -12   1   2    4.10    1.30
 -12   1   2    1.80    0.90
 -12   1   2    1.90    1.50
  11  -1  -2   17.50    2.40
  11  -1  -2   13.00    2.10
  11  -1  -2   25.50    3.00
 -11   1   2   16.70    1.80
 -11   1   2   17.80    2.00
 -11   1   2   20.60    1.70
 -11   1   2   19.00    1.60
  10  -1  -2   -0.50    1.30
  10  -1  -2   -1.20    1.20
  10  -1  -2   -0.60    1.60
 -10   1   2   -0.10    0.70
 -10   1   2   -0.40    0.90
 -10   1   2    0.60    0.80
 -10   1   2   -0.40    1.00
   9  -1  -2   66.09    3.30
   9  -1  -2   66.39    3.40
   9  -1  -2   63.59    3.50
  -9   1   2   67.79    2.90
  -9   1   2   60.99    2.80
  -9   1   2   64.09    2.40
  -9   1   2   67.19    2.50
   8  -1  -2   29.10    2.40
   8  -1  -2   32.10    1.30
   8  -1  -2   29.90    2.30
   8  -1  -2   29.90    2.20
  -8   1   2   27.50    1.80
  -8   1   2   31.50    1.90
  -8   1   2   26.50    1.50
  -8   1   2   32.80    1.60
   7  -1  -2    8.90    1.30
   7  -1  -2    8.60    1.50
   7  -1  -2    8.70    0.70
   7  -1  -2    8.80    1.40
  -7   1   2    9.40    1.10
  -7   1   2   10.40    1.00
  -7   1   2   10.70    1.10
  -7   1   2    8.10    0.90
   6  -1  -2   32.80    1.90
   6  -1  -2   32.20    1.80
   6  -1  -2   31.20    1.20
  -6   1   2   33.10    1.60
  -6   1   2   30.50    1.50
  -6   1   2   32.10    1.40
  -6   1   2   33.80    1.40
   5  -1  -2    9.80    0.70
   5  -1  -2    9.80    1.10
   5  -1  -2   12.00    1.30
  -5   1   2    9.20    0.80
  -5   1   2    9.20    0.90
  -5   1   2    9.10    0.90
  -5   1   2    8.80    0.80
  -5   1   2    8.20    0.90
   4  -1  -2  109.09    2.70
   4  -1  -2  104.29    3.20
   4  -1  -2  107.19    3.20
  -4   1   2   99.49    2.90
  -4   1   2  111.39    2.90
  -4   1   2  105.99    2.80
  -4   1   2  104.89    3.20
  -4   1   2  104.99    2.90
  -4   1   2  104.59    2.70
   3  -1  -2  684.43   15.60
   3  -1  -2  685.73   15.20
   3  -1  -2  700.23   15.60
  -3   1   2  693.83   15.30
  -3   1   2  701.33   15.60
  -3   1   2  706.93   15.30
  -3   1   2  682.33   15.10
  -3   1   2  682.63   15.20
  -3   1   2  693.83   15.30
   2  -1  -2  404.86    9.10
   2  -1  -2  424.26    9.30
   2  -1  -2  390.56    9.00
   2  -1  -2  406.66    8.90
   2  -1  -2  412.76    9.00
  -2   1   2  408.26    9.10
  -2   1   2  410.96    9.00
  -2   1   2  393.76    9.00
  -2   1   2  407.56    8.90
  -2   1   2  408.86    9.00
  -2   1   2  426.16    9.30
  -2   1   2  399.96    9.00
   1  -1  -2   55.29    1.30
   1  -1  -2   58.59    1.30
   1  -1  -2   60.99    1.40
   1  -1  -2   56.39    1.40
   1  -1  -2   57.59    1.50
   1  -1  -2   56.79    1.40
   1  -1  -2   59.59    1.60
   1  -1  -2   54.09    1.50
   1  -1  -2   55.99    1.50
  -1   1   2   57.79    1.30
  -1   1   2   60.49    1.40
  -1   1   2   56.39    1.40
  -1   1   2   58.29    1.50
  -1   1   2   57.99    1.50
  -1   1   2   55.09    1.50
  -1   1   2   56.09    1.40
   0  -1  -2    7.40    0.30
   0  -1  -2    6.60    0.40
   0  -1  -2    6.80    0.50
   0  -1  -2    7.40    0.30
   0  -1  -2    7.30    0.40
   0  -1  -2    6.70    0.40
   0   1   2    7.00    0.30
   0   1   2    7.60    0.50
   0   1   2    6.80    0.50
   0   1   2    6.90    0.30
   0   1   2    7.30    0.30
   0   1   2    8.00    0.40
  -1  -1  -2   56.59    1.40
  -1  -1  -2   56.09    1.50
  -1  -1  -2   55.39    1.40
  -1  -1  -2   56.09    1.70
  -1  -1  -2   53.09    1.50
  -1  -1  -2   55.59    1.50
  -1  -1  -2   55.19    1.40
   1   1   2   53.49    1.70
   1   1   2   54.49    1.30
   1   1   2   54.79    1.40
   1   1   2   56.19    1.50
   1   1   2   55.69    1.50
   1   1   2   57.59    1.50
   1   1   2   54.89    1.40
   1   1   2   54.49    1.40
   1   1   2   55.39    1.70
  -2  -1  -2   19.90    0.80
  -2  -1  -2   18.10    0.80
  -2  -1  -2   19.70    0.80
  -2  -1  -2   18.70    0.60
  -2  -1  -2   20.20    1.00
  -2  -1  -2   20.30    0.80
  -2  -1  -2   18.80    0.70
   2   1   2   19.40    1.10
   2   1   2   21.00    0.90
   2   1   2   20.50    0.80
   2   1   2   19.30    0.70
  -3  -1  -2   17.90    0.80
  -3  -1  -2   18.50    1.00
  -3  -1  -2   19.50    0.90
  -3  -1  -2   18.30    0.60
  -3  -1  -2   16.70    0.90
  -3  -1  -2   17.40    0.90
   3   1   2   18.70    1.30
   3   1   2   18.60    1.00
   3   1   2   18.00    0.60
   3   1   2   18.20    0.80
   3   1   2   17.60    1.00
  -4  -1  -2    9.80    0.90
  -4  -1  -2   10.40    0.90
  -4  -1  -2   10.20    0.90
  -4  -1  -2   10.60    1.00
  -4  -1  -2    9.20    0.50
   4   1   2   10.60    0.50
   4   1   2   12.00    1.20
   4   1   2   12.40    1.20
   4   1   2   10.80    1.40
  -5  -1  -2   37.20    1.60
  -5  -1  -2   39.00    1.50
  -5  -1  -2   36.90    1.60
  -5  -1  -2   37.90    1.60
   5   1   2   39.20    1.80
   5   1   2   39.90    1.90
   5   1   2   38.00    2.10
   5   1   2   38.90    1.10
  -6  -1  -2    2.00    0.60
  -6  -1  -2    1.90    0.70
  -6  -1  -2    2.20    0.70
  -6  -1  -2    2.90    0.60
   6   1   2    3.40    0.30
   6   1   2    1.40    0.80
   6   1   2    3.70    1.00
   6   1   2    4.10    1.30
  -7  -1  -2   40.70    1.90
  -7  -1  -2   41.60    1.90
  -7  -1  -2   42.00    2.10
   7   1   2   45.00    2.80
   7   1   2   42.80    2.50
   7   1   2   41.80    2.30
  -8  -1  -2   11.30    1.20
  -8  -1  -2   11.30    1.20
  -8  -1  -2   11.80    1.40
   8   1   2   10.70    1.40
   8   1   2   12.20    2.00
   8   1   2   14.50    1.80
  -9  -1  -2   18.70    1.60
  -9  -1  -2   17.30    1.60
  -9  -1  -2   13.50    1.50
   9   1   2   15.10    2.30
   9   1   2   15.70    1.70
   9   1   2   14.00    1.90
 -10  -1  -2    0.70    1.00
 -10  -1  -2    1.60    1.10
 -10  -1  -2    0.30    0.80
  10   1   2    0.10    1.10
  10   1   2    2.10    1.80
  10   1   2   -0.80    1.40
 -11  -1  -2    2.80    1.00
 -11  -1  -2    2.30    1.30
 -11  -1  -2    2.00    1.00
  11   1   2    1.00    1.50
  11   1   2    0.90    1.90
 -12  -1  -2    8.30    1.40
 -12  -1  -2    9.00    1.70
 -12  -1  -2    8.20    1.40
  12   1   2    6.40    2.70
  12   1   2    5.70    2.00
  13  -2  -2   -2.50    1.90
 -13   2   2    0.20    1.30
 -13   2   2    0.10    0.90
  12  -2  -2   -1.50    1.60
  12  -2  -2   -0.20    1.90
  12  -2  -2   -4.70    1.40
 -12   2   2    0.90    1.00
 -12   2   2    1.50    0.90
 -12   2   2    0.70    1.20
 -12   2   2   -1.20    1.20
  11  -2  -2    3.10    1.90
  11  -2  -2    2.30    1.50
  11  -2  -2    0.70    1.60
 -11   2   2    5.00    1.10
 -11   2   2    5.90    1.40
 -11   2   2    5.90    1.30
 -11   2   2    7.60    1.10
  10  -2  -2    4.70    1.60
  10  -2  -2    2.50    1.40
  10  -2  -2    6.60    1.90
 -10   2   2    3.90    1.20
 -10   2   2    5.20    1.00
 -10   2   2    5.30    1.20
 -10   2   2    7.50    1.10
   9  -2  -2    9.50    1.90
   9  -2  -2   11.30    1.60
   9  -2  -2   10.70    1.80
  -9   2   2   11.20    1.20
  -9   2   2   11.40    1.40
  -9   2   2   11.70    1.40
  -9   2   2   11.20    1.10
   8  -2  -2   12.50    1.50
   8  -2  -2   13.10    1.70
   8  -2  -2   11.20    1.00
  -8   2   2   12.10    1.30
  -8   2   2   11.70    1.30
  -8   2   2   11.70    1.10
  -8   2   2   13.70    1.20
   7  -2  -2    1.50    1.00
   7  -2  -2    1.70    0.50
   7  -2  -2    2.00    0.90
  -7   2   2    2.60    0.70
  -7   2   2    0.70    0.70
  -7   2   2    1.20    0.50
  -7   2   2    1.20    0.70
   6  -2  -2    4.30    0.60
   6  -2  -2    4.70    0.90
   6  -2  -2    5.60    1.00
  -6   2   2    4.50    0.80
  -6   2   2    4.50    0.60
  -6   2   2    5.40    0.70
  -6   2   2    5.50    0.80
  -6   2   2    4.60    0.70
   5  -2  -2   13.60    1.30
   5  -2  -2   13.30    1.30
   5  -2  -2   13.50    0.90
  -5   2   2   15.00    1.10
  -5   2   2   13.20    1.00
  -5   2   2   12.90    0.80
  -5   2   2   13.00    0.90
  -5   2   2   15.40    1.00
   4  -2  -2  113.79    3.00
   4  -2  -2  115.69    3.50
  -4   2   2  119.29    3.10
  -4   2   2  117.09    3.00
  -4   2   2  111.69    2.90
  -4   2   2  116.89    3.10
  -4   2   2  111.99    3.10
   3  -2  -2    4.70    0.50
   3  -2  -2    5.80    0.50
   3  -2  -2    5.50    0.70
  -3   2   2    4.90    0.50
  -3   2   2    5.90    0.60
  -3   2   2    5.40    0.40
  -3   2   2    6.40    0.50
  -3   2   2    5.50    0.60
  -3   2   2    5.60    0.50
   2  -2  -2  223.38    5.30
   2  -2  -2  242.38    5.20
   2  -2  -2  241.58    5.30
   2  -2  -2  228.98    5.50
  -2   2   2  246.98    5.60
  -2   2   2  238.58    5.20
  -2   2   2  232.38    5.30
  -2   2   2  229.88    5.40
  -2   2   2  239.78    5.40
   1  -2  -2   91.79    2.50
   1  -2  -2   97.39    2.40
   1  -2  -2   94.89    2.40
   1  -2  -2   98.49    2.50
   1  -2  -2   97.29    2.50
   1  -2  -2   95.39    2.30
   1  -2  -2   97.99    2.30
   1  -2  -2   89.89    2.10
   1  -2  -2   97.89    2.20
  -1   2   2   95.49    2.30
  -1   2   2  101.59    2.50
  -1   2   2   93.69    2.40
  -1   2   2   97.09    2.20
  -1   2   2   99.79    2.30
  -1   2   2  101.29    2.40
  -1   2   2  100.39    2.30
  -1   2   2   94.89    2.50
   0  -2  -2  257.27    5.80
   0  -2  -2  250.07    5.70
   0  -2  -2  260.57    5.90
   0  -2  -2  269.57    6.00
   0  -2  -2  255.07    5.70
   0  -2  -2  258.17    5.70
   0  -2  -2  255.37    5.80
   0   2   2  246.08    5.80
   0   2   2  256.37    5.80
   0   2   2  252.67    5.90
   0   2   2  259.97    5.90
   0   2   2  258.27    5.60
   0   2   2  253.17    5.60
   0   2   2  248.98    5.70
   0   2   2  241.68    5.70
  -1  -2  -2  315.17    7.00
  -1  -2  -2  314.17    7.00
  -1  -2  -2  344.77    7.30
  -1  -2  -2  305.17    6.90
  -1  -2  -2  307.97    6.90
  -1  -2  -2  306.67    7.00
  -1  -2  -2  302.87    7.00
   1   2   2  315.77    7.00
   1   2   2  305.07    6.90
   1   2   2  304.47    6.90
   1   2   2  300.07    7.10
   1   2   2  300.87    7.20
   1   2   2  317.27    7.20
   1   2   2  298.37    7.00
  -2  -2  -2  116.39    3.10
  -2  -2  -2  119.39    3.10
  -2  -2  -2  119.19    3.00
  -2  -2  -2  120.79    3.00
  -2  -2  -2  122.39    3.00
   2   2   2  119.89    2.90
   2   2   2  117.99    3.10
   2   2   2  120.29    3.20
   2   2   2  130.79    3.10
   2   2   2  121.29    3.30
  -3  -2  -2    3.20    0.60
  -3  -2  -2    3.90    0.60
  -3  -2  -2    3.60    0.50
  -3  -2  -2    3.30    0.60
  -3  -2  -2    5.20    0.70
  -3  -2  -2    3.60    0.20
   3   2   2    4.30    1.10
   3   2   2    3.60    0.70
   3   2   2    4.20    0.80
  -4  -2  -2   40.50    1.60
  -4  -2  -2   36.00    1.50
  -4  -2  -2   37.30    1.50
  -4  -2  -2   34.80    1.50
  -4  -2  -2   38.10    1.30
   4   2   2   40.80    2.10
   4   2   2   36.90    1.80
   4   2   2   38.10    1.70
  -5  -2  -2   16.30    1.00
  -5  -2  -2   16.00    1.10
  -5  -2  -2   12.20    1.10
  -5  -2  -2   16.50    1.10
   5   2   2   15.90    1.30
   5   2   2   16.60    1.60
   5   2   2   18.20    1.50
  -6  -2  -2    2.70    0.70
  -6  -2  -2    1.60    0.70
  -6  -2  -2    1.00    0.70
  -6  -2  -2    2.70    0.80
   6   2   2    1.70    1.00
   6   2   2    1.90    1.30
   6   2   2    2.20    0.80
  -7  -2  -2    3.10    0.80
  -7  -2  -2    1.00    0.80
  -7  -2  -2    1.70    0.80
   7   2   2    1.90    1.20
   7   2   2    2.40    1.00
   7   2   2    2.80    1.50
  -8  -2  -2   25.80    1.70
  -8  -2  -2   24.60    1.80
  -8  -2  -2   25.00    1.60
   8   2   2   23.50    2.10
   8   2   2   26.10    2.10
   8   2   2   25.90    2.60
  -9  -2  -2    0.00    0.80
  -9  -2  -2   -0.60    0.90
  -9  -2  -2    0.80    0.70
   9   2   2   -0.90    1.20
   9   2   2    0.80    1.70
   9   2   2   -1.10    0.90
 -10  -2  -2    2.40    1.00
 -10  -2  -2    1.80    1.00
 -10  -2  -2    2.70    1.20
  10   2   2    2.60    1.40
  10   2   2    0.70    1.10
  10   2   2    2.80    2.00
 -11  -2  -2    3.40    1.30
 -11  -2  -2    5.10    1.30
 -11  -2  -2    4.20    1.10
  11   2   2    2.50    2.20
  11   2   2    1.90    1.50
 -12  -2  -2   17.70    2.00
 -12  -2  -2   15.30    1.70
 -12  -2  -2   15.80    2.00
  12   2   2   20.70    3.30
  12   2   2   11.40    2.90
  12   2   2   17.80    2.60
  13  -3  -2    7.20    2.30
  13  -3  -2   14.10    2.90
 -13   3   2   16.10    2.60
 -13   3   2   13.90    1.90
 -13   3   2   10.70    1.90
  12  -3  -2   -2.00    1.70
  12  -3  -2   -3.10    1.40
 -12   3   2    0.10    0.80
 -12   3   2    1.00    1.10
 -12   3   2    0.50    0.70
 -12   3   2   -2.60    1.00
  11  -3  -2    1.10    1.40
  11  -3  -2    0.00    1.40
  11  -3  -2    3.90    1.90
 -11   3   2    3.10    1.00
 -11   3   2    3.10    0.80
 -11   3   2    3.90    1.30
 -11   3   2    2.70    1.30
  10  -3  -2   26.00    2.50
  10  -3  -2   25.10    2.50
  10  -3  -2   23.90    2.60
 -10   3   2   26.00    2.00
 -10   3   2   29.50    1.90
 -10   3   2   24.30    1.60
 -10   3   2   25.20    1.90
   9  -3  -2    5.70    1.40
   9  -3  -2    4.30    1.30
  -9   3   2    4.20    0.90
  -9   3   2    4.50    0.80
  -9   3   2    4.80    1.10
  -9   3   2    3.10    1.10
   8  -3  -2    0.20    0.60
   8  -3  -2    0.00    1.00
   8  -3  -2   -0.30    0.80
  -8   3   2   -1.20    0.50
  -8   3   2   -0.40    0.60
  -8   3   2   -0.60    0.80
  -8   3   2   -0.10    0.80
   7  -3  -2    1.30    0.60
   7  -3  -2    1.60    0.90
   7  -3  -2    1.00    0.90
  -7   3   2    0.90    0.70
  -7   3   2    1.20    0.60
  -7   3   2    1.20    0.70
  -7   3   2    1.60    0.80
  -7   3   2    1.30    0.50
   6  -3  -2    2.30    0.90
   6  -3  -2    2.30    0.80
   6  -3  -2    2.10    0.60
  -6   3   2    2.70    0.60
  -6   3   2    1.80    0.60
  -6   3   2    2.70    0.70
  -6   3   2    1.90    0.60
  -6   3   2    2.70    0.50
   5  -3  -2    7.20    1.00
   5  -3  -2    9.70    0.90
  -5   3   2    8.50    0.70
  -5   3   2    8.20    0.80
  -5   3   2    7.70    0.80
  -5   3   2    7.70    1.00
  -5   3   2    9.10    0.90
  -5   3   2    9.70    0.80
   4  -3  -2   65.69    2.10
   4  -3  -2   68.09    2.50
  -4   3   2   67.49    1.80
  -4   3   2   68.29    2.10
  -4   3   2   68.19    2.30
  -4   3   2   66.89    2.00
  -4   3   2   61.99    2.00
  -4   3   2   65.49    2.10
   3  -3  -2    0.40    0.40
   3  -3  -2    0.20    0.30
   3  -3  -2    0.10    0.30
  -3   3   2    0.20    0.30
  -3   3   2    0.40    0.20
  -3   3   2   -0.20    0.30
  -3   3   2    0.80    0.40
  -3   3   2    0.60    0.40
   2  -3  -2   28.80    0.90
   2  -3  -2   29.90    0.80
   2  -3  -2   30.20    1.20
   2  -3  -2   29.30    1.20
   2  -3  -2   29.70    0.80
   2  -3  -2   30.30    0.90
  -2   3   2   29.70    1.20
  -2   3   2   29.10    1.00
  -2   3   2   29.60    0.90
  -2   3   2   30.20    1.00
  -2   3   2   31.10    1.00
   1  -3  -2    6.00    0.60
   1  -3  -2    6.30    0.50
   1  -3  -2    6.70    0.30
   1  -3  -2    7.00    0.50
  -1   3   2    5.30    0.60
  -1   3   2    6.40    0.30
  -1   3   2    6.70    0.40
  -1   3   2    5.80    0.60
  -1   3   2    6.70    0.20
  -1   3   2    5.80    0.50
   0  -3  -2  478.25   10.80
   0  -3  -2  485.65   10.50
   0  -3  -2  506.35   10.80
   0  -3  -2  485.55   10.70
   0  -3  -2  478.55   10.60
   0   3   2  476.05   10.70
   0   3   2  475.55   10.70
   0   3   2  488.35   10.50
   0   3   2  487.45   10.90
   0   3   2  469.55   10.90
   0   3   2  470.05   10.50
  -1  -3  -2  118.79    2.80
  -1  -3  -2  122.19    3.00
  -1  -3  -2  120.49    3.00
  -1  -3  -2  116.39    2.90
  -1  -3  -2  121.39    3.10
  -1  -3  -2  118.69    2.80
  -1  -3  -2  121.49    3.00
   1   3   2  118.39    2.80
   1   3   2  118.69    2.90
   1   3   2  113.79    3.10
   1   3   2  112.59    2.80
   1   3   2  116.19    3.10
   1   3   2  118.39    3.20
  -2  -3  -2  123.59    3.10
  -2  -3  -2  124.59    3.20
  -2  -3  -2  121.19    2.90
  -2  -3  -2  121.89    3.30
  -2  -3  -2  120.59    3.20
  -2  -3  -2  121.49    3.20
   2   3   2  128.49    3.10
   2   3   2  121.39    3.10
   2   3   2  120.29    3.30
   2   3   2  127.09    3.50
   2   3   2  129.59    3.60
  -3  -3  -2   13.20    1.00
  -3  -3  -2   14.10    1.10
  -3  -3  -2   16.80    1.30
  -3  -3  -2   14.10    0.40
  -3  -3  -2   15.50    1.00
  -3  -3  -2   14.50    1.00
   3   3   2   15.10    1.00
   3   3   2   19.00    1.40
   3   3   2   23.00    1.80
  -4  -3  -2   13.70    1.00
  -4  -3  -2   12.60    1.00
  -4  -3  -2   11.60    1.00
  -4  -3  -2   13.30    0.80
  -4  -3  -2   13.30    1.10
   4   3   2   14.90    1.50
   4   3   2   14.30    1.60
   4   3   2   15.80    1.30
  -5  -3  -2    4.40    0.50
  -5  -3  -2    3.90    0.70
  -5  -3  -2    5.20    0.80
  -5  -3  -2    5.70    0.90
  -5  -3  -2    4.70    0.80
   5   3   2    4.80    1.00
   5   3   2    5.00    1.30
   5   3   2    4.10    0.80
  -6  -3  -2    2.50    0.80
  -6  -3  -2    3.40    0.80
  -6  -3  -2    3.90    0.80
   6   3   2    2.60    1.10
   6   3   2    0.90    1.40
   6   3   2    1.80    0.80
  -7  -3  -2  230.18    6.20
  -7  -3  -2  232.98    6.30
  -7  -3  -2  234.98    6.10
   7   3   2  233.28    6.50
   7   3   2  216.68    7.00
   7   3   2  236.08    6.80
  -8  -3  -2   30.40    1.90
  -8  -3  -2   32.70    1.80
  -8  -3  -2   36.40    2.20
   8   3   2   35.60    2.90
   8   3   2   30.70    2.30
   8   3   2   30.80    2.60
  -9  -3  -2    4.00    1.10
  -9  -3  -2    2.80    0.90
  -9  -3  -2    2.80    1.10
   9   3   2    3.70    1.40
   9   3   2    2.60    1.80
   9   3   2    2.50    1.10
 -10  -3  -2    1.30    0.90
 -10  -3  -2    1.40    1.20
 -10  -3  -2    1.20    1.00
  10   3   2    0.60    1.90
  10   3   2    1.80    1.50
 -11  -3  -2   25.70    2.30
 -11  -3  -2   23.80    1.90
 -11  -3  -2   22.20    2.20
  11   3   2   26.90    3.50
  11   3   2   26.30    2.80
  11   3   2   20.60    3.30
 -12  -3  -2    3.10    1.50
 -12  -3  -2    1.70    1.30
  12   3   2    0.40    1.90
  12   3   2    7.20    2.80
  12   3   2    0.50    2.30
  13  -4  -2    1.00    2.10
  13  -4  -2   -2.10    1.90
 -13   4   2   -1.10    1.10
 -13   4   2    1.70    1.20
 -13   4   2    0.80    1.30
  12  -4  -2    1.70    1.90
  12  -4  -2    1.00    1.70
  12  -4  -2   -1.60    1.50
 -12   4   2    2.00    1.30
 -12   4   2    0.70    1.10
 -12   4   2    2.70    0.90
 -12   4   2    4.10    1.20
  11  -4  -2    2.00    1.70
  11  -4  -2    1.30    1.40
  11  -4  -2   -1.20    1.10
 -11   4   2    0.70    0.70
 -11   4   2   -0.80    1.00
 -11   4   2   -0.40    0.80
 -11   4   2    0.50    1.00
  10  -4  -2  108.69    4.50
  10  -4  -2  121.79    5.00
  10  -4  -2  113.39    4.80
 -10   4   2  113.79    3.60
 -10   4   2  118.09    3.90
 -10   4   2  114.69    4.00
 -10   4   2  114.39    4.10
   9  -4  -2    9.20    1.50
   9  -4  -2   12.90    1.30
   9  -4  -2   14.80    2.00
  -9   4   2   10.30    1.30
  -9   4   2    9.70    1.20
  -9   4   2   10.50    1.40
  -9   4   2   14.40    1.20
   8  -4  -2   25.10    1.50
   8  -4  -2   23.20    2.00
   8  -4  -2   26.10    2.20
  -8   4   2   20.90    1.60
  -8   4   2   22.40    1.60
  -8   4   2   25.00    1.70
  -8   4   2   23.70    1.50
  -8   4   2   23.80    1.30
   7  -4  -2    0.40    0.90
   7  -4  -2    1.10    0.70
   7  -4  -2    1.30    0.90
  -7   4   2    0.30    0.60
  -7   4   2    1.10    0.70
  -7   4   2    1.00    0.50
  -7   4   2    0.00    0.70
  -7   4   2    1.20    0.80
   6  -4  -2   16.70    1.50
   6  -4  -2   16.40    1.20
  -6   4   2   17.50    1.10
  -6   4   2   16.90    1.20
  -6   4   2   17.00    0.90
  -6   4   2   15.40    1.10
  -6   4   2   16.10    1.20
  -6   4   2   17.50    1.30
   5  -4  -2    4.80    0.90
   5  -4  -2    5.50    0.60
   5  -4  -2    6.10    0.80
  -5   4   2    4.80    0.60
  -5   4   2    6.10    0.70
  -5   4   2    6.20    0.70
  -5   4   2    6.30    0.70
  -5   4   2    5.30    0.50
  -5   4   2    7.20    1.00
   4  -4  -2    5.30    0.60
   4  -4  -2    5.20    0.50
   4  -4  -2    5.00    0.80
   4  -4  -2    4.60    0.90
  -4   4   2    4.60    0.50
  -4   4   2    5.20    0.70
  -4   4   2    5.20    0.90
  -4   4   2    5.20    0.60
  -4   4   2    6.30    0.70
   3  -4  -2  186.48    4.40
   3  -4  -2  186.48    4.70
   3  -4  -2  181.98    4.20
  -3   4   2  183.28    4.70
  -3   4   2  187.98    4.50
  -3   4   2  180.08    4.30
  -3   4   2  181.48    4.50
   2  -4  -2   55.39    1.40
   2  -4  -2   55.89    1.90
   2  -4  -2   54.29    1.60
   2  -4  -2   55.59    1.40
   2  -4  -2   55.69    1.70
  -2   4   2   56.69    1.60
  -2   4   2   53.29    1.40
  -2   4   2   57.89    1.70
  -2   4   2   55.19    1.80
  -2   4   2   54.99    1.40
   1  -4  -2  172.18    4.20
   1  -4  -2  179.88    4.00
   1  -4  -2  177.28    4.20
   1  -4  -2  178.58    4.50
  -1   4   2  175.98    4.00
  -1   4   2  178.18    4.40
  -1   4   2  175.38    4.20
  -1   4   2  181.68    4.50
  -1   4   2  176.88    4.20
   0  -4  -2   35.70    1.10
   0  -4  -2   35.20    1.30
   0  -4  -2   35.50    1.10
   0  -4  -2   34.40    1.20
   0  -4  -2   35.70    1.40
   0  -4  -2   34.60    0.90
   0   4   2   35.70    1.10
   0   4   2   34.90    1.20
   0   4   2   38.30    1.50
   0   4   2   36.50    1.20
   0   4   2   35.70    1.40
   0   4   2   34.70    0.90
  -1  -4  -2   11.90    0.80
  -1  -4  -2   11.20    0.90
  -1  -4  -2   11.40    0.90
  -1  -4  -2   10.70    0.60
  -1  -4  -2   11.90    1.00
   1   4   2   11.10    1.20
   1   4   2   10.20    0.90
   1   4   2   10.60    0.60
   1   4   2   10.80    0.80
   1   4   2   10.60    1.00
   1   4   2   10.90    0.60
  -2  -4  -2 1040.40   22.60
  -2  -4  -2 1054.19   23.20
  -2  -4  -2 1078.89   22.80
  -2  -4  -2 1059.19   23.00
  -2  -4  -2 1032.00   22.90
  -2  -4  -2 1026.50   22.90
   2   4   2 1020.80   23.20
   2   4   2 1035.30   22.80
   2   4   2 1029.40   23.40
   2   4   2 1043.30   22.80
   2   4   2 1045.80   23.10
   2   4   2 1007.30   23.20
  -3  -4  -2  142.29    3.60
  -3  -4  -2  138.39    3.60
  -3  -4  -2  138.89    3.80
  -3  -4  -2  136.89    3.70
  -3  -4  -2  137.29    3.10
  -3  -4  -2  138.39    3.90
   3   4   2  137.29    4.00
   3   4   2  137.29    3.60
   3   4   2  139.89    4.30
   3   4   2  138.69    3.60
   3   4   2  137.89    3.90
  -4  -4  -2    8.40    0.80
  -4  -4  -2    8.70    1.00
  -4  -4  -2   10.10    0.80
  -4  -4  -2    7.90    0.90
  -4  -4  -2    9.60    1.00
   4   4   2    8.80    0.90
   4   4   2    7.80    0.90
   4   4   2    8.20    1.10
   4   4   2    8.20    1.40
  -5  -4  -2    3.50    0.80
  -5  -4  -2    2.30    0.50
  -5  -4  -2    2.70    0.70
  -5  -4  -2    1.80    0.70
  -5  -4  -2    1.40    0.60
   5   4   2    2.90    0.80
   5   4   2    1.90    1.20
   5   4   2    2.80    0.70
   5   4   2    3.10    1.10
  -6  -4  -2   -0.10    0.70
  -6  -4  -2    0.10    0.70
  -6  -4  -2    0.80    0.80
  -6  -4  -2    0.60    0.70
   6   4   2    0.60    0.80
   6   4   2    1.90    1.10
   6   4   2    0.20    0.90
   6   4   2    1.60    1.50
  -7  -4  -2    1.40    0.90
  -7  -4  -2    1.80    0.80
  -7  -4  -2    1.10    0.90
   7   4   2    0.70    0.90
   7   4   2    1.00    1.00
   7   4   2    1.90    1.60
   7   4   2    1.10    1.30
  -8  -4  -2    1.10    0.90
  -8  -4  -2   -0.90    0.90
  -8  -4  -2    0.70    0.70
   8   4   2    1.50    1.00
   8   4   2    1.00    1.70
   8   4   2    1.00    1.00
   8   4   2   -0.80    1.20
  -9  -4  -2    0.60    0.70
  -9  -4  -2    0.50    1.00
  -9  -4  -2    2.10    1.00
   9   4   2    0.10    1.30
   9   4   2    1.20    1.10
   9   4   2    1.10    1.80
 -10  -4  -2   24.10    2.20
 -10  -4  -2   21.40    2.00
 -10  -4  -2   23.00    1.80
  10   4   2   26.80    3.10
  10   4   2   17.30    2.40
  10   4   2   19.20    2.90
 -11  -4  -2    2.90    1.40
 -11  -4  -2    6.70    1.50
 -11  -4  -2    8.10    1.30
  11   4   2    7.90    2.40
  11   4   2    6.20    2.60
  11   4   2    4.80    1.80
 -12  -4  -2    5.10    1.70
 -12  -4  -2    5.30    1.40
  12   4   2    4.20    2.00
  12   4   2    6.50    2.50
  12   4   2    7.70    2.80
  13  -5  -2    2.90    2.10
  13  -5  -2   -1.80    1.80
 -13   5   2    3.50    1.30
 -13   5   2    0.30    1.30
 -13   5   2    2.90    1.40
  12  -5  -2   22.90    3.00
  12  -5  -2   23.90    2.80
 -12   5   2   25.10    2.10
 -12   5   2   24.20    2.10
 -12   5   2   25.00    2.30
  11  -5  -2   -0.10    1.30
  11  -5  -2   -1.50    1.20
  11  -5  -2    1.90    1.50
 -11   5   2    0.60    1.00
 -11   5   2    0.90    0.70
 -11   5   2    0.00    1.10
 -11   5   2    0.10    1.00
  10  -5  -2   25.20    2.50
  10  -5  -2   24.00    2.50
 -10   5   2   25.40    1.60
 -10   5   2   28.60    2.00
 -10   5   2   29.70    2.10
 -10   5   2   29.30    2.00
   9  -5  -2   70.29    3.50
   9  -5  -2   72.69    3.40
   9  -5  -2   72.69    2.80
  -9   5   2   70.89    2.40
  -9   5   2   70.79    2.90
  -9   5   2   69.79    2.90
  -9   5   2   72.89    2.90
  -9   5   2   69.59    2.80
   8  -5  -2   15.30    1.70
   8  -5  -2   15.70    1.40
   8  -5  -2   14.20    1.60
  -8   5   2   18.70    1.50
  -8   5   2   17.80    1.50
  -8   5   2   18.30    1.20
  -8   5   2   13.90    1.40
  -8   5   2   14.70    1.30
   7  -5  -2  598.34   14.70
   7  -5  -2  600.64   14.00
   7  -5  -2  599.24   13.60
  -7   5   2  585.14   13.80
  -7   5   2  596.54   13.60
  -7   5   2  596.74   14.30
  -7   5   2  608.44   14.00
  -7   5   2  599.34   14.00
  -7   5   2  594.94   14.00
   6  -5  -2    1.10    0.80
   6  -5  -2    0.90    0.40
   6  -5  -2    0.00    0.50
   6  -5  -2    0.10    0.60
  -6   5   2    0.30    0.50
  -6   5   2    0.40    0.80
  -6   5   2    1.20    0.60
  -6   5   2   -0.20    0.60
  -6   5   2   -0.10    0.40
  -6   5   2    0.40    0.60
   5  -5  -2  218.68    5.10
   5  -5  -2  213.58    5.70
   5  -5  -2  219.38    5.30
   5  -5  -2  228.78    6.10
  -5   5   2  223.88    5.20
  -5   5   2  219.48    5.30
  -5   5   2  212.88    5.50
  -5   5   2  221.88    5.60
  -5   5   2  213.08    5.80
   4  -5  -2    1.40    0.40
   4  -5  -2    1.70    0.50
   4  -5  -2    0.90    0.70
  -4   5   2    1.10    0.50
  -4   5   2    1.20    0.40
  -4   5   2    2.10    0.50
  -4   5   2    0.60    0.70
   3  -5  -2   28.90    1.20
   3  -5  -2   29.10    0.90
   3  -5  -2   30.40    1.60
   3  -5  -2   30.50    1.10
  -3   5   2   29.50    1.50
  -3   5   2   28.50    1.50
  -3   5   2   28.50    1.20
  -3   5   2   32.00    1.30
  -3   5   2   28.00    1.00
   2  -5  -2   73.79    2.50
   2  -5  -2   72.69    1.70
   2  -5  -2   73.69    2.20
   2  -5  -2   74.39    1.80
   2  -5  -2   69.59    2.00
  -2   5   2   71.69    2.30
  -2   5   2   73.19    1.70
  -2   5   2   71.09    2.40
  -2   5   2   74.79    1.80
  -2   5   2   71.99    2.30
  -2   5   2   70.99    2.00
  -2   5   2   75.89    2.20
   1  -5  -2    6.80    0.90
   1  -5  -2    7.90    0.80
   1  -5  -2    8.90    0.60
   1  -5  -2    8.80    0.80
  -1   5   2    9.00    1.00
  -1   5   2    8.40    0.60
  -1   5   2    8.80    0.90
  -1   5   2    9.60    0.60
  -1   5   2    7.70    0.60
   0  -5  -2    7.50    0.90
   0  -5  -2    8.70    0.70
   0  -5  -2    8.90    0.70
   0  -5  -2    9.20    0.40
   0  -5  -2    8.40    0.80
   0   5   2    8.40    0.60
   0   5   2   10.30    0.90
   0   5   2    7.70    0.80
   0   5   2   10.40    1.10
   0   5   2    8.50    0.40
   0   5   2    7.50    1.00
  -1  -5  -2  127.49    3.40
  -1  -5  -2  127.29    3.10
  -1  -5  -2  132.29    3.50
  -1  -5  -2  132.89    3.60
  -1  -5  -2  134.69    3.80
   1   5   2  129.19    3.40
   1   5   2  128.89    3.90
   1   5   2  127.99    3.80
   1   5   2  127.59    3.30
   1   5   2  128.69    3.50
  -2  -5  -2  397.26    9.20
  -2  -5  -2  405.56    9.50
  -2  -5  -2  399.16    8.90
  -2  -5  -2  397.96    9.10
  -2  -5  -2  385.46    9.20
   2   5   2  396.56    9.00
   2   5   2  382.76    9.40
   2   5   2  387.36    9.10
   2   5   2  390.26    9.50
   2   5   2  379.96    9.60
  -3  -5  -2  126.19    3.40
  -3  -5  -2  120.99    3.70
  -3  -5  -2  117.79    2.90
  -3  -5  -2  125.29    3.40
  -3  -5  -2  121.89    3.50
  -3  -5  -2  124.39    3.30
   3   5   2  122.29    3.80
   3   5   2  119.89    3.80
   3   5   2  122.79    3.70
   3   5   2  128.89    4.00
   3   5   2  117.89    3.30
  -4  -5  -2   17.90    1.30
  -4  -5  -2   16.50    1.10
  -4  -5  -2   15.20    1.30
  -4  -5  -2   17.90    1.20
  -4  -5  -2   16.50    1.20
   4   5   2   16.20    1.60
   4   5   2   16.70    1.40
   4   5   2   16.40    1.80
   4   5   2   17.10    1.10
  -5  -5  -2   -0.20    0.70
  -5  -5  -2    0.20    0.70
  -5  -5  -2    0.30    0.40
  -5  -5  -2    1.30    0.80
   5   5   2    0.70    1.30
   5   5   2   -0.10    1.00
   5   5   2    0.00    0.70
   5   5   2    0.50    0.80
  -6  -5  -2   29.30    1.70
  -6  -5  -2   28.40    1.80
  -6  -5  -2   27.20    1.70
  -6  -5  -2   30.90    1.30
   6   5   2   28.10    2.20
   6   5   2   28.20    2.60
   6   5   2   29.50    2.10
   6   5   2   27.80    1.60
  -7  -5  -2  101.09    3.50
  -7  -5  -2   98.19    3.50
  -7  -5  -2  100.99    3.30
  -7  -5  -2  103.99    3.50
   7   5   2   99.29    3.30
   7   5   2   99.89    3.80
   7   5   2   99.89    4.00
   7   5   2  105.69    4.50
  -8  -5  -2   73.79    3.00
  -8  -5  -2   71.39    3.00
  -8  -5  -2   69.29    2.80
   8   5   2   76.59    3.30
   8   5   2   67.39    2.70
   8   5   2   70.39    3.70
   8   5   2   64.79    3.90
  -9  -5  -2   10.70    1.60
  -9  -5  -2   12.30    1.40
  -9  -5  -2   15.20    1.70
   9   5   2   13.50    2.40
   9   5   2   14.10    2.50
   9   5   2   13.90    2.00
   9   5   2   14.10    1.70
 -10  -5  -2   -0.10    0.80
 -10  -5  -2   -0.30    0.90
 -10  -5  -2   -0.40    1.10
  10   5   2   -1.50    1.50
  10   5   2    0.90    1.80
  10   5   2   -0.50    2.00
 -11  -5  -2    7.10    1.60
 -11  -5  -2    8.30    1.70
  11   5   2   17.40    3.20
  11   5   2    5.90    2.50
  11   5   2   11.60    2.30
  13  -6  -2    0.90    1.90
  13  -6  -2    3.40    2.10
 -13   6   2    2.20    1.40
 -13   6   2    2.40    1.30
  12  -6  -2   17.70    2.70
  12  -6  -2   16.60    2.50
 -12   6   2   17.90    2.00
 -12   6   2   14.00    1.70
  11  -6  -2    2.20    1.30
  11  -6  -2    3.60    1.70
 -11   6   2    3.30    1.10
 -11   6   2    5.00    1.20
 -11   6   2    7.80    1.50
 -11   6   2    5.30    0.90
  10  -6  -2   -0.40    1.10
  10  -6  -2   -0.30    1.10
  10  -6  -2    0.10    0.90
  10  -6  -2    0.00    0.60
 -10   6   2   -0.80    0.90
 -10   6   2    1.20    0.90
 -10   6   2    0.10    0.60
 -10   6   2   -0.20    0.90
 -10   6   2    0.60    0.90
   9  -6  -2    5.60    1.10
   9  -6  -2    4.20    0.70
   9  -6  -2    4.60    1.40
   9  -6  -2    3.80    1.20
   9  -6  -2    5.70    0.80
  -9   6   2    3.50    1.00
  -9   6   2    4.70    1.10
  -9   6   2    4.10    1.10
  -9   6   2    5.90    0.80
  -9   6   2    4.10    1.00
   8  -6  -2   12.50    1.10
   8  -6  -2   11.70    1.00
   8  -6  -2   12.40    1.60
   8  -6  -2   10.70    1.30
  -8   6   2   10.70    1.30
  -8   6   2   10.70    1.20
  -8   6   2   11.90    1.00
  -8   6   2   10.50    1.30
  -8   6   2   11.30    1.10
   7  -6  -2   -1.20    0.90
   7  -6  -2    1.30    0.80
   7  -6  -2   -0.90    0.50
   7  -6  -2   -0.60    0.50
  -7   6   2   -0.40    0.50
  -7   6   2    0.40    1.00
  -7   6   2    0.90    0.70
  -7   6   2    0.50    0.60
  -7   6   2    1.60    0.80
   6  -6  -2   30.10    1.90
   6  -6  -2   30.10    1.20
   6  -6  -2   32.70    2.20
   6  -6  -2   32.20    1.40
  -6   6   2   32.70    1.30
  -6   6   2   32.40    1.60
  -6   6   2   32.50    1.40
  -6   6   2   31.20    1.60
  -6   6   2   31.60    1.80
   5  -6  -2    4.00    0.60
   5  -6  -2    2.90    0.80
   5  -6  -2    2.90    0.40
  -5   6   2    2.90    0.70
  -5   6   2    3.20    0.50
  -5   6   2    5.00    0.70
  -5   6   2    3.60    0.90
   4  -6  -2    4.00    0.40
   4  -6  -2    4.00    0.90
   4  -6  -2    4.50    0.60
  -4   6   2    4.60    0.50
  -4   6   2    3.70    0.70
  -4   6   2    4.00    0.70
  -4   6   2    3.80    0.60
   3  -6  -2  152.78    4.40
   3  -6  -2  155.38    3.60
   3  -6  -2  158.68    4.00
   3  -6  -2  156.98    3.60
  -3   6   2  152.08    3.60
  -3   6   2  157.58    4.10
  -3   6   2  152.28    4.20
  -3   6   2  155.28    3.60
  -3   6   2  148.89    3.90
  -3   6   2  154.68    4.30
   2  -6  -2  448.26    9.80
   2  -6  -2  434.16   10.20
   2  -6  -2  442.16   10.00
   2  -6  -2  442.56   10.50
  -2   6   2  441.26   10.50
  -2   6   2  448.06   10.40
  -2   6   2  444.86   10.00
  -2   6   2  450.85    9.80
  -2   6   2  428.86   10.30
  -2   6   2  446.46   10.20
   1  -6  -2    7.80    1.00
   1  -6  -2    7.90    0.80
   1  -6  -2    6.80    0.50
   1  -6  -2    9.00    0.70
  -1   6   2    7.60    0.70
  -1   6   2    8.20    0.60
  -1   6   2    8.20    0.90
  -1   6   2    8.10    0.60
  -1   6   2    9.10    1.10
   0  -6  -2  159.28    3.50
   0  -6  -2  157.38    4.40
   0  -6  -2  153.88    3.80
   0  -6  -2  154.58    3.90
   0  -6  -2  156.38    4.10
   0  -6  -2  158.88    4.30
   0   6   2  158.78    3.90
   0   6   2  152.38    4.10
   0   6   2  159.18    3.80
   0   6   2  159.18    3.50
   0   6   2  156.98    4.50
   0   6   2  154.88    4.40
  -1  -6  -2  116.89    3.40
  -1  -6  -2  120.69    2.90
  -1  -6  -2  123.89    3.40
  -1  -6  -2  118.59    3.20
  -1  -6  -2  119.99    3.60
   1   6   2  119.59    3.30
   1   6   2  112.49    3.30
   1   6   2  120.19    3.70
   1   6   2  117.09    3.70
   1   6   2  113.29    3.00
  -2  -6  -2   49.30    2.10
  -2  -6  -2   48.20    1.90
  -2  -6  -2   48.60    1.90
  -2  -6  -2   47.70    1.50
  -2  -6  -2   47.70    1.80
   2   6   2   48.20    1.70
   2   6   2   46.50    2.00
   2   6   2   47.80    2.30
   2   6   2   47.50    2.20
   2   6   2   46.60    1.80
  -3  -6  -2    0.50    0.60
  -3  -6  -2    0.10    0.60
  -3  -6  -2    0.70    0.70
  -3  -6  -2    0.20    0.40
  -3  -6  -2   -0.30    0.80
   3   6   2    0.50    1.00
   3   6   2   -0.60    0.60
   3   6   2    0.40    0.90
   3   6   2   -0.40    0.90
   3   6   2    0.00    0.60
  -4  -6  -2   -0.20    0.60
  -4  -6  -2   -0.20    0.70
  -4  -6  -2    0.60    0.20
  -4  -6  -2   -0.10    0.50
  -4  -6  -2   -0.10    0.50
   4   6   2    0.30    1.00
   4   6   2    0.10    0.70
   4   6   2   -0.30    0.90
   4   6   2   -0.60    1.20
   4   6   2    0.00    0.60
  -5  -6  -2   -0.30    0.60
  -5  -6  -2    0.40    0.50
  -5  -6  -2   -0.20    0.70
  -5  -6  -2    0.10    0.70
   5   6   2    0.50    0.70
   5   6   2   -0.30    1.40
   5   6   2    0.20    1.30
   5   6   2    0.00    0.80
   5   6   2    1.40    1.20
  -6  -6  -2  110.49    3.70
  -6  -6  -2  116.59    3.70
  -6  -6  -2  112.39    3.20
  -6  -6  -2  113.89    3.70
   6   6   2  110.99    4.00
   6   6   2  107.09    3.50
   6   6   2  112.89    4.70
   6   6   2  111.29    4.40
   6   6   2  118.29    4.50
  -7  -6  -2    0.90    0.90
  -7  -6  -2    1.20    0.90
  -7  -6  -2    0.30    0.80
  -7  -6  -2   -0.20    0.80
   7   6   2    0.90    1.00
   7   6   2    0.80    1.70
   7   6   2    0.20    0.80
   7   6   2   -0.70    1.20
   7   6   2    0.30    1.30
  -8  -6  -2    6.70    1.10
[truncated: 2,574,257 more chars]
