# Supplementary material for: Twisted 1‐ and 2‐Azaperopyrenes: Synthesis, Structure, and Properties
Source: Chemistry. 2025 Dec 31;32(8):e03136. doi: 10.1002/chem.202503136 (PMC12929927; doi:10.1002/chem.202503136)
Supplement: Supplementary file 2 — Supporting File 2: chem70603‐sup‐0002‐SuppMat.zip [file CHEM-32-e03136-s002.zip › is_4aav2.cif]

#=============================================================================
 
data_is_4aav2

_audit_author_name                'Villinger, A.' 
_audit_creation_method            'SHELXL-2014/7'
_shelx_SHELXL_version_number      '2014/7'

#==============================================================================

# CHEMICAL DATA

_chemical_name_systematic         ?
_chemical_name_common             ?
_chemical_melting_point           ?
_chemical_formula_moiety          'C37 H21 N' 
_chemical_formula_sum
 'C37 H21 N' 
_chemical_formula_weight          479.55

loop_
 _atom_type_symbol
 _atom_type_description
 _atom_type_scat_dispersion_real
 _atom_type_scat_dispersion_imag
 _atom_type_scat_source
 'C'  'C'   0.0033   0.0016
 'International Tables Vol C Tables 4.2.6.8 and 6.1.1.4'
 'H'  'H'   0.0000   0.0000
 'International Tables Vol C Tables 4.2.6.8 and 6.1.1.4'
 'N'  'N'   0.0061   0.0033
 'International Tables Vol C Tables 4.2.6.8 and 6.1.1.4'

#==============================================================================

# CRYSTAL DATA
 
_space_group_crystal_system       monoclinic
_space_group_IT_number            14
_space_group_name_H-M_alt         'P 21/n'
_space_group_name_Hall            '-P 2yn'
 
_shelx_space_group_comment
;
The symmetry employed for this shelxl refinement is uniquely defined
by the following loop, which should always be used as a source of
symmetry information in preference to the above space-group names.
They are only intended as comments.
;
 
loop_
 _space_group_symop_operation_xyz
 'x, y, z'
 '-x+1/2, y+1/2, -z+1/2'
 '-x, -y, -z'
 'x-1/2, -y-1/2, z-1/2'
 
_cell_length_a                    14.746(2)
_cell_length_b                    18.515(3)
_cell_length_c                    17.219(2)
_cell_angle_alpha                 90
_cell_angle_beta                  90.390(6)
_cell_angle_gamma                 90
_cell_volume                      4701.1(11)
_cell_formula_units_Z             8
_cell_measurement_temperature     123(2)
_cell_measurement_reflns_used      9850
_cell_measurement_theta_min        2.76
_cell_measurement_theta_max       29.24

_exptl_crystal_description       'needle'
_exptl_crystal_colour            'yellow'
_exptl_crystal_density_meas       ?
_exptl_crystal_density_method     ?
_exptl_crystal_density_diffrn     1.355          
_exptl_crystal_F_000              2000
_exptl_transmission_factor_min    ?
_exptl_transmission_factor_max    ?
_exptl_crystal_size_max           0.730
_exptl_crystal_size_mid           0.140
_exptl_crystal_size_min           0.030
_exptl_absorpt_coefficient_mu     0.078
_shelx_estimated_absorpt_T_min    0.945
_shelx_estimated_absorpt_T_max    0.998
_exptl_absorpt_correction_type    multi-scan
_exptl_absorpt_correction_T_min    0.6211  
_exptl_absorpt_correction_T_max    0.7464
_exptl_absorpt_process_details    '(SADABS-2016/2; Sheldrick, 2015)'

#==============================================================================

# EXPERIMENTAL DATA
 
 
_diffrn_ambient_temperature       123(2)
_diffrn_radiation_wavelength      0.71073
_diffrn_radiation_type            MoK\a
_diffrn_source                    'microfocus sealed tube'
_diffrn_measurement_device_type   'Bruker D8 QUEST diffractometer'
_diffrn_measurement_method        'phi and omega scans'  
_diffrn_detector_area_resol_mean  10.4167
_diffrn_reflns_number             166013
_diffrn_reflns_av_unetI/netI      0.0451
_diffrn_reflns_av_R_equivalents   0.1049
_diffrn_reflns_limit_h_min        -18
_diffrn_reflns_limit_h_max        18
_diffrn_reflns_limit_k_min        -23
_diffrn_reflns_limit_k_max        23
_diffrn_reflns_limit_l_min        -21
_diffrn_reflns_limit_l_max        21
_diffrn_reflns_theta_min          2.120
_diffrn_reflns_theta_max          26.999
_diffrn_reflns_theta_full         25.242
_diffrn_measured_fraction_theta_max   0.986
_diffrn_measured_fraction_theta_full  0.999
_diffrn_reflns_Laue_measured_fraction_max    0.986
_diffrn_reflns_Laue_measured_fraction_full   0.999
_diffrn_reflns_point_group_measured_fraction_max   0.986
_diffrn_reflns_point_group_measured_fraction_full  0.999
_reflns_number_total              10265
_reflns_number_gt                 8339
_reflns_threshold_expression      'I > 2\s(I)'
_reflns_Friedel_coverage          0.000
_reflns_Friedel_fraction_max      .
_reflns_Friedel_fraction_full     .
 
_reflns_special_details
;
 Reflections were merged by SHELXL according to the crystal
 class for the calculation of statistics and refinement.
 
 _reflns_Friedel_fraction is defined as the number of unique
 Friedel pairs measured divided by the number that would be
 possible theoretically, ignoring centric projections and
 systematic absences.
;
 
_computing_data_collection        'Bruker Apex V7.51A'
_computing_cell_refinement        'Bruker Apex V7.51A'
_computing_data_reduction         'Bruker SAINT'
_computing_structure_solution     'Bruker SHELXTL'
_computing_structure_refinement   'SHELXL-2014/7 (Sheldrick, 2015)'
_computing_molecular_graphics     'ORTEP-3v2.01 (Farrugia, 2012)' 
_computing_publication_material   'SHELXL-2014/7 (Sheldrick, 2015)'

#==============================================================================

# REFINEMENT DATA 
 
_refine_special_details
;
 Refinement of F^2^ against ALL reflections.  The weighted R-factor wR and
 goodness of fit S are based on F^2^, conventional R-factors R are based
 on F, with F set to zero for negative F^2^. The threshold expression of
 F^2^ > 2\s(F^2^) is used only for calculating R-factors(gt) etc. and is
 not relevant to the choice of reflections for refinement.  R-factors based
 on F^2^ are statistically about twice as large as those based on F, and R-
 factors based on ALL data will be even larger.

 Refined as a 2-component twin.
;
_refine_ls_structure_factor_coef  Fsqd
_refine_ls_matrix_type            full
_refine_ls_weighting_scheme       calc
_refine_ls_weighting_details
'w=1/[\s^2^(Fo^2^)+(0.1310P)^2^+1.7278P] where P=(Fo^2^+2Fc^2^)/3'
_atom_sites_solution_primary      ?
_atom_sites_solution_secondary    ?
_atom_sites_solution_hydrogens    geom
_refine_ls_hydrogen_treatment     constr
_refine_ls_extinction_method      none
_refine_ls_extinction_coef        .
_refine_ls_number_reflns          10265
_refine_ls_number_parameters      727
_refine_ls_number_restraints      180
_refine_ls_R_factor_all           0.0877
_refine_ls_R_factor_gt            0.0713
_refine_ls_wR_factor_ref          0.2053
_refine_ls_wR_factor_gt           0.1888
_refine_ls_goodness_of_fit_ref    1.076
_refine_ls_restrained_S_all       1.067
_refine_ls_shift/su_max           0.000
_refine_ls_shift/su_mean          0.000

#==============================================================================

# ATOMIC COORDINATES AND DISPLACEMENT PARAMETERS
 
loop_
 _atom_site_label
 _atom_site_type_symbol
 _atom_site_fract_x
 _atom_site_fract_y
 _atom_site_fract_z
 _atom_site_U_iso_or_equiv
 _atom_site_adp_type
 _atom_site_occupancy
 _atom_site_site_symmetry_order  
 _atom_site_calc_flag
 _atom_site_refinement_flags_posn
 _atom_site_refinement_flags_adp
 _atom_site_refinement_flags_occupancy
 _atom_site_disorder_assembly
 _atom_site_disorder_group
N1A N 0.6546(8) 0.5938(5) 0.9435(8) 0.0334(13) Uani 0.57(2) 1 d D U P A 1
C1A C 0.7096(6) 0.5424(5) 0.9190(5) 0.0333(13) Uani 0.57(2) 1 d D U P A 1
H1A H 0.7729 0.5486 0.9270 0.040 Uiso 0.57(2) 1 calc R U P A 1
C2A C 0.6800(9) 0.4793(6) 0.8817(8) 0.0335(14) Uani 0.57(2) 1 d D U P A 1
H2A H 0.7225 0.4444 0.8642 0.040 Uiso 0.57(2) 1 calc R U P A 1
N1B N 0.6747(11) 0.4706(7) 0.8746(10) 0.0334(18) Uiso 0.43(2) 1 d D U P A 2
C1B C 0.7115(9) 0.5278(7) 0.9082(8) 0.0341(18) Uiso 0.43(2) 1 d D U P A 2
H1B H 0.7758 0.5303 0.9105 0.041 Uiso 0.43(2) 1 calc R U P A 2
C2B C 0.6629(14) 0.5848(10) 0.9407(14) 0.0331(18) Uiso 0.43(2) 1 d D U P A 2
H2B H 0.6931 0.6234 0.9666 0.040 Uiso 0.43(2) 1 calc R U P A 2
C3 C 0.5856(2) 0.46811(15) 0.87065(18) 0.0293(7) Uani 1 1 d . . . . .
C4 C 0.5260(2) 0.52123(15) 0.89798(16) 0.0266(6) Uani 1 1 d . . . . .
C5 C 0.5661(2) 0.58334(15) 0.93388(18) 0.0290(6) Uani 1 1 d . . . . .
C6 C 0.5076(2) 0.64063(15) 0.95582(16) 0.0296(7) Uani 1 1 d . . . . .
H6 H 0.5334 0.6828 0.9784 0.035 Uiso 1 1 calc R U . . .
C7 C 0.4163(2) 0.63772(15) 0.94595(16) 0.0286(6) Uani 1 1 d . . . . .
C8 C 0.3730(2) 0.57124(15) 0.91796(17) 0.0264(6) Uani 1 1 d . . . . .
C9 C 0.4306(2) 0.51444(15) 0.89015(16) 0.0267(6) Uani 1 1 d . . . . .
C10 C 0.3926(2) 0.45086(15) 0.85369(17) 0.0269(6) Uani 1 1 d . . . . .
C11 C 0.4562(2) 0.39362(15) 0.83237(16) 0.0281(6) Uani 1 1 d . . . . .
C12 C 0.5467(2) 0.40409(15) 0.83784(17) 0.0287(7) Uani 1 1 d . . . . .
H12 H 0.5860 0.3675 0.8192 0.034 Uiso 1 1 calc R U . . .
C13 C 0.2779(2) 0.55916(15) 0.91880(17) 0.0289(7) Uani 1 1 d . . . . .
C14 C 0.2402(2) 0.49896(16) 0.87697(18) 0.0273(6) Uani 1 1 d . . . . .
C15 C 0.2977(2) 0.44772(15) 0.84026(17) 0.0278(6) Uani 1 1 d . . . . .
C16 C 0.2542(2) 0.39638(15) 0.78852(18) 0.0301(7) Uani 1 1 d . . . . .
H16 H 0.2913 0.3660 0.7577 0.036 Uiso 1 1 calc R U . . .
C17 C 0.1636(2) 0.38989(16) 0.78228(18) 0.0318(7) Uani 1 1 d . . . . .
H17 H 0.1386 0.3551 0.7477 0.038 Uiso 1 1 calc R U . . .
C18 C 0.1048(2) 0.43402(16) 0.82642(17) 0.0301(7) Uani 1 1 d . . . . .
C19 C 0.1438(2) 0.49062(16) 0.87183(17) 0.0294(6) Uani 1 1 d . . . . .
C20 C 0.0846(2) 0.53774(16) 0.91208(18) 0.0306(7) Uani 1 1 d . . . . .
C21 C 0.1252(2) 0.59335(16) 0.95920(18) 0.0337(7) Uani 1 1 d . . . . .
H21 H 0.0872 0.6239 0.9891 0.040 Uiso 1 1 calc R U . . .
C22 C 0.2156(2) 0.60325(16) 0.96200(18) 0.0307(7) Uani 1 1 d . . . . .
H22 H 0.2393 0.6408 0.9937 0.037 Uiso 1 1 calc R U . . .
C23 C 0.0107(2) 0.42531(17) 0.82362(19) 0.0351(7) Uani 1 1 d . . . . .
H23 H -0.0148 0.3874 0.7934 0.042 Uiso 1 1 calc R U . . .
C24 C -0.0460(2) 0.47120(18) 0.8644(2) 0.0367(8) Uani 1 1 d . . . . .
H24 H -0.1098 0.4642 0.8628 0.044 Uiso 1 1 calc R U . . .
C25 C -0.0090(2) 0.52763(18) 0.90771(19) 0.0357(8) Uani 1 1 d . . . . .
H25 H -0.0480 0.5597 0.9346 0.043 Uiso 1 1 calc R U . . .
C26 C 0.3676(2) 0.70756(15) 0.95803(17) 0.0302(7) Uani 1 1 d . . . . .
C27 C 0.3125(2) 0.73779(16) 0.90037(18) 0.0334(7) Uani 1 1 d . . . . .
H27 H 0.3010 0.7117 0.8538 0.040 Uiso 1 1 calc R U . . .
C28 C 0.2743(3) 0.80564(18) 0.9105(2) 0.0387(8) Uani 1 1 d . . . . .
H28 H 0.2365 0.8258 0.8713 0.046 Uiso 1 1 calc R U . . .
C29 C 0.2916(3) 0.84400(17) 0.9785(2) 0.0389(8) Uani 1 1 d . . . . .
H29 H 0.2653 0.8904 0.9855 0.047 Uiso 1 1 calc R U . . .
C30 C 0.3468(3) 0.81528(17) 1.03582(19) 0.0368(8) Uani 1 1 d . . . . .
H30 H 0.3584 0.8419 1.0820 0.044 Uiso 1 1 calc R U . . .
C31 C 0.3853(2) 0.74742(16) 1.02598(18) 0.0321(7) Uani 1 1 d . . . . .
H31 H 0.4236 0.7279 1.0653 0.038 Uiso 1 1 calc R U . . .
C32 C 0.4251(2) 0.32004(15) 0.80702(18) 0.0305(7) Uani 1 1 d . . . . .
C33 C 0.4554(2) 0.29202(16) 0.7365(2) 0.0359(7) Uani 1 1 d . . . . .
H33 H 0.4968 0.3191 0.7061 0.043 Uiso 1 1 calc R U . . .
C34 C 0.4258(3) 0.22492(18) 0.7104(2) 0.0428(8) Uani 1 1 d . . . . .
H34 H 0.4462 0.2067 0.6620 0.051 Uiso 1 1 calc R U . . .
C35 C 0.3668(3) 0.18506(17) 0.7545(2) 0.0469(9) Uani 1 1 d . . . . .
H35 H 0.3448 0.1400 0.7359 0.056 Uiso 1 1 calc R U . . .
C36 C 0.3396(3) 0.21068(18) 0.8262(2) 0.0457(9) Uani 1 1 d . . . . .
H36 H 0.3004 0.1823 0.8573 0.055 Uiso 1 1 calc R U . . .
C37 C 0.3691(2) 0.27782(16) 0.8533(2) 0.0364(7) Uani 1 1 d . . . . .
H37 H 0.3510 0.2946 0.9030 0.044 Uiso 1 1 calc R U . . .
N2A N 0.3225(12) 0.4758(10) 0.6284(12) 0.0300(16) Uani 0.52(2) 1 d D U P B 1
C38A C 0.2868(11) 0.5287(8) 0.6701(9) 0.0301(18) Uani 0.52(2) 1 d D U P B 1
H38A H 0.2227 0.5302 0.6751 0.036 Uiso 0.52(2) 1 calc R U P B 1
C39A C 0.3377(16) 0.5826(13) 0.7072(17) 0.0302(17) Uani 0.52(2) 1 d D U P B 1
H39A H 0.3086 0.6186 0.7373 0.036 Uiso 0.52(2) 1 calc R U P B 1
N2B N 0.3447(14) 0.5904(12) 0.7117(15) 0.0311(17) Uani 0.48(2) 1 d D U P B 2
C38B C 0.2889(11) 0.5415(9) 0.6819(10) 0.0299(19) Uani 0.48(2) 1 d D U P B 2
H38B H 0.2261 0.5464 0.6928 0.036 Uiso 0.48(2) 1 calc R U P B 2
C39B C 0.3154(17) 0.4834(13) 0.6356(15) 0.0296(18) Uani 0.48(2) 1 d D U P B 2
H39B H 0.2720 0.4507 0.6146 0.036 Uiso 0.48(2) 1 calc R U P B 2
C40 C 0.4333(2) 0.58263(15) 0.69904(17) 0.0277(6) Uani 1 1 d . . . . .
C41 C 0.4709(2) 0.52605(15) 0.65449(16) 0.0282(7) Uani 1 1 d . . . . .
C42 C 0.4105(2) 0.47465(15) 0.62087(18) 0.0283(7) Uani 1 1 d . . . . .
C43 C 0.4485(2) 0.41527(15) 0.57916(18) 0.0299(7) Uani 1 1 d . . . . .
H43 H 0.4088 0.3802 0.5574 0.036 Uiso 1 1 calc R U . . .
C44 C 0.5387(2) 0.40733(15) 0.56965(17) 0.0280(6) Uani 1 1 d . . . . .
C45 C 0.6020(2) 0.46314(14) 0.59749(17) 0.0269(6) Uani 1 1 d . . . . .
C46 C 0.5659(2) 0.52083(15) 0.64354(17) 0.0266(6) Uani 1 1 d . . . . .
C47 C 0.6248(2) 0.57367(14) 0.67842(16) 0.0268(6) Uani 1 1 d . . . . .
C48 C 0.5826(2) 0.63650(15) 0.71464(17) 0.0292(7) Uani 1 1 d . . . . .
C49 C 0.4922(2) 0.63800(15) 0.72694(17) 0.0290(7) Uani 1 1 d . . . . .
H49 H 0.4671 0.6772 0.7551 0.035 Uiso 1 1 calc R U . . .
C50 C 0.6953(2) 0.46309(15) 0.58150(17) 0.0272(6) Uani 1 1 d . . . . .
C51 C 0.7550(2) 0.50824(15) 0.62654(17) 0.0262(6) Uani 1 1 d . . . . .
C52 C 0.7193(2) 0.56160(15) 0.67799(17) 0.0277(6) Uani 1 1 d . . . . .
C53 C 0.7830(2) 0.59825(16) 0.72885(17) 0.0300(7) Uani 1 1 d . . . . .
H53 H 0.7602 0.6321 0.7653 0.036 Uiso 1 1 calc R U . . .
C54 C 0.8726(2) 0.58651(16) 0.72673(18) 0.0338(7) Uani 1 1 d . . . . .
H54 H 0.9111 0.6112 0.7624 0.041 Uiso 1 1 calc R U . . .
C55 C 0.9114(2) 0.53766(16) 0.67194(18) 0.0302(7) Uani 1 1 d . . . . .
C56 C 0.8509(2) 0.49927(15) 0.62120(18) 0.0289(6) Uani 1 1 d . . . . .
C57 C 0.8884(2) 0.45085(16) 0.56574(18) 0.0307(7) Uani 1 1 d . . . . .
C58 C 0.8273(2) 0.41551(16) 0.51308(18) 0.0326(7) Uani 1 1 d . . . . .
H58 H 0.8514 0.3876 0.4717 0.039 Uiso 1 1 calc R U . . .
C59 C 0.7363(2) 0.42071(15) 0.52057(17) 0.0298(7) Uani 1 1 d . . . . .
H59 H 0.6982 0.3958 0.4848 0.036 Uiso 1 1 calc R U . . .
C60 C 1.0042(2) 0.52487(18) 0.66818(19) 0.0359(8) Uani 1 1 d . . . . .
H60 H 1.0441 0.5500 0.7023 0.043 Uiso 1 1 calc R U . . .
C61 C 1.0394(3) 0.47575(18) 0.6152(2) 0.0378(8) Uani 1 1 d . . . . .
H61 H 1.1028 0.4670 0.6139 0.045 Uiso 1 1 calc R U . . .
C62 C 0.9818(2) 0.43940(17) 0.5641(2) 0.0368(8) Uani 1 1 d . . . . .
H62 H 1.0065 0.4064 0.5276 0.044 Uiso 1 1 calc R U . . .
C63 C 0.5699(2) 0.33590(15) 0.53952(18) 0.0302(7) Uani 1 1 d . . . . .
C64 C 0.6294(2) 0.29314(16) 0.58280(18) 0.0335(7) Uani 1 1 d . . . . .
H64 H 0.6523 0.3104 0.6310 0.040 Uiso 1 1 calc R U . . .
C65 C 0.6554(3) 0.22559(18) 0.5562(2) 0.0447(9) Uani 1 1 d . . . . .
H65 H 0.6959 0.1969 0.5862 0.054 Uiso 1 1 calc R U . . .
C66 C 0.6223(3) 0.19961(17) 0.4853(2) 0.0455(9) Uani 1 1 d . . . . .
H66 H 0.6414 0.1539 0.4665 0.055 Uiso 1 1 calc R U . . .
C67 C 0.5613(3) 0.24112(18) 0.4426(2) 0.0424(8) Uani 1 1 d . . . . .
H67 H 0.5379 0.2234 0.3947 0.051 Uiso 1 1 calc R U . . .
C68 C 0.5346(3) 0.30851(16) 0.46975(19) 0.0358(7) Uani 1 1 d . . . . .
H68 H 0.4920 0.3362 0.4408 0.043 Uiso 1 1 calc R U . . .
C69 C 0.6328(2) 0.70594(15) 0.72697(18) 0.0294(6) Uani 1 1 d . . . . .
C70 C 0.6257(2) 0.74332(17) 0.79740(18) 0.0345(7) Uani 1 1 d . . . . .
H70 H 0.5935 0.7225 0.8394 0.041 Uiso 1 1 calc R U . . .
C71 C 0.6658(3) 0.81078(17) 0.8061(2) 0.0380(8) Uani 1 1 d . . . . .
H71 H 0.6611 0.8357 0.8541 0.046 Uiso 1 1 calc R U . . .
C72 C 0.7119(3) 0.84154(17) 0.74587(19) 0.0363(7) Uani 1 1 d . . . . .
H72 H 0.7391 0.8877 0.7521 0.044 Uiso 1 1 calc R U . . .
C73 C 0.7190(2) 0.80524(16) 0.67581(19) 0.0341(7) Uani 1 1 d . . . . .
H73 H 0.7509 0.8266 0.6339 0.041 Uiso 1 1 calc R U . . .
C74 C 0.6796(2) 0.73770(16) 0.66683(18) 0.0317(7) Uani 1 1 d . . . . .
H74 H 0.6849 0.7130 0.6187 0.038 Uiso 1 1 calc R U . . .
 
loop_
 _atom_site_aniso_label
 _atom_site_aniso_U_11
 _atom_site_aniso_U_22
 _atom_site_aniso_U_33
 _atom_site_aniso_U_23
 _atom_site_aniso_U_13
 _atom_site_aniso_U_12
N1A 0.038(3) 0.031(3) 0.031(2) 0.003(2) 0.001(2) 0.000(2)
C1A 0.036(2) 0.033(3) 0.031(3) 0.000(2) -0.002(2) -0.005(2)
C2A 0.036(3) 0.032(3) 0.032(3) 0.001(2) 0.000(2) -0.001(2)
C3 0.0388(19) 0.0237(13) 0.0255(15) 0.0051(11) -0.0023(13) 0.0003(12)
C4 0.0361(18) 0.0226(13) 0.0212(13) 0.0035(10) 0.0015(12) -0.0002(12)
C5 0.0403(19) 0.0228(13) 0.0240(14) 0.0038(11) 0.0005(13) -0.0011(12)
C6 0.044(2) 0.0228(13) 0.0219(13) -0.0002(10) -0.0013(13) -0.0023(12)
C7 0.0413(19) 0.0255(14) 0.0190(13) 0.0011(11) -0.0014(12) -0.0005(12)
C8 0.0362(18) 0.0235(13) 0.0196(13) 0.0018(11) -0.0020(12) 0.0007(12)
C9 0.0362(17) 0.0224(13) 0.0216(14) 0.0041(11) 0.0012(12) 0.0010(12)
C10 0.0392(18) 0.0212(13) 0.0203(13) 0.0033(10) -0.0014(12) 0.0010(12)
C11 0.0416(19) 0.0210(13) 0.0217(13) 0.0037(10) -0.0003(12) 0.0029(12)
C12 0.0374(19) 0.0220(13) 0.0266(15) 0.0019(11) 0.0009(13) 0.0058(12)
C13 0.0417(19) 0.0241(13) 0.0209(13) 0.0030(11) -0.0011(13) 0.0002(13)
C14 0.0383(17) 0.0233(13) 0.0205(13) 0.0074(10) 0.0010(13) 0.0012(12)
C15 0.0409(18) 0.0200(13) 0.0225(14) 0.0058(10) -0.0006(13) 0.0006(12)
C16 0.0419(19) 0.0245(14) 0.0238(15) 0.0028(11) -0.0024(13) 0.0038(12)
C17 0.0430(19) 0.0261(14) 0.0262(14) 0.0022(11) -0.0052(13) -0.0022(13)
C18 0.0394(18) 0.0271(14) 0.0237(14) 0.0065(11) -0.0033(13) -0.0006(12)
C19 0.0395(17) 0.0269(14) 0.0218(13) 0.0076(11) -0.0004(13) -0.0004(13)
C20 0.0377(19) 0.0290(15) 0.0252(15) 0.0070(12) 0.0014(13) 0.0030(13)
C21 0.044(2) 0.0296(15) 0.0273(15) 0.0031(12) 0.0047(14) 0.0046(13)
C22 0.0404(19) 0.0256(14) 0.0261(14) 0.0002(11) 0.0027(14) 0.0017(13)
C23 0.045(2) 0.0307(16) 0.0299(15) 0.0070(12) -0.0039(15) -0.0035(14)
C24 0.037(2) 0.0385(17) 0.0345(17) 0.0094(14) -0.0017(15) -0.0015(14)
C25 0.039(2) 0.0370(17) 0.0308(16) 0.0058(13) 0.0008(14) 0.0035(14)
C26 0.0412(18) 0.0247(13) 0.0247(14) 0.0022(11) 0.0042(13) -0.0028(12)
C27 0.044(2) 0.0290(15) 0.0271(15) 0.0004(12) 0.0015(13) -0.0002(13)
C28 0.048(2) 0.0345(16) 0.0332(17) 0.0037(13) -0.0039(15) 0.0051(14)
C29 0.052(2) 0.0248(15) 0.0394(18) -0.0008(13) 0.0060(16) 0.0015(14)
C30 0.053(2) 0.0279(15) 0.0299(16) -0.0060(12) 0.0031(15) -0.0031(14)
C31 0.0415(19) 0.0280(14) 0.0266(15) 0.0020(12) 0.0007(13) -0.0028(13)
C32 0.0367(17) 0.0221(14) 0.0327(16) 0.0054(12) -0.0040(13) 0.0027(12)
C33 0.044(2) 0.0261(15) 0.0378(17) 0.0014(13) -0.0008(15) 0.0048(13)
C34 0.052(2) 0.0333(17) 0.0424(19) -0.0059(15) -0.0061(17) 0.0060(16)
C35 0.064(3) 0.0233(15) 0.053(2) -0.0007(15) -0.0143(19) -0.0032(15)
C36 0.058(2) 0.0323(17) 0.047(2) 0.0113(15) -0.0090(18) -0.0099(16)
C37 0.048(2) 0.0287(15) 0.0328(16) 0.0051(13) -0.0061(15) -0.0004(14)
N2A 0.037(3) 0.021(3) 0.031(4) 0.003(3) -0.002(3) 0.003(3)
C38A 0.035(3) 0.024(4) 0.031(4) 0.000(3) -0.001(3) -0.002(3)
C39A 0.036(3) 0.024(4) 0.030(3) 0.002(3) 0.002(3) -0.001(3)
N2B 0.038(3) 0.026(4) 0.030(3) 0.004(3) 0.000(3) -0.006(3)
C38B 0.035(3) 0.025(4) 0.030(4) 0.001(3) 0.000(3) 0.002(3)
C39B 0.035(3) 0.025(4) 0.029(4) 0.003(3) 0.001(3) -0.003(3)
C40 0.0391(18) 0.0222(13) 0.0217(13) 0.0039(11) -0.0009(13) 0.0003(12)
C41 0.0435(19) 0.0207(13) 0.0202(13) 0.0032(10) -0.0012(13) -0.0014(12)
C42 0.0385(19) 0.0208(13) 0.0257(15) 0.0046(11) -0.0036(13) -0.0002(11)
C43 0.042(2) 0.0201(13) 0.0275(15) 0.0026(11) -0.0072(13) -0.0051(12)
C44 0.0409(19) 0.0201(13) 0.0230(13) 0.0020(11) -0.0022(13) -0.0003(12)
C45 0.0382(18) 0.0192(12) 0.0232(14) 0.0042(10) -0.0020(13) -0.0001(12)
C46 0.0406(18) 0.0192(12) 0.0201(13) 0.0033(10) -0.0016(12) -0.0013(11)
C47 0.0413(19) 0.0206(13) 0.0186(13) 0.0004(10) 0.0018(13) -0.0020(12)
C48 0.0426(19) 0.0246(14) 0.0205(14) 0.0008(11) -0.0028(12) -0.0014(12)
C49 0.043(2) 0.0206(13) 0.0238(13) -0.0015(10) 0.0007(13) -0.0001(12)
C50 0.0401(19) 0.0191(12) 0.0223(14) 0.0049(10) -0.0043(12) -0.0003(11)
C51 0.0380(17) 0.0198(13) 0.0208(13) 0.0040(10) -0.0002(13) -0.0016(12)
C52 0.0402(18) 0.0221(13) 0.0208(13) 0.0047(11) -0.0006(13) -0.0035(12)
C53 0.0422(19) 0.0244(13) 0.0235(14) 0.0034(11) -0.0056(13) -0.0039(12)
C54 0.044(2) 0.0283(15) 0.0289(15) 0.0018(12) -0.0093(14) -0.0050(13)
C55 0.0370(19) 0.0261(14) 0.0275(15) 0.0075(12) -0.0039(13) -0.0038(12)
C56 0.0418(17) 0.0206(12) 0.0242(13) 0.0069(10) -0.0002(14) -0.0024(13)
C57 0.0433(19) 0.0240(13) 0.0248(14) 0.0070(11) 0.0016(13) -0.0010(13)
C58 0.048(2) 0.0247(14) 0.0253(15) 0.0030(11) 0.0035(14) -0.0007(13)
C59 0.044(2) 0.0209(13) 0.0251(14) 0.0038(11) -0.0016(13) -0.0033(12)
C60 0.040(2) 0.0363(17) 0.0319(16) 0.0082(13) -0.0049(15) -0.0048(14)
C61 0.037(2) 0.0381(17) 0.0385(18) 0.0100(14) 0.0043(15) -0.0003(14)
C62 0.045(2) 0.0313(15) 0.0343(17) 0.0060(13) 0.0049(15) -0.0010(14)
C63 0.0381(18) 0.0234(13) 0.0292(15) 0.0012(12) 0.0017(13) -0.0025(12)
C64 0.046(2) 0.0254(14) 0.0288(15) -0.0002(12) -0.0040(14) -0.0005(13)
C65 0.062(3) 0.0269(15) 0.045(2) -0.0013(14) -0.0088(18) 0.0098(16)
C66 0.070(3) 0.0228(15) 0.044(2) -0.0077(14) -0.0015(19) 0.0045(15)
C67 0.062(2) 0.0310(16) 0.0340(17) -0.0057(13) -0.0032(16) -0.0031(15)
C68 0.049(2) 0.0254(14) 0.0326(16) -0.0013(12) -0.0064(15) -0.0019(13)
C69 0.0372(18) 0.0249(14) 0.0262(14) -0.0004(11) -0.0010(13) 0.0019(12)
C70 0.044(2) 0.0323(16) 0.0269(15) -0.0026(12) 0.0030(14) 0.0000(13)
C71 0.052(2) 0.0310(16) 0.0307(16) -0.0093(13) -0.0034(15) 0.0050(14)
C72 0.045(2) 0.0273(14) 0.0364(17) -0.0046(13) -0.0064(15) -0.0032(13)
C73 0.0402(19) 0.0292(15) 0.0330(16) 0.0012(12) 0.0013(14) -0.0065(13)
C74 0.0416(19) 0.0272(14) 0.0263(15) -0.0028(12) 0.0000(13) 0.0010(13)

#==============================================================================

# MOLECULAR GEOMETRY
 
_geom_special_details
;
 All esds (except the esd in the dihedral angle between two l.s. planes)
 are estimated using the full covariance matrix.  The cell esds are taken
 into account individually in the estimation of esds in distances, angles
 and torsion angles; correlations between esds in cell parameters are only
 used when they are defined by crystal symmetry.  An approximate (isotropic)
 treatment of cell esds is used for estimating esds involving l.s. planes.
;
 
loop_
 _geom_bond_atom_site_label_1
 _geom_bond_atom_site_label_2
 _geom_bond_distance
 _geom_bond_site_symmetry_2
 _geom_bond_publ_flag
N1A C1A 1.322(8) . ?
N1A C5 1.328(13) . ?
C1A C2A 1.401(10) . ?
C1A H1A 0.9500 . ?
C2A C3 1.419(14) . ?
C2A H2A 0.9500 . ?
N1B C3 1.315(16) . ?
N1B C1B 1.323(9) . ?
C1B C2B 1.395(11) . ?
C1B H1B 0.9500 . ?
C2B C5 1.43(2) . ?
C2B H2B 0.9500 . ?
C3 C4 1.402(4) . ?
C3 C12 1.432(4) . ?
C4 C9 1.419(4) . ?
C4 C5 1.431(4) . ?
C5 C6 1.421(4) . ?
C6 C7 1.356(5) . ?
C6 H6 0.9500 . ?
C7 C8 1.466(4) . ?
C7 C26 1.495(4) . ?
C8 C13 1.420(5) . ?
C8 C9 1.435(4) . ?
C9 C10 1.445(4) . ?
C10 C15 1.419(5) . ?
C10 C11 1.464(4) . ?
C11 C12 1.351(5) . ?
C11 C32 1.501(4) . ?
C12 H12 0.9500 . ?
C13 C14 1.437(4) . ?
C13 C22 1.440(4) . ?
C14 C15 1.423(4) . ?
C14 C19 1.432(4) . ?
C15 C16 1.449(4) . ?
C16 C17 1.345(5) . ?
C16 H16 0.9500 . ?
C17 C18 1.416(5) . ?
C17 H17 0.9500 . ?
C18 C23 1.397(5) . ?
C18 C19 1.426(4) . ?
C19 C20 1.419(4) . ?
C20 C25 1.394(5) . ?
C20 C21 1.439(4) . ?
C21 C22 1.347(5) . ?
C21 H21 0.9500 . ?
C22 H22 0.9500 . ?
C23 C24 1.386(5) . ?
C23 H23 0.9500 . ?
C24 C25 1.393(5) . ?
C24 H24 0.9500 . ?
C25 H25 0.9500 . ?
C26 C27 1.396(4) . ?
C26 C31 1.406(4) . ?
C27 C28 1.388(5) . ?
C27 H27 0.9500 . ?
C28 C29 1.391(5) . ?
C28 H28 0.9500 . ?
C29 C30 1.381(5) . ?
C29 H29 0.9500 . ?
C30 C31 1.389(4) . ?
C30 H30 0.9500 . ?
C31 H31 0.9500 . ?
C32 C37 1.392(5) . ?
C32 C33 1.396(5) . ?
C33 C34 1.391(5) . ?
C33 H33 0.9500 . ?
C34 C35 1.373(6) . ?
C34 H34 0.9500 . ?
C35 C36 1.384(6) . ?
C35 H35 0.9500 . ?
C36 C37 1.396(5) . ?
C36 H36 0.9500 . ?
C37 H37 0.9500 . ?
N2A C42 1.305(18) . ?
N2A C38A 1.326(9) . ?
C38A C39A 1.400(11) . ?
C38A H38A 0.9500 . ?
C39A C40 1.42(2) . ?
C39A H39A 0.9500 . ?
N2B C38B 1.326(9) . ?
N2B C40 1.33(2) . ?
C38B C39B 1.397(11) . ?
C38B H38B 0.9500 . ?
C39B C42 1.44(2) . ?
C39B H39B 0.9500 . ?
C40 C41 1.414(4) . ?
C40 C49 1.425(4) . ?
C41 C46 1.418(5) . ?
C41 C42 1.424(4) . ?
C42 C43 1.430(4) . ?
C43 C44 1.349(5) . ?
C43 H43 0.9500 . ?
C44 C45 1.470(4) . ?
C44 C63 1.494(4) . ?
C45 C50 1.406(5) . ?
C45 C46 1.435(4) . ?
C46 C47 1.437(4) . ?
C47 C52 1.411(4) . ?
C47 C48 1.461(4) . ?
C48 C49 1.351(5) . ?
C48 C69 1.498(4) . ?
C49 H49 0.9500 . ?
C50 C51 1.437(4) . ?
C50 C59 1.445(4) . ?
C51 C56 1.427(4) . ?
C51 C52 1.430(4) . ?
C52 C53 1.449(4) . ?
C53 C54 1.340(5) . ?
C53 H53 0.9500 . ?
C54 C55 1.429(5) . ?
C54 H54 0.9500 . ?
C55 C60 1.391(5) . ?
C55 C56 1.434(4) . ?
C56 C57 1.424(4) . ?
C57 C62 1.395(5) . ?
C57 C58 1.431(5) . ?
C58 C59 1.353(5) . ?
C58 H58 0.9500 . ?
C59 H59 0.9500 . ?
C60 C61 1.391(5) . ?
C60 H60 0.9500 . ?
C61 C62 1.392(5) . ?
C61 H61 0.9500 . ?
C62 H62 0.9500 . ?
C63 C64 1.394(4) . ?
C63 C68 1.401(4) . ?
C64 C65 1.387(4) . ?
C64 H64 0.9500 . ?
C65 C66 1.396(5) . ?
C65 H65 0.9500 . ?
C66 C67 1.390(5) . ?
C66 H66 0.9500 . ?
C67 C68 1.391(5) . ?
C67 H67 0.9500 . ?
C68 H68 0.9500 . ?
C69 C74 1.380(4) . ?
C69 C70 1.401(4) . ?
C70 C71 1.389(5) . ?
C70 H70 0.9500 . ?
C71 C72 1.368(5) . ?
C71 H71 0.9500 . ?
C72 C73 1.385(4) . ?
C72 H72 0.9500 . ?
C73 C74 1.387(4) . ?
C73 H73 0.9500 . ?
C74 H74 0.9500 . ?
 
loop_
 _geom_angle_atom_site_label_1
 _geom_angle_atom_site_label_2
 _geom_angle_atom_site_label_3
 _geom_angle
 _geom_angle_site_symmetry_1
 _geom_angle_site_symmetry_3
 _geom_angle_publ_flag
C1A N1A C5 117.4(8) . . ?
N1A C1A C2A 123.8(8) . . ?
N1A C1A H1A 118.1 . . ?
C2A C1A H1A 118.1 . . ?
C1A C2A C3 119.0(9) . . ?
C1A C2A H2A 120.5 . . ?
C3 C2A H2A 120.5 . . ?
C3 N1B C1B 117.2(11) . . ?
N1B C1B C2B 124.9(10) . . ?
N1B C1B H1B 117.6 . . ?
C2B C1B H1B 117.6 . . ?
C1B C2B C5 117.8(13) . . ?
C1B C2B H2B 121.1 . . ?
C5 C2B H2B 121.1 . . ?
N1B C3 C4 125.9(6) . . ?
C4 C3 C2A 118.0(5) . . ?
N1B C3 C12 116.6(6) . . ?
C4 C3 C12 117.6(3) . . ?
C2A C3 C12 124.3(5) . . ?
C3 C4 C9 122.0(3) . . ?
C3 C4 C5 116.8(3) . . ?
C9 C4 C5 121.2(3) . . ?
N1A C5 C6 117.2(5) . . ?
N1A C5 C4 125.0(5) . . ?
C6 C5 C4 117.7(3) . . ?
C6 C5 C2B 124.8(7) . . ?
C4 C5 C2B 117.4(7) . . ?
C7 C6 C5 122.8(3) . . ?
C7 C6 H6 118.6 . . ?
C5 C6 H6 118.6 . . ?
C6 C7 C8 120.2(3) . . ?
C6 C7 C26 115.2(3) . . ?
C8 C7 C26 124.3(3) . . ?
C13 C8 C9 118.3(3) . . ?
C13 C8 C7 123.8(3) . . ?
C9 C8 C7 117.9(3) . . ?
C4 C9 C8 119.4(3) . . ?
C4 C9 C10 119.6(3) . . ?
C8 C9 C10 120.9(3) . . ?
C15 C10 C9 118.9(3) . . ?
C15 C10 C11 124.2(3) . . ?
C9 C10 C11 116.9(3) . . ?
C12 C11 C10 120.8(3) . . ?
C12 C11 C32 116.7(3) . . ?
C10 C11 C32 122.4(3) . . ?
C11 C12 C3 122.7(3) . . ?
C11 C12 H12 118.7 . . ?
C3 C12 H12 118.7 . . ?
C8 C13 C14 119.7(3) . . ?
C8 C13 C22 123.3(3) . . ?
C14 C13 C22 116.9(3) . . ?
C15 C14 C19 119.6(3) . . ?
C15 C14 C13 120.7(3) . . ?
C19 C14 C13 119.7(3) . . ?
C10 C15 C14 119.3(3) . . ?
C10 C15 C16 124.0(3) . . ?
C14 C15 C16 116.6(3) . . ?
C17 C16 C15 122.9(3) . . ?
C17 C16 H16 118.6 . . ?
C15 C16 H16 118.6 . . ?
C16 C17 C18 121.1(3) . . ?
C16 C17 H17 119.4 . . ?
C18 C17 H17 119.4 . . ?
C23 C18 C17 121.7(3) . . ?
C23 C18 C19 120.0(3) . . ?
C17 C18 C19 118.1(3) . . ?
C20 C19 C18 118.2(3) . . ?
C20 C19 C14 121.2(3) . . ?
C18 C19 C14 120.7(3) . . ?
C25 C20 C19 120.2(3) . . ?
C25 C20 C21 122.3(3) . . ?
C19 C20 C21 117.4(3) . . ?
C22 C21 C20 121.7(3) . . ?
C22 C21 H21 119.1 . . ?
C20 C21 H21 119.1 . . ?
C21 C22 C13 122.6(3) . . ?
C21 C22 H22 118.7 . . ?
C13 C22 H22 118.7 . . ?
C24 C23 C18 120.9(3) . . ?
C24 C23 H23 119.5 . . ?
C18 C23 H23 119.5 . . ?
C23 C24 C25 119.7(3) . . ?
C23 C24 H24 120.1 . . ?
C25 C24 H24 120.1 . . ?
C24 C25 C20 120.9(3) . . ?
C24 C25 H25 119.6 . . ?
C20 C25 H25 119.6 . . ?
C27 C26 C31 119.0(3) . . ?
C27 C26 C7 121.7(3) . . ?
C31 C26 C7 118.9(3) . . ?
C28 C27 C26 120.5(3) . . ?
C28 C27 H27 119.7 . . ?
C26 C27 H27 119.7 . . ?
C27 C28 C29 119.7(3) . . ?
C27 C28 H28 120.1 . . ?
C29 C28 H28 120.1 . . ?
C30 C29 C28 120.6(3) . . ?
C30 C29 H29 119.7 . . ?
C28 C29 H29 119.7 . . ?
C29 C30 C31 120.0(3) . . ?
C29 C30 H30 120.0 . . ?
C31 C30 H30 120.0 . . ?
C30 C31 C26 120.2(3) . . ?
C30 C31 H31 119.9 . . ?
C26 C31 H31 119.9 . . ?
C37 C32 C33 118.9(3) . . ?
C37 C32 C11 121.6(3) . . ?
C33 C32 C11 119.4(3) . . ?
C34 C33 C32 120.8(3) . . ?
C34 C33 H33 119.6 . . ?
C32 C33 H33 119.6 . . ?
C35 C34 C33 120.0(4) . . ?
C35 C34 H34 120.0 . . ?
C33 C34 H34 120.0 . . ?
C34 C35 C36 119.9(3) . . ?
C34 C35 H35 120.1 . . ?
C36 C35 H35 120.1 . . ?
C35 C36 C37 120.8(4) . . ?
C35 C36 H36 119.6 . . ?
C37 C36 H36 119.6 . . ?
C32 C37 C36 119.6(3) . . ?
C32 C37 H37 120.2 . . ?
C36 C37 H37 120.2 . . ?
C42 N2A C38A 117.6(13) . . ?
N2A C38A C39A 124.1(9) . . ?
N2A C38A H38A 118.0 . . ?
C39A C38A H38A 118.0 . . ?
C38A C39A C40 119.1(16) . . ?
C38A C39A H39A 120.5 . . ?
C40 C39A H39A 120.5 . . ?
C38B N2B C40 118.0(14) . . ?
N2B C38B C39B 124.9(10) . . ?
N2B C38B H38B 117.6 . . ?
C39B C38B H38B 117.6 . . ?
C38B C39B C42 117.7(17) . . ?
C38B C39B H39B 121.1 . . ?
C42 C39B H39B 121.1 . . ?
N2B C40 C41 123.9(8) . . ?
C41 C40 C39A 116.6(9) . . ?
N2B C40 C49 117.5(8) . . ?
C41 C40 C49 118.4(3) . . ?
C39A C40 C49 124.8(9) . . ?
C40 C41 C46 120.9(3) . . ?
C40 C41 C42 118.0(3) . . ?
C46 C41 C42 121.1(3) . . ?
N2A C42 C41 124.7(8) . . ?
N2A C42 C43 117.1(8) . . ?
C41 C42 C43 118.1(3) . . ?
C41 C42 C39B 117.5(9) . . ?
C43 C42 C39B 124.2(10) . . ?
C44 C43 C42 122.3(3) . . ?
C44 C43 H43 118.8 . . ?
C42 C43 H43 118.8 . . ?
C43 C44 C45 120.5(3) . . ?
C43 C44 C63 116.4(3) . . ?
C45 C44 C63 122.6(3) . . ?
C50 C45 C46 118.4(3) . . ?
C50 C45 C44 123.8(3) . . ?
C46 C45 C44 117.8(3) . . ?
C41 C46 C45 119.6(3) . . ?
C41 C46 C47 119.5(3) . . ?
C45 C46 C47 120.9(3) . . ?
C52 C47 C46 118.9(3) . . ?
C52 C47 C48 123.5(3) . . ?
C46 C47 C48 117.6(3) . . ?
C49 C48 C47 120.4(3) . . ?
C49 C48 C69 116.5(3) . . ?
C47 C48 C69 122.2(3) . . ?
C48 C49 C40 122.1(3) . . ?
C48 C49 H49 118.9 . . ?
C40 C49 H49 118.9 . . ?
C45 C50 C51 119.4(3) . . ?
C45 C50 C59 123.8(3) . . ?
C51 C50 C59 116.7(3) . . ?
C56 C51 C52 119.3(3) . . ?
C56 C51 C50 120.1(3) . . ?
C52 C51 C50 120.6(3) . . ?
C47 C52 C51 118.8(3) . . ?
C47 C52 C53 124.0(3) . . ?
C51 C52 C53 117.2(3) . . ?
C54 C53 C52 122.9(3) . . ?
C54 C53 H53 118.6 . . ?
C52 C53 H53 118.6 . . ?
C53 C54 C55 121.3(3) . . ?
C53 C54 H54 119.3 . . ?
C55 C54 H54 119.3 . . ?
C60 C55 C54 122.5(3) . . ?
C60 C55 C56 119.8(3) . . ?
C54 C55 C56 117.7(3) . . ?
C57 C56 C51 120.4(3) . . ?
C57 C56 C55 118.5(3) . . ?
C51 C56 C55 121.1(3) . . ?
C62 C57 C56 119.8(3) . . ?
C62 C57 C58 122.3(3) . . ?
C56 C57 C58 117.9(3) . . ?
C59 C58 C57 121.8(3) . . ?
C59 C58 H58 119.1 . . ?
C57 C58 H58 119.1 . . ?
C58 C59 C50 121.8(3) . . ?
C58 C59 H59 119.1 . . ?
C50 C59 H59 119.1 . . ?
C55 C60 C61 120.9(3) . . ?
C55 C60 H60 119.6 . . ?
C61 C60 H60 119.6 . . ?
C60 C61 C62 120.2(3) . . ?
C60 C61 H61 119.9 . . ?
C62 C61 H61 119.9 . . ?
C61 C62 C57 120.8(3) . . ?
C61 C62 H62 119.6 . . ?
C57 C62 H62 119.6 . . ?
C64 C63 C68 118.8(3) . . ?
C64 C63 C44 120.7(3) . . ?
C68 C63 C44 120.3(3) . . ?
C65 C64 C63 120.7(3) . . ?
C65 C64 H64 119.7 . . ?
C63 C64 H64 119.7 . . ?
C64 C65 C66 120.3(3) . . ?
C64 C65 H65 119.9 . . ?
C66 C65 H65 119.9 . . ?
C67 C66 C65 119.5(3) . . ?
C67 C66 H66 120.2 . . ?
C65 C66 H66 120.2 . . ?
C66 C67 C68 120.1(3) . . ?
C66 C67 H67 119.9 . . ?
C68 C67 H67 119.9 . . ?
C67 C68 C63 120.6(3) . . ?
C67 C68 H68 119.7 . . ?
C63 C68 H68 119.7 . . ?
C74 C69 C70 118.6(3) . . ?
C74 C69 C48 120.6(3) . . ?
C70 C69 C48 120.5(3) . . ?
C71 C70 C69 120.2(3) . . ?
C71 C70 H70 119.9 . . ?
C69 C70 H70 119.9 . . ?
C72 C71 C70 120.4(3) . . ?
C72 C71 H71 119.8 . . ?
C70 C71 H71 119.8 . . ?
C71 C72 C73 119.9(3) . . ?
C71 C72 H72 120.0 . . ?
C73 C72 H72 120.0 . . ?
C72 C73 C74 120.0(3) . . ?
C72 C73 H73 120.0 . . ?
C74 C73 H73 120.0 . . ?
C69 C74 C73 120.8(3) . . ?
C69 C74 H74 119.6 . . ?
C73 C74 H74 119.6 . . ?
 
loop_
 _geom_torsion_atom_site_label_1
 _geom_torsion_atom_site_label_2
 _geom_torsion_atom_site_label_3
 _geom_torsion_atom_site_label_4
 _geom_torsion
 _geom_torsion_site_symmetry_1
 _geom_torsion_site_symmetry_2
 _geom_torsion_site_symmetry_3
 _geom_torsion_site_symmetry_4
 _geom_torsion_publ_flag
C5 N1A C1A C2A 2.0(18) . . . . ?
N1A C1A C2A C3 -1.4(18) . . . . ?
C3 N1B C1B C2B 1(3) . . . . ?
N1B C1B C2B C5 -3(3) . . . . ?
C1B N1B C3 C4 1.0(19) . . . . ?
C1B N1B C3 C12 -176.7(11) . . . . ?
C1A C2A C3 C4 -0.2(13) . . . . ?
C1A C2A C3 C12 -176.0(7) . . . . ?
N1B C3 C4 C9 179.0(10) . . . . ?
C2A C3 C4 C9 -179.4(7) . . . . ?
C12 C3 C4 C9 -3.3(4) . . . . ?
N1B C3 C4 C5 -0.6(10) . . . . ?
C2A C3 C4 C5 1.1(7) . . . . ?
C12 C3 C4 C5 177.2(3) . . . . ?
C1A N1A C5 C6 -176.1(8) . . . . ?
C1A N1A C5 C4 -1.0(15) . . . . ?
C3 C4 C5 N1A -0.5(9) . . . . ?
C9 C4 C5 N1A 179.9(8) . . . . ?
C3 C4 C5 C6 174.6(3) . . . . ?
C9 C4 C5 C6 -4.9(4) . . . . ?
C3 C4 C5 C2B -1.8(12) . . . . ?
C9 C4 C5 C2B 178.7(12) . . . . ?
C1B C2B C5 C6 -172.6(12) . . . . ?
C1B C2B C5 C4 3(2) . . . . ?
N1A C5 C6 C7 177.3(7) . . . . ?
C4 C5 C6 C7 1.8(4) . . . . ?
C2B C5 C6 C7 177.8(13) . . . . ?
C5 C6 C7 C8 5.5(4) . . . . ?
C5 C6 C7 C26 -168.8(3) . . . . ?
C6 C7 C8 C13 168.6(3) . . . . ?
C26 C7 C8 C13 -17.6(4) . . . . ?
C6 C7 C8 C9 -9.6(4) . . . . ?
C26 C7 C8 C9 164.2(3) . . . . ?
C3 C4 C9 C8 -178.8(3) . . . . ?
C5 C4 C9 C8 0.7(4) . . . . ?
C3 C4 C9 C10 0.6(4) . . . . ?
C5 C4 C9 C10 -179.9(3) . . . . ?
C13 C8 C9 C4 -171.9(3) . . . . ?
C7 C8 C9 C4 6.4(4) . . . . ?
C13 C8 C9 C10 8.7(4) . . . . ?
C7 C8 C9 C10 -173.0(3) . . . . ?
C4 C9 C10 C15 -174.6(3) . . . . ?
C8 C9 C10 C15 4.8(4) . . . . ?
C4 C9 C10 C11 4.9(4) . . . . ?
C8 C9 C10 C11 -175.7(3) . . . . ?
C15 C10 C11 C12 171.5(3) . . . . ?
C9 C10 C11 C12 -8.0(4) . . . . ?
C15 C10 C11 C32 -11.3(4) . . . . ?
C9 C10 C11 C32 169.2(3) . . . . ?
C10 C11 C12 C3 5.6(4) . . . . ?
C32 C11 C12 C3 -171.8(3) . . . . ?
N1B C3 C12 C11 178.1(9) . . . . ?
C4 C3 C12 C11 0.2(4) . . . . ?
C2A C3 C12 C11 176.0(7) . . . . ?
C9 C8 C13 C14 -13.7(4) . . . . ?
C7 C8 C13 C14 168.1(3) . . . . ?
C9 C8 C13 C22 164.2(3) . . . . ?
C7 C8 C13 C22 -14.0(4) . . . . ?
C8 C13 C14 C15 5.5(4) . . . . ?
C22 C13 C14 C15 -172.6(3) . . . . ?
C8 C13 C14 C19 -174.2(3) . . . . ?
C22 C13 C14 C19 7.7(4) . . . . ?
C9 C10 C15 C14 -13.2(4) . . . . ?
C11 C10 C15 C14 167.3(3) . . . . ?
C9 C10 C15 C16 164.5(3) . . . . ?
C11 C10 C15 C16 -15.0(4) . . . . ?
C19 C14 C15 C10 -172.0(3) . . . . ?
C13 C14 C15 C10 8.3(4) . . . . ?
C19 C14 C15 C16 10.1(4) . . . . ?
C13 C14 C15 C16 -169.6(3) . . . . ?
C10 C15 C16 C17 173.5(3) . . . . ?
C14 C15 C16 C17 -8.7(4) . . . . ?
C15 C16 C17 C18 0.4(5) . . . . ?
C16 C17 C18 C23 -176.6(3) . . . . ?
C16 C17 C18 C19 6.3(4) . . . . ?
C23 C18 C19 C20 -1.2(4) . . . . ?
C17 C18 C19 C20 176.0(3) . . . . ?
C23 C18 C19 C14 178.3(3) . . . . ?
C17 C18 C19 C14 -4.5(4) . . . . ?
C15 C14 C19 C20 175.6(3) . . . . ?
C13 C14 C19 C20 -4.7(4) . . . . ?
C15 C14 C19 C18 -3.8(4) . . . . ?
C13 C14 C19 C18 175.9(3) . . . . ?
C18 C19 C20 C25 0.9(4) . . . . ?
C14 C19 C20 C25 -178.5(3) . . . . ?
C18 C19 C20 C21 178.4(3) . . . . ?
C14 C19 C20 C21 -1.0(4) . . . . ?
C25 C20 C21 C22 -179.0(3) . . . . ?
C19 C20 C21 C22 3.6(4) . . . . ?
C20 C21 C22 C13 -0.3(5) . . . . ?
C8 C13 C22 C21 176.6(3) . . . . ?
C14 C13 C22 C21 -5.4(4) . . . . ?
C17 C18 C23 C24 -176.9(3) . . . . ?
C19 C18 C23 C24 0.2(4) . . . . ?
C18 C23 C24 C25 1.2(5) . . . . ?
C23 C24 C25 C20 -1.4(5) . . . . ?
C19 C20 C25 C24 0.4(5) . . . . ?
C21 C20 C25 C24 -177.0(3) . . . . ?
C6 C7 C26 C27 123.2(3) . . . . ?
C8 C7 C26 C27 -50.9(4) . . . . ?
C6 C7 C26 C31 -50.0(4) . . . . ?
C8 C7 C26 C31 135.9(3) . . . . ?
C31 C26 C27 C28 -1.2(5) . . . . ?
C7 C26 C27 C28 -174.4(3) . . . . ?
C26 C27 C28 C29 0.5(5) . . . . ?
C27 C28 C29 C30 0.2(6) . . . . ?
C28 C29 C30 C31 -0.2(5) . . . . ?
C29 C30 C31 C26 -0.6(5) . . . . ?
C27 C26 C31 C30 1.2(5) . . . . ?
C7 C26 C31 C30 174.7(3) . . . . ?
C12 C11 C32 C37 121.3(3) . . . . ?
C10 C11 C32 C37 -56.1(4) . . . . ?
C12 C11 C32 C33 -56.6(4) . . . . ?
C10 C11 C32 C33 126.1(3) . . . . ?
C37 C32 C33 C34 4.0(5) . . . . ?
C11 C32 C33 C34 -178.1(3) . . . . ?
C32 C33 C34 C35 -0.8(5) . . . . ?
C33 C34 C35 C36 -2.2(6) . . . . ?
C34 C35 C36 C37 2.0(6) . . . . ?
C33 C32 C37 C36 -4.2(5) . . . . ?
C11 C32 C37 C36 178.0(3) . . . . ?
C35 C36 C37 C32 1.2(6) . . . . ?
C42 N2A C38A C39A -1(3) . . . . ?
N2A C38A C39A C40 2(3) . . . . ?
C40 N2B C38B C39B -2(3) . . . . ?
N2B C38B C39B C42 2(3) . . . . ?
C38B N2B C40 C41 1(2) . . . . ?
C38B N2B C40 C49 175.9(12) . . . . ?
C38A C39A C40 C41 -1(2) . . . . ?
C38A C39A C40 C49 173.4(11) . . . . ?
N2B C40 C41 C46 -179.8(14) . . . . ?
C39A C40 C41 C46 -179.4(14) . . . . ?
C49 C40 C41 C46 5.5(4) . . . . ?
N2B C40 C41 C42 0.4(15) . . . . ?
C39A C40 C41 C42 0.8(14) . . . . ?
C49 C40 C41 C42 -174.3(3) . . . . ?
C38A N2A C42 C41 0(2) . . . . ?
C38A N2A C42 C43 176.9(10) . . . . ?
C40 C41 C42 N2A -0.2(12) . . . . ?
C46 C41 C42 N2A 179.9(12) . . . . ?
C40 C41 C42 C43 -176.8(3) . . . . ?
C46 C41 C42 C43 3.3(4) . . . . ?
C40 C41 C42 C39B -0.9(13) . . . . ?
C46 C41 C42 C39B 179.2(13) . . . . ?
C38B C39B C42 C41 0(2) . . . . ?
C38B C39B C42 C43 175.6(11) . . . . ?
N2A C42 C43 C44 -178.1(11) . . . . ?
C41 C42 C43 C44 -1.2(4) . . . . ?
C39B C42 C43 C44 -176.8(14) . . . . ?
C42 C43 C44 C45 -4.5(4) . . . . ?
C42 C43 C44 C63 167.8(3) . . . . ?
C43 C44 C45 C50 -172.0(3) . . . . ?
C63 C44 C45 C50 16.2(4) . . . . ?
C43 C44 C45 C46 8.0(4) . . . . ?
C63 C44 C45 C46 -163.8(3) . . . . ?
C40 C41 C46 C45 -179.5(3) . . . . ?
C42 C41 C46 C45 0.4(4) . . . . ?
C40 C41 C46 C47 0.2(4) . . . . ?
C42 C41 C46 C47 -179.9(3) . . . . ?
C50 C45 C46 C41 174.1(3) . . . . ?
C44 C45 C46 C41 -5.9(4) . . . . ?
C50 C45 C46 C47 -5.6(4) . . . . ?
C44 C45 C46 C47 174.5(2) . . . . ?
C41 C46 C47 C52 169.7(2) . . . . ?
C45 C46 C47 C52 -10.6(4) . . . . ?
C41 C46 C47 C48 -8.5(4) . . . . ?
C45 C46 C47 C48 171.1(2) . . . . ?
C52 C47 C48 C49 -166.6(3) . . . . ?
C46 C47 C48 C49 11.6(4) . . . . ?
C52 C47 C48 C69 24.2(4) . . . . ?
C46 C47 C48 C69 -157.6(3) . . . . ?
C47 C48 C49 C40 -6.1(4) . . . . ?
C69 C48 C49 C40 163.7(3) . . . . ?
N2B C40 C49 C48 -177.6(13) . . . . ?
C41 C40 C49 C48 -2.5(4) . . . . ?
C39A C40 C49 C48 -177.2(15) . . . . ?
C46 C45 C50 C51 15.9(4) . . . . ?
C44 C45 C50 C51 -164.2(3) . . . . ?
C46 C45 C50 C59 -163.0(3) . . . . ?
C44 C45 C50 C59 17.0(4) . . . . ?
C45 C50 C51 C56 168.4(3) . . . . ?
C59 C50 C51 C56 -12.6(4) . . . . ?
C45 C50 C51 C52 -10.5(4) . . . . ?
C59 C50 C51 C52 168.5(3) . . . . ?
C46 C47 C52 C51 16.0(4) . . . . ?
C48 C47 C52 C51 -165.8(3) . . . . ?
C46 C47 C52 C53 -161.6(3) . . . . ?
C48 C47 C52 C53 16.5(4) . . . . ?
C56 C51 C52 C47 175.3(3) . . . . ?
C50 C51 C52 C47 -5.8(4) . . . . ?
C56 C51 C52 C53 -6.9(4) . . . . ?
C50 C51 C52 C53 172.0(3) . . . . ?
C47 C52 C53 C54 -179.2(3) . . . . ?
C51 C52 C53 C54 3.2(4) . . . . ?
C52 C53 C54 C55 1.6(5) . . . . ?
C53 C54 C55 C60 179.6(3) . . . . ?
C53 C54 C55 C56 -2.5(4) . . . . ?
C52 C51 C56 C57 -174.7(3) . . . . ?
C50 C51 C56 C57 6.4(4) . . . . ?
C52 C51 C56 C55 6.2(4) . . . . ?
C50 C51 C56 C55 -172.7(3) . . . . ?
C60 C55 C56 C57 -2.5(4) . . . . ?
C54 C55 C56 C57 179.4(3) . . . . ?
C60 C55 C56 C51 176.5(3) . . . . ?
C54 C55 C56 C51 -1.5(4) . . . . ?
C51 C56 C57 C62 -176.3(3) . . . . ?
C55 C56 C57 C62 2.8(4) . . . . ?
C51 C56 C57 C58 3.8(4) . . . . ?
C55 C56 C57 C58 -177.1(3) . . . . ?
C62 C57 C58 C59 172.6(3) . . . . ?
C56 C57 C58 C59 -7.5(4) . . . . ?
C57 C58 C59 C50 0.9(4) . . . . ?
C45 C50 C59 C58 -171.9(3) . . . . ?
C51 C50 C59 C58 9.2(4) . . . . ?
C54 C55 C60 C61 178.6(3) . . . . ?
C56 C55 C60 C61 0.7(4) . . . . ?
C55 C60 C61 C62 1.0(5) . . . . ?
C60 C61 C62 C57 -0.8(5) . . . . ?
C56 C57 C62 C61 -1.1(4) . . . . ?
C58 C57 C62 C61 178.8(3) . . . . ?
C43 C44 C63 C64 -120.2(3) . . . . ?
C45 C44 C63 C64 52.0(4) . . . . ?
C43 C44 C63 C68 55.2(4) . . . . ?
C45 C44 C63 C68 -132.7(3) . . . . ?
C68 C63 C64 C65 2.0(5) . . . . ?
C44 C63 C64 C65 177.4(3) . . . . ?
C63 C64 C65 C66 0.1(6) . . . . ?
C64 C65 C66 C67 -1.6(6) . . . . ?
C65 C66 C67 C68 1.0(6) . . . . ?
C66 C67 C68 C63 1.2(6) . . . . ?
C64 C63 C68 C67 -2.7(5) . . . . ?
C44 C63 C68 C67 -178.1(3) . . . . ?
C49 C48 C69 C74 -119.6(3) . . . . ?
C47 C48 C69 C74 50.0(4) . . . . ?
C49 C48 C69 C70 54.1(4) . . . . ?
C47 C48 C69 C70 -136.2(3) . . . . ?
C74 C69 C70 C71 -0.4(5) . . . . ?
C48 C69 C70 C71 -174.3(3) . . . . ?
C69 C70 C71 C72 0.4(5) . . . . ?
C70 C71 C72 C73 -0.2(5) . . . . ?
C71 C72 C73 C74 -0.2(5) . . . . ?
C70 C69 C74 C73 0.0(5) . . . . ?
C48 C69 C74 C73 173.9(3) . . . . ?
C72 C73 C74 C69 0.2(5) . . . . ?
 
_refine_diff_density_max    0.337
_refine_diff_density_min   -0.385
_refine_diff_density_rms    0.070

_shelx_res_file
;

    shelx.res created by SHELXL-2014/7

TITL is_4aav2 in  P21/n
CELL  0.71073  14.7460  18.5150  17.2190   90.000   90.390   90.000
ZERR     8.00   0.0020   0.0030   0.0020    0.000    0.006    0.000
LATT   1
SYMM  1/2 - X, 1/2 + Y, 1/2 - Z
SFAC  C    H    N
UNIT  296 168 8
MERG   2
OMIT    -3.00  54.00
OMIT     0   3  12
OMIT     0  13  13
OMIT     0   5  10
OMIT    -3   0   1
OMIT     0  14  14
TWIN    1.00  0.00  0.00  0.00 -1.00  0.00  0.00  0.00 -1.00   2
SIMU  0.007 0.014 2.5  N1a > C2b
DELU  0.007 N1a > C2b
SIMU  0.007 0.014 2.5  N2a > C39b
DELU  0.007 N2a > C39b
FMAP   2
PLAN   20
SIZE     0.030   0.140   0.730
ACTA
BOND   $H
CONF
LIST   4
L.S.  12
TEMP  -150.15
WGHT    0.131000    1.727800
BASF   0.39074
FVAR       0.21926   0.57079   0.51883
MOLE    1
PART    1
SAME 0.01 N1b > C2b
N1A   3    0.654613    0.593776    0.943480    21.00000    0.03847    0.03102 =
         0.03066    0.00255    0.00105    0.00040
C1A   1    0.709621    0.542352    0.918951    21.00000    0.03607    0.03274 =
         0.03110   -0.00038   -0.00246   -0.00516
AFIX  43
H1A   2    0.772936    0.548554    0.927038    21.00000   -1.20000
AFIX   0
C2A   1    0.680026    0.479254    0.881737    21.00000    0.03619    0.03223 =
         0.03213    0.00149    0.00032   -0.00145
AFIX  43
H2A   2    0.722533    0.444434    0.864178    21.00000   -1.20000
AFIX   0
PART    2
N1B   3    0.674672    0.470610    0.874564   -21.00000    0.03336
C1B   1    0.711483    0.527845    0.908248   -21.00000    0.03414
AFIX  43
H1B   2    0.775798    0.530308    0.910475   -21.00000   -1.20000
AFIX   0
C2B   1    0.662914    0.584846    0.940739   -21.00000    0.03308
AFIX  43
H2B   2    0.693069    0.623402    0.966573   -21.00000   -1.20000
AFIX   0
PART    0
C3    1    0.585621    0.468114    0.870654    11.00000    0.03882    0.02366 =
         0.02547    0.00509   -0.00230    0.00031
C4    1    0.526049    0.521234    0.897981    11.00000    0.03612    0.02263 =
         0.02117    0.00353    0.00151   -0.00020
C5    1    0.566122    0.583341    0.933879    11.00000    0.04027    0.02282 =
         0.02398    0.00384    0.00051   -0.00107
C6    1    0.507551    0.640632    0.955822    11.00000    0.04392    0.02283 =
         0.02190   -0.00019   -0.00129   -0.00232
AFIX  43
H6    2    0.533397    0.682766    0.978364    11.00000   -1.20000
AFIX   0
C7    1    0.416286    0.637716    0.945948    11.00000    0.04133    0.02552 =
         0.01896    0.00106   -0.00141   -0.00051
C8    1    0.373025    0.571238    0.917960    11.00000    0.03622    0.02351 =
         0.01956    0.00181   -0.00200    0.00070
C9    1    0.430551    0.514436    0.890148    11.00000    0.03623    0.02240 =
         0.02158    0.00406    0.00123    0.00101
C10   1    0.392600    0.450858    0.853691    11.00000    0.03920    0.02122 =
         0.02031    0.00326   -0.00140    0.00098
C11   1    0.456197    0.393617    0.832368    11.00000    0.04161    0.02104 =
         0.02175    0.00369   -0.00034    0.00290
C12   1    0.546662    0.404086    0.837844    11.00000    0.03737    0.02199 =
         0.02665    0.00192    0.00093    0.00583
AFIX  43
H12   2    0.586042    0.367481    0.819168    11.00000   -1.20000
AFIX   0
C13   1    0.277919    0.559155    0.918797    11.00000    0.04168    0.02411 =
         0.02088    0.00301   -0.00110    0.00024
C14   1    0.240234    0.498955    0.876971    11.00000    0.03825    0.02334 =
         0.02045    0.00736    0.00100    0.00117
C15   1    0.297651    0.447716    0.840259    11.00000    0.04088    0.01996 =
         0.02246    0.00580   -0.00058    0.00061
C16   1    0.254184    0.396384    0.788519    11.00000    0.04195    0.02448 =
         0.02376    0.00281   -0.00239    0.00382
AFIX  43
H16   2    0.291304    0.365994    0.757660    11.00000   -1.20000
AFIX   0
C17   1    0.163580    0.389889    0.782281    11.00000    0.04295    0.02608 =
         0.02617    0.00224   -0.00518   -0.00225
AFIX  43
H17   2    0.138597    0.355106    0.747678    11.00000   -1.20000
AFIX   0
C18   1    0.104779    0.434024    0.826421    11.00000    0.03937    0.02713 =
         0.02369    0.00653   -0.00335   -0.00057
C19   1    0.143820    0.490616    0.871828    11.00000    0.03949    0.02688 =
         0.02176    0.00764   -0.00036   -0.00040
C20   1    0.084589    0.537738    0.912075    11.00000    0.03771    0.02901 =
         0.02523    0.00700    0.00145    0.00300
C21   1    0.125197    0.593352    0.959203    11.00000    0.04410    0.02962 =
         0.02731    0.00307    0.00470    0.00465
AFIX  43
H21   2    0.087217    0.623878    0.989126    11.00000   -1.20000
AFIX   0
C22   1    0.215639    0.603253    0.961996    11.00000    0.04036    0.02559 =
         0.02613    0.00025    0.00274    0.00167
AFIX  43
H22   2    0.239292    0.640848    0.993749    11.00000   -1.20000
AFIX   0
C23   1    0.010709    0.425312    0.823623    11.00000    0.04453    0.03073 =
         0.02988    0.00696   -0.00387   -0.00348
AFIX  43
H23   2   -0.014772    0.387414    0.793355    11.00000   -1.20000
AFIX   0
C24   1   -0.045955    0.471199    0.864400    11.00000    0.03705    0.03845 =
         0.03450    0.00935   -0.00166   -0.00150
AFIX  43
H24   2   -0.109761    0.464190    0.862814    11.00000   -1.20000
AFIX   0
C25   1   -0.008966    0.527629    0.907710    11.00000    0.03940    0.03698 =
         0.03083    0.00580    0.00076    0.00350
AFIX  43
H25   2   -0.048036    0.559666    0.934644    11.00000   -1.20000
AFIX   0
C26   1    0.367570    0.707559    0.958027    11.00000    0.04125    0.02471 =
         0.02466    0.00225    0.00417   -0.00276
C27   1    0.312480    0.737787    0.900374    11.00000    0.04411    0.02900 =
         0.02707    0.00037    0.00149   -0.00017
AFIX  43
H27   2    0.301011    0.711727    0.853807    11.00000   -1.20000
AFIX   0
C28   1    0.274311    0.805645    0.910548    11.00000    0.04842    0.03449 =
         0.03317    0.00369   -0.00387    0.00506
AFIX  43
H28   2    0.236503    0.825793    0.871260    11.00000   -1.20000
AFIX   0
C29   1    0.291639    0.844002    0.978473    11.00000    0.05241    0.02482 =
         0.03941   -0.00082    0.00598    0.00152
AFIX  43
H29   2    0.265329    0.890360    0.985500    11.00000   -1.20000
AFIX   0
C30   1    0.346782    0.815279    1.035819    11.00000    0.05255    0.02793 =
         0.02990   -0.00597    0.00313   -0.00314
AFIX  43
H30   2    0.358398    0.841918    1.081979    11.00000   -1.20000
AFIX   0
C31   1    0.385258    0.747415    1.025979    11.00000    0.04150    0.02804 =
         0.02663    0.00200    0.00069   -0.00278
AFIX  43
H31   2    0.423606    0.727895    1.065252    11.00000   -1.20000
AFIX   0
C32   1    0.425114    0.320040    0.807023    11.00000    0.03666    0.02212 =
         0.03269    0.00545   -0.00396    0.00271
C33   1    0.455425    0.292024    0.736524    11.00000    0.04381    0.02609 =
         0.03781    0.00140   -0.00077    0.00483
AFIX  43
H33   2    0.496787    0.319099    0.706078    11.00000   -1.20000
AFIX   0
C34   1    0.425755    0.224924    0.710359    11.00000    0.05248    0.03328 =
         0.04243   -0.00593   -0.00611    0.00598
AFIX  43
H34   2    0.446235    0.206683    0.661985    11.00000   -1.20000
AFIX   0
C35   1    0.366834    0.185061    0.754506    11.00000    0.06393    0.02332 =
         0.05337   -0.00073   -0.01430   -0.00323
AFIX  43
H35   2    0.344833    0.140002    0.735898    11.00000   -1.20000
AFIX   0
C36   1    0.339581    0.210682    0.826162    11.00000    0.05781    0.03235 =
         0.04673    0.01132   -0.00896   -0.00992
AFIX  43
H36   2    0.300355    0.182257    0.857261    11.00000   -1.20000
AFIX   0
C37   1    0.369070    0.277816    0.853268    11.00000    0.04760    0.02867 =
         0.03278    0.00507   -0.00608   -0.00044
AFIX  43
H37   2    0.350999    0.294570    0.902961    11.00000   -1.20000
AFIX   0
MOLE    2
PART    1
SAME 0.01 N2b > C39b
N2A   3    0.322477    0.475782    0.628405    31.00000    0.03725    0.02135 =
         0.03134    0.00327   -0.00206    0.00320
C38A  1    0.286810    0.528724    0.670064    31.00000    0.03535    0.02387 =
         0.03100    0.00031   -0.00120   -0.00226
AFIX  43
H38A  2    0.222717    0.530202    0.675064    31.00000   -1.20000
AFIX   0
C39A  1    0.337737    0.582606    0.707158    31.00000    0.03618    0.02407 =
         0.03050    0.00230    0.00226   -0.00115
AFIX  43
H39A  2    0.308631    0.618639    0.737343    31.00000   -1.20000
AFIX   0
PART    2
SAME 0.01 N1a > C2a
N2B   3    0.344744    0.590448    0.711730   -31.00000    0.03751    0.02610 =
         0.02983    0.00395    0.00035   -0.00565
C38B  1    0.288869    0.541520    0.681873   -31.00000    0.03544    0.02457 =
         0.02977    0.00148    0.00035    0.00166
AFIX  43
H38B  2    0.226094    0.546379    0.692762   -31.00000   -1.20000
AFIX   0
C39B  1    0.315390    0.483374    0.635613   -31.00000    0.03489    0.02454 =
         0.02935    0.00327    0.00147   -0.00293
AFIX  43
H39B  2    0.272000    0.450715    0.614623   -31.00000   -1.20000
AFIX   0
PART    0
C40   1    0.433338    0.582633    0.699037    11.00000    0.03913    0.02224 =
         0.02173    0.00386   -0.00087    0.00026
C41   1    0.470919    0.526054    0.654493    11.00000    0.04354    0.02075 =
         0.02024    0.00322   -0.00123   -0.00138
C42   1    0.410469    0.474652    0.620871    11.00000    0.03855    0.02076 =
         0.02565    0.00456   -0.00362   -0.00024
C43   1    0.448480    0.415268    0.579159    11.00000    0.04201    0.02012 =
         0.02748    0.00263   -0.00723   -0.00508
AFIX  43
H43   2    0.408819    0.380155    0.557368    11.00000   -1.20000
AFIX   0
C44   1    0.538692    0.407328    0.569648    11.00000    0.04092    0.02014 =
         0.02301    0.00201   -0.00216   -0.00032
C45   1    0.601975    0.463139    0.597488    11.00000    0.03824    0.01924 =
         0.02317    0.00416   -0.00195   -0.00013
C46   1    0.565925    0.520834    0.643539    11.00000    0.04060    0.01915 =
         0.02012    0.00329   -0.00157   -0.00130
C47   1    0.624787    0.573669    0.678424    11.00000    0.04127    0.02064 =
         0.01864    0.00035    0.00176   -0.00203
C48   1    0.582587    0.636502    0.714636    11.00000    0.04258    0.02458 =
         0.02051    0.00084   -0.00278   -0.00136
C49   1    0.492233    0.638000    0.726937    11.00000    0.04269    0.02057 =
         0.02384   -0.00148    0.00068   -0.00011
AFIX  43
H49   2    0.467141    0.677243    0.755104    11.00000   -1.20000
AFIX   0
C50   1    0.695331    0.463088    0.581496    11.00000    0.04009    0.01913 =
         0.02233    0.00485   -0.00431   -0.00033
C51   1    0.755032    0.508242    0.626537    11.00000    0.03802    0.01982 =
         0.02082    0.00403   -0.00015   -0.00161
C52   1    0.719261    0.561595    0.677989    11.00000    0.04016    0.02209 =
         0.02078    0.00465   -0.00059   -0.00350
C53   1    0.782972    0.598248    0.728851    11.00000    0.04219    0.02437 =
         0.02349    0.00344   -0.00559   -0.00387
AFIX  43
H53   2    0.760210    0.632097    0.765314    11.00000   -1.20000
AFIX   0
C54   1    0.872592    0.586509    0.726730    11.00000    0.04411    0.02828 =
         0.02890    0.00175   -0.00928   -0.00502
AFIX  43
H54   2    0.911106    0.611155    0.762364    11.00000   -1.20000
AFIX   0
C55   1    0.911424    0.537656    0.671941    11.00000    0.03696    0.02610 =
         0.02750    0.00750   -0.00392   -0.00380
C56   1    0.850869    0.499268    0.621201    11.00000    0.04181    0.02064 =
         0.02420    0.00694   -0.00020   -0.00245
C57   1    0.888362    0.450855    0.565737    11.00000    0.04328    0.02405 =
         0.02484    0.00703    0.00165   -0.00096
C58   1    0.827338    0.415511    0.513078    11.00000    0.04800    0.02472 =
         0.02527    0.00299    0.00347   -0.00073
AFIX  43
H58   2    0.851421    0.387642    0.471738    11.00000   -1.20000
AFIX   0
C59   1    0.736275    0.420710    0.520574    11.00000    0.04352    0.02088 =
         0.02507    0.00385   -0.00157   -0.00327
AFIX  43
H59   2    0.698199    0.395813    0.484798    11.00000   -1.20000
AFIX   0
C60   1    1.004218    0.524867    0.668185    11.00000    0.03958    0.03629 =
         0.03185    0.00817   -0.00487   -0.00481
AFIX  43
H60   2    1.044126    0.550007    0.702258    11.00000   -1.20000
AFIX   0
C61   1    1.039369    0.475746    0.615190    11.00000    0.03675    0.03809 =
         0.03848    0.01000    0.00433   -0.00029
AFIX  43
H61   2    1.102818    0.466979    0.613892    11.00000   -1.20000
AFIX   0
C62   1    0.981842    0.439404    0.564058    11.00000    0.04482    0.03135 =
         0.03430    0.00601    0.00494   -0.00104
AFIX  43
H62   2    1.006515    0.406424    0.527598    11.00000   -1.20000
AFIX   0
C63   1    0.569887    0.335904    0.539519    11.00000    0.03808    0.02341 =
         0.02921    0.00124    0.00167   -0.00251
C64   1    0.629366    0.293136    0.582798    11.00000    0.04613    0.02540 =
         0.02880   -0.00024   -0.00397   -0.00051
AFIX  43
H64   2    0.652305    0.310417    0.631022    11.00000   -1.20000
AFIX   0
C65   1    0.655398    0.225594    0.556160    11.00000    0.06192    0.02687 =
         0.04508   -0.00132   -0.00881    0.00978
AFIX  43
H65   2    0.695878    0.196906    0.586239    11.00000   -1.20000
AFIX   0
C66   1    0.622343    0.199613    0.485319    11.00000    0.06954    0.02285 =
         0.04416   -0.00767   -0.00151    0.00446
AFIX  43
H66   2    0.641407    0.153889    0.466455    11.00000   -1.20000
AFIX   0
C67   1    0.561328    0.241118    0.442566    11.00000    0.06203    0.03097 =
         0.03402   -0.00572   -0.00319   -0.00310
AFIX  43
H67   2    0.537873    0.223414    0.394700    11.00000   -1.20000
AFIX   0
C68   1    0.534576    0.308505    0.469751    11.00000    0.04915    0.02544 =
         0.03261   -0.00125   -0.00640   -0.00190
AFIX  43
H68   2    0.491981    0.336208    0.440761    11.00000   -1.20000
AFIX   0
C69   1    0.632752    0.705936    0.726974    11.00000    0.03716    0.02488 =
         0.02616   -0.00037   -0.00097    0.00188
C70   1    0.625743    0.743323    0.797402    11.00000    0.04431    0.03227 =
         0.02691   -0.00261    0.00303    0.00001
AFIX  43
H70   2    0.593476    0.722472    0.839376    11.00000   -1.20000
AFIX   0
C71   1    0.665804    0.810784    0.806099    11.00000    0.05238    0.03096 =
         0.03071   -0.00934   -0.00343    0.00496
AFIX  43
H71   2    0.661146    0.835699    0.854138    11.00000   -1.20000
AFIX   0
C72   1    0.711925    0.841537    0.745870    11.00000    0.04498    0.02735 =
         0.03642   -0.00459   -0.00642   -0.00319
AFIX  43
H72   2    0.739056    0.887734    0.752081    11.00000   -1.20000
AFIX   0
C73   1    0.719021    0.805240    0.675814    11.00000    0.04016    0.02924 =
         0.03300    0.00122    0.00129   -0.00655
AFIX  43
H73   2    0.750893    0.826609    0.633916    11.00000   -1.20000
AFIX   0
C74   1    0.679598    0.737699    0.666833    11.00000    0.04155    0.02724 =
         0.02629   -0.00277    0.00000    0.00096
AFIX  43
H74   2    0.684906    0.713012    0.618712    11.00000   -1.20000
AFIX   0
HKLF    4

REM  is_4aav2 in  P21/n
REM R1 =  0.0713 for    8339 Fo > 4sig(Fo)  and  0.0877 for all   10265 data
REM    727 parameters refined using    180 restraints

END

WGHT      0.1310      1.7277

REM Highest difference peak  0.337,  deepest hole -0.385,  1-sigma level  0.070
Q1    1   0.4136  0.4783  0.8812  11.00000  0.05    0.34
Q2    1   0.2590  0.5287  0.9057  11.00000  0.05    0.31
Q3    1   0.5632  0.4454  0.8435  11.00000  0.05    0.30
Q4    1   0.7399  0.5297  0.6611  11.00000  0.05    0.29
Q5    1   0.5414  0.5534  0.9132  11.00000  0.05    0.28
Q6    1   0.1204  0.4698  0.8385  11.00000  0.05    0.28
Q7    1   0.3892  0.5903  0.9474  11.00000  0.05    0.25
Q8    1   0.5625  0.4165  0.6035  11.00000  0.05    0.24
Q9    1   0.7436  0.5852  0.7021  11.00000  0.05    0.24
Q10   1   0.1218  0.5245  0.8641  11.00000  0.05    0.24
Q11   1   0.8590  0.4824  0.6204  11.00000  0.05    0.24
Q12   1   0.3856  0.5424  0.9216  11.00000  0.05    0.23
Q13   1   0.1046  0.5567  0.9408  11.00000  0.05    0.23
Q14   1   0.7215  0.4161  0.5737  11.00000  0.05    0.22
Q15   1   0.4585  0.5491  0.6704  11.00000  0.05    0.22
Q16   1   0.5397  0.4996  0.9090  11.00000  0.05    0.22
Q17   1  -0.0205  0.4963  0.8949  11.00000  0.05    0.22
Q18   1   0.2992  0.5199  0.6200  11.00000  0.05    0.22
Q19   1   0.2802  0.4282  0.8151  11.00000  0.05    0.22
Q20   1   0.6864  0.5154  0.8766  11.00000  0.05    0.21
;
_shelx_res_checksum   93185

_shelx_hkl_file
;
   2   0   0   26.40    2.40
   2   0   0   26.60    2.40
   2   0   0   28.20    2.40
   2   0   0   23.40    2.30
  -2   0   0   26.40    2.50
  -2   0   0   29.60    2.40
  -2   0   0   25.50    2.40
  -2   0   0   26.80    2.40
   2   0   0   29.10    2.50
   2   0   0   27.60    2.50
   3   0   0   -0.20    0.70
   3   0   0   -0.20    0.90
   3   0   0    0.10    0.50
   3   0   0    0.10    0.70
  -3   0   0   -0.10    0.40
   3   0   0    0.70    0.80
  -3   0   0   -0.70    0.70
  -3   0   0   -0.80    0.60
  -3   0   0    0.60    0.70
   3   0   0   -0.10    0.70
  -3   0   0   -0.20    0.80
   3   0   0    0.50    1.00
  -3   0   0   -1.30    1.00
  -4   0   0  243.88   21.50
   4   0   0  225.38   21.40
   4   0   0  263.17   21.50
  -4   0   0  263.57   21.60
   4   0   0  255.07   21.60
  -4   0   0  285.17   21.60
   4   0   0  254.47   21.60
  -4   0   0  272.47   21.60
   4   0   0  235.18   21.40
   4   0   0  258.57   21.40
   4   0   0  284.37   21.60
   5   0   0   -0.60    1.20
   5   0   0    0.30    0.60
  -5   0   0    0.50    0.50
   5   0   0    0.40    0.80
  -5   0   0   -0.30    0.80
   5   0   0    0.30    0.80
   5   0   0   -0.60    1.00
   5   0   0    0.40    0.80
  -5   0   0    0.00    0.90
  -5   0   0    0.00    1.10
  -5   0   0   -1.40    0.90
  -6   0   0   22.30    2.70
   6   0   0   24.30    3.10
   6   0   0   19.60    2.60
  -6   0   0   23.20    3.10
  -6   0   0   23.90    2.40
  -6   0   0   25.40    2.80
   6   0   0   19.80    2.40
  -6   0   0   24.80    2.70
   6   0   0   22.30    2.50
   6   0   0   23.00    2.70
   6   0   0   25.20    2.70
   6   0   0   22.50    2.80
   7   0   0    0.20    1.20
   7   0   0    0.10    1.60
   7   0   0   -1.50    0.90
   7   0   0    1.20    1.90
  -7   0   0    0.20    1.70
   7   0   0   -1.00    0.70
  -7   0   0   -0.70    1.20
   7   0   0   -0.20    1.10
  -7   0   0    1.10    1.40
  -7   0   0   -0.10    0.60
  -7   0   0   -1.20    1.30
  -8   0   0    9.90    2.10
   8   0   0    7.70    1.60
  -8   0   0    7.10    1.60
  -8   0   0    9.50    2.30
   8   0   0    6.40    1.70
  -8   0   0    6.60    1.10
  -8   0   0   11.30    2.10
   8   0   0    4.10    1.10
  -8   0   0    4.00    1.20
   8   0   0   12.30    2.60
   8   0   0    9.50    2.10
   8   0   0    8.30    1.70
   8   0   0    4.40    1.80
  -9   0   0   -1.90    1.30
  -9   0   0    0.30    1.30
   9   0   0   -0.10    0.80
   9   0   0   -1.80    1.70
   9   0   0   -0.40    1.00
   9   0   0    0.00    1.60
  -9   0   0    0.70    0.60
  -9   0   0    0.30    1.70
  -9   0   0    0.50    1.10
   9   0   0   -0.20    1.20
   9   0   0    0.80    1.20
  10   0   0    6.50    1.70
 -10   0   0    7.10    1.20
 -10   0   0    7.00    1.70
  10   0   0   10.90    2.70
  10   0   0    6.50    2.00
  10   0   0    8.10    2.50
 -10   0   0    8.80    2.50
 -10   0   0    8.50    2.20
 -10   0   0    5.50    1.90
  10   0   0    5.60    1.70
  10   0   0    5.40    1.20
 -11   0   0    0.80    0.70
  11   0   0   -0.80    2.10
 -11   0   0    0.60    1.20
  11   0   0    1.30    1.60
  11   0   0   -0.30    0.80
 -11   0   0   -0.60    1.30
  11   0   0   -0.60    1.30
 -11   0   0    1.50    1.70
 -11   0   0    0.90    2.00
  11   0   0   -0.60    1.20
  11   0   0    1.00    2.10
 -12   0   0    9.10    2.90
  12   0   0   14.70    3.00
 -12   0   0   19.50    3.20
  12   0   0    8.10    2.40
  12   0   0   15.60    3.60
  12   0   0   16.60    3.70
 -12   0   0   12.20    2.90
 -12   0   0   10.10    2.30
  12   0   0    9.60    2.90
 -12   0   0   14.20    1.70
 -13   0   0   -1.10    1.10
  13   0   0   -1.90    1.90
 -13   0   0    2.10    2.40
 -13   0   0   -2.40    1.70
  13   0   0    1.30    2.20
  13   0   0   -1.50    1.50
  13   0   0    0.30    2.70
 -13   0   0    1.50    1.80
  13   0   0    2.40    1.90
 -14   0   0   24.90    3.30
  14   0   0   13.20    3.40
  14   0   0   26.30    4.30
  14   0   0   43.00    5.80
 -14   0   0   22.30    4.00
 -14   0   0   21.40    4.70
  14   0   0   32.70    5.00
 -15   0   0    1.80    2.50
  15   0   0   -3.80    2.00
  15   0   0    2.20    3.20
 -15   0   0   -1.30    1.90
  15   0   0    1.20    2.60
  16   0   0   -1.80    2.20
 -16   0   0    1.20    3.40
  16   0   0    0.90    3.20
 -17   0   0    1.50    3.50
  17   0   0    2.40    3.90
  17   0   0   -0.40    4.50
  17   0   0   -0.20    2.60
 -18   0   0    3.40    3.70
  18   0   0    1.30    3.70
  18   0   0    2.70    4.70
  18   0   0   -0.40    4.00
  19   0   0    1.90    2.70
  19   0   0    0.00    4.10
  19   0   0    3.60    4.00
 -19   0   0    3.70    4.20
  20   0   0    5.50    3.90
 -20   0   0    5.00    4.40
  20   0   0    2.60    4.70
  20   0   0    1.60    4.30
  21   0   0   -6.90    4.50
  21   0   0   -5.10    4.40
 -21   0   0   -1.10    4.20
  21   0   0   -3.70    3.90
  22   0   0   -0.60    5.20
 -22   0   0    1.50    4.30
  22   0   0    1.00    4.10
  22   0   0   -2.20    4.90
   2   1   0    3.30    0.70
   2   1   0    1.40    0.60
  -2   1   0    0.90    0.40
  -2   1   0    2.30    0.60
   2   1   0    2.10    0.60
   2   1   0    2.70    0.80
   2   1   0    2.20    0.70
  -2   1   0    2.60    0.70
  -2   1   0    1.60    0.70
   2   1   0    2.10    0.60
  -2  -1   0    2.00    0.60
   2  -1   0    1.40    0.40
   2  -1   0    1.90    0.70
   2  -1   0    2.70    0.60
  -2  -1   0    0.80    0.50
  -2  -1   0    2.20    0.60
   2  -1   0    1.50    0.70
   2  -1   0    2.30    0.70
  -2  -1   0    1.90    0.60
  -2  -1   0    1.60    0.80
   2  -1   0    2.70    0.80
  -2  -1   0    1.10    0.50
  -3   1   0    1.60    0.90
  -3   1   0    2.20    0.90
  -3   1   0    1.60    0.70
   3   1   0    2.10    0.80
  -3   1   0    1.70    0.60
   3   1   0    2.40    1.00
   3   1   0    2.20    1.20
   3   1   0    0.10    0.80
   3   1   0    1.90    0.90
   3   1   0    2.50    1.00
  -3   1   0    0.90    1.00
   3  -1   0    0.80    0.60
   3  -1   0    2.20    0.90
  -3  -1   0    2.60    0.90
  -3  -1   0    1.60    0.80
  -3  -1   0    1.80    0.80
  -3  -1   0    2.30    1.10
   3  -1   0    0.50    0.80
  -3  -1   0    1.80    0.80
   3  -1   0    2.20    0.80
  -3  -1   0    2.50    0.80
   3  -1   0    2.20    1.10
  -3  -1   0    1.60    0.60
  -4   1   0    7.80    1.30
   4   1   0    6.90    1.30
  -4   1   0    4.40    0.80
  -4   1   0    9.10    1.30
   4   1   0    6.60    1.10
   4   1   0    7.40    1.30
   4   1   0    9.20    1.30
   4   1   0    8.90    1.40
  -4   1   0    7.70    1.30
  -4   1   0    7.00    1.50
   4   1   0    7.30    1.60
   4  -1   0    6.00    1.20
  -4  -1   0    5.60    1.20
  -4  -1   0    7.10    1.50
  -4  -1   0    9.70    1.50
  -4  -1   0    4.00    0.80
   4  -1   0    6.60    1.20
  -4  -1   0    9.00    1.30
  -4  -1   0    5.30    1.10
  -4  -1   0    6.40    1.30
   4  -1   0    3.70    0.90
   4  -1   0    7.00    1.60
   4  -1   0    6.20    1.40
  -5   1   0    6.80    1.40
   5   1   0    6.90    1.30
   5   1   0    5.30    1.40
   5   1   0    4.00    1.10
  -5   1   0    3.50    1.10
   5   1   0    3.50    0.80
  -5   1   0    4.10    1.40
  -5   1   0    5.10    1.20
   5   1   0    3.40    1.20
   5   1   0    5.30    1.30
  -5   1   0    3.60    0.80
   5   1   0    4.60    1.50
  -5  -1   0    4.20    1.00
   5  -1   0    3.80    1.20
   5  -1   0    4.50    1.40
   5  -1   0    2.70    0.80
  -5  -1   0    6.40    1.60
   5  -1   0    3.70    1.40
  -5  -1   0    2.50    0.70
  -5  -1   0    7.20    1.40
  -5  -1   0    5.50    1.30
   5  -1   0    5.00    1.20
  -5  -1   0    3.80    1.00
  -6   1   0    1.40    1.10
   6   1   0    0.50    1.30
  -6   1   0    1.80    1.20
   6   1   0    2.90    1.40
  -6   1   0    1.70    1.50
  -6   1   0    2.80    1.20
   6   1   0    3.00    1.70
  -6   1   0    1.70    0.70
   6   1   0    3.30    1.30
   6   1   0    3.20    1.20
   6   1   0    3.30    1.20
   6   1   0    1.30    0.70
  -6  -1   0    0.80    0.70
   6  -1   0    3.00    1.10
  -6  -1   0    2.00    1.60
   6  -1   0   -0.50    1.20
  -6  -1   0    4.20    1.40
   6  -1   0    1.30    1.10
   6  -1   0    2.20    1.70
  -6  -1   0    0.40    1.20
  -6  -1   0    1.40    1.00
   6  -1   0    0.80    1.10
  -6  -1   0    1.30    1.00
   6  -1   0    1.80    0.90
  -7   1   0  857.31   69.79
  -7   1   0  791.32   69.59
   7   1   0  881.41   69.79
   7   1   0  838.82   69.49
   7   1   0  887.81   69.79
   7   1   0  778.52   69.29
   7   1   0  765.22   69.59
   7   1   0  763.82   69.49
   7   1   0  878.21   69.69
  -7   1   0  861.61   69.59
  -7   1   0  893.91   69.69
   7  -1   0  826.22   69.49
  -7  -1   0  829.62   69.69
  -7  -1   0  864.21   69.79
  -7  -1   0  915.71   69.69
   7  -1   0  866.01   69.79
   7  -1   0  851.71   69.59
   7  -1   0  870.81   69.79
   7  -1   0  827.42   69.59
   7  -1   0  746.83   69.39
   8   1   0   -0.30    1.00
  -8   1   0   -1.00    1.50
  -8   1   0    0.30    0.60
  -8   1   0    0.50    1.10
   8   1   0   -0.90    1.10
   8   1   0   -0.10    1.40
   8   1   0   -1.10    1.70
   8   1   0    0.00    1.10
  -8   1   0    1.20    1.30
   8   1   0    1.00    1.70
  -8   1   0   -1.20    1.20
   8  -1   0    0.70    1.00
  -8  -1   0   -0.20    1.20
   8  -1   0    0.80    1.40
  -8  -1   0   -1.40    1.50
  -8  -1   0   -0.20    0.50
  -8  -1   0   -0.30    0.90
  -8  -1   0   -0.10    1.10
   8  -1   0   -0.60    1.00
   8  -1   0   -1.60    1.00
   8  -1   0   -1.80    1.70
  -8  -1   0    0.40    1.50
   8  -1   0   -0.10    0.90
  -9   1   0  105.59    9.80
   9   1   0   89.79    9.40
   9   1   0   97.89    9.30
  -9   1   0  102.59    9.00
  -9   1   0  101.19    9.40
   9   1   0  116.89   10.00
  -9   1   0   89.69    9.40
   9   1   0  110.49    9.80
   9   1   0  115.99    9.60
   9   1   0   99.09    9.50
  -9  -1   0  119.79    9.70
   9  -1   0  117.69    9.60
  -9  -1   0  110.79    9.90
   9  -1   0  106.39    9.30
  -9  -1   0   85.79    9.40
   9  -1   0  120.79    9.40
   9  -1   0  110.19    9.80
   9  -1   0  106.59    9.90
   9  -1   0   95.49    9.50
 -10   1   0    4.40    2.10
 -10   1   0    7.70    1.20
  10   1   0    6.50    1.70
  10   1   0    6.50    2.50
 -10   1   0    5.30    1.60
  10   1   0    5.90    1.90
  10   1   0    7.60    2.20
 -10   1   0    6.80    2.10
  10   1   0    7.60    1.80
 -10   1   0    6.30    2.00
  10   1   0    7.00    2.40
 -10  -1   0    7.90    2.10
 -10  -1   0    4.90    1.50
  10  -1   0    5.50    1.60
  10  -1   0   10.90    2.70
  10  -1   0    3.90    1.30
  10  -1   0    9.90    2.50
 -10  -1   0   10.30    2.60
  10  -1   0    7.20    1.90
  10  -1   0    6.40    2.00
 -10  -1   0    7.90    2.20
 -11   1   0    0.50    1.20
  11   1   0    2.00    2.30
 -11   1   0    2.00    0.80
 -11   1   0    1.00    1.50
  11   1   0    3.40    1.70
  11   1   0    0.70    2.00
  11   1   0    0.20    1.50
 -11   1   0    0.90    1.80
 -11   1   0    0.90    2.00
  11   1   0    0.50    1.30
 -11  -1   0    1.90    0.70
 -11  -1   0    0.40    1.50
  11  -1   0    0.70    1.00
  11  -1   0    2.20    2.40
  11  -1   0    0.40    2.10
  11  -1   0    0.50    1.30
 -11  -1   0    3.30    2.20
 -11  -1   0    1.80    1.20
 -11  -1   0    2.40    1.80
  11  -1   0   -0.30    1.40
  11  -1   0   -0.90    1.20
  12   1   0   -1.40    2.10
  12   1   0   -0.20    1.40
 -12   1   0    0.80    1.30
 -12   1   0    0.00    2.00
 -12   1   0   -0.30    2.30
 -12   1   0    0.80    1.70
  12   1   0   -1.10    1.60
 -12   1   0    0.30    0.80
  12   1   0    0.30    1.60
  12   1   0    1.00    2.50
 -12  -1   0    0.40    1.30
  12  -1   0    0.10    2.50
  12  -1   0    0.20    1.60
  12  -1   0   -0.50    1.90
  12  -1   0    0.40    1.40
 -12  -1   0    0.00    0.60
 -12  -1   0    0.70    1.70
 -12  -1   0    2.00    2.20
  12  -1   0    0.40    1.20
 -12  -1   0    0.60    1.20
  12  -1   0   -1.90    2.00
 -12  -1   0   -0.70    2.20
  13   1   0    8.50    2.40
 -13   1   0    9.30    2.80
 -13   1   0    5.90    1.80
 -13   1   0    4.10    2.70
  13   1   0    9.80    3.20
  13   1   0    8.70    3.10
  13   1   0    4.70    2.00
 -13   1   0    6.50    2.40
 -13   1   0    8.90    1.30
 -13  -1   0    7.00    1.80
  13  -1   0    5.80    1.50
  13  -1   0    4.80    2.00
 -13  -1   0    5.90    1.70
 -13  -1   0    4.80    2.30
 -13  -1   0    5.30    2.70
  13  -1   0    9.50    3.10
  13  -1   0    6.10    2.30
  13  -1   0    3.10    1.80
  13  -1   0    7.40    3.40
 -13  -1   0    6.90    2.60
 -14   1   0   -0.50    1.30
  14   1   0    0.70    1.80
  14   1   0   -1.50    2.20
 -14   1   0   -1.60    2.10
 -14   1   0   -0.60    2.10
  14   1   0    1.30    3.00
  14   1   0    0.10    1.90
 -14   1   0    0.00    2.00
  14   1   0    1.70    1.80
 -14   1   0   -0.50    0.80
 -14  -1   0   -1.60    1.20
  14  -1   0    0.00    1.80
 -14  -1   0   -1.00    1.90
 -14  -1   0   -0.80    2.10
  14  -1   0   -0.30    1.10
  14  -1   0   -3.20    2.80
  14  -1   0    0.40    2.50
 -14  -1   0    2.60    3.10
  14  -1   0    2.80    2.10
  14  -1   0   -4.40    1.40
  15   1   0    4.60    3.30
  15   1   0    4.80    3.20
 -15   1   0    4.40    2.60
  15   1   0    0.20    2.50
 -15  -1   0    5.50    2.70
  15  -1   0    0.10    3.00
 -15  -1   0    2.80    2.00
  15  -1   0   -1.00    3.10
  15  -1   0    2.80    2.60
  16   1   0    1.00    2.60
 -16   1   0   -0.40    2.80
  16   1   0   -3.30    3.10
  16  -1   0   -3.40    3.20
  16  -1   0    0.50    2.50
  16  -1   0    4.70    3.50
 -16  -1   0   -3.80    2.40
 -17   1   0    1.10    3.40
  17   1   0   -1.40    2.30
  17   1   0    0.10    4.40
  17  -1   0    3.00    5.60
  17  -1   0    0.60    3.40
  17  -1   0    1.20    2.60
 -17  -1   0    4.00    3.90
 -18   1   0    2.90    3.80
  18   1   0    1.50    3.80
  18   1   0   -1.20    5.20
  18  -1   0   -2.90    3.50
  18  -1   0   -1.50    3.50
  18  -1   0   -4.80    3.30
 -19   1   0    3.50    4.10
  19   1   0    5.00    3.40
  19   1   0   -0.20    4.10
  19   1   0    1.50    4.10
  19  -1   0    4.90    3.90
  19  -1   0    6.80    3.80
 -19  -1   0    8.40    4.40
  19  -1   0   -2.60    3.70
  20   1   0    0.10    4.30
  20   1   0    2.10    4.10
 -20   1   0    3.10    4.20
  20   1   0    2.80    4.60
 -20  -1   0    1.30    4.10
  20  -1   0    3.50    4.60
  20  -1   0   -3.20    3.40
  20  -1   0   -0.40    3.40
  21   1   0   -3.00    4.70
  21   1   0   -0.50    4.20
 -21   1   0    2.40    4.40
  21   1   0    1.40    4.90
  21  -1   0   -7.70    4.30
  21  -1   0   -0.40    4.60
  21  -1   0   -4.30    3.70
 -21  -1   0   -3.50    3.70
 -22   1   0    2.80    4.70
  22   1   0    5.00    4.50
  22   1   0   -7.70    5.20
  22   1   0   -2.00    5.00
 -22  -1   0   -3.60    3.90
  22  -1   0   -3.80    4.80
  22  -1   0   -0.30    3.50
  22  -1   0   -0.20    5.40
   1   2   0    0.50    0.40
  -1   2   0    0.50    0.30
   1   2   0    0.90    0.40
   1   2   0    0.70    0.50
  -1   2   0    0.40    0.30
  -1   2   0    0.70    0.40
   1   2   0    0.50    0.30
  -1   2   0    0.50    0.30
   1   2   0    0.60    0.40
  -1   2   0    0.90    0.40
  -1   2   0    0.50    0.40
  -1   2   0    0.40    0.40
   1   2   0    0.50    0.40
  -1   2   0    0.20    0.30
  -1  -2   0    0.80    0.40
  -1  -2   0    0.80    0.40
   1  -2   0    0.30    0.30
   1  -2   0    0.80    0.40
  -1  -2   0    0.40    0.30
   1  -2   0    0.50    0.30
   1  -2   0    0.70    0.40
   1  -2   0    0.60    0.40
  -1  -2   0    0.60    0.40
  -1  -2   0    1.20    0.50
   1  -2   0    0.70    0.40
   1  -2   0    0.80    0.40
   1  -2   0    0.60    0.40
  -1  -2   0    0.50    0.30
   2   2   0  156.78   13.70
   2   2   0  166.18   13.70
  -2   2   0  160.68   13.70
   2   2   0  172.88   13.70
  -2   2   0  162.18   13.70
  -2   2   0  168.28   13.70
  -2   2   0  164.88   13.70
   2   2   0  175.28   13.60
   2   2   0  160.28   13.70
  -2   2   0  141.09   13.60
   2   2   0  158.88   13.70
   2  -2   0  166.88   13.70
  -2  -2   0  156.38   13.70
  -2  -2   0  164.88   13.60
   2  -2   0  158.88   13.70
  -2  -2   0  177.08   13.70
   2  -2   0  172.18   13.80
  -2  -2   0  160.98   13.70
  -2  -2   0  160.38   13.70
   2  -2   0  169.38   13.70
   2  -2   0  156.08   13.70
  -3   2   0    0.80    0.80
  -3   2   0    1.10    0.50
   3   2   0    0.10    0.70
  -3   2   0   -0.80    0.60
   3   2   0    0.10    0.70
   3   2   0   -0.30    0.80
  -3   2   0    0.20    0.90
  -3   2   0   -0.10    0.70
   3   2   0    0.70    1.00
   3   2   0   -0.20    1.10
   3   2   0    0.50    0.80
  -3  -2   0   -0.30    1.10
   3  -2   0   -0.10    0.90
   3  -2   0    0.30    0.50
  -3  -2   0    1.30    0.90
   3  -2   0    1.10    0.70
  -3  -2   0    0.70    0.80
  -3  -2   0   -0.10    0.90
   3  -2   0   -0.20    0.80
   3  -2   0    0.90    1.00
  -3  -2   0    0.30    0.60
  -3  -2   0    0.00    0.80
   3  -2   0    0.30    0.70
  -4   2   0  878.11   71.69
   4   2   0  900.51   71.79
   4   2   0  821.42   71.69
   4   2   0  856.41   71.79
  -4   2   0  913.81   71.69
  -4   2   0  871.91   71.79
   4   2   0  859.11   71.69
   4   2   0  838.42   71.69
  -4   2   0  851.41   71.79
  -4  -2   0  873.81   71.69
   4  -2   0  866.01   71.79
  -4  -2   0  890.41   71.59
   4  -2   0  907.71   71.69
  -4  -2   0  795.22   71.59
   4  -2   0  873.01   71.69
  -4  -2   0  916.81   71.79
  -4  -2   0  843.12   71.79
   5   2   0    1.10    1.00
   5   2   0    0.60    1.30
  -5   2   0    0.70    0.90
  -5   2   0    0.60    0.50
   5   2   0    1.40    1.10
   5   2   0    0.50    1.00
  -5   2   0    0.30    0.90
   5   2   0    0.20    0.80
  -5   2   0    0.30    0.90
  -5   2   0    0.00    1.10
   5   2   0    0.10    1.10
   5  -2   0    0.20    0.80
   5  -2   0    0.00    0.80
  -5  -2   0    1.30    1.20
  -5  -2   0    0.70    0.80
   5  -2   0    1.30    1.20
   5  -2   0    0.00    1.00
  -5  -2   0    0.20    0.90
  -5  -2   0    0.70    1.00
  -5  -2   0    0.40    0.90
  -5  -2   0   -0.40    1.00
   5  -2   0    0.80    1.20
  -5  -2   0   -0.20    0.60
   5  -2   0    0.40    0.60
   6   2   0  185.78   16.70
   6   2   0  197.28   16.80
  -6   2   0  189.68   16.70
   6   2   0  197.48   16.60
   6   2   0  199.58   16.90
  -6   2   0  211.78   16.80
  -6   2   0  193.38   16.90
  -6   2   0  198.88   16.70
   6   2   0  199.08   16.80
   6   2   0  199.88   16.70
  -6  -2   0  170.38   16.40
   6  -2   0  199.78   16.90
  -6  -2   0  192.88   16.90
  -6  -2   0  200.78   16.80
  -6  -2   0  178.28   16.60
   6  -2   0  198.08   16.70
  -6  -2   0  201.38   16.80
   6  -2   0  198.98   16.90
   6  -2   0  194.08   16.70
  -6  -2   0  213.88   16.60
  -6  -2   0  207.48   16.60
  -7   2   0   18.50    2.30
   7   2   0   22.20    3.00
  -7   2   0   19.00    2.80
  -7   2   0   22.20    3.20
   7   2   0   19.60    3.20
  -7   2   0   24.10    3.00
   7   2   0   19.90    3.10
   7   2   0   23.80    2.80
   7   2   0   23.50    2.80
  -7   2   0   21.40    2.80
   7   2   0   20.90    3.10
  -7  -2   0   22.90    3.00
  -7  -2   0   15.80    2.50
  -7  -2   0   23.10    3.30
  -7  -2   0   21.90    2.70
   7  -2   0   19.70    3.10
   7  -2   0   25.90    3.20
  -7  -2   0   24.30    3.00
   7  -2   0   21.00    3.30
   7  -2   0   20.30    2.80
  -8   2   0    1.80    1.50
   8   2   0    0.80    1.80
  -8   2   0    4.50    1.90
  -8   2   0    1.50    1.30
   8   2   0    1.90    1.70
  -8   2   0    2.40    0.90
   8   2   0    2.30    1.50
  -8   2   0    1.40    1.30
   8   2   0    2.10    1.20
   8   2   0    2.70    1.90
   8  -2   0    4.00    1.70
   8  -2   0    1.90    1.90
  -8  -2   0    0.60    0.70
   8  -2   0    1.70    1.10
   8  -2   0   -0.20    1.20
  -8  -2   0    1.80    1.20
  -8  -2   0    2.10    1.40
   8  -2   0    2.70    1.40
  -8  -2   0    0.70    1.70
   8  -2   0    1.50    1.20
  -8  -2   0    1.50    1.50
  -8  -2   0    1.50    1.10
  -9   2   0    2.20    1.60
   9   2   0   -0.90    1.90
  -9   2   0    0.30    1.30
  -9   2   0    1.00    0.70
  -9   2   0    2.20    1.80
  -9   2   0    1.10    1.20
   9   2   0    1.00    1.20
   9   2   0    1.00    1.80
   9   2   0    0.20    1.10
   9   2   0    0.50    1.20
   9   2   0    1.70    1.80
   9  -2   0    2.10    1.30
   9  -2   0    0.50    1.00
   9  -2   0    1.50    2.00
  -9  -2   0    0.60    1.00
  -9  -2   0    0.40    1.40
  -9  -2   0    0.70    0.60
   9  -2   0    0.60    1.20
  -9  -2   0    2.60    1.60
  -9  -2   0   -0.10    1.60
   9  -2   0   -0.90    1.10
  -9  -2   0    0.80    1.20
   9  -2   0    2.10    1.70
 -10   2   0   58.69    5.40
  10   2   0   53.39    5.70
  10   2   0   47.80    5.80
 -10   2   0   62.79    6.30
 -10   2   0   55.59    5.80
  10   2   0   53.29    6.10
 -10   2   0   44.70    5.80
  10   2   0   55.09    6.10
  10   2   0   70.09    6.10
  10   2   0   73.69    6.60
 -10   2   0   66.09    6.10
  10  -2   0   61.09    6.30
  10  -2   0   64.69    6.60
 -10  -2   0   52.79    5.90
  10  -2   0   59.89    5.80
  10  -2   0   63.79    6.00
 -10  -2   0   66.59    5.80
  10  -2   0   56.39    5.80
 -10  -2   0   66.89    6.20
 -10  -2   0   60.29    6.30
 -11   2   0    0.90    1.80
  11   2   0   -0.30    1.40
  11   2   0    0.50    2.20
 -11   2   0    0.90    0.80
  11   2   0    0.80    1.50
  11   2   0    0.70    1.40
  11   2   0    1.80    2.30
 -11   2   0    0.00    1.30
  11   2   0    3.20    2.00
 -11   2   0   -0.30    1.60
 -11   2   0    1.00    1.90
 -11  -2   0    1.50    1.70
 -11  -2   0   -0.10    0.50
  11  -2   0   -0.40    1.30
 -11  -2   0    0.20    1.80
  11  -2   0    2.20    1.50
  11  -2   0   -0.20    2.30
  11  -2   0   -0.80    1.80
  11  -2   0    1.30    1.40
 -11  -2   0   -0.10    1.30
 -11  -2   0    0.40    1.10
 -11  -2   0    0.30    2.00
  11  -2   0   -0.80    1.20
  12   2   0   11.00    2.60
 -12   2   0   20.00    2.20
  12   2   0    9.70    2.70
 -12   2   0   11.90    2.60
  12   2   0   16.60    3.70
  12   2   0   17.80    3.80
 -12   2   0   14.80    2.90
 -12   2   0   18.60    3.60
  12   2   0   11.90    2.90
  12   2   0   17.30    3.80
 -12   2   0   21.70    3.60
 -12  -2   0   19.70    1.90
 -12  -2   0   12.10    3.40
 -12  -2   0   14.80    3.40
  12  -2   0   13.90    3.50
  12  -2   0   25.50    4.60
 -12  -2   0   20.80    3.50
  12  -2   0   18.20    3.90
 -12  -2   0   19.80    2.80
  12  -2   0   17.50    3.30
  12  -2   0   24.90    4.20
 -13   2   0   -0.40    0.80
 -13   2   0   -1.40    1.90
  13   2   0   -3.30    1.90
 -13   2   0   -1.20    1.30
 -13   2   0   -1.80    2.30
 -13   2   0    0.40    1.80
  13   2   0    1.90    2.70
  13   2   0    2.20    1.90
  13   2   0    1.00    2.00
  13   2   0    0.00    1.60
  13  -2   0   -0.70    1.10
 -13  -2   0   -2.50    1.70
  13  -2   0   -1.30    1.50
 -13  -2   0    2.90    2.40
  13  -2   0    1.00    1.70
 -13  -2   0   -0.60    2.40
  13  -2   0   -2.30    2.60
 -13  -2   0   -0.80    1.00
 -13  -2   0   -0.70    0.50
  13  -2   0   -1.10    1.90
  13  -2   0    1.30    1.80
 -13  -2   0   -0.40    1.50
  13  -2   0    0.10    2.60
  14   2   0    3.90    2.20
  14   2   0    7.10    3.10
 -14   2   0    7.80    2.80
 -14   2   0    8.20    2.70
  14   2   0    7.30    2.40
 -14   2   0    2.60    2.60
 -14   2   0    1.80    1.60
  14   2   0    5.10    2.20
  14   2   0    3.60    3.20
  14  -2   0    3.80    2.80
 -14  -2   0    5.20    2.70
 -14  -2   0    0.00    1.80
  14  -2   0    7.90    2.60
  14  -2   0    6.80    2.40
  14  -2   0    8.70    3.60
  14  -2   0    1.30    1.30
  14  -2   0    4.90    3.00
 -14  -2   0    5.20    1.70
  14  -2   0    0.40    1.80
 -14  -2   0    4.00    1.70
 -15   2   0    2.30    2.40
  15   2   0   -0.70    3.00
  15   2   0    1.00    2.60
 -15  -2   0    1.50    2.70
  15  -2   0   -0.90    3.20
 -15  -2   0   -2.20    1.60
  15  -2   0   -1.70    3.00
  15  -2   0   -1.30    2.30
 -16   2   0   10.60    4.10
 -16   2   0   17.70    4.40
  16   2   0   11.00    4.00
  16   2   0    5.00    3.30
  16  -2   0    7.80    4.10
  16  -2   0   12.90    4.10
  16  -2   0    8.00    3.70
 -16  -2   0    9.70    3.20
  17   2   0   -2.60    2.30
 -17   2   0   -3.90    2.60
  17   2   0    0.90    4.10
 -17  -2   0    0.50    3.50
  17  -2   0   -0.10    3.60
  17  -2   0    2.50    5.70
  17  -2   0    2.00    2.50
  18   2   0    3.60    4.00
 -18   2   0    0.50    3.50
  18  -2   0    3.30    4.30
  18  -2   0    2.00    3.60
  18  -2   0   -1.90    3.90
  19   2   0   -2.00    3.60
 -19   2   0   -0.60    3.60
  19   2   0    1.40    3.00
  19  -2   0    5.10    4.10
 -19  -2   0    2.40    3.90
  19  -2   0    0.00    2.80
  19  -2   0   -6.10    3.70
 -20   2   0    7.20    4.50
  20   2   0    4.80    4.30
  20   2   0    4.80    4.90
  20   2   0    7.50    5.00
  20  -2   0    1.80    4.40
 -20  -2   0    6.60    4.20
  20  -2   0    5.60    4.10
  20  -2   0    4.70    4.60
  21   2   0    0.30    4.40
 -21   2   0    8.90    5.20
  21   2   0    1.00    5.20
  21   2   0    0.60    4.80
  21  -2   0    2.10    4.00
  21  -2   0    6.60    5.90
 -21  -2   0    5.80    4.80
  21  -2   0    7.80    5.60
 -22   2   0    1.20    4.30
  22   2   0    1.60    6.00
  22   2   0    0.10    3.90
  22   2   0   -2.50    5.90
 -22  -2   0   -2.30    4.00
  22  -2   0    2.50    3.90
  22  -2   0   -3.60    5.30
  22  -2   0    1.20    5.60
   0   3   0   -0.20    0.40
   0   3   0    1.60    0.50
   0   3   0    1.90    0.70
   0   3   0   -0.70    0.60
   0   3   0    0.40    0.50
   0  -3   0   -0.80    0.70
   0  -3   0    0.00    0.40
   0  -3   0    1.10    0.60
   0  -3   0    0.40    0.50
   0  -3   0    0.20    0.40
   0  -3   0    0.00    0.40
   0  -3   0    0.30    0.30
   0  -3   0    0.00    0.50
   0  -3   0    0.40    0.50
   0  -3   0    0.60    0.40
   0  -3   0    0.00    0.50
  -1   3   0  402.56   33.20
   1   3   0  393.26   33.20
   1   3   0  418.36   33.20
   1   3   0  397.76   33.20
  -1   3   0  398.46   33.20
  -1   3   0  392.66   33.20
   1  -3   0  402.86   33.20
   1  -3   0  395.46   33.20
  -1  -3   0  408.66   33.20
  -2   3   0    2.30    0.80
  -2   3   0    3.00    0.80
   2   3   0    2.00    0.90
   2   3   0    3.40    1.00
  -2   3   0    4.00    0.90
  -2   3   0    2.10    0.70
   2   3   0    2.60    0.80
  -2   3   0    2.50    0.60
  -2   3   0    1.90    0.90
   2   3   0    4.70    0.90
  -2   3   0    3.20    1.00
   2   3   0    3.60    1.10
   2   3   0    3.60    0.90
  -2   3   0    3.50    0.90
  -2  -3   0    2.30    0.90
  -2  -3   0    3.50    1.00
   2  -3   0    2.30    0.60
  -2  -3   0    2.70    0.80
   2  -3   0    2.80    0.80
   2  -3   0    2.90    0.70
   2  -3   0    4.30    0.80
  -2  -3   0    3.30    0.90
   2  -3   0    2.70    0.90
  -2  -3   0    2.10    0.70
   2  -3   0    3.10    0.90
   2  -3   0    2.50    1.00
  -3   3   0 2160.78  186.88
   3   3   0 2466.55  187.68
  -3   3   0 1633.14  203.88
   3   3   0 1642.54  204.28
  -3  -3   0 2106.29  186.48
  -3  -3   0 1816.82  207.38
   3  -3   0 2474.05  186.58
   4   3   0    0.80    1.20
   4   3   0    0.50    0.90
   4   3   0    0.50    0.80
  -4   3   0    0.00    0.90
  -4   3   0    0.50    0.50
  -4   3   0    1.10    0.90
  -4   3   0    0.80    0.80
   4   3   0    1.20    1.20
  -4   3   0    0.20    0.90
   4   3   0    0.80    0.90
   4   3   0    0.60    0.80
  -4   3   0    0.70    1.00
   4  -3   0    1.20    1.10
   4  -3   0    0.60    0.90
   4  -3   0    0.50    0.60
   4  -3   0    1.10    0.80
  -4  -3   0   -0.30    1.00
  -4  -3   0    1.40    1.00
  -4  -3   0    0.50    0.80
   4  -3   0   -0.30    0.90
  -4  -3   0    0.20    0.60
  -4  -3   0    0.90    1.00
   4  -3   0    0.20    0.80
  -4  -3   0    0.80    0.90
   5   3   0  278.37   23.80
  -5   3   0  276.97   23.90
   5   3   0  295.67   23.80
   5   3   0  287.67   23.90
  -5   3   0  287.07   23.80
   5   3   0  266.97   23.80
  -5   3   0  277.17   23.90
  -5   3   0  293.37   23.80
   5   3   0  283.37   23.80
   5   3   0  277.67   24.00
  -5  -3   0  278.07   24.00
   5  -3   0  289.27   23.90
  -5  -3   0  288.67   23.90
   5  -3   0  267.67   23.80
  -5  -3   0  294.37   23.70
   5  -3   0  276.47   23.90
   5  -3   0  289.57   24.00
   5  -3   0  277.17   23.90
  -5  -3   0  277.47   23.90
  -5  -3   0  307.47   23.80
  -6   3   0   -0.90    1.00
   6   3   0    1.90    1.60
   6   3   0    0.60    1.20
   6   3   0    0.10    1.40
  -6   3   0   -0.20    0.60
   6   3   0   -0.50    1.00
  -6   3   0   -0.10    1.20
   6   3   0   -0.80    1.00
   6   3   0    0.80    1.70
  -6   3   0   -0.30    1.50
  -6   3   0   -0.80    1.10
   6  -3   0   -0.50    1.30
   6  -3   0    0.10    1.30
  -6  -3   0   -1.00    1.20
   6  -3   0    1.20    1.80
   6  -3   0   -0.60    0.80
   6  -3   0   -0.30    1.00
  -6  -3   0   -0.20    1.40
  -6  -3   0   -0.40    1.10
  -6  -3   0    0.30    0.90
  -6  -3   0   -0.50    0.70
  -6  -3   0   -0.30    1.20
  -6  -3   0   -0.40    1.20
   6  -3   0    0.10    0.90
   7   3   0  353.36   30.40
   7   3   0  310.07   30.40
  -7   3   0  316.57   30.10
  -7   3   0  369.86   30.40
  -7   3   0  357.96   30.50
   7   3   0  345.07   30.40
  -7   3   0  357.06   30.40
   7   3   0  373.56   30.60
  -7   3   0  361.36   30.40
   7   3   0  370.26   30.30
   7   3   0  365.56   30.40
  -7  -3   0  400.76   30.30
   7  -3   0  377.46   30.70
   7  -3   0  359.26   30.60
  -7  -3   0  382.26   30.50
  -7  -3   0  355.96   30.10
   7  -3   0  363.56   30.60
   7  -3   0  375.96   30.50
  -7  -3   0  379.56   30.30
  -7  -3   0  372.66   31.00
   7  -3   0  358.66   30.40
  -7  -3   0  356.56   30.50
   8   3   0    1.90    1.30
   8   3   0    1.90    2.00
   8   3   0    1.40    1.80
  -8   3   0    0.80    0.70
  -8   3   0    1.50    1.40
  -8   3   0   -0.30    1.30
  -8   3   0    1.90    1.20
   8   3   0    1.00    1.30
   8   3   0    2.50    1.60
  -8   3   0    1.10    1.70
   8  -3   0    0.50    1.00
  -8  -3   0    1.00    0.80
  -8  -3   0    0.40    1.60
   8  -3   0    1.50    1.20
   8  -3   0    2.10    1.60
  -8  -3   0    1.80    1.00
  -8  -3   0    3.60    1.70
   8  -3   0    0.80    1.10
  -8  -3   0    0.90    1.30
  -8  -3   0    3.50    1.60
   8  -3   0    2.80    1.70
   8  -3   0    0.80    1.80
  -9   3   0    2.20    0.80
  -9   3   0    3.10    1.90
   9   3   0    0.80    1.90
   9   3   0    1.40    1.60
   9   3   0    0.80    1.30
   9   3   0    3.90    1.60
  -9   3   0    0.80    1.50
  -9   3   0    0.70    1.30
  -9   3   0    1.10    1.30
   9   3   0   -0.40    1.20
   9   3   0    5.10    2.00
   9  -3   0    1.90    2.10
   9  -3   0    1.10    1.20
   9  -3   0    2.80    1.50
  -9  -3   0    0.20    1.40
  -9  -3   0    3.00    1.60
  -9  -3   0    0.60    1.70
  -9  -3   0    1.80    0.80
  -9  -3   0    3.00    1.70
  -9  -3   0    1.80    1.20
   9  -3   0    1.90    1.70
   9  -3   0    2.80    1.80
   9  -3   0   -0.10    1.20
   9  -3   0    1.30    1.10
 -10   3   0    1.50    1.60
 -10   3   0    0.70    0.80
 -10   3   0    1.90    1.40
 -10   3   0   -0.10    1.30
  10   3   0    1.30    2.10
  10   3   0    0.50    1.80
  10   3   0    0.60    1.90
  10   3   0   -2.10    1.10
  10   3   0    0.30    1.40
  10   3   0    0.80    1.30
 -10   3   0    1.50    1.80
 -10  -3   0    1.70    1.90
  10  -3   0    1.20    1.80
  10  -3   0    2.10    1.60
 -10  -3   0   -0.20    1.60
  10  -3   0    0.30    1.20
  10  -3   0   -0.60    1.60
  10  -3   0    0.50    1.40
 -10  -3   0    0.00    1.40
  10  -3   0   -1.80    2.00
 -10  -3   0    0.20    0.50
 -10  -3   0    0.80    1.00
 -10  -3   0    0.40    1.30
  10  -3   0    1.10    1.10
  11   3   0    0.10    1.40
  11   3   0   -1.40    1.60
  11   3   0   -0.50    1.80
 -11   3   0   -0.20    0.80
  11   3   0    0.60    2.30
  11   3   0   -3.10    2.00
 -11   3   0   -1.70    1.50
 -11   3   0   -0.10    1.90
  11   3   0   -0.50    1.40
 -11   3   0    0.40    1.40
 -11   3   0   -0.10    1.50
 -11  -3   0   -1.20    1.60
 -11  -3   0    0.00    1.40
  11  -3   0    0.70    2.00
  11  -3   0   -0.70    2.60
  11  -3   0   -2.00    1.20
  11  -3   0    0.40    1.40
 -11  -3   0    1.10    2.00
  11  -3   0   -0.60    1.30
  11  -3   0   -0.80    1.20
 -11  -3   0   -0.30    1.00
 -11  -3   0   -1.60    1.50
  11  -3   0   -1.00    1.70
 -12   3   0    1.80    0.90
  12   3   0    0.10    2.50
  12   3   0    1.10    1.70
 -12   3   0   -0.30    1.50
  12   3   0    1.10    2.20
 -12   3   0    0.90    2.20
  12   3   0   -0.70    1.50
  12   3   0    4.20    2.10
 -12   3   0   -1.20    1.30
 -12   3   0   -0.20    2.00
 -12  -3   0    2.00    2.30
  12  -3   0    0.10    1.40
 -12  -3   0    1.80    2.10
 -12  -3   0    2.90    2.00
  12  -3   0   -0.60    2.10
  12  -3   0    1.40    1.50
  12  -3   0    3.80    2.50
  12  -3   0    1.60    1.70
  12  -3   0    2.40    3.00
  12  -3   0   -3.10    1.40
 -12  -3   0    0.70    1.20
 -12  -3   0    1.10    1.50
  13   3   0    3.60    3.50
 -13   3   0    0.10    1.60
  13   3   0    4.50    2.80
  13   3   0   -1.10    1.80
  13   3   0    2.50    2.10
 -13   3   0    1.40    1.60
  13   3   0    4.30    2.90
 -13   3   0    3.00    1.10
 -13   3   0    2.10    2.50
 -13   3   0    4.70    2.40
  13   3   0    4.90    2.10
 -13  -3   0    2.60    2.50
  13  -3   0    5.50    3.10
 -13  -3   0    3.10    2.30
  13  -3   0    2.50    2.40
 -13  -3   0    3.90    1.80
  13  -3   0    1.00    1.80
 -13  -3   0    0.80    1.30
  13  -3   0    3.00    2.00
  13  -3   0    1.00    1.60
  13  -3   0    0.20    2.40
  13  -3   0   -0.40    1.60
 -13  -3   0    4.10    2.60
 -14   3   0    8.50    3.60
 -14   3   0   15.80    3.40
 -14   3   0    2.50    1.70
  14   3   0    6.60    2.30
 -14   3   0    4.20    2.40
  14   3   0   13.20    3.60
  14   3   0    1.30    2.10
  14   3   0    9.40    3.60
  14   3   0    5.60    2.30
  14  -3   0    3.70    2.60
  14  -3   0    2.00    2.80
  14  -3   0    5.90    2.40
 -14  -3   0    7.40    2.70
 -14  -3   0    8.80    2.20
 -14  -3   0    2.70    1.60
  14  -3   0    8.50    3.30
  14  -3   0   11.50    3.80
  14  -3   0    7.50    2.40
 -14  -3   0    6.20    2.70
 -15   3   0    5.10    3.30
  15   3   0    3.30    2.80
 -15   3   0    5.30    2.80
  15   3   0    3.10    3.30
  15  -3   0    5.90    3.10
  15  -3   0   -0.60    2.90
  15  -3   0    4.80    3.50
 -15  -3   0    3.90    1.80
 -16   3   0   -1.20    3.00
 -16   3   0    0.80    2.80
  16   3   0    3.30    3.50
  16   3   0   -2.20    2.60
  16  -3   0   -2.50    3.20
 -16  -3   0   -2.80    2.30
  16  -3   0   -0.10    2.40
  16  -3   0   -1.70    2.90
 -17   3   0    5.20    3.50
  17   3   0    1.20    3.40
  17   3   0    2.30    3.00
  17  -3   0    2.10    5.10
  17  -3   0    6.60    3.20
 -17  -3   0    1.10    3.50
 -18   3   0    0.10    1.50
 -18   3   0   -0.30    3.60
  18   3   0   -1.20    3.50
  18   3   0   -3.00    2.20
  18  -3   0   -2.80    3.60
  18  -3   0   -6.70    2.90
  19   3   0    4.80    3.50
  19   3   0   -0.50    4.10
 -19   3   0    4.50    3.90
  19  -3   0    6.70    4.60
  19  -3   0   -0.20    2.70
  19  -3   0    0.60    4.00
  20   3   0   -0.30    4.20
 -20   3   0    6.40    4.40
  20   3   0    2.40    3.50
  20  -3   0   -3.90    4.10
 -20  -3   0    2.50    4.30
  20  -3   0    5.30    4.00
  20  -3   0    0.70    4.10
 -21   3   0   25.70    6.30
  21   3   0   15.40    5.50
  21   3   0   11.80    6.40
  21  -3   0   12.50    6.00
 -21  -3   0   21.00    5.70
  21  -3   0    5.80    5.50
  21  -3   0   19.70    5.40
  22   3   0    0.10    5.40
  22   3   0    0.10    6.50
  22   3   0   -3.50    5.30
 -22   3   0   -5.20    3.90
  22  -3   0   -4.10    5.20
  22  -3   0   -0.50    4.10
 -22  -3   0   -4.10    4.00
  22  -3   0   -8.80    4.40
   0   4   0 1743.43  140.59
   0   4   0 1499.95  159.98
   0  -4   0 1372.66  157.98
   1   4   0    1.40    0.70
   1   4   0    1.50    0.70
   1   4   0    0.70    0.70
  -1   4   0    1.30    0.70
   1   4   0    0.90    0.60
  -1   4   0    0.80    0.80
  -1   4   0    1.60    0.70
  -1   4   0    2.10    0.80
   1   4   0    1.80    0.80
   1   4   0    0.80    0.80
  -1   4   0    0.80    0.80
  -1   4   0    0.90    0.70
  -1   4   0    2.20    0.70
   1   4   0    1.70    0.90
  -1   4   0    1.20    0.80
  -1   4   0    1.10    0.50
   1  -4   0    1.10    0.60
   1  -4   0    1.30    0.50
   1  -4   0    1.90    0.80
  -1  -4   0    1.20    0.70
  -1  -4   0    0.10    0.90
  -1  -4   0    1.10    0.50
   1  -4   0    2.00    0.70
   1  -4   0    1.70    0.60
   1  -4   0    1.70    0.70
  -1  -4   0    1.30    0.60
  -1  -4   0    1.20    0.80
  -1  -4   0    1.20    0.70
  -1  -4   0    0.70    0.50
  -1  -4   0    1.70    0.80
   1  -4   0    0.90    0.80
  -2   4   0    1.70    0.80
  -2   4   0    1.00    0.80
  -2   4   0    1.70    0.60
   2   4   0    1.70    0.80
  -2   4   0    2.10    0.90
  -2   4   0    1.20    0.60
  -2   4   0    1.30    0.80
  -2   4   0    1.70    0.80
   2   4   0    1.80    0.80
   2   4   0    2.30    1.00
   2   4   0    0.90    0.70
   2   4   0    1.50    0.70
   2   4   0    1.50    0.80
  -2   4   0    1.10    0.80
  -2  -4   0    1.30    0.80
  -2  -4   0    1.20    0.60
   2  -4   0    0.90    0.80
   2  -4   0    1.80    0.70
   2  -4   0    2.30    0.80
  -2  -4   0    1.80    0.80
   2  -4   0    1.20    0.60
  -2  -4   0    2.10    0.80
   2  -4   0    2.10    0.90
  -2  -4   0    1.40    1.00
   2  -4   0    1.20    0.90
   2  -4   0    2.30    0.80
   2  -4   0    0.70    0.70
  -3   4   0    0.00    0.90
   3   4   0    0.40    0.80
   3   4   0   -0.70    1.10
  -3   4   0    0.30    0.70
   3   4   0    0.30    0.80
  -3   4   0    0.40    0.80
   3   4   0    1.50    1.10
   3   4   0    0.70    0.90
   3   4   0    0.50    0.80
  -3   4   0   -0.40    0.80
  -3   4   0    0.70    0.70
  -3   4   0    0.60    0.90
  -3   4   0    0.40    0.50
  -3   4   0   -0.20    0.50
  -3  -4   0    0.70    0.80
   3  -4   0   -0.50    0.80
   3  -4   0    0.40    0.50
   3  -4   0    0.00    0.60
  -3  -4   0    0.10    0.90
  -3  -4   0    0.20    0.60
   3  -4   0    0.30    0.70
  -3  -4   0   -0.80    0.70
  -3  -4   0    0.30    0.90
   3  -4   0   -0.50    0.80
   3  -4   0   -0.10    0.90
  -4   4   0  298.57   25.00
  -4   4   0  313.37   24.90
   4   4   0  303.77   24.90
  -4   4   0  306.07   24.90
  -4   4   0  282.37   25.00
   4   4   0  291.17   25.00
  -4   4   0  296.47   25.00
   4   4   0  291.27   24.90
   4   4   0  297.87   25.00
   4   4   0  307.87   24.90
  -4   4   0  309.77   24.90
  -4   4   0  258.27   24.80
  -4  -4   0  315.67   24.90
   4  -4   0  309.57   25.10
  -4  -4   0  301.17   25.00
   4  -4   0  291.07   24.90
  -4  -4   0  296.87   25.00
   4  -4   0  298.27   25.10
   4  -4   0  291.67   25.00
   4  -4   0  296.27   24.90
  -4  -4   0  291.27   24.80
   5   4   0   -0.50    0.90
  -5   4   0    0.10    0.60
  -5   4   0   -0.40    0.70
  -5   4   0    0.10    0.90
   5   4   0    0.30    1.30
  -5   4   0   -0.50    1.10
   5   4   0    0.30    1.50
   5   4   0   -0.40    0.90
  -5   4   0    0.40    1.10
  -5   4   0    1.70    1.20
   5   4   0   -0.80    1.00
   5   4   0    0.30    1.00
  -5   4   0    0.40    1.00
  -5  -4   0   -0.40    1.30
   5  -4   0    0.80    1.20
  -5  -4   0   -0.50    1.10
   5  -4   0   -0.40    0.80
   5  -4   0   -0.20    1.30
   5  -4   0    0.20    0.70
  -5  -4   0   -0.20    1.00
   5  -4   0    0.40    1.00
  -5  -4   0   -1.40    1.00
  -5  -4   0    0.00    0.70
   5  -4   0    0.00    0.80
  -5  -4   0    0.50    1.10
   6   4   0   -0.30    1.20
   6   4   0   -0.40    1.80
   6   4   0    0.50    1.10
  -6   4   0   -0.70    1.20
  -6   4   0    0.00    1.20
   6   4   0    1.30    1.50
   6   4   0    0.60    1.10
  -6   4   0    1.10    1.10
  -6   4   0    0.70    0.70
   6   4   0    2.30    1.80
  -6   4   0    0.60    1.50
   6  -4   0    1.30    1.20
  -6  -4   0    3.10    1.80
   6  -4   0   -0.10    1.60
   6  -4   0    1.20    1.40
  -6  -4   0    1.60    1.30
   6  -4   0    1.40    1.50
   6  -4   0    1.20    1.00
  -6  -4   0   -0.10    1.30
  -6  -4   0    2.30    1.40
  -6  -4   0    1.00    1.40
   6  -4   0    0.40    0.90
  -6  -4   0    0.70    0.90
  -7   4   0   -0.80    1.30
   7   4   0    0.80    1.20
   7   4   0    2.10    1.30
   7   4   0   -1.20    1.90
   7   4   0    0.30    1.50
   7   4   0    2.00    1.90
  -7   4   0   -0.80    1.10
  -7   4   0    2.30    1.70
   7   4   0    1.20    1.30
  -7   4   0    0.20    1.30
  -7   4   0    1.20    0.80
  -7  -4   0    0.90    0.90
   7  -4   0    1.10    1.10
  -7  -4   0    0.00    1.40
  -7  -4   0    0.90    1.40
  -7  -4   0    0.80    1.30
  -7  -4   0    1.00    1.80
  -7  -4   0    1.00    0.80
   7  -4   0    1.40    1.00
   7  -4   0    2.70    1.30
   7  -4   0    1.80    1.50
   7  -4   0    3.90    2.00
  -7  -4   0    0.90    1.30
   7  -4   0    0.70    1.50
   8   4   0    0.60    1.90
  -8   4   0   -0.10    0.70
   8   4   0    0.80    1.80
   8   4   0    0.00    1.00
   8   4   0    0.20    1.90
   8   4   0    0.20    1.30
  -8   4   0    1.40    1.20
   8   4   0   -0.60    1.40
  -8   4   0   -0.50    1.10
  -8   4   0    1.80    1.40
  -8   4   0    1.20    1.60
   8  -4   0    0.20    1.90
   8  -4   0    0.40    1.50
  -8  -4   0   -0.80    1.30
  -8  -4   0    1.50    1.50
  -8  -4   0   -0.80    1.20
  -8  -4   0    0.00    0.80
   8  -4   0    0.30    0.90
   8  -4   0   -0.60    1.10
  -8  -4   0    0.70    1.60
  -8  -4   0    1.00    1.00
   8  -4   0    1.00    1.20
   8  -4   0   -0.20    1.40
  -9   4   0    1.70    0.90
   9   4   0    2.90    2.00
  -9   4   0    3.60    1.60
  -9   4   0    3.50    1.70
   9   4   0    0.80    1.70
  -9   4   0   -0.20    1.10
   9   4   0    2.10    1.30
   9   4   0    1.80    1.30
  -9   4   0    2.10    1.80
   9   4   0    2.80    2.80
   9   4   0    0.60    1.40
  -9  -4   0   -0.50    1.50
  -9  -4   0    2.60    1.70
   9  -4   0    3.00    1.90
   9  -4   0    1.30    1.30
  -9  -4   0    1.60    0.80
   9  -4   0    1.50    1.10
  -9  -4   0    2.40    1.40
   9  -4   0    2.40    2.10
  -9  -4   0    1.30    1.80
   9  -4   0    2.10    1.40
  -9  -4   0    3.80    1.80
   9  -4   0    1.70    1.80
  10   4   0    1.50    1.40
  10   4   0    1.60    2.20
  10   4   0    1.50    1.40
 -10   4   0    2.40    2.00
  10   4   0   -1.90    2.60
 -10   4   0    0.40    1.70
  10   4   0    4.80    1.80
 -10   4   0    3.70    1.50
 -10   4   0    3.00    1.70
 -10   4   0    2.50    1.00
  10   4   0    2.50    2.30
  10  -4   0    2.00    2.00
 -10  -4   0    1.70    1.80
  10  -4   0    3.50    2.20
 -10  -4   0    2.00    1.90
 -10  -4   0    1.60    0.70
  10  -4   0    4.30    2.40
  10  -4   0    2.50    1.60
  10  -4   0    2.20    1.50
 -10  -4   0    0.90    1.40
  10  -4   0    1.10    1.20
 -10  -4   0    0.50    1.70
 -10  -4   0    1.50    1.10
 -11   4   0   -0.90    1.30
 -11   4   0    1.50    1.60
  11   4   0   -1.60    3.60
 -11   4   0    1.40    1.00
  11   4   0    0.40    1.50
 -11   4   0    1.50    1.90
  11   4   0   -1.90    1.50
  11   4   0    1.10    1.70
  11   4   0   -1.30    2.00
  11   4   0    3.90    2.20
 -11   4   0    1.00    2.10
  11  -4   0    2.70    2.10
  11  -4   0   -0.30    1.40
 -11  -4   0    2.10    1.90
 -11  -4   0   -0.20    1.90
  11  -4   0   -1.10    2.30
 -11  -4   0    0.60    1.10
 -11  -4   0    1.20    1.40
 -11  -4   0    1.10    1.80
  11  -4   0    0.80    2.20
  11  -4   0    0.20    1.40
  11  -4   0    1.30    1.40
  11  -4   0    1.80    1.50
  12   4   0    1.50    2.70
 -12   4   0   -2.30    2.10
 -12   4   0    0.80    1.00
 -12   4   0   -1.50    1.90
  12   4   0   -1.20    1.70
 -12   4   0   -1.30    1.40
  12   4   0   -1.30    2.90
  12   4   0    0.50    1.60
  12   4   0   -1.40    1.50
  12   4   0    1.40    2.20
 -12   4   0   -0.40    1.70
  12  -4   0    1.20    1.50
  12  -4   0    0.00    1.40
  12  -4   0    1.00    1.80
 -12  -4   0    0.00    2.70
 -12  -4   0   -0.10    1.50
 -12  -4   0    0.90    1.20
  12  -4   0   -0.30    1.60
  12  -4   0    1.40    3.00
 -12  -4   0   -0.90    1.90
 -12  -4   0    1.00    2.00
  12  -4   0    2.00    2.30
  12  -4   0    0.60    2.20
 -13   4   0   -2.00    2.00
  13   4   0    2.00    2.00
 -13   4   0   -0.50    2.30
 -13   4   0    0.10    0.90
  13   4   0   -2.30    1.70
 -13   4   0   -1.00    1.40
  13   4   0    0.70    1.80
  13   4   0    0.50    2.40
  13   4   0    0.10    2.60
 -13   4   0   -1.50    1.60
  13   4   0    0.40    3.30
 -13   4   0   -0.20    2.70
 -13  -4   0   -0.10    2.20
  13  -4   0    0.50    1.70
 -13  -4   0    0.90    1.60
  13  -4   0   -1.40    1.40
  13  -4   0    1.70    2.50
 -13  -4   0   -1.20    1.20
  13  -4   0    5.70    3.40
  13  -4   0   -0.20    2.40
 -13  -4   0   -1.30    1.90
  13  -4   0   -1.70    1.60
 -13  -4   0   -0.60    2.20
  14   4   0   16.10    4.20
  14   4   0    7.70    2.50
  14   4   0    5.80    2.30
  14   4   0   13.20    4.60
 -14   4   0   13.20    2.90
  14   4   0   12.60    3.70
 -14   4   0    6.30    2.10
 -14   4   0   15.70    5.10
 -14   4   0   18.80    3.60
  14   4   0   14.90    3.90
 -14  -4   0   12.20    3.30
 -14  -4   0   12.90    2.50
  14  -4   0   11.70    3.40
 -14  -4   0   15.70    3.30
 -14  -4   0    8.70    2.30
  14  -4   0   15.40    4.10
  14  -4   0    6.40    3.10
  14  -4   0    4.90    2.20
 -15   4   0   -2.40    2.30
  15   4   0   -0.40    2.50
 -15   4   0    0.30    3.10
  15   4   0   -1.30    2.90
  15  -4   0   -1.10    2.50
 -15  -4   0    2.80    1.70
  15  -4   0    1.10    3.00
 -15  -4   0   -1.90    2.60
  15  -4   0   -1.10    3.10
  16   4   0    2.20    3.50
 -16   4   0    5.80    3.00
 -16   4   0    6.00    2.00
 -16   4   0    1.30    3.20
  16   4   0    3.40    3.10
  16  -4   0    2.00    3.50
  16  -4   0    0.80    3.20
  16  -4   0    2.40    2.80
 -16  -4   0    4.40    2.70
  17   4   0    0.30    2.80
  17   4   0    0.70    3.60
 -17   4   0    1.90    1.60
 -17   4   0   -0.80    3.10
  17  -4   0    4.80    5.30
  17  -4   0    1.00    4.70
 -17  -4   0    1.00    3.60
  17  -4   0    1.70    2.60
  18   4   0    9.30    4.60
 -18   4   0   20.50    3.80
 -18   4   0   19.20    5.20
  18   4   0   17.40    4.80
  18  -4   0   11.60    4.70
  18  -4   0   17.90    5.40
  18  -4   0   12.80    4.50
  19   4   0    2.50    6.10
  19   4   0   -2.90    2.40
 -19   4   0    1.30    3.80
  19  -4   0    2.60    4.40
  19  -4   0   -1.00    2.40
  19  -4   0    3.70    4.00
  20   4   0    3.00    4.40
  20  -4   0    6.30    4.60
  20  -4   0    4.90    4.50
  20  -4   0    6.80    4.20
  21   4   0   -2.40    3.80
 -21   4   0   16.30    6.00
  21   4   0    5.10    5.60
  21  -4   0    0.50    5.10
  21  -4   0    4.50    5.00
  21  -4   0    5.30    4.20
 -21  -4   0    5.40    4.50
 -22   4   0    2.70    4.50
  22   4   0    6.00    5.60
  22   4   0    5.50    7.10
 -22  -4   0   -1.30    3.90
  22  -4   0    0.00    5.20
  22  -4   0   -6.10    7.60
  22  -4   0    7.10    4.70
   0   5   0    3.10    0.70
   0   5   0    2.40    0.90
   0   5   0    3.70    0.90
   0   5   0    2.80    1.00
   0   5   0    5.30    0.90
   0  -5   0    2.60    1.00
   0  -5   0    3.40    0.90
   0  -5   0    4.60    1.00
   0  -5   0    3.40    0.70
   0  -5   0    2.70    0.70
   0  -5   0    2.90    0.80
   0  -5   0    5.80    1.00
   0  -5   0    3.30    0.80
   0  -5   0    2.60    0.80
   0  -5   0    3.00    0.90
   0  -5   0    3.10    0.80
   1   5   0   38.90    3.40
  -1   5   0   35.50    3.40
   1   5   0   37.50    3.40
   1   5   0   36.60    3.60
   1   5   0   34.90    3.50
  -1   5   0   35.00    3.60
  -1   5   0   35.50    3.40
  -1   5   0   36.00    3.50
  -1   5   0   34.40    3.40
   1   5   0   36.70    3.50
   1   5   0   33.20    3.40
  -1   5   0   35.00    3.30
  -1   5   0   38.40    3.40
   1   5   0   42.10    3.50
   1  -5   0   35.60    3.40
  -1  -5   0   36.40    3.50
  -1  -5   0   41.80    3.30
  -1  -5   0   36.10    3.60
  -1  -5   0   37.60    3.30
  -1  -5   0   33.00    3.40
   1  -5   0   39.50    3.60
   1  -5   0   33.70    3.40
   1  -5   0   34.70    3.40
   1  -5   0   35.00    3.40
  -1  -5   0   39.70    3.50
  -1  -5   0   37.00    3.40
  -1  -5   0   34.60    3.50
   1  -5   0   35.50    3.60
   2   5   0    1.10    0.80
  -2   5   0    1.80    0.80
  -2   5   0    0.80    0.80
  -2   5   0    2.90    0.90
   2   5   0    1.10    0.80
   2   5   0    2.30    1.10
  -2   5   0    0.70    0.90
  -2   5   0    2.20    0.80
   2   5   0    1.30    0.90
  -2   5   0    1.80    0.90
  -2   5   0    0.90    0.60
   2   5   0    1.90    0.80
   2   5   0    1.50    0.80
   2   5   0    1.40    0.70
  -2   5   0    1.20    0.60
  -2  -5   0    0.10    0.90
   2  -5   0    0.50    0.70
   2  -5   0    1.60    1.00
   2  -5   0    1.40    0.70
  -2  -5   0    1.30    0.80
   2  -5   0    1.70    0.80
  -2  -5   0    0.40    0.70
   2  -5   0    1.60    0.60
  -2  -5   0    1.40    0.70
   2  -5   0    1.50    0.90
  -2  -5   0    1.10    0.60
  -2  -5   0    2.20    0.90
   2  -5   0    2.10    0.90
   2  -5   0    1.60    0.70
   3   5   0    3.90    1.10
   3   5   0    4.80    1.00
   3   5   0    4.00    1.10
  -3   5   0    4.90    1.20
  -3   5   0    4.40    1.20
  -3   5   0    4.10    1.10
  -3   5   0    3.10    0.80
   3   5   0    5.20    1.30
  -3   5   0    3.50    1.20
   3   5   0    4.00    1.10
  -3   5   0    3.30    0.90
   3   5   0    5.10    1.20
  -3   5   0    2.90    1.00
  -3   5   0    4.50    1.10
  -3  -5   0    2.00    1.00
   3  -5   0    8.10    1.60
   3  -5   0    4.70    1.00
   3  -5   0    3.60    1.20
  -3  -5   0    3.60    1.00
  -3  -5   0    3.50    0.90
   3  -5   0    4.10    1.20
  -3  -5   0    3.40    1.10
  -3  -5   0    5.20    1.20
   3  -5   0    2.60    1.00
   3  -5   0    3.80    0.90
  -4   5   0    2.50    0.80
   4   5   0    1.90    0.90
   4   5   0    1.60    1.00
  -4   5   0    2.10    1.20
  -4   5   0    3.00    1.10
  -4   5   0    1.70    1.10
   4   5   0    3.10    1.50
  -4   5   0    2.00    0.90
   4   5   0    2.70    1.30
   4   5   0    1.60    1.10
  -4   5   0    0.90    0.70
   4   5   0    2.10    1.00
  -4   5   0    2.00    1.00
  -4   5   0    0.90    1.10
   4  -5   0    1.30    0.90
   4  -5   0    1.40    0.70
   4  -5   0    2.70    1.20
  -4  -5   0    1.60    0.90
   4  -5   0    2.00    1.20
  -4  -5   0    2.20    1.00
   4  -5   0    2.10    0.90
  -4  -5   0    1.30    0.70
  -4  -5   0    2.30    1.10
   4  -5   0    1.40    1.20
  -4  -5   0    2.30    1.10
   5   5   0    9.70    1.70
   5   5   0   14.20    2.50
  -5   5   0   11.50    1.90
  -5   5   0   11.90    2.10
  -5   5   0   13.80    2.20
   5   5   0   10.50    2.00
  -5   5   0   17.90    2.50
   5   5   0    9.60    2.00
  -5   5   0    8.00    1.50
  -5   5   0    8.90    1.70
   5   5   0   11.00    1.80
  -5   5   0   12.30    2.00
   5   5   0   13.40    2.30
   5  -5   0   14.60    2.30
   5  -5   0    9.10    1.80
  -5  -5   0    9.60    1.60
   5  -5   0    8.20    1.60
  -5  -5   0   12.70    2.00
   5  -5   0   10.60    2.00
  -5  -5   0   14.20    1.90
   5  -5   0   12.70    1.90
   5  -5   0   13.70    2.30
  -5  -5   0   10.80    1.90
  -5  -5   0   13.80    2.10
   6   5   0    3.30    1.60
  -6   5   0    2.40    1.70
  -6   5   0    2.90    1.60
   6   5   0    1.30    1.50
  -6   5   0    1.90    1.20
   6   5   0    0.90    1.30
   6   5   0    2.40    1.30
  -6   5   0    0.30    1.40
   6   5   0    2.60    1.80
  -6   5   0    1.00    1.30
   6   5   0    1.10    1.90
  -6   5   0    1.40    0.80
  -6   5   0    1.10    0.90
   6  -5   0    0.30    1.00
  -6  -5   0    2.10    1.40
   6  -5   0    1.40    1.60
  -6  -5   0    0.60    1.00
   6  -5   0    1.90    1.00
   6  -5   0    1.70    1.40
  -6  -5   0    0.80    1.30
   6  -5   0    0.30    1.10
  -6  -5   0    1.50    1.40
  -6  -5   0    0.90    1.30
   6  -5   0    1.60    1.80
  -7   5   0    1.40    1.30
  -7   5   0    2.40    1.00
  -7   5   0    2.90    1.60
  -7   5   0    1.10    0.80
   7   5   0    0.40    1.20
   7   5   0    1.80    1.90
   7   5   0    1.10    1.40
  -7   5   0    2.30    1.60
  -7   5   0    2.00    1.20
   7   5   0    1.40    1.90
   7   5   0    1.20    1.40
   7   5   0    2.30    1.30
   7  -5   0    1.60    1.20
  -7  -5   0    2.00    1.40
   7  -5   0    0.90    1.40
  -7  -5   0    1.30    1.00
   7  -5   0    3.60    1.60
   7  -5   0    0.80    1.90
   7  -5   0    1.00    1.00
   7  -5   0   -0.30    1.00
  -7  -5   0    1.10    1.30
  -7  -5   0    1.30    1.30
   8   5   0    7.60    2.40
  -8   5   0    8.00    2.20
   8   5   0    6.40    2.10
   8   5   0    8.20    1.80
   8   5   0    8.20    2.40
  -8   5   0   10.60    2.40
  -8   5   0    5.50    1.70
   8   5   0    6.30    1.70
  -8   5   0    3.70    1.30
   8   5   0    9.00    2.00
  -8   5   0    5.10    1.20
  -8   5   0   13.40    2.40
  -8   5   0    6.40    1.70
   8  -5   0    7.80    2.50
   8  -5   0    8.40    2.30
   8  -5   0    8.20    2.10
  -8  -5   0    8.30    2.10
  -8  -5   0    7.60    1.70
   8  -5   0    7.90    1.80
  -8  -5   0    8.00    2.00
  -8  -5   0    4.20    1.40
   8  -5   0    6.50    1.70
  -8  -5   0    5.90    1.30
   8  -5   0    3.60    1.40
  -8  -5   0    6.30    1.70
  -8  -5   0    5.20    2.00
   9   5   0   32.60    4.40
  -9   5   0   26.00    3.70
  -9   5   0   38.00    3.60
  -9   5   0   41.20    4.30
   9   5   0   37.60    4.10
   9   5   0   34.30    3.90
   9   5   0   31.80    4.10
  -9   5   0   40.70    4.10
  -9   5   0   38.30    4.10
   9   5   0   37.70    5.10
  -9   5   0   33.40    4.30
   9   5   0   32.30    4.10
   9  -5   0   38.50    4.10
  -9  -5   0   41.40    4.00
   9  -5   0   29.90    4.20
  -9  -5   0   35.30    4.40
  -9  -5   0   30.30    3.40
  -9  -5   0   40.70    4.20
   9  -5   0   37.40    4.60
   9  -5   0   36.00    4.90
  -9  -5   0   33.90    3.80
  -9  -5   0   28.10    3.60
   9  -5   0   32.40    4.30
  -9  -5   0   30.30    4.30
 -10   5   0    2.10    2.00
  10   5   0   -0.30    2.60
  10   5   0    3.20    2.00
 -10   5   0    2.50    1.80
 -10   5   0    3.60    1.70
 -10   5   0    1.80    1.00
 -10   5   0    3.50    2.20
  10   5   0    1.00    1.70
  10   5   0    6.30    3.20
 -10   5   0    0.20    1.80
  10   5   0    1.60    1.50
  10   5   0    1.20    2.20
 -10  -5   0    2.20    2.00
  10  -5   0    2.40    1.50
 -10  -5   0    4.40    2.00
 -10  -5   0    2.40    1.20
 -10  -5   0    2.10    1.50
  10  -5   0    1.40    1.40
 -10  -5   0    2.80    1.80
  10  -5   0    2.10    2.50
  10  -5   0    5.80    2.60
  10  -5   0    2.70    1.60
  10  -5   0    0.60    1.80
 -10  -5   0    1.00    0.80
 -11   5   0   79.39    7.20
  11   5   0   65.29    7.50
  11   5   0   78.99    7.10
  11   5   0   84.19    7.80
  11   5   0   52.49    6.70
 -11   5   0   56.59    6.70
  11   5   0   66.19    7.30
  11   5   0   60.29    7.00
 -11   5   0   69.69    6.40
 -11   5   0   76.19    7.00
 -11   5   0   71.09    7.40
 -11   5   0   86.49    7.50
  11  -5   0   67.39    7.50
  11  -5   0   80.19    7.80
  11  -5   0   76.39    8.00
 -11  -5   0   55.29    7.00
  11  -5   0   79.19    7.70
  11  -5   0   60.19    6.90
 -11  -5   0   77.09    7.30
  11  -5   0   62.79    8.70
 -11  -5   0   78.09    7.60
 -11  -5   0   72.79    6.90
 -11  -5   0   56.59    6.50
  12   5   0    1.00    1.80
 -12   5   0   -0.40    1.60
  12   5   0    0.20    2.20
 -12   5   0   -1.20    1.40
  12   5   0    1.50    2.90
 -12   5   0    0.40    1.00
 -12   5   0   -2.90    2.00
  12   5   0   -3.40    1.60
  12   5   0    1.70    2.50
  12   5   0   -2.80    1.80
 -12   5   0   -2.50    2.20
 -12   5   0   -3.90    2.00
  12  -5   0   -0.90    2.90
 -12  -5   0    1.20    1.40
  12  -5   0   -0.50    1.70
 -12  -5   0   -1.10    1.90
  12  -5   0   -0.90    2.20
  12  -5   0    0.00    2.30
  12  -5   0    0.60    1.60
  12  -5   0   -0.30    1.50
 -12  -5   0    1.50    3.00
  12  -5   0   -0.20    1.60
 -12  -5   0    2.90    1.80
 -12  -5   0   -0.10    2.00
  13   5   0   55.19    6.80
 -13   5   0   57.79    6.30
  13   5   0   69.69    8.00
 -13   5   0   60.29    6.50
  13   5   0   58.39    7.20
 -13   5   0   67.39    7.30
  13   5   0   80.59    7.10
 -13   5   0   79.09    7.40
 -13   5   0   78.09    7.20
  13   5   0   77.09    7.80
  13  -5   0   61.09    6.70
  13  -5   0   52.99    6.60
 -13  -5   0   71.09    7.50
 -13  -5   0   78.19    7.20
 -13  -5   0   53.89    6.10
 -13  -5   0   53.29    6.70
  13  -5   0   59.49    7.30
  13  -5   0   69.09    6.90
 -13  -5   0   64.59    6.50
  13  -5   0   49.00    6.30
  14   5   0    2.80    2.10
 -14   5   0   -0.30    1.50
 -14   5   0    0.50    1.40
  14   5   0   -0.60    1.80
  14   5   0    5.30    3.10
  14   5   0    1.90    3.00
 -14   5   0    1.80    2.50
 -14   5   0    2.60    2.10
  14   5   0    1.80    3.90
 -14  -5   0    1.70    2.20
  14  -5   0    0.20    1.60
  14  -5   0    1.20    2.70
  14  -5   0    4.10    3.00
  14  -5   0   -1.50    1.50
  14  -5   0    2.60    3.30
 -14  -5   0    4.10    1.90
 -14  -5   0    0.50    1.40
 -14  -5   0    0.50    3.50
 -15   5   0   11.50    3.90
  15   5   0   14.50    5.10
 -15   5   0    9.00    3.60
 -15   5   0   17.00    2.80
  15   5   0   13.10    3.80
  15   5   0    6.40    3.60
 -15  -5   0   13.30    3.40
  15  -5   0   11.10    3.70
 -15  -5   0   12.60    2.60
  15  -5   0   13.80    4.20
  15  -5   0    8.90    3.60
  16   5   0    0.50    2.90
 -16   5   0    3.00    3.30
 -16   5   0    0.20    2.40
  16   5   0   -0.80    2.60
 -16   5   0   -0.50    1.30
  16  -5   0   -0.60    2.20
  16  -5   0    1.00    3.30
 -16  -5   0    4.10    2.80
  16  -5   0   -1.00    2.90
  17   5   0    0.90    3.10
 -17   5   0    4.10    3.50
 -17   5   0    2.70    1.70
  17   5   0    8.20    3.90
  17  -5   0    4.40    3.50
  17  -5   0    2.20    3.80
  17  -5   0    1.20    2.60
  18   5   0    1.90    4.00
  18   5   0    0.90    3.20
 -18   5   0    2.40    3.70
  18  -5   0    1.30    2.80
  18  -5   0   -1.70    3.80
  18  -5   0    4.10    3.70
  19   5   0    3.90    5.50
  19   5   0   11.70    4.50
 -19   5   0   16.70    5.30
  19  -5   0   10.50    4.40
  19  -5   0    9.60    4.00
  19  -5   0    4.70    4.60
 -20   5   0    5.10    4.20
  20   5   0   -2.60    4.40
  20   5   0    1.20    3.30
  20  -5   0    1.80    4.70
 -20  -5   0   -0.30    3.60
  20  -5   0   -4.60    4.00
  20  -5   0   -3.10    4.00
 -21   5   0    9.60    6.70
  21   5   0    5.00    4.70
  21   5   0    3.10    8.00
  21  -5   0   10.30    5.30
  21  -5   0    5.00    5.40
 -21  -5   0   15.10    5.30
  21  -5   0   10.00    4.40
 -22   5   0    1.00    4.70
 -22  -5   0   -0.60    4.00
   0   6   0  206.18   17.70
   0   6   0  208.38   17.60
   0   6   0  214.08   17.80
   0   6   0  210.88   17.60
   0  -6   0  213.28   17.60
   0  -6   0  219.58   17.70
   0  -6   0  200.98   17.60
   0  -6   0  208.18   17.60
   0  -6   0  197.38   17.60
   0  -6   0  209.08   17.70
   0  -6   0  206.38   17.60
   0  -6   0  205.98   17.60
   0  -6   0  218.78   17.90
   0  -6   0  213.78   17.70
   1   6   0   18.60    1.90
  -1   6   0   18.00    1.90
  -1   6   0   16.20    2.20
   1   6   0   19.90    2.10
  -1   6   0   21.00    2.20
  -1   6   0   19.50    2.00
   1   6   0   17.30    2.10
  -1   6   0   17.20    1.90
   1   6   0   17.30    1.90
   1   6   0   17.10    2.30
   1   6   0   17.40    2.10
   1   6   0   16.10    2.10
   1  -6   0   17.20    2.10
  -1  -6   0   20.50    1.90
  -1  -6   0   17.60    1.90
  -1  -6   0   16.60    2.10
   1  -6   0   21.50    2.00
  -1  -6   0   18.80    2.10
   1  -6   0   18.30    2.30
   1  -6   0   17.70    2.00
  -1  -6   0   15.30    1.90
   1  -6   0   17.90    2.20
   1  -6   0   15.90    1.90
   1  -6   0   17.40    1.90
  -1  -6   0   18.80    2.10
   1  -6   0   16.00    1.90
  -1  -6   0   19.90    2.30
  -1  -6   0   17.50    2.10
   2   6   0   15.60    2.00
   2   6   0   10.00    1.60
  -2   6   0   12.40    1.80
  -2   6   0   11.80    1.50
  -2   6   0   12.90    1.80
  -2   6   0    9.90    1.40
   2   6   0   12.50    1.60
  -2   6   0   13.10    1.80
  -2   6   0   10.20    1.70
   2   6   0   13.60    1.90
   2   6   0   10.20    1.80
  -2   6   0   17.50    1.80
   2   6   0    9.20    1.50
   2   6   0   13.30    1.90
  -2   6   0   11.60    1.90
   2  -6   0   11.80    1.90
  -2  -6   0   12.60    1.90
   2  -6   0   11.10    1.50
  -2  -6   0   15.60    2.00
   2  -6   0    8.20    1.40
   2  -6   0   13.00    1.90
  -2  -6   0   14.10    1.90
   2  -6   0   14.10    1.90
  -2  -6   0    8.30    1.40
  -2  -6   0   14.30    1.70
  -2  -6   0   10.00    1.30
   2  -6   0   17.10    1.80
  -2  -6   0   10.30    1.70
   2  -6   0   12.50    1.70
  -3   6   0    4.40    1.20
   3   6   0    3.80    1.10
  -3   6   0    6.90    1.40
   3   6   0    4.90    1.30
  -3   6   0    7.30    1.40
  -3   6   0    4.30    1.00
   3   6   0    5.80    1.50
   3   6   0    7.50    1.30
   3   6   0    5.60    1.40
   3   6   0    7.00    1.40
  -3   6   0    7.80    1.30
  -3   6   0    6.00    1.50
   3   6   0    6.20    1.20
  -3   6   0    6.10    1.10
  -3   6   0    7.80    1.60
   3  -6   0    7.40    1.50
  -3  -6   0    6.10    1.40
   3  -6   0    6.00    1.30
   3  -6   0    5.50    1.10
   3  -6   0    7.90    1.40
  -3  -6   0    6.10    1.30
   3  -6   0    8.10    1.60
   3  -6   0    6.30    1.50
  -3  -6   0    5.30    1.00
  -3  -6   0   10.20    1.60
   3  -6   0    6.00    1.20
  -3  -6   0    5.10    1.20
   4   6   0  214.58   18.40
   4   6   0  212.68   18.40
  -4   6   0  206.78   18.30
  -4   6   0  223.98   18.30
   4   6   0  219.58   18.50
  -4   6   0  201.58   18.50
   4   6   0  226.28   18.60
  -4   6   0  216.38   18.40
  -4   6   0  229.78   18.40
  -4   6   0  195.58   18.30
  -4   6   0  211.28   18.50
  -4   6   0  209.98   18.50
   4   6   0  226.38   18.30
   4   6   0  229.88   18.60
   4   6   0  232.38   18.50
   4  -6   0  213.68   18.50
  -4  -6   0  222.18   18.50
  -4  -6   0  231.88   18.40
   4  -6   0  221.78   18.40
  -4  -6   0  211.28   18.30
   4  -6   0  203.58   18.40
   4  -6   0  223.78   18.60
  -4  -6   0  204.78   18.40
   4  -6   0  226.58   18.70
  -5   6   0   -0.20    0.70
   5   6   0    0.00    1.70
  -5   6   0   -0.10    1.20
  -5   6   0    0.70    1.20
  -5   6   0   -0.10    1.20
   5   6   0    0.10    1.10
   5   6   0    0.30    1.10
  -5   6   0   -0.40    1.10
   5   6   0   -1.00    1.30
  -5   6   0    0.40    0.80
  -5   6   0   -0.20    1.40
   5   6   0    1.90    1.80
  -5   6   0    1.20    1.10
   5   6   0    2.10    1.10
  -5  -6   0   -0.30    0.70
  -5  -6   0    0.30    1.10
   5  -6   0    0.60    1.00
   5  -6   0   -0.30    1.50
   5  -6   0    0.60    1.50
  -5  -6   0    1.00    1.20
   5  -6   0   -1.50    1.30
   5  -6   0    1.10    0.80
  -5  -6   0   -0.50    1.30
  -5  -6   0    0.60    1.30
   5  -6   0    0.20    0.90
   6   6   0    1.60    1.40
   6   6   0    2.30    2.00
  -6   6   0    1.30    1.30
  -6   6   0    1.70    0.90
  -6   6   0    1.90    1.10
  -6   6   0    1.00    0.90
   6   6   0    1.00    1.40
  -6   6   0    1.30    1.50
  -6   6   0    2.00    1.40
   6   6   0    2.50    1.40
  -6   6   0    1.60    1.50
   6   6   0    2.00    1.30
  -6   6   0    1.90    1.40
   6   6   0    3.80    1.90
   6  -6   0   -0.20    1.00
  -6  -6   0    1.60    1.30
   6  -6   0    2.10    1.60
   6  -6   0    3.30    1.70
  -6  -6   0    1.50    1.40
   6  -6   0    2.30    1.80
  -6  -6   0    0.70    1.30
   6  -6   0    1.00    0.90
  -6  -6   0    2.50    1.00
   6  -6   0    2.10    1.20
   7   6   0    5.50    1.80
   7   6   0    6.10    1.50
  -7   6   0    5.70    1.60
   7   6   0    7.20    2.00
   7   6   0    4.50    2.20
   7   6   0    7.10    1.60
  -7   6   0    5.60    1.40
  -7   6   0    9.20    2.00
  -7   6   0    5.00    1.90
   7   6   0    6.40    2.10
  -7   6   0    5.80    1.90
  -7   6   0    6.30    1.70
  -7   6   0    6.10    1.30
  -7  -6   0    2.50    1.10
   7  -6   0    6.00    2.00
  -7  -6   0    6.90    1.80
  -7  -6   0    4.80    1.70
   7  -6   0    5.10    1.50
   7  -6   0    4.10    1.30
  -7  -6   0    6.30    1.60
   7  -6   0    4.40    1.80
   7  -6   0    7.10    2.20
   7  -6   0    5.60    1.50
  -7  -6   0    5.70    1.70
  -8   6   0    1.30    1.40
   8   6   0    2.50    1.60
  -8   6   0    4.50    1.90
   8   6   0    5.40    2.20
   8   6   0    3.90    1.80
  -8   6   0    4.70    2.10
  -8   6   0    4.60    1.70
  -8   6   0    3.20    1.10
   8   6   0    7.90    2.40
  -8   6   0    5.00    1.60
   8   6   0    3.70    1.50
  -8   6   0    2.30    1.10
   8   6   0    3.70    1.80
   8  -6   0    3.70    1.40
   8  -6   0    6.00    2.00
  -8  -6   0    4.30    1.70
   8  -6   0    3.30    1.30
   8  -6   0    2.70    1.80
  -8  -6   0    4.60    1.70
  -8  -6   0    5.30    1.60
   8  -6   0    5.90    2.20
   8  -6   0    4.10    1.50
  -8  -6   0    1.20    1.00
  -8  -6   0    4.10    1.80
  -9   6   0    1.70    1.80
  -9   6   0    1.10    0.90
  -9   6   0    0.60    1.90
  -9   6   0    0.00    1.50
  -9   6   0    0.10    1.30
   9   6   0    1.10    1.60
   9   6   0    0.60    1.30
  -9   6   0    0.30    1.00
   9   6   0    1.10    2.20
  -9   6   0   -0.20    1.60
   9   6   0    1.40    2.20
   9   6   0   -1.10    1.20
   9   6   0    3.60    2.20
   9  -6   0   -2.80    2.60
   9  -6   0    1.90    1.80
  -9  -6   0    1.00    1.40
  -9  -6   0    0.40    1.60
  -9  -6   0    0.80    1.00
   9  -6   0    1.50    1.40
   9  -6   0    1.80    1.30
  -9  -6   0    0.20    1.60
  -9  -6   0    1.70    1.50
  -9  -6   0    1.10    1.00
   9  -6   0    0.40    1.70
 -10   6   0    7.90    2.10
  10   6   0    8.50    2.30
 -10   6   0    6.40    2.30
 -10   6   0    6.00    2.00
 -10   6   0   16.50    3.30
  10   6   0    3.70    1.80
  10   6   0    7.60    2.80
  10   6   0    6.60    2.10
  10   6   0    8.90    2.90
  10   6   0   10.90    2.80
 -10   6   0    7.90    1.60
 -10   6   0    7.50    1.80
 -10   6   0   12.80    2.70
 -10  -6   0    7.10    2.20
  10  -6   0   15.30    3.50
  10  -6   0    5.40    1.80
 -10  -6   0   10.80    2.70
  10  -6   0    7.40    2.70
  10  -6   0    8.90    2.10
 -10  -6   0   10.30    2.20
  10  -6   0    9.50    2.40
  10  -6   0    7.10    2.10
 -10  -6   0    7.20    1.70
 -10  -6   0    6.60    1.40
 -11   6   0    3.40    1.40
 -11   6   0    0.90    2.20
 -11   6   0    1.60    1.50
 -11   6   0    2.10    2.30
  11   6   0    2.70    2.80
 -11   6   0    4.10    2.80
  11   6   0    0.10    1.80
  11   6   0    4.20    2.20
  11   6   0    4.70    2.40
  11   6   0    4.00    3.10
 -11   6   0    3.00    1.90
 -11   6   0    4.90    2.10
  11   6   0    3.60    2.10
 -11  -6   0    3.20    2.20
  11  -6   0    0.40    2.80
 -11  -6   0    2.10    1.30
  11  -6   0    3.80    2.60
 -11  -6   0    1.50    1.90
 -11  -6   0    1.30    1.00
  11  -6   0    1.50    1.60
 -11  -6   0    6.20    2.50
  11  -6   0    1.60    2.10
  11  -6   0    2.80    1.80
  11  -6   0    1.80    2.30
  12   6   0   52.69    6.60
 -12   6   0   43.90    6.80
 -12   6   0   49.20    5.60
 -12   6   0   53.49    5.70
 -12   6   0   58.59    6.10
 -12   6   0   58.79    6.30
  12   6   0   50.39    6.20
 -12   6   0   56.79    5.20
  12   6   0   60.39    6.00
  12   6   0   63.19    6.70
 -12   6   0   43.50    5.30
  12   6   0   59.89    6.80
 -12  -6   0   43.60    5.10
  12  -6   0   43.80    5.70
 -12  -6   0   61.39    6.20
  12  -6   0   65.29    6.60
 -12  -6   0   57.19    5.70
  12  -6   0   40.90    5.40
  12  -6   0   40.20    5.60
  12  -6   0   48.20    6.40
 -12  -6   0   43.30    6.40
  12  -6   0   59.29    7.00
  12  -6   0   59.29    5.90
 -13   6   0    3.10    2.10
  13   6   0    5.10    2.50
 -13   6   0    4.90    1.80
  13   6   0    0.80    2.60
  13   6   0    2.40    2.20
  13   6   0    3.70    3.50
 -13   6   0    8.70    3.50
 -13   6   0    5.00    2.70
  13   6   0    0.20    2.80
 -13   6   0    1.80    1.80
  13   6   0   -2.60    2.30
 -13   6   0    1.90    2.70
  13  -6   0    1.90    1.80
  13  -6   0    4.30    2.30
  13  -6   0    6.10    3.20
 -13  -6   0    4.80    2.40
  13  -6   0    5.40    3.40
  13  -6   0    2.30    1.70
 -13  -6   0    5.50    2.10
  13  -6   0   10.50    3.10
 -13  -6   0    3.30    1.60
  13  -6   0    5.50    1.90
 -13  -6   0    2.60    2.50
  14   6   0   20.60    4.40
 -14   6   0   10.90    2.70
  14   6   0    8.80    2.80
  14   6   0   22.20    5.70
  14   6   0    9.00    3.00
 -14   6   0   20.50    4.80
 -14   6   0   30.30    4.60
 -14   6   0   23.30    4.80
  14   6   0   14.00    4.00
 -14   6   0   21.10    3.10
  14  -6   0   18.50    4.40
  14  -6   0   16.90    3.90
 -14  -6   0   15.40    4.10
  14  -6   0   11.30    2.90
 -14  -6   0   22.60    3.30
 -14  -6   0   13.30    2.70
  14  -6   0   17.60    3.40
  14  -6   0   18.70    4.50
 -14  -6   0   13.40    3.60
  15   6   0    1.80    2.90
  15   6   0    1.50    4.30
 -15   6   0   -4.90    2.70
 -15   6   0    0.20    1.40
  15   6   0    2.30    3.10
  15  -6   0    1.60    2.60
  15  -6   0    2.20    3.10
  15  -6   0   -3.50    3.20
 -15  -6   0    0.80    2.60
 -15  -6   0    5.70    2.10
 -16   6   0   11.20    3.40
  16   6   0    8.20    3.90
 -16   6   0   10.60    2.40
  16   6   0    4.10    3.40
 -16   6   0    6.30    3.70
  16   6   0    7.10    3.40
  16  -6   0    8.40    4.10
  16  -6   0    9.50    3.80
  16  -6   0   14.30    4.20
 -16  -6   0   10.20    3.30
  17   6   0    3.80    3.70
 -17   6   0    1.70    3.40
  17   6   0   -0.30    3.00
 -17   6   0    1.00    1.40
  17  -6   0   -1.30    3.30
  17  -6   0   -4.40    3.20
  17  -6   0   -0.10    2.40
  18   6   0   20.50    5.50
  18   6   0   36.40    6.40
 -18   6   0   27.70    6.10
  18  -6   0   31.30    6.50
  18  -6   0   30.40    5.70
  18  -6   0   40.00    6.80
  19   6   0   -1.30    3.00
  19   6   0   -2.90    4.20
 -19   6   0   -3.80    3.90
  19  -6   0    7.10    5.90
  19  -6   0    0.80    3.50
  19  -6   0    3.80    5.40
  20   6   0    5.40    3.90
  20   6   0    8.10    5.00
 -20   6   0    6.80    4.70
  20  -6   0    5.30    5.60
  20  -6   0    5.00    4.70
  20  -6   0    2.80    4.80
  21   6   0   -0.20    3.90
  21   6   0   -4.70    7.10
  21  -6   0    3.70    5.20
  21  -6   0   -1.40    3.30
 -21  -6   0   -0.90    4.00
  21  -6   0   -2.50    4.60
   0   7   0    8.50    1.80
   0   7   0    9.00    1.80
   0  -7   0   11.50    1.90
   0  -7   0   16.90    1.70
   0  -7   0   13.60    1.90
   0  -7   0   14.40    1.70
   0  -7   0   13.90    1.70
   0  -7   0   11.80    1.80
   0  -7   0   10.60    1.60
   0  -7   0   16.50    2.00
   0  -7   0   12.60    1.90
   0  -7   0   15.20    1.80
   0  -7   0   17.80    1.70
  -1   7   0    6.40    1.20
  -1   7   0    3.40    0.90
   1   7   0    2.30    1.00
   1   7   0    3.40    1.20
  -1   7   0    4.30    1.10
  -1   7   0    4.70    1.40
   1   7   0    4.80    1.20
   1   7   0    3.30    0.90
   1   7   0    4.50    1.30
   1   7   0    3.00    1.00
  -1   7   0    2.10    0.90
   1  -7   0    4.10    0.90
  -1  -7   0    2.70    1.00
   1  -7   0    2.30    1.20
   1  -7   0    5.20    1.10
   1  -7   0    3.50    1.00
   1  -7   0    3.50    1.30
   1  -7   0    5.50    1.20
   1  -7   0    4.60    1.10
  -1  -7   0    4.60    1.00
  -1  -7   0    3.10    0.80
  -1  -7   0    2.50    1.10
  -1  -7   0    3.60    0.90
  -1  -7   0    3.30    1.30
   1  -7   0    3.30    1.20
  -1  -7   0    3.30    1.10
  -1  -7   0    4.40    1.10
   1  -7   0    2.60    1.00
  -1  -7   0    3.90    1.20
  -2   7   0    0.20    1.00
  -2   7   0    0.30    0.70
  -2   7   0    0.70    0.90
  -2   7   0    0.60    0.90
   2   7   0   -0.20    0.80
  -2   7   0    0.40    0.90
   2   7   0    0.40    0.80
   2   7   0    0.80    0.90
   2   7   0    0.40    0.80
   2   7   0    0.20    0.80
  -2   7   0    0.40    0.90
   2   7   0    1.60    1.20
  -2   7   0    0.50    0.70
   2   7   0    0.50    0.80
  -2   7   0    1.30    0.80
   2  -7   0    0.60    0.70
  -2  -7   0   -0.40    0.80
  -2  -7   0    1.40    0.90
  -2  -7   0    0.20    0.60
   2  -7   0    0.90    0.80
  -2  -7   0    0.40    1.10
   2  -7   0   -0.50    0.80
  -2  -7   0   -0.70    0.80
  -2  -7   0    1.10    0.80
   2  -7   0    0.90    1.00
   2  -7   0    1.50    0.70
   2  -7   0   -0.50    0.80
  -2  -7   0    0.70    0.60
   2  -7   0    1.90    1.10
  -3   7   0  376.86   32.20
  -3   7   0  382.36   32.10
   3   7   0  393.76   32.10
   3   7   0  390.26   32.20
   3   7   0  414.26   32.20
  -3   7   0  382.76   32.00
  -3   7   0  389.46   32.10
  -3   7   0  378.46   32.00
  -3   7   0  370.76   32.10
   3   7   0  385.86   32.40
  -3   7   0  379.16   32.00
   3   7   0  396.96   32.30
   3   7   0  372.16   32.10
  -3   7   0  386.96   32.30
   3   7   0  388.36   32.00
   3  -7   0  393.06   32.40
  -3  -7   0  387.56   32.20
   3  -7   0  379.86   32.10
   3  -7   0  366.86   32.00
  -3  -7   0  375.26   32.20
   3  -7   0  389.66   32.30
  -3  -7   0  400.06   32.10
   3  -7   0  366.96   32.10
  -3  -7   0  365.86   32.00
  -3  -7   0  380.76   32.00
   4   7   0    1.80    1.20
   4   7   0    0.10    1.00
  -4   7   0    0.60    0.80
   4   7   0   -0.70    1.50
  -4   7   0    0.50    0.80
  -4   7   0    1.40    1.10
   4   7   0    1.80    1.00
   4   7   0    0.50    1.10
  -4   7   0    2.40    1.40
   4   7   0    2.50    1.30
  -4   7   0   -0.20    1.00
  -4   7   0   -0.40    1.10
   4   7   0    1.60    1.70
  -4   7   0    1.20    1.20
  -4   7   0    1.30    1.10
   4   7   0    0.20    0.90
   4  -7   0   -0.30    0.90
  -4  -7   0   -0.60    1.40
   4  -7   0    0.90    1.00
   4  -7   0    1.40    1.40
  -4  -7   0    0.10    0.80
   4  -7   0    0.20    1.30
   4  -7   0   -0.10    0.80
  -4  -7   0   -0.10    1.20
  -4  -7   0    1.20    1.00
   4  -7   0    2.10    1.40
  -4  -7   0    1.10    1.20
  -5   7   0    8.20    1.50
  -5   7   0    8.40    1.70
   5   7   0   11.50    2.40
   5   7   0    7.00    1.70
  -5   7   0    6.60    1.80
   5   7   0    8.50    1.90
   5   7   0    7.70    1.90
  -5   7   0    6.10    1.40
   5   7   0    9.50    2.20
   5   7   0    8.40    1.60
  -5   7   0   11.20    2.10
  -5   7   0    8.80    2.00
  -5   7   0    6.70    1.90
  -5  -7   0    6.70    1.50
   5  -7   0   10.40    2.10
  -5  -7   0    7.20    1.40
   5  -7   0   11.20    2.30
   5  -7   0   11.10    2.20
  -5  -7   0    5.50    1.70
   5  -7   0    9.10    1.80
   5  -7   0    7.10    1.60
  -5  -7   0    6.90    1.70
   5  -7   0   10.80    1.80
   6   7   0    7.60    1.90
  -6   7   0    6.50    1.50
   6   7   0    5.80    1.50
  -6   7   0    7.90    2.00
  -6   7   0   10.70    2.00
  -6   7   0    5.70    1.80
  -6   7   0    7.30    2.00
  -6   7   0    6.10    1.40
   6   7   0    7.00    1.70
   6   7   0    5.40    2.20
  -6   7   0    4.70    1.20
   6   7   0    5.70    1.80
  -6   7   0    6.10    1.70
   6   7   0    3.50    1.50
   6   7   0    7.40    2.20
   6  -7   0   12.10    2.20
   6  -7   0    5.90    2.00
  -6  -7   0    6.60    1.70
   6  -7   0    6.50    1.60
  -6  -7   0    7.50    1.50
  -6  -7   0    5.10    1.40
  -6  -7   0    8.00    1.90
   6  -7   0    5.60    1.50
   6  -7   0    8.60    2.10
  -6  -7   0    9.40    2.00
   6  -7   0    6.60    1.60
   7   7   0    1.80    1.60
  -7   7   0    1.80    0.90
   7   7   0    0.90    1.50
  -7   7   0    1.00    0.90
   7   7   0    3.20    1.40
   7   7   0    1.80    1.30
   7   7   0    4.70    2.20
  -7   7   0    0.90    1.30
  -7   7   0    1.30    1.40
  -7   7   0    3.30    1.60
  -7   7   0    3.50    1.30
  -7   7   0    4.60    1.80
  -7   7   0    1.10    1.50
   7   7   0    3.00    2.00
  -7  -7   0    2.70    1.50
   7  -7   0    1.40    1.10
   7  -7   0    2.40    1.80
   7  -7   0    2.30    1.80
  -7  -7   0    3.60    1.60
  -7  -7   0    1.10    1.40
   7  -7   0    3.70    1.80
   7  -7   0    0.80    1.30
  -7  -7   0    1.00    1.00
  -7  -7   0    2.10    1.40
   8   7   0   -0.30    1.60
  -8   7   0    0.40    1.40
   8   7   0    0.50    1.30
   8   7   0    1.10    1.80
  -8   7   0    0.70    0.90
   8   7   0   -0.30    1.20
  -8   7   0    1.50    1.30
  -8   7   0    0.60    0.90
  -8   7   0    0.60    1.60
   8   7   0   -0.30    2.00
   8   7   0   -0.90    2.00
  -8   7   0    1.80    1.50
  -8   7   0    0.50    1.60
  -8  -7   0    0.10    1.40
   8  -7   0    0.10    1.00
  -8  -7   0    0.60    1.00
  -8  -7   0   -1.20    1.40
   8  -7   0    0.30    2.80
   8  -7   0   -2.70    1.60
   8  -7   0   -1.00    1.00
   8  -7   0    0.70    1.80
   8  -7   0   -1.20    0.80
  -8  -7   0    1.20    1.50
  -8  -7   0    0.50    1.30
  -9   7   0    0.50    1.40
   9   7   0   -0.30    1.50
  -9   7   0    2.90    1.50
   9   7   0   -0.90    2.10
   9   7   0    0.90    2.30
   9   7   0   -0.10    1.60
   9   7   0    0.10    1.40
  -9   7   0    1.00    0.90
  -9   7   0    0.00    0.90
   9   7   0    0.00    1.70
  -9   7   0   -0.10    1.40
  -9   7   0    1.00    1.90
  -9   7   0   -0.10    1.60
   9  -7   0    1.10    2.00
  -9  -7   0    2.10    1.50
  -9  -7   0    1.30    1.60
   9  -7   0    0.10    1.10
   9  -7   0    0.30    1.20
  -9  -7   0   -0.10    1.60
   9  -7   0   -0.50    2.10
   9  -7   0    0.20    1.20
   9  -7   0    2.10    2.00
  -9  -7   0    0.20    0.90
  -9  -7   0    0.20    1.50
  10   7   0    1.40    2.50
 -10   7   0    2.50    2.10
 -10   7   0    0.60    1.30
  10   7   0    2.30    2.20
 -10   7   0    1.20    2.20
 -10   7   0    0.50    1.70
 -10   7   0    1.00    1.10
  10   7   0   -0.60    1.50
 -10   7   0    1.80    2.00
  10   7   0    1.40    2.60
 -10   7   0    1.20    1.60
  10   7   0    1.80    1.70
  10   7   0    0.40    1.80
 -10  -7   0    1.60    1.70
  10  -7   0    2.30    2.60
 -10  -7   0    2.60    1.20
  10  -7   0    1.60    1.40
  10  -7   0    1.10    2.10
 -10  -7   0    1.90    1.90
 -10  -7   0    0.30    1.10
 -10  -7   0    1.20    1.70
  10  -7   0   -0.80    1.90
 -10  -7   0    1.80    1.90
  10  -7   0    1.00    2.10
  10  -7   0    1.80    1.50
 -11   7   0  343.27   28.10
  11   7   0  340.37   28.90
 -11   7   0  276.77   28.10
 -11   7   0  336.37   28.70
 -11   7   0  329.47   28.40
  11   7   0  276.97   28.20
  11   7   0  365.26   29.00
  11   7   0  296.57   28.50
  11   7   0  291.97   28.60
  11   7   0  363.76   28.60
  11  -7   0  318.37   28.80
  11  -7   0  366.46   28.90
 -11  -7   0  358.36   28.70
  11  -7   0  365.56   28.60
 -11  -7   0  354.96   28.10
 -12   7   0    1.30    2.00
  12   7   0    0.40    2.50
 -12   7   0    2.20    4.30
  12   7   0   -4.60    1.70
 -12   7   0    0.00    1.40
 -12   7   0    0.70    2.60
  12   7   0   -1.40    2.10
 -12   7   0   -3.00    1.90
 -12   7   0    0.50    2.00
  12   7   0    1.80    3.20
  12   7   0   -1.10    1.90
  12   7   0    2.10    2.80
  12  -7   0   -2.10    1.40
 -12  -7   0    1.20    2.40
 -12  -7   0   -0.30    1.30
  12  -7   0    1.90    2.40
 -12  -7   0   -0.60    0.50
  12  -7   0   -2.80    2.80
  12  -7   0   -1.50    1.70
 -12  -7   0   -1.30    2.00
  12  -7   0   -1.30    1.50
  12  -7   0   -1.20    2.20
 -12  -7   0   -0.60    1.80
 -13   7   0   14.70    2.90
  13   7   0   19.10    4.10
 -13   7   0   28.80    5.10
 -13   7   0   25.30    3.90
  13   7   0   12.10    3.30
  13   7   0   18.60    4.10
  13   7   0   18.10    3.80
  13   7   0   26.00    5.40
 -13   7   0   16.40    2.80
 -13   7   0   19.50    3.60
 -13   7   0   15.20    3.70
 -13  -7   0   17.30    3.20
  13  -7   0   10.80    2.80
 -13  -7   0   23.10    4.40
 -13  -7   0   15.00    2.70
  13  -7   0   18.00    3.70
 -13  -7   0   16.20    3.50
  13  -7   0   14.30    3.40
  13  -7   0   18.20    4.00
  13  -7   0   26.50    4.90
  13  -7   0    8.50    2.70
  14   7   0    0.60    2.10
 -14   7   0    1.80    2.90
  14   7   0   -1.50    2.30
  14   7   0   -0.30    3.80
 -14   7   0   -0.50    1.30
  14   7   0    2.20    3.20
 -14   7   0   -0.50    2.30
  14   7   0   -0.40    2.10
 -14  -7   0    3.80    2.80
 -14  -7   0    1.10    1.80
  14  -7   0   -2.80    2.60
 -14  -7   0    0.30    1.30
  14  -7   0    1.70    3.30
 -14  -7   0    0.90    2.20
  14  -7   0    0.60    2.90
  14  -7   0   -1.90    2.20
 -15   7   0    7.70    3.80
  15   7   0    7.00    3.40
 -15   7   0    3.20    1.60
  15   7   0    2.10    3.30
  15   7   0    4.70    4.80
 -15   7   0    5.30    3.80
 -15  -7   0    2.80    2.60
  15  -7   0    2.30    3.40
  15  -7   0    1.90    2.60
  15  -7   0    4.50    3.10
  16   7   0    0.70    3.00
  16   7   0   -1.30    3.00
 -16   7   0    0.00    3.10
 -16   7   0    0.60    1.30
  16   7   0    2.10    4.40
 -16   7   0    0.60    3.50
 -16   7   0   -3.50    1.80
  16  -7   0    1.00    3.70
 -16  -7   0    2.10    2.60
  16  -7   0   -0.60    2.30
  16  -7   0    2.40    3.20
 -17   7   0    0.80    3.60
  17   7   0    1.40    3.40
 -17   7   0    1.30    1.40
  17   7   0   -2.60    2.90
  17  -7   0    1.10    3.70
  17  -7   0   -0.10    2.40
  17  -7   0    0.80    3.50
  18   7   0    0.50    3.10
  18   7   0   -1.00    3.80
 -18   7   0   -3.70    3.50
  18  -7   0   -2.00    2.30
  18  -7   0   -1.20    3.50
  18  -7   0   -1.20    3.80
 -19   7   0    5.60    4.50
  19   7   0   -4.20    2.30
  19   7   0    1.00    4.40
  19  -7   0    1.20    2.60
  19  -7   0    1.20    4.30
  19  -7   0    3.90    6.20
 -20   7   0    5.90    4.60
  20   7   0    0.60    4.60
  20   7   0    4.40    4.20
  20  -7   0    3.00    5.30
  20  -7   0    1.10    4.50
  20  -7   0   -0.20    3.60
  21   7   0    4.70    6.40
 -21   7   0    3.00    5.70
  21   7   0    7.30    4.50
 -21  -7   0    4.60    4.50
  21  -7   0    2.80    3.90
  21  -7   0   -4.80    6.70
   0   8   0  270.47   22.80
   0   8   0  290.37   22.50
   0   8   0  264.67   22.60
   0   8   0  269.27   22.40
   0  -8   0  264.97   22.60
   0  -8   0  266.47   22.80
   0  -8   0  262.67   22.40
   0  -8   0  267.57   22.40
   0  -8   0  255.77   22.50
   0  -8   0  271.17   22.60
   0  -8   0  262.87   22.50
   0  -8   0  272.77   22.40
   0  -8   0  255.37   22.50
   0  -8   0  259.27   22.30
  -1   8   0   16.80    2.30
  -1   8   0   14.00    2.00
  -1   8   0   10.80    1.80
   1   8   0   14.50    2.40
  -1   8   0   15.40    2.40
   1   8   0   15.80    2.30
   1   8   0   18.70    2.40
   1   8   0   16.30    2.30
   1   8   0   14.20    2.20
  -1   8   0   15.00    2.50
   1   8   0   12.40    1.90
   1  -8   0   13.10    2.20
   1  -8   0   16.20    2.20
  -1  -8   0   15.30    2.40
  -1  -8   0   14.70    2.00
   1  -8   0   16.00    2.10
  -1  -8   0   14.20    2.20
   1  -8   0   17.50    2.60
   1  -8   0   17.10    2.50
  -1  -8   0   12.50    2.10
   1  -8   0   14.10    2.20
  -1  -8   0   11.10    2.00
  -1  -8   0   12.40    1.80
  -1  -8   0   14.50    2.30
  -1  -8   0   17.30    2.20
  -1  -8   0   13.00    1.80
   1  -8   0   14.60    1.80
   1  -8   0   14.60    2.00
   1  -8   0   13.30    2.00
   1  -8   0   11.00    2.00
   2   8   0   23.30    3.00
  -2   8   0   27.00    3.00
  -2   8   0   23.80    2.70
  -2   8   0   27.30    2.70
  -2   8   0   28.40    2.80
   2   8   0   26.90    2.90
  -2   8   0   24.50    2.80
   2   8   0   24.70    2.90
  -2   8   0   23.90    3.00
   2   8   0   25.90    2.70
  -2   8   0   24.30    3.10
   2   8   0   24.70    3.40
   2   8   0   27.40    3.10
   2   8   0   23.00    2.70
  -2  -8   0   20.70    2.60
   2  -8   0   27.50    3.10
   2  -8   0   25.20    2.80
  -2  -8   0   23.00    3.00
   2  -8   0   28.30    2.80
  -2  -8   0   23.90    2.90
   2  -8   0   21.20    2.70
   2  -8   0   24.70    2.70
   2  -8   0   21.80    2.50
  -2  -8   0   26.30    2.60
   2  -8   0   23.90    3.10
  -2  -8   0   24.00    3.00
  -2  -8   0   25.10    2.90
  -2  -8   0   24.10    2.60
   3   8   0   31.40    3.40
   3   8   0   32.60    3.60
  -3   8   0   33.10    3.20
  -3   8   0   30.10    3.40
  -3   8   0   27.20    3.20
  -3   8   0   30.10    3.30
   3   8   0   30.30    3.60
  -3   8   0   32.10    3.50
   3   8   0   26.80    3.40
   3   8   0   31.50    3.40
  -3   8   0   32.40    3.10
  -3   8   0   23.00    3.30
   3   8   0   29.10    3.10
  -3   8   0   29.90    3.10
   3   8   0   32.60    3.40
  -3  -8   0   27.00    3.40
   3  -8   0   33.70    3.30
  -3  -8   0   26.60    3.40
   3  -8   0   29.00    3.10
  -3  -8   0   27.90    3.10
   3  -8   0   33.70    3.70
  -3  -8   0   29.60    3.30
   3  -8   0   34.20    3.30
  -3  -8   0   30.00    3.10
   3  -8   0   30.20    3.60
   3  -8   0   29.70    3.30
  -3  -8   0   28.10    3.40
  -3  -8   0   26.90    2.90
   4   8   0   63.69    5.90
  -4   8   0   59.59    6.10
   4   8   0   64.19    5.80
  -4   8   0   65.09    5.80
   4   8   0   62.39    6.00
   4   8   0   64.09    6.50
  -4   8   0   61.59    5.90
  -4   8   0   62.59    5.80
   4   8   0   65.39    6.00
  -4   8   0   58.79    6.00
   4   8   0   73.59    6.30
   4   8   0   61.59    6.40
  -4   8   0   69.59    5.90
   4  -8   0   64.39    6.20
  -4  -8   0   63.39    5.80
   4  -8   0   66.49    6.30
  -4  -8   0   62.09    5.70
   4  -8   0   53.59    5.90
  -4  -8   0   64.29    6.30
  -4  -8   0   63.69    6.10
  -4  -8   0   54.99    5.50
  -4  -8   0   63.59    6.00
   4  -8   0   65.59    6.00
   4  -8   0   61.49    6.20
   4  -8   0   62.19    5.90
  -5   8   0    1.30    1.30
   5   8   0    2.50    1.40
  -5   8   0    1.20    0.90
   5   8   0    1.90    1.80
   5   8   0    1.10    1.70
  -5   8   0   -0.10    1.10
  -5   8   0    0.70    1.10
  -5   8   0    1.00    0.90
   5   8   0    0.80    0.90
   5   8   0    1.20    1.30
   5   8   0   -0.10    1.00
   5   8   0    0.00    1.00
  -5   8   0    1.30    1.30
  -5   8   0    1.80    1.40
  -5   8   0    0.40    1.30
  -5  -8   0    0.20    0.60
   5  -8   0    1.50    1.40
  -5  -8   0    0.80    1.40
  -5  -8   0    2.10    1.40
  -5  -8   0    1.90    1.10
   5  -8   0    3.60    1.60
  -5  -8   0    2.70    1.40
   5  -8   0    1.70    1.00
   5  -8   0   -0.50    0.90
   5  -8   0    0.90    1.40
   5  -8   0    0.30    1.00
  -6   8   0    1.50    1.00
   6   8   0    2.00    1.30
  -6   8   0    1.70    1.00
  -6   8   0    2.30    1.60
  -6   8   0    2.40    2.30
  -6   8   0    1.40    1.30
   6   8   0    1.50    1.40
  -6   8   0    2.20    1.40
   6   8   0    4.50    2.00
   6   8   0    2.10    1.10
   6   8   0    2.80    1.90
   6   8   0    1.80    1.40
  -6   8   0    2.20    1.40
   6   8   0    3.10    1.40
  -6   8   0    0.90    1.10
   6  -8   0    0.50    1.40
   6  -8   0    1.60    1.10
  -6  -8   0    2.90    1.50
   6  -8   0    1.60    1.50
  -6  -8   0   -0.30    1.00
   6  -8   0    4.10    1.70
   6  -8   0    1.50    1.20
   6  -8   0    1.90    1.10
  -6  -8   0    1.30    1.50
  -6  -8   0    1.70    1.00
  -6  -8   0    3.60    1.50
   7   8   0    4.30    2.10
   7   8   0    3.20    2.10
  -7   8   0    3.70    1.70
   7   8   0    2.40    1.70
   7   8   0    3.30    1.70
  -7   8   0    2.70    1.30
   7   8   0    3.10    1.50
  -7   8   0    4.70    1.90
  -7   8   0    1.80    1.80
  -7   8   0    2.50    1.10
  -7   8   0    2.80    1.10
  -7   8   0    3.30    1.50
  -7   8   0    3.90    1.60
   7   8   0    1.50    1.50
  -7  -8   0    3.80    1.10
   7  -8   0    3.10    1.80
   7  -8   0    2.60    1.20
   7  -8   0    4.40    2.00
   7  -8   0    1.50    1.20
   7  -8   0    4.90    1.90
  -7  -8   0    4.60    1.80
  -7  -8   0    4.80    1.70
  -7  -8   0    1.50    1.30
  -7  -8   0    1.10    1.20
   7  -8   0    2.00    1.10
   8   8   0   39.30    6.30
  -8   8   0   23.00    3.60
  -8   8   0   30.90    3.50
  -8   8   0   25.70    3.30
   8   8   0   19.70    3.20
  -8   8   0   27.40    3.60
  -8   8   0   23.70    2.90
   8   8   0   26.90    4.00
   8   8   0   20.80    3.00
  -8   8   0   20.70    2.80
  -8   8   0   26.30    3.40
   8   8   0   29.90    3.90
   8   8   0   32.60    4.10
  -8   8   0   16.40    3.10
   8  -8   0   26.60    3.50
   8  -8   0   33.30    4.00
   8  -8   0   36.50    4.20
   8  -8   0   24.30    3.50
  -8  -8   0   31.40    3.90
   8  -8   0   28.90    4.00
  -8  -8   0   28.70    3.30
  -8  -8   0   27.20    3.30
  -8  -8   0   17.90    2.70
  -8  -8   0   26.50    3.70
  -9   8   0    1.90    2.00
  -9   8   0    0.30    1.00
  -9   8   0   -0.30    1.40
  -9   8   0    0.20    0.90
  -9   8   0   -1.90    1.20
   9   8   0   -2.50    1.20
   9   8   0   -0.50    1.40
  -9   8   0   -0.20    1.70
   9   8   0    0.80    2.40
   9   8   0   -1.40    1.60
  -9   8   0    1.50    1.90
   9   8   0   -0.30    1.80
   9   8   0   -1.20    2.20
   9  -8   0   -0.30    1.90
   9  -8   0   -0.80    1.10
  -9  -8   0    0.60    1.50
   9  -8   0   -0.60    1.10
   9  -8   0   -0.40    2.00
   9  -8   0   -0.70    1.80
   9  -8   0   -1.50    2.00
  -9  -8   0   -1.50    1.50
  -9  -8   0   -0.80    1.60
  -9  -8   0    0.40    1.60
  -9  -8   0    0.00    1.00
 -10   8   0    9.70    2.80
  10   8   0    8.20    2.20
 -10   8   0   16.50    3.40
 -10   8   0    9.00    2.00
  10   8   0   12.00    3.20
  10   8   0    9.80    2.70
 -10   8   0    6.30    2.20
  10   8   0    7.60    2.20
 -10   8   0   10.70    2.50
  10   8   0   11.30    3.50
 -10   8   0    3.50    1.90
  10   8   0    9.50    3.30
  10  -8   0    9.30    2.40
  10  -8   0   10.80    3.10
 -10  -8   0   11.40    2.90
 -10  -8   0   11.40    2.60
  10  -8   0    9.70    3.20
 -10  -8   0    5.90    1.70
  10  -8   0    5.50    1.90
 -10  -8   0    7.90    1.70
 -10  -8   0    6.90    1.10
  10  -8   0    9.90    3.20
  10  -8   0    9.10    2.30
 -10  -8   0    6.80    2.40
 -10  -8   0   11.20    2.40
  11   8   0    1.20    2.60
  11   8   0    0.80    1.80
 -11   8   0    0.80    2.30
 -11   8   0    0.20    1.30
  11   8   0   -2.10    2.20
  11   8   0   -1.40    1.80
  11   8   0    2.60    3.40
 -11   8   0   -0.20    2.30
 -11   8   0   -1.00    1.20
 -11   8   0    1.50    1.90
 -11   8   0   -0.80    2.10
  11   8   0    3.10    3.00
 -11   8   0   -0.60    1.80
 -11  -8   0   -0.80    2.20
 -11  -8   0    1.20    1.30
 -11  -8   0    0.30    0.60
 -11  -8   0   -1.10    2.00
  11  -8   0   -0.60    1.50
  11  -8   0    2.70    1.90
 -11  -8   0   -3.10    1.60
  11  -8   0    1.50    2.50
 -11  -8   0    0.90    1.20
 -11  -8   0    4.50    2.50
  11  -8   0   -0.90    1.50
  11  -8   0    6.10    2.60
  11  -8   0    2.90    3.00
 -12   8   0   59.09    6.70
 -12   8   0   63.99    7.00
 -12   8   0   82.79    7.30
  12   8   0   59.89    7.00
  12   8   0   75.09    7.50
  12   8   0   66.89    7.60
 -12   8   0   77.59    7.90
 -12   8   0   83.39    7.80
  12   8   0   68.89    8.10
  12   8   0   76.69    8.40
  12   8   0   69.29    7.60
 -12  -8   0   66.99    6.00
 -12  -8   0   82.49    8.70
 -12  -8   0   85.49    8.70
 -12  -8   0   57.29    6.60
  12  -8   0   61.49    7.10
 -12  -8   0   58.59    7.30
  12  -8   0   66.39    7.30
  12  -8   0   83.09    7.50
  12  -8   0   89.39    8.50
  12  -8   0   63.29    7.80
  13   8   0    3.70    2.40
 -13   8   0    0.60    2.90
 -13   8   0    1.90    2.10
 -13   8   0    0.20    2.40
 -13   8   0    1.30    2.30
  13   8   0    1.20    2.40
 -13   8   0    0.80    1.30
  13   8   0   -0.40    3.20
  13   8   0    1.00    3.50
  13   8   0   -2.80    2.50
  13   8   0    4.40    3.20
 -13   8   0    2.80    2.00
 -13  -8   0    2.90    2.00
 -13  -8   0   -0.30    2.10
  13  -8   0    3.40    3.30
  13  -8   0    0.80    1.70
  13  -8   0    0.20    1.80
 -13  -8   0    3.80    2.80
  13  -8   0    0.80    2.70
 -13  -8   0    1.70    1.40
  13  -8   0    0.00    2.40
 -14   8   0   10.60    4.00
  14   8   0    3.20    2.30
 -14   8   0   11.00    3.80
  14   8   0    1.80    2.20
  14   8   0    4.40    4.40
  14   8   0    6.00    3.30
 -14   8   0    8.50    2.10
  14   8   0    8.20    3.40
  14  -8   0    7.70    3.50
 -14  -8   0   10.00    2.60
  14  -8   0    8.30    3.90
 -14  -8   0    4.40    1.70
  14  -8   0   11.40    3.90
 -14  -8   0    5.50    3.00
 -15   8   0    2.90    2.50
  15   8   0    1.90    4.80
 -15   8   0    5.10    3.30
  15   8   0   -4.60    2.40
  15   8   0   -2.20    3.00
 -15   8   0    2.40    1.50
 -15  -8   0   -0.20    2.40
  15  -8   0    0.70    3.80
  15  -8   0   -0.70    3.30
  15  -8   0   -1.10    2.40
 -16   8   0   -1.30    2.10
 -16   8   0    6.60    3.90
 -16   8   0    8.20    2.10
  16   8   0    5.30    3.40
  16   8   0    6.00    3.40
  16   8   0    4.10    4.60
 -16  -8   0    9.50    3.50
  16  -8   0    6.70    3.60
  16  -8   0    4.00    3.80
 -17   8   0   -0.10    1.30
  17   8   0    2.20    3.70
 -17   8   0   -2.50    2.90
  17   8   0    3.90    4.10
  17   8   0   -0.50    2.80
  17  -8   0    1.00    3.70
  17  -8   0   -1.20    3.60
  18   8   0    6.90    4.10
 -18   8   0    3.00    4.00
  18   8   0    9.90    4.20
  18  -8   0    3.40    4.00
  18  -8   0    3.90    4.10
  18  -8   0    9.90    4.00
 -19   8   0   -4.30    3.30
  19   8   0   -0.90    3.90
  19   8   0    6.80    8.00
  19  -8   0    0.60    4.10
  19  -8   0    0.90    3.70
  19  -8   0    0.30    4.70
 -20   8   0    6.30    4.80
  20   8   0    1.70    4.70
  20   8   0    5.00    4.20
  20  -8   0    6.20    4.30
  20  -8   0   -3.30    3.90
  20  -8   0   -7.60    4.40
 -21   8   0   -2.20    3.80
  21   8   0    0.90    5.00
  21   8   0   -0.30    4.80
  21  -8   0    0.00    4.10
  21  -8   0   -7.60    5.00
 -21  -8   0   -3.10    3.70
   0   9   0    0.90    1.10
   0   9   0    1.00    1.30
   0   9   0    0.80    0.90
   0   9   0   -0.20    1.00
   0  -9   0    2.00    1.10
   0  -9   0    1.10    1.00
   0  -9   0    0.40    0.80
   0  -9   0   -0.50    0.90
   0  -9   0    0.30    1.00
   0  -9   0    1.10    0.90
   0  -9   0    1.30    1.00
   0  -9   0    2.00    0.90
   0  -9   0    0.60    0.80
   0  -9   0   -0.30    1.40
   0  -9   0    1.80    1.10
   1   9   0   30.80    3.80
   1   9   0   30.80    3.60
   1   9   0   35.00    3.50
   1   9   0   35.20    3.70
  -1   9   0   33.70    3.40
  -1   9   0   30.50    3.80
  -1   9   0   36.90    3.80
  -1   9   0   35.70    3.40
  -1   9   0   40.70    3.60
   1  -9   0   31.40    3.40
   1  -9   0   34.20    3.60
  -1  -9   0   29.40    3.70
  -1  -9   0   34.00    3.60
  -1  -9   0   33.10    3.60
  -1  -9   0   35.50    3.40
  -1  -9   0   35.30    3.90
   1  -9   0   30.30    3.30
   1  -9   0   33.40    3.60
   1  -9   0   28.70    3.60
   1  -9   0   33.30    3.40
  -1  -9   0   34.50    3.40
  -1  -9   0   32.70    3.40
  -1  -9   0   31.90    3.70
   1  -9   0   28.60    3.60
   1  -9   0   30.00    3.40
  -1  -9   0   36.80    3.40
   1  -9   0   40.10    3.60
  -1  -9   0   28.80    3.50
   1  -9   0   30.40    3.80
   1  -9   0   36.90    3.60
   2   9   0   24.20    3.10
  -2   9   0   19.10    2.70
  -2   9   0   20.60    2.50
  -2   9   0   19.20    2.50
   2   9   0   23.00    2.70
  -2   9   0   21.50    2.90
   2   9   0   21.80    2.50
   2   9   0   24.20    3.00
   2   9   0   24.90    3.00
   2  -9   0   23.80    2.80
  -2  -9   0   19.10    2.50
   2  -9   0   24.40    3.10
  -2  -9   0   23.90    2.80
  -2  -9   0   24.40    2.40
   2  -9   0   21.90    2.40
   2  -9   0   19.10    2.70
  -2  -9   0   24.80    3.00
   2  -9   0   22.30    3.00
  -2  -9   0   15.90    2.70
   2  -9   0   26.70    3.10
  -2  -9   0   22.60    3.30
  -2  -9   0   24.10    3.20
  -2  -9   0   20.90    2.90
  -2  -9   0   20.30    2.50
   3   9   0   71.09    7.10
   3   9   0   79.09    6.80
  -3   9   0   72.99    6.90
   3   9   0   84.19    7.20
   3   9   0   77.59    7.30
  -3   9   0   63.39    7.00
  -3   9   0   76.69    6.80
  -3   9   0   74.49    6.90
  -3   9   0   76.89    7.30
   3   9   0   73.29    7.00
   3   9   0   75.19    7.00
  -3   9   0   83.99    7.00
  -3   9   0   69.69    7.00
   3   9   0   79.49    7.00
  -3  -9   0   76.49    7.10
   3  -9   0   73.29    7.00
   3  -9   0   77.19    7.20
  -3  -9   0   69.29    6.70
  -3  -9   0   67.49    7.20
  -3  -9   0   71.99    7.10
  -3  -9   0   74.29    7.00
  -3  -9   0   80.79    7.10
   3  -9   0   78.89    7.30
   3  -9   0   79.29    6.90
  -3  -9   0   80.19    6.80
   3  -9   0   73.39    6.90
   3  -9   0   77.59    7.00
  -4   9   0    7.10    1.90
   4   9   0    6.80    1.50
   4   9   0    4.80    1.50
   4   9   0    6.90    1.60
  -4   9   0    5.70    1.30
  -4   9   0    4.70    1.30
  -4   9   0    7.50    1.60
  -4   9   0    5.40    1.60
   4   9   0    8.70    2.20
  -4   9   0    9.10    1.90
   4   9   0    5.10    1.70
  -4   9   0    6.80    1.60
   4   9   0    9.80    1.90
  -4   9   0    6.10    1.70
   4   9   0    3.80    1.40
   4  -9   0    5.70    1.60
  -4  -9   0    3.50    1.00
  -4  -9   0    6.20    1.70
  -4  -9   0    5.60    1.30
  -4  -9   0    7.90    1.80
   4  -9   0    5.10    1.30
   4  -9   0    5.60    1.50
   4  -9   0    5.00    1.80
   4  -9   0    6.60    1.50
  -4  -9   0    5.90    1.40
  -4  -9   0    9.10    2.00
   4  -9   0    7.90    2.00
   5   9   0   17.30    2.70
  -5   9   0   13.20    2.40
   5   9   0   22.60    3.20
   5   9   0   13.70    2.60
  -5   9   0   17.80    2.70
  -5   9   0   14.80    2.30
   5   9   0   16.90    2.50
  -5   9   0   14.80    2.20
  -5   9   0   17.60    2.60
  -5   9   0   21.00    2.90
  -5   9   0   13.40    2.80
  -5   9   0   16.60    2.30
   5   9   0   20.80    3.10
   5   9   0   12.30    2.40
   5   9   0   16.60    2.60
   5   9   0   18.20    2.40
  -5  -9   0   17.10    2.60
  -5  -9   0   14.60    2.00
  -5  -9   0   17.80    2.60
   5  -9   0   19.70    2.60
   5  -9   0   20.30    2.90
  -5  -9   0   16.80    2.60
  -5  -9   0   16.30    2.20
   5  -9   0   14.90    2.80
   5  -9   0   18.20    2.90
   5  -9   0   15.80    2.50
   5  -9   0   13.20    2.30
  -6   9   0    8.20    2.10
   6   9   0    3.50    1.40
   6   9   0    9.50    2.40
  -6   9   0    5.70    1.40
  -6   9   0    7.40    1.50
  -6   9   0    5.20    1.90
   6   9   0    5.80    1.80
  -6   9   0    5.70    2.00
   6   9   0    7.40    1.90
   6   9   0    4.70    1.40
  -6   9   0    7.20    1.60
  -6   9   0    4.10    1.60
   6   9   0    5.60    1.70
  -6   9   0    6.80    1.80
   6   9   0    9.10    2.40
   6  -9   0    7.00    2.00
  -6  -9   0    8.00    2.00
   6  -9   0    7.70    1.70
   6  -9   0    7.00    1.70
  -6  -9   0    6.70    1.50
   6  -9   0    5.30    1.50
  -6  -9   0    4.30    1.00
   6  -9   0    9.00    2.20
   6  -9   0    6.40    2.00
  -6  -9   0    7.30    1.40
  -6  -9   0    6.40    1.80
  -6  -9   0    7.30    2.00
   7   9   0   35.30    4.20
  -7   9   0   32.90    4.20
   7   9   0   43.30    4.60
  -7   9   0   34.90    4.00
   7   9   0   44.30    4.70
   7   9   0   33.40    4.20
  -7   9   0   36.80    4.20
  -7   9   0   33.30    4.10
   7   9   0   36.40    3.80
  -7   9   0   38.30    4.10
   7   9   0   36.90    4.60
  -7   9   0   27.30    3.50
   7   9   0   36.90    4.00
  -7   9   0   36.10    3.80
  -7   9   0   31.50    3.70
   7  -9   0   35.50    3.90
  -7  -9   0   38.50    4.00
   7  -9   0   35.00    4.50
  -7  -9   0   42.50    4.30
  -7  -9   0   33.50    4.10
  -7  -9   0   29.90    3.30
   7  -9   0   35.10    3.90
   7  -9   0   33.50    4.40
  -7  -9   0   38.40    3.70
   7  -9   0   26.40    3.80
   7  -9   0   38.90    4.50
   8   9   0    2.30    2.30
   8   9   0   -0.20    1.80
  -8   9   0   -0.70    1.30
  -8   9   0    0.30    1.40
  -8   9   0    0.20    1.40
  -8   9   0   -0.40    1.70
   8   9   0    1.10    1.50
  -8   9   0   -0.30    1.60
  -8   9   0    0.50    1.00
   8   9   0    2.50    1.90
  -8   9   0   -0.80    1.50
   8   9   0    1.90    2.30
   8   9   0    0.40    1.20
   8   9   0   -1.70    1.30
  -8  -9   0    1.30    1.70
   8  -9   0    1.40    2.00
   8  -9   0   -0.90    1.70
  -8  -9   0   -0.70    0.80
  -8  -9   0    0.20    0.60
  -8  -9   0    0.50    1.40
   8  -9   0   -0.20    1.10
   8  -9   0   -2.40    1.70
  -8  -9   0   -1.10    1.20
   8  -9   0    0.40    2.20
  -8  -9   0   -0.30    1.50
   8  -9   0   -0.50    1.00
   9   9   0   22.30    3.50
   9   9   0   14.80    2.70
   9   9   0   18.50    3.30
  -9   9   0   13.20    2.30
   9   9   0   11.90    2.30
  -9   9   0   10.30    2.50
   9   9   0   21.70    3.90
   9   9   0   20.70    3.90
  -9   9   0   20.30    3.10
  -9   9   0   14.70    2.40
   9   9   0   11.00    2.60
  -9   9   0   12.70    2.50
  -9   9   0   16.00    3.00
  -9  -9   0   11.20    2.20
   9  -9   0   17.30    2.90
  -9  -9   0   11.80    1.70
  -9  -9   0   15.80    2.80
  -9  -9   0   21.20    3.40
   9  -9   0   13.60    3.10
  -9  -9   0   18.80    2.60
  -9  -9   0   12.20    2.80
   9  -9   0   12.50    2.60
   9  -9   0   20.20    3.70
   9  -9   0    8.60    2.30
   9  -9   0   19.60    3.50
  10   9   0   39.20    5.60
 -10   9   0   40.50    4.60
 -10   9   0   43.10    4.80
 -10   9   0   36.10    4.40
 -10   9   0   27.00    3.90
  10   9   0   46.30    5.80
  10   9   0   30.20    4.30
  10   9   0   48.60    5.40
  10   9   0   20.60    3.80
 -10   9   0   35.50    4.00
 -10   9   0   36.70    4.80
  10   9   0   45.40    5.60
 -10   9   0   28.90    4.20
  10  -9   0   25.80    4.10
 -10  -9   0   49.40    5.50
  10  -9   0   43.20    5.50
 -10  -9   0   35.50    4.00
 -10  -9   0   24.30    3.60
 -10  -9   0   35.20    5.20
 -10  -9   0   29.90    3.20
  10  -9   0   49.50    5.50
  10  -9   0   39.90    5.20
  10  -9   0   28.30    4.30
  10  -9   0   40.70    5.50
 -10  -9   0   38.50    4.50
 -11   9   0    5.10    1.80
 -11   9   0    1.00    1.90
  11   9   0    2.00    2.60
  11   9   0    7.10    3.00
 -11   9   0    5.20    2.20
 -11   9   0   11.70    3.10
 -11   9   0    3.00    2.60
  11   9   0    4.80    2.20
 -11   9   0   11.70    3.50
  11   9   0    7.00    2.30
  11   9   0    6.90    3.30
  11   9   0    8.90    3.70
 -11  -9   0   10.70    4.10
  11  -9   0    8.60    3.20
 -11  -9   0    4.70    1.60
 -11  -9   0    7.30    2.30
 -11  -9   0    4.00    1.00
 -11  -9   0    5.30    1.70
  11  -9   0    6.00    3.10
  11  -9   0    3.30    2.00
  11  -9   0   10.70    3.70
  11  -9   0    7.70    2.50
  11  -9   0    2.80    1.90
 -11  -9   0    4.40    2.50
  12   9   0   -0.50    2.30
  12   9   0    1.90    3.50
 -12   9   0    0.00    2.50
 -12   9   0   -1.20    1.60
 -12   9   0   -3.10    1.70
  12   9   0   -2.10    1.90
 -12   9   0    0.30    2.40
  12   9   0   -2.20    2.30
 -12   9   0    2.00    2.70
  12   9   0   -2.80    1.70
 -12   9   0   -1.50    1.20
  12   9   0   -1.20    2.80
 -12  -9   0   -0.90    1.80
 -12  -9   0    3.20    2.00
 -12  -9   0    0.00    2.10
 -12  -9   0    0.20    2.30
  12  -9   0    1.60    2.10
  12  -9   0   -2.00    2.80
  12  -9   0   -2.60    2.20
  12  -9   0   -2.70    1.60
 -12  -9   0    0.20    1.20
 -12  -9   0   -0.40    1.20
  12  -9   0   -2.80    2.40
  12  -9   0    0.40    1.60
 -12  -9   0   -0.50    0.60
 -13   9   0   58.09    6.30
  13   9   0   61.09    6.70
  13   9   0   59.09    7.00
 -13   9   0   59.79    6.90
  13   9   0   64.49    8.00
 -13   9   0   57.39    6.80
  13   9   0   64.89    7.50
 -13   9   0   48.30    6.30
 -13   9   0   52.59    5.80
 -13   9   0   55.89    6.90
  13  -9   0   41.50    6.40
 -13  -9   0   58.89    6.30
  13  -9   0   52.79    7.90
 -13  -9   0   63.49    6.90
  13  -9   0   56.29    6.40
  13  -9   0   78.39    7.80
 -13  -9   0   39.20    6.70
  13  -9   0   66.19    7.70
  14   9   0    1.00    2.60
  14   9   0    1.30    4.20
 -14   9   0   -1.90    2.20
 -14   9   0    0.20    3.00
  14   9   0    0.00    3.20
  14   9   0    1.50    2.20
 -14   9   0    1.40    1.40
  14  -9   0    1.10    2.50
 -14  -9   0    1.20    1.70
 -14  -9   0   -2.00    2.40
  14  -9   0    2.90    3.40
  14  -9   0    0.10    2.80
  15   9   0   -0.90    2.80
 -15   9   0   -0.60    1.20
  15   9   0   -5.20    3.10
  15   9   0    3.70    5.20
 -15   9   0    0.40    2.40
 -15   9   0    1.80    3.30
  15  -9   0   -3.30    2.90
  15  -9   0   -3.20    3.20
 -15  -9   0    2.70    2.80
  15  -9   0    1.70    2.60
  16   9   0    0.70    3.20
 -16   9   0    1.00    1.40
 -16   9   0   -0.30    3.20
  16   9   0   -0.60    3.30
  16   9   0   -0.70    4.20
  16  -9   0    0.50    2.80
  16  -9   0   -2.00    4.90
 -16  -9   0    3.70    3.00
  16  -9   0   -3.30    3.10
 -17   9   0    4.70    2.00
  17   9   0    1.70    3.30
  17   9   0    1.40    3.90
  17   9   0    0.60    3.80
 -17   9   0    2.50    3.80
 -17   9   0   -2.90    2.40
  17  -9   0   -0.10    3.50
  17  -9   0   -0.90    2.50
  17  -9   0   -3.30    3.30
 -18   9   0    0.50    3.80
  18   9   0    0.10    3.90
  18   9   0   -2.30    3.10
  18  -9   0   -2.60    3.80
  18  -9   0   -0.30    3.50
  18  -9   0   -2.10    2.30
  19   9   0    0.00    3.40
 -19   9   0    0.20    3.70
  19   9   0    0.30    4.20
  19  -9   0   -0.80    4.00
  19  -9   0    0.20    4.30
  19  -9   0    0.30    4.20
  20   9   0   -4.60    2.90
 -20   9   0   -1.10    3.80
  20   9   0   -2.40    4.40
  20  -9   0    3.40    5.30
  20  -9   0    2.00    4.30
  20  -9   0    0.40    3.60
 -21   9   0   -3.50    3.90
  21   9   0   -1.40    5.60
  21   9   0   -1.30    4.80
  21  -9   0   -2.70    3.70
 -21  -9   0   -1.90    5.70
  21  -9   0   -1.20    4.90
  21  -9   0    4.00    4.90
   0  10   0  243.98   20.60
   0  10   0  222.88   20.80
   0  10   0  251.37   21.00
   0  10   0  268.17   20.60
   0 -10   0  229.88   20.80
   0 -10   0  240.98   21.00
   0 -10   0  240.08   20.50
   0 -10   0  244.38   20.70
   0 -10   0  273.47   20.70
   0 -10   0  231.38   20.70
   0 -10   0  243.68   20.50
   0 -10   0  240.68   20.70
   0 -10   0  233.18   20.50
   0 -10   0  228.48   20.50
   0 -10   0  242.18   20.70
  -1  10   0   29.10    3.40
   1  10   0   23.10    3.20
   1  10   0   31.00    3.60
  -1  10   0   25.90    3.00
  -1  10   0   27.90    3.50
   1  10   0   31.20    3.10
  -1  10   0   29.90    3.10
   1  10   0   34.50    3.40
  -1  10   0   32.90    3.20
  -1 -10   0   28.60    3.40
  -1 -10   0   28.70    3.00
   1 -10   0   26.90    3.00
   1 -10   0   25.70    3.00
   1 -10   0   25.40    3.30
   1 -10   0   25.30    3.10
   1 -10   0   27.30    3.20
   1 -10   0   26.80    3.30
  -1 -10   0   27.30    3.00
  -1 -10   0   26.80    3.00
  -1 -10   0   25.10    3.10
  -1 -10   0   25.30    3.00
   1 -10   0   26.70    2.90
  -1 -10   0   27.70    3.40
  -1 -10   0   27.30    3.50
   1 -10   0   28.80    3.20
   1 -10   0   28.30    3.00
   1 -10   0   31.80    3.60
  -1 -10   0   28.00    3.50
  -2  10   0   50.89    4.90
  -2  10   0   48.10    5.20
   2  10   0   47.00    4.90
  -2  10   0   52.49    4.70
   2  10   0   47.70    4.90
   2  10   0   48.20    5.10
   2  10   0   47.80    4.70
  -2  10   0   48.40    5.00
   2  10   0   57.59    5.10
  -2  10   0   52.59    4.70
   2  10   0   49.10    5.20
  -2  10   0   48.80    4.70
  -2 -10   0   49.60    5.00
   2 -10   0   46.30    4.80
  -2 -10   0   47.40    4.90
   2 -10   0   50.29    5.20
   2 -10   0   46.90    4.70
  -2 -10   0   45.80    5.00
  -2 -10   0   49.30    4.70
   2 -10   0   46.30    4.50
   2 -10   0   45.00    4.80
  -2 -10   0   49.10    4.70
  -2 -10   0   44.30    4.90
  -2 -10   0   50.59    5.20
   2 -10   0   44.10    5.00
   2 -10   0   52.69    4.90
  -2 -10   0   43.40    4.60
   2 -10   0   48.60    4.70
   3  10   0    8.10    1.90
   3  10   0   10.10    1.90
  -3  10   0   11.60    2.10
   3  10   0   10.20    2.10
  -3  10   0    7.60    1.60
   3  10   0    9.20    1.60
   3  10   0    5.90    1.70
  -3  10   0    9.90    1.90
  -3  10   0   11.30    2.30
  -3  10   0    9.20    2.10
  -3  10   0   13.30    2.00
   3  10   0    5.60    1.80
   3  10   0   11.40    2.30
  -3  10   0    9.80    1.90
  -3 -10   0    6.30    1.70
   3 -10   0    8.10    2.10
   3 -10   0    9.10    1.80
  -3 -10   0    8.70    2.10
  -3 -10   0    6.90    1.80
  -3 -10   0    8.90    1.70
  -3 -10   0    6.10    1.30
   3 -10   0    7.70    1.60
   3 -10   0   10.40    1.80
  -3 -10   0    6.60    1.40
   3 -10   0   10.90    2.00
  -3 -10   0    8.50    1.80
   3 -10   0    9.30    1.90
  -4  10   0    2.40    1.40
  -4  10   0    4.30    1.50
   4  10   0    5.80    2.00
  -4  10   0    3.00    1.40
   4  10   0    5.80    1.40
  -4  10   0    6.00    1.50
  -4  10   0    3.20    1.40
   4  10   0    3.90    1.30
  -4  10   0    3.00    1.10
  -4  10   0    4.10    1.50
   4  10   0    3.60    1.40
   4  10   0    4.00    1.60
   4  10   0    4.10    1.40
   4  10   0    2.40    1.40
  -4 -10   0    2.40    1.40
   4 -10   0    3.90    1.60
  -4 -10   0    2.70    1.00
  -4 -10   0    4.80    1.60
   4 -10   0    3.60    1.40
  -4 -10   0    4.70    1.80
   4 -10   0    2.70    1.50
  -4 -10   0    4.00    1.30
  -4 -10   0    2.80    0.90
   4 -10   0    2.10    1.10
   4 -10   0    2.90    1.20
   4 -10   0    3.10    1.20
  -5  10   0    0.70    1.30
   5  10   0    1.70    1.70
   5  10   0    1.30    1.20
   5  10   0    1.60    1.10
  -5  10   0    1.30    1.30
  -5  10   0    1.90    1.30
   5  10   0    1.10    2.00
   5  10   0    1.30    1.30
   5  10   0    0.80    1.10
  -5  10   0   -0.30    0.80
   5  10   0    1.40    1.30
   5  10   0   -0.30    1.20
  -5  10   0   -0.30    1.00
  -5  10   0   -1.50    0.90
   5 -10   0    0.10    1.30
  -5 -10   0    0.70    1.30
  -5 -10   0    0.70    0.70
   5 -10   0    1.10    1.10
  -5 -10   0    0.70    1.00
   5 -10   0    1.30    1.10
  -5 -10   0    1.00    1.30
  -5 -10   0    0.00    0.80
   5 -10   0   -0.10    1.20
  -5 -10   0   -1.00    1.20
   5 -10   0   -0.30    0.80
  -6  10   0   46.40    5.10
   6  10   0   49.00    5.00
  -6  10   0   49.30    5.20
  -6  10   0   51.29    5.30
  -6  10   0   51.39    4.90
   6  10   0   57.79    5.50
   6  10   0   50.19    5.10
  -6  10   0   44.90    4.60
  -6  10   0   46.90    4.90
   6  10   0   51.79    5.30
   6  10   0   52.89    5.20
   6  10   0   40.90    5.20
  -6  10   0   49.99    5.10
   6  10   0   49.90    5.40
  -6 -10   0   39.50    4.40
   6 -10   0   54.49    5.50
   6 -10   0   45.40    5.30
  -6 -10   0   49.60    5.00
   6 -10   0   54.29    5.00
  -6 -10   0   53.19    5.20
  -6 -10   0   49.80    5.20
   6 -10   0   41.80    4.90
  -6 -10   0   41.30    4.60
   6 -10   0   42.00    5.20
   6 -10   0   51.09    5.40
   7  10   0    7.30    1.70
  -7  10   0    8.20    2.10
  -7  10   0   14.50    2.70
  -7  10   0    5.60    2.00
   7  10   0   15.60    3.10
   7  10   0   10.60    2.30
  -7  10   0    9.30    1.90
  -7  10   0   13.20    2.70
   7  10   0    9.80    2.10
  -7  10   0   15.80    2.30
   7  10   0   15.20    2.80
  -7  10   0    8.30    2.10
  -7  10   0   10.70    2.10
   7  10   0    7.60    2.00
  -7 -10   0   10.10    1.90
  -7 -10   0    7.50    1.40
  -7 -10   0    8.40    1.70
   7 -10   0    9.80    2.30
  -7 -10   0   12.30    2.60
   7 -10   0    8.90    2.00
  -7 -10   0    8.20    2.10
  -7 -10   0   11.80    2.30
   7 -10   0   11.90    2.70
   7 -10   0   11.70    2.30
   7 -10   0    9.50    2.40
   7 -10   0   12.70    2.60
  -8  10   0   20.20    3.50
   8  10   0   21.20    3.90
   8  10   0    9.80    2.60
  -8  10   0   13.40    2.80
   8  10   0   22.60    3.50
   8  10   0   12.60    2.50
  -8  10   0   20.00    2.80
  -8  10   0   21.00    3.30
  -8  10   0   26.00    3.50
   8  10   0   22.40    3.80
  -8  10   0   18.90    3.10
   8  10   0   19.70    3.20
  -8  10   0   17.20    2.80
  -8 -10   0   20.10    2.70
   8 -10   0   15.70    2.80
   8 -10   0   21.20    3.10
  -8 -10   0   21.50    3.10
   8 -10   0   16.30    2.70
   8 -10   0   24.40    3.80
  -8 -10   0   23.90    3.40
  -8 -10   0   13.30    2.00
   8 -10   0   22.60    3.90
  -8 -10   0   13.50    2.40
  -8 -10   0   13.70    2.80
   8 -10   0   21.20    3.60
   9  10   0   62.29    6.00
  -9  10   0   43.40    5.20
   9  10   0   50.69    6.10
  -9  10   0   57.29    6.00
   9  10   0   45.00    5.50
   9  10   0   62.09    6.70
   9  10   0   53.49    6.10
  -9  10   0   58.59    6.10
   9  10   0   53.99    6.70
  -9  10   0   58.99    6.10
   9  10   0   59.99    6.20
  -9  10   0   67.79    6.10
  -9  10   0   54.49    5.60
  -9  10   0   58.59    6.40
   9 -10   0   63.39    6.70
   9 -10   0   59.69    6.00
   9 -10   0   57.59    6.50
   9 -10   0   65.99    6.80
   9 -10   0   47.30    5.70
   9 -10   0   41.90    5.70
  -9 -10   0   49.30    5.90
  -9 -10   0   47.10    4.90
  -9 -10   0   59.89    6.20
  -9 -10   0   61.99    6.00
 -10  10   0  554.14   54.19
 -10  10   0  647.14   54.69
  10  10   0  671.93   54.79
  10  10   0  710.43   55.09
  10  10   0  603.44   54.79
  10  10   0  655.63   54.69
  10  10   0  720.33   55.09
 -10  10   0  725.33   54.99
  10 -10   0  714.93   55.29
 -10 -10   0  688.23   54.29
 -10 -10   0  556.84   54.59
  10 -10   0  660.83   54.69
 -10 -10   0  562.44   53.79
  11  10   0    2.30    3.10
 -11  10   0    8.40    3.40
 -11  10   0   10.50    2.80
  11  10   0    8.90    3.90
  11  10   0   11.40    2.70
 -11  10   0    7.90    1.90
 -11  10   0    6.30    2.20
  11  10   0    3.90    2.10
 -11  10   0    5.90    2.30
 -11  10   0    5.20    2.90
  11  10   0    3.80    2.70
  11  10   0   11.60    3.40
  11  10   0    2.60    2.30
 -11 -10   0    6.80    2.80
 -11 -10   0    3.30    2.30
  11 -10   0    5.10    2.90
 -11 -10   0   11.70    2.40
  11 -10   0    3.90    1.90
  11 -10   0    1.60    1.90
  11 -10   0   11.50    3.30
 -11 -10   0    4.60    1.10
  11 -10   0    8.40    2.60
 -11 -10   0    9.00    2.60
 -11 -10   0    5.60    1.70
  11 -10   0    7.80    3.50
  12  10   0    0.20    2.00
 -12  10   0    2.70    2.60
  12  10   0    3.50    2.70
 -12  10   0    4.00    1.60
 -12  10   0    2.80    2.30
  12  10   0    4.90    3.50
  12  10   0    5.60    3.80
 -12  10   0    2.00    2.00
  12  10   0    8.40    3.70
 -12  10   0    3.60    2.10
 -12  10   0    5.80    3.20
  12  10   0    2.60    2.40
 -12 -10   0    3.30    1.60
  12 -10   0    4.70    3.10
  12 -10   0    5.00    2.40
 -12 -10   0    6.50    2.20
 -12 -10   0    4.60    2.10
  12 -10   0    2.00    2.00
  12 -10   0    5.80    3.40
 -12 -10   0    3.50    1.60
 -12 -10   0    6.00    3.00
 -12 -10   0    7.60    2.80
  12 -10   0    2.80    2.80
  13  10   0    2.10    3.80
  13  10   0    0.50    3.10
 -13  10   0    2.70    2.90
 -13  10   0    0.90    1.30
  13  10   0    1.90    2.70
  13  10   0   -2.60    1.80
  13  10   0   -0.30    2.10
  13 -10   0   -1.40    2.00
  13 -10   0    1.40    3.20
 -13 -10   0    2.20    2.00
 -13 -10   0    0.70    2.20
 -13 -10   0    0.80    2.50
  13 -10   0    1.20    2.80
  13 -10   0    3.40    3.10
 -13 -10   0   -0.10    1.30
 -14  10   0    4.50    3.00
 -14  10   0    0.50    1.40
 -14  10   0    0.80    2.40
  14  10   0   -0.10    4.10
  14  10   0    3.30    3.50
  14  10   0    0.00    2.90
  14  10   0    0.70    2.10
  14 -10   0    3.70    3.20
  14 -10   0    1.10    2.90
 -14 -10   0   -2.50    2.30
  14 -10   0    1.20    3.30
  15  10   0    0.70    3.30
 -15  10   0   -0.90    3.10
  15  10   0    1.10    3.10
 -15  10   0    2.00    2.60
  15  10   0    4.10    4.40
 -15  10   0    0.60    1.40
 -15 -10   0   -3.20    2.20
  15 -10   0    4.40    3.90
  15 -10   0    1.80    3.30
  15 -10   0   -1.60    2.40
  16  10   0    2.40    5.50
  16  10   0   -0.10    3.40
 -16  10   0   -1.70    3.40
 -16  10   0    1.20    1.40
  16  10   0    3.50    3.60
  16 -10   0    0.90    3.40
  16 -10   0   -1.10    2.80
  16 -10   0    0.90    4.70
 -16 -10   0    1.80    3.10
 -17  10   0   -1.90    3.30
  17  10   0   -1.40    3.70
 -17  10   0   -0.10    3.60
  17  10   0    1.60    3.60
  17  10   0    1.90    3.00
  17 -10   0   -2.20    2.50
  17 -10   0   -3.60    3.30
  17 -10   0    0.20    3.50
 -18  10   0   -0.80    3.50
  18  10   0   -0.20    3.20
 -18  10   0   -1.80    3.80
  18  10   0    2.90    3.80
  18 -10   0   -1.90    3.90
  18 -10   0    1.30    3.10
  19  10   0   -4.20    2.70
 -19  10   0    7.90    4.80
  19  10   0    1.00    4.50
  19 -10   0   -1.80    3.90
  19 -10   0   -2.50    4.20
  19 -10   0   -1.50    2.90
  20  10   0    0.00    5.40
 -20  10   0   -5.60    3.70
  20  10   0   -0.20    3.20
  20 -10   0   -1.00    4.80
  20 -10   0    1.40    3.20
  20 -10   0   -3.40    4.00
   0  11   0    1.90    1.10
   0  11   0    2.90    1.40
   0  11   0    1.90    1.20
   0  11   0    1.70    1.30
   0 -11   0    2.00    0.90
   0 -11   0    2.50    1.20
   0 -11   0    2.90    1.20
   0 -11   0    3.00    1.30
   0 -11   0    1.00    1.00
   0 -11   0    3.10    1.00
   0 -11   0    3.20    1.30
   0 -11   0    2.60    1.30
   0 -11   0    0.70    0.90
   0 -11   0    2.20    1.00
  -1  11   0    1.40    1.20
  -1  11   0    0.60    0.90
   1  11   0    0.80    1.20
   1  11   0    1.10    1.40
   1  11   0    0.10    1.00
   1  11   0    0.00    1.00
  -1  11   0    1.90    1.30
  -1  11   0    1.90    1.30
   1 -11   0    1.50    1.00
   1 -11   0    0.50    1.00
  -1 -11   0    1.40    1.10
  -1 -11   0    1.00    1.10
  -1 -11   0   -0.60    0.70
  -1 -11   0    0.90    1.20
   1 -11   0    0.20    1.00
  -1 -11   0    2.50    1.20
  -1 -11   0    0.60    1.00
   1 -11   0    0.80    1.20
  -1 -11   0    0.60    1.10
   1 -11   0    0.70    1.30
  -1 -11   0    1.20    1.40
   1 -11   0   -0.20    1.00
   1 -11   0    0.70    0.90
   1 -11   0    1.50    1.40
  -1 -11   0    0.10    0.80
   1 -11   0    1.40    1.00
   1 -11   0    1.20    1.10
  -1 -11   0    2.20    1.00
   1 -11   0    0.30    0.80
  -1 -11   0    0.50    1.10
   2  11   0    0.80    1.20
  -2  11   0    0.90    1.10
  -2  11   0    1.40    1.30
   2  11   0   -0.80    1.00
   2  11   0    1.10    1.10
  -2  11   0    0.80    1.10
  -2  11   0    0.30    0.90
  -2  11   0    0.10    1.10
  -2  11   0    1.90    1.30
   2  11   0    2.00    1.50
   2  11   0    1.40    1.10
   2  11   0    0.90    1.00
   2 -11   0    1.30    1.00
   2 -11   0   -0.50    1.00
   2 -11   0    0.70    1.00
   2 -11   0    2.10    1.00
  -2 -11   0    0.50    1.10
   2 -11   0   -0.30    1.00
  -2 -11   0    0.60    1.10
   2 -11   0    0.60    0.90
   2 -11   0    0.70    1.20
   2 -11   0    1.50    1.30
   2 -11   0    0.50    1.00
  -2 -11   0    0.10    0.90
  -2 -11   0    1.30    1.20
  -2 -11   0    0.10    1.10
   2 -11   0    1.30    1.40
  -2 -11   0    0.40    1.10
  -2 -11   0    0.30    0.90
  -2 -11   0    2.00    1.60
  -2 -11   0    0.50    0.80
   3  11   0  554.84   46.50
  -3  11   0  565.84   46.50
   3  11   0  605.54   46.80
   3  11   0  529.15   46.70
  -3  11   0  540.05   46.70
  -3  11   0  531.75   46.80
  -3  11   0  571.54   47.10
   3  11   0  535.05   46.70
   3  11   0  521.25   46.80
   3  11   0  558.74   46.70
   3  11   0  555.64   47.10
  -3  11   0  543.35   46.90
  -3 -11   0  611.34   46.50
   3 -11   0  545.75   46.60
  -3 -11   0  555.14   46.70
  -3 -11   0  561.84   46.50
  -3 -11   0  559.34   46.80
   3 -11   0  575.44   47.10
   3 -11   0  568.44   46.90
  -3 -11   0  522.65   46.50
  -3 -11   0  565.24   46.90
  -3 -11   0  554.94   46.80
   3 -11   0  544.45   47.10
   3 -11   0  616.24   46.80
   3 -11   0  547.25   46.70
   4  11   0   24.70    3.60
  -4  11   0   25.80    3.60
   4  11   0   28.00    3.70
  -4  11   0   29.30    3.60
   4  11   0   30.80    4.50
   4  11   0   29.80    3.20
  -4  11   0   25.80    3.50
   4  11   0   22.70    3.60
  -4  11   0   30.60    4.10
  -4  11   0   29.00    3.40
   4  11   0   32.90    3.50
  -4  11   0   30.70    3.30
  -4  11   0   25.60    3.10
   4 -11   0   32.00    3.40
  -4 -11   0   25.30    3.50
   4 -11   0   29.00    3.30
  -4 -11   0   30.10    3.20
   4 -11   0   31.40    4.00
   4 -11   0   30.20    3.80
   4 -11   0   30.20    3.40
  -4 -11   0   25.90    3.00
  -4 -11   0   31.40    4.00
  -4 -11   0   30.70    4.00
  -4 -11   0   26.80    3.10
  -5  11   0   93.79    8.50
  -5  11   0   97.09    8.60
   5  11   0   87.19    8.80
   5  11   0   78.49    8.90
   5  11   0   92.19    8.70
   5  11   0   92.09    8.80
  -5  11   0  102.09    8.70
  -5  11   0   91.99    9.00
   5  11   0   97.39    8.80
  -5  11   0   96.59    8.80
   5  11   0   97.39    9.00
  -5  11   0   88.09    8.70
  -5  11   0   86.79    8.80
   5  11   0  108.39    9.00
  -5 -11   0  102.09    8.90
   5 -11   0   89.29    8.60
  -5 -11   0   83.29    8.40
   5 -11   0   98.39    9.00
  -5 -11   0   84.29    8.40
  -5 -11   0  102.69    8.80
   5 -11   0  112.79   11.00
  -5 -11   0   98.19    8.80
  -5 -11   0   91.39    9.00
   5 -11   0   95.99    8.80
   5 -11   0   91.69    8.70
   6  11   0    5.30    1.70
  -6  11   0    3.60    1.70
   6  11   0    6.90    2.40
   6  11   0    5.00    1.80
  -6  11   0    4.80    1.50
  -6  11   0    6.40    1.90
   6  11   0    3.20    1.50
   6  11   0    6.90    2.40
   6  11   0    7.00    2.00
  -6  11   0    3.00    1.50
   6  11   0    3.00    1.50
   6  11   0    1.20    1.40
  -6  11   0    4.50    1.80
  -6  11   0    5.90    1.60
  -6  11   0    6.10    2.00
  -6 -11   0    7.20    2.00
   6 -11   0    3.80    1.40
  -6 -11   0    2.60    1.60
   6 -11   0    2.80    1.80
   6 -11   0    4.20    1.60
   6 -11   0    7.30    1.80
  -6 -11   0    4.00    1.20
  -6 -11   0    4.00    1.40
  -6 -11   0    4.70    1.70
   6 -11   0    7.10    2.10
  -7  11   0   31.00    3.60
   7  11   0   26.10    3.70
  -7  11   0   25.30    3.60
  -7  11   0   19.40    3.20
  -7  11   0   25.10    3.30
   7  11   0   17.70    3.00
   7  11   0   14.80    2.70
  -7  11   0   16.20    3.00
  -7  11   0   27.30    3.20
   7  11   0   27.30    4.10
   7  11   0   28.30    4.10
   7  11   0   13.10    2.80
   7  11   0   21.10    3.30
  -7  11   0   17.80    2.60
   7 -11   0   29.10    3.80
  -7 -11   0   18.70    2.60
   7 -11   0   25.50    3.40
  -7 -11   0   26.00    3.60
   7 -11   0   19.80    3.10
  -7 -11   0   27.00    3.40
   7 -11   0   23.30    3.60
  -7 -11   0   19.00    3.30
  -7 -11   0   18.80    2.70
   7 -11   0   19.00    3.10
  -7 -11   0   19.10    2.50
   7 -11   0   16.00    3.30
  -8  11   0    0.70    1.70
  -8  11   0    3.70    2.00
  -8  11   0    2.60    1.80
   8  11   0    5.20    2.80
   8  11   0    2.50    2.00
  -8  11   0    1.70    1.70
  -8  11   0    3.30    1.40
  -8  11   0    5.60    2.30
   8  11   0   -1.80    1.40
  -8  11   0    3.90    2.10
   8  11   0    0.20    1.50
   8  11   0    2.10    1.40
   8  11   0    4.00    2.30
   8  11   0    1.20    1.60
   8  11   0    6.10    3.00
   8 -11   0    2.80    1.40
  -8 -11   0    4.70    1.90
   8 -11   0    2.30    2.30
  -8 -11   0    1.90    1.20
  -8 -11   0    4.20    2.00
  -8 -11   0    3.00    1.60
   8 -11   0    3.90    1.70
  -8 -11   0    2.30    0.90
  -8 -11   0    3.10    2.70
   8 -11   0    2.30    1.60
   8 -11   0    0.00    1.90
   8 -11   0    1.30    2.20
  -9  11   0  234.58   21.20
  -9  11   0  231.48   21.60
  -9  11   0  262.47   21.90
  -9  11   0  259.87   21.40
   9  11   0  250.37   21.70
  -9  11   0  278.27   21.70
   9  11   0  260.97   22.10
   9  11   0  236.88   21.80
   9  11   0  264.37   21.90
  -9  11   0  243.98   21.80
   9 -11   0  253.27   22.10
  -9 -11   0  215.08   21.60
   9 -11   0  277.97   22.20
   9 -11   0  285.37   22.20
   9 -11   0  243.08   21.70
  -9 -11   0  259.07   22.20
   9 -11   0  204.68   21.40
  -9 -11   0  222.58   21.20
  10  11   0    4.30    2.60
  10  11   0    8.10    3.50
  10  11   0    7.30    3.60
 -10  11   0    6.20    2.80
 -10  11   0    3.20    2.60
  10  11   0    0.50    1.70
 -10  11   0    4.90    1.70
 -10  11   0    6.40    2.40
  10  11   0    2.90    1.90
 -10  11   0    1.00    2.10
 -10  11   0    8.20    2.50
  10  11   0    5.70    4.20
  10  11   0    1.60    1.80
 -10 -11   0    8.30    3.10
  10 -11   0    5.10    3.10
  10 -11   0    2.60    1.90
  10 -11   0    5.90    3.20
 -10 -11   0    3.10    1.10
  10 -11   0    2.70    2.10
  10 -11   0    4.00    2.90
 -10 -11   0   10.90    3.00
 -10 -11   0    4.00    1.50
  10 -11   0    2.90    1.80
 -10 -11   0    6.30    2.50
 -10 -11   0    3.10    2.00
 -11  11   0    2.70    3.00
  11  11   0    4.20    3.20
  11  11   0    4.40    2.80
 -11  11   0    3.10    2.10
 -11  11   0   -0.30    1.80
  11  11   0    1.40    1.70
  11  11   0   -0.70    1.70
  11  11   0   -1.20    2.20
 -11  11   0    2.30    1.50
 -11  11   0    1.20    2.20
 -11  11   0   -0.10    2.70
  11  11   0    5.20    3.10
  11  11   0    3.00    3.60
  11 -11   0    4.30    3.00
 -11 -11   0    3.70    2.50
  11 -11   0    1.80    1.90
 -11 -11   0    0.80    0.80
 -11 -11   0    3.30    2.30
  11 -11   0    2.00    1.80
 -11 -11   0    1.60    1.30
  11 -11   0    0.70    2.80
 -11 -11   0    0.90    1.90
 -11 -11   0    2.60    2.00
  11 -11   0    5.10    2.90
  11 -11   0   -2.10    1.60
 -12  11   0    6.50    1.90
  12  11   0    1.90    2.00
 -12  11   0    9.80    3.30
  12  11   0    7.00    3.30
 -12  11   0    3.20    2.60
 -12  11   0    4.80    3.40
  12  11   0    2.70    2.40
  12  11   0    2.70    3.90
  12  11   0    4.60    3.10
 -12  11   0    1.40    2.20
 -12  11   0    3.40    2.00
 -12 -11   0    5.30    2.60
  12 -11   0    5.30    3.10
  12 -11   0    5.10    2.30
 -12 -11   0    5.60    3.20
 -12 -11   0    2.00    1.60
  12 -11   0    7.00    3.20
 -12 -11   0    9.30    2.50
 -12 -11   0    4.10    1.70
  12 -11   0    2.40    3.10
  13  11   0   -2.60    2.20
  13  11   0    1.20    3.50
  13  11   0    1.80    3.80
  13  11   0    1.70    2.30
 -13  11   0   -0.10    3.00
 -13  11   0    0.60    1.50
  13  11   0   -2.50    1.70
 -13  11   0    0.50    2.10
  13 -11   0    1.10    2.10
 -13 -11   0   -0.90    2.40
 -13 -11   0    0.70    1.20
  13 -11   0   -1.40    2.90
  13 -11   0    0.00    2.80
  13 -11   0    2.10    2.50
 -13 -11   0    1.70    1.90
  14  11   0   -0.20    3.30
  14  11   0    1.30    2.90
 -14  11   0    2.00    2.50
  14  11   0   -2.20    3.90
 -14  11   0    5.80    3.80
 -14  11   0   -0.70    1.30
  14 -11   0    1.30    2.70
  14 -11   0   -2.20    2.90
 -14 -11   0   -0.40    2.50
  14 -11   0   -2.40    2.80
  15  11   0    0.80    5.30
  15  11   0    2.10    5.30
 -15  11   0    2.70    3.40
 -15  11   0   -0.10    1.40
  15 -11   0    3.40    3.10
  15 -11   0    3.60    3.40
 -15 -11   0    2.70    2.90
  15 -11   0    1.30    3.30
  16  11   0    1.90    5.00
 -16  11   0   -3.70    3.10
 -16  11   0    2.90    1.70
  16  11   0    3.00    3.20
  16  11   0   -2.10    3.50
  16 -11   0    1.50    3.80
 -16 -11   0   -1.60    3.90
  16 -11   0   -0.60    3.60
  16 -11   0    1.40    3.00
 -17  11   0   -3.40    3.60
  17  11   0    0.10    3.50
  17  11   0    1.30    3.40
  17  11   0    1.70    3.90
 -17  11   0   -1.10    3.10
  17 -11   0    1.30    3.00
  17 -11   0   -0.90    3.70
  17 -11   0    0.40    3.70
 -18  11   0    1.70    4.00
  18  11   0    0.10    4.30
  18  11   0   -1.70    4.20
  18  11   0    0.60    3.70
 -18  11   0   -2.10    3.10
  18 -11   0   -6.90    3.50
  18 -11   0   -0.40    3.00
  18 -11   0   -1.20    3.80
  19  11   0   -2.00    3.10
 -19  11   0   -0.90    4.20
  19  11   0   -2.00    4.10
  19 -11   0   -0.10    4.00
  19 -11   0   -4.80    4.10
  19 -11   0    2.30    3.40
  20  11   0    0.50    4.40
  20 -11   0   -1.40    3.60
  20 -11   0    2.30    3.50
   0  12   0    3.00    1.50
   0  12   0    0.70    1.30
   0  12   0    1.40    1.20
   0 -12   0    2.80    1.20
   0 -12   0    5.40    1.80
   0 -12   0    2.80    1.10
   0 -12   0    3.90    1.40
   0 -12   0    2.60    1.30
   0 -12   0    1.40    1.00
   0 -12   0    4.90    1.40
   0 -12   0    3.10    1.30
   0 -12   0    3.70    1.10
   1  12   0   -0.40    1.10
   1  12   0   -0.70    1.30
   1  12   0   -0.20    1.40
  -1  12   0    0.40    1.10
   1  12   0   -0.70    1.00
  -1  12   0    0.90    1.30
  -1  12   0    1.00    1.20
   1 -12   0   -0.20    0.90
   1 -12   0    0.00    1.00
  -1 -12   0    0.10    1.00
  -1 -12   0   -0.30    0.80
  -1 -12   0    1.50    1.50
   1 -12   0    0.40    1.30
  -1 -12   0    0.20    1.20
   1 -12   0    0.50    1.00
   1 -12   0    1.10    0.90
   1 -12   0   -0.40    0.90
   1 -12   0    0.50    1.10
   1 -12   0    0.20    0.90
  -1 -12   0    0.50    0.90
  -1 -12   0   -0.50    0.70
  -1 -12   0    1.80    1.30
  -1 -12   0   -0.40    1.00
   1 -12   0    0.00    1.30
   1 -12   0    0.90    1.20
  -1 -12   0    1.10    1.20
  -1 -12   0    0.10    0.90
  -1 -12   0    1.20    1.20
  -2  12   0   17.90    2.50
   2  12   0   19.10    3.20
  -2  12   0   19.70    3.40
   2  12   0   20.20    3.10
   2  12   0   17.40    2.60
  -2  12   0   20.10    3.10
  -2  12   0   19.60    3.20
   2  12   0   24.50    3.40
  -2  12   0   23.90    3.20
  -2 -12   0   17.80    2.70
  -2 -12   0   24.30    3.40
   2 -12   0   18.70    2.70
  -2 -12   0   16.70    2.30
   2 -12   0   14.30    2.20
  -2 -12   0   18.40    2.40
  -2 -12   0   16.70    2.40
   2 -12   0   16.20    2.70
  -2 -12   0   18.20    2.90
   2 -12   0   16.30    3.60
  -2 -12   0   17.20    2.50
  -2 -12   0   15.00    2.60
  -2 -12   0   15.90    3.10
   2 -12   0   22.50    2.90
   2 -12   0   19.00    2.70
  -2 -12   0   18.20    2.80
  -2 -12   0   23.50    2.80
   2 -12   0   16.80    2.50
   2 -12   0   15.40    2.70
   2 -12   0   20.90    3.10
   2 -12   0   20.70    3.20
   3  12   0    9.10    2.10
  -3  12   0    9.20    2.30
  -3  12   0    5.70    1.70
   3  12   0    5.80    2.10
   3  12   0   11.50    3.00
  -3  12   0   11.10    2.30
  -3  12   0   10.30    2.20
   3  12   0   13.20    2.20
   3  12   0    7.60    1.90
   3 -12   0    9.50    2.00
  -3 -12   0    8.10    2.00
  -3 -12   0    8.10    1.50
  -3 -12   0    9.60    2.10
  -3 -12   0    7.10    1.80
  -3 -12   0   12.00    2.50
   3 -12   0    9.40    2.20
  -3 -12   0    6.30    1.90
  -3 -12   0    7.60    1.60
   3 -12   0    6.00    1.90
   3 -12   0   10.30    2.10
   3 -12   0   11.10    2.00
  -3 -12   0    8.40    1.70
   3 -12   0    8.30    1.80
   3 -12   0    9.40    2.20
   3 -12   0    7.30    1.80
   4  12   0    2.80    1.40
   4  12   0    5.00    2.10
   4  12   0    2.50    1.80
  -4  12   0    2.90    1.60
   4  12   0    3.70    1.50
  -4  12   0    4.10    1.60
  -4  12   0    5.40    1.90
   4  12   0    3.20    1.60
  -4  12   0    5.10    1.30
  -4  12   0    3.50    1.50
   4  12   0    2.20    1.30
  -4  12   0    4.80    1.70
   4  12   0    5.10    1.70
  -4 -12   0    6.10    2.00
   4 -12   0    4.80    1.50
   4 -12   0    3.70    1.40
   4 -12   0    5.30    2.00
   4 -12   0    5.20    1.60
   4 -12   0    3.50    1.50
  -4 -12   0    3.70    1.10
   4 -12   0    6.10    1.90
  -4 -12   0    5.80    1.80
  -4 -12   0    4.20    1.30
  -4 -12   0    2.30    1.20
  -4 -12   0    4.40    1.70
   5  12   0   21.90    3.50
  -5  12   0   25.30    3.20
   5  12   0   27.20    3.40
   5  12   0   17.70    3.20
   5  12   0   22.90    3.00
  -5  12   0   24.50    3.70
  -5  12   0   29.80    3.70
   5  12   0   21.00    3.20
   5  12   0   27.00    3.80
  -5  12   0   21.50    3.40
  -5  12   0   21.30    2.80
   5  12   0   19.00    3.40
  -5  12   0   24.10    3.30
  -5  12   0   28.70    3.40
  -5 -12   0   26.20    3.40
   5 -12   0   25.00    3.30
  -5 -12   0   21.00    2.80
   5 -12   0   25.80    3.80
  -5 -12   0   20.80    2.90
   5 -12   0   23.80    3.10
  -5 -12   0   24.10    3.60
   5 -12   0   26.80    3.60
  -5 -12   0   20.50    3.30
   5 -12   0   24.70    3.50
  -5 -12   0   21.60    2.70
   6  12   0   -0.30    2.10
  -6  12   0    1.70    1.60
  -6  12   0    1.10    1.40
  -6  12   0   -0.30    1.20
  -6  12   0    1.10    1.70
   6  12   0   -0.10    1.20
   6  12   0    0.00    1.40
  -6  12   0    1.40    1.60
  -6  12   0   -1.30    1.40
   6  12   0    2.40    1.60
   6  12   0    1.30    1.70
   6  12   0    1.70    1.50
   6  12   0    2.90    2.30
  -6  12   0    1.80    1.20
   6  12   0    0.50    2.20
   6 -12   0    0.50    1.10
  -6 -12   0    1.60    2.70
   6 -12   0    2.60    1.80
   6 -12   0    0.00    1.20
  -6 -12   0    1.30    1.10
  -6 -12   0   -1.10    1.40
  -6 -12   0    2.70    1.80
   6 -12   0    0.00    1.60
  -6 -12   0    1.10    1.30
   6 -12   0    0.40    1.20
  -6 -12   0    1.00    0.90
  -7  12   0    5.50    1.90
   7  12   0    6.00    2.20
   7  12   0    5.70    2.90
   7  12   0    5.60    2.00
   7  12   0    5.90    2.80
  -7  12   0    4.50    2.10
   7  12   0    3.30    1.50
  -7  12   0    5.00    1.50
  -7  12   0    2.40    1.90
  -7  12   0    6.70    2.00
  -7  12   0    5.20    2.10
   7  12   0    1.00    1.60
  -7  12   0    4.70    1.90
   7  12   0    2.20    1.60
   7 -12   0    5.40    1.80
   7 -12   0    6.00    1.90
   7 -12   0    5.00    2.20
  -7 -12   0    8.60    2.30
   7 -12   0    6.50    2.20
  -7 -12   0    7.30    2.20
   7 -12   0    5.10    1.80
  -7 -12   0    2.60    1.10
  -7 -12   0    5.80    1.60
  -7 -12   0    3.70    1.50
  -7 -12   0    2.60    2.00
   8  12   0    3.30    3.00
   8  12   0    0.90    1.60
   8  12   0    1.20    1.80
  -8  12   0   -0.50    2.00
  -8  12   0    0.60    1.90
   8  12   0    1.50    2.70
  -8  12   0    1.20    1.30
   8  12   0    5.80    2.40
  -8  12   0    0.20    1.80
  -8  12   0    2.00    1.80
   8  12   0    2.60    2.20
  -8  12   0    2.70    2.20
  -8  12   0   -0.20    2.00
   8 -12   0    2.00    2.10
   8 -12   0    1.90    2.30
  -8 -12   0    1.00    0.90
   8 -12   0    4.60    1.90
   8 -12   0    2.60    2.10
   8 -12   0    1.40    1.50
  -8 -12   0    0.90    1.70
  -8 -12   0    3.40    1.40
   8 -12   0    3.00    1.80
  -8 -12   0    5.20    2.40
   9  12   0    4.00    2.40
  -9  12   0    1.10    2.10
  -9  12   0    3.00    2.40
   9  12   0   -0.10    1.60
  -9  12   0    0.00    1.70
  -9  12   0    3.90    1.50
   9  12   0    3.60    3.30
   9  12   0   -1.60    2.70
   9  12   0    0.90    1.90
  -9  12   0   -1.30    1.70
   9  12   0    0.70    1.50
  -9  12   0   -0.20    1.70
   9  12   0    4.40    2.50
   9  12   0    1.90    1.90
  -9  12   0   -0.70    1.60
  -9 -12   0    3.90    2.30
  -9 -12   0   -0.20    1.20
  -9 -12   0    2.40    1.70
   9 -12   0   -2.90    2.40
   9 -12   0    0.60    2.00
   9 -12   0    0.40    1.60
  -9 -12   0    0.00    0.90
   9 -12   0   -0.10    2.50
  -9 -12   0    0.60    2.30
  -9 -12   0    0.10    1.80
   9 -12   0    2.30    1.80
   9 -12   0   -0.20    1.60
 -10  12   0  132.09   12.30
  10  12   0  140.09   12.90
  10  12   0  127.89   12.00
 -10  12   0  128.39   11.70
  10  12   0  140.49   12.70
  10  12   0  117.09   12.10
 -10  12   0  133.89   12.50
 -10  12   0  127.79   12.10
 -10  12   0  108.19   11.30
  10  12   0  128.69   12.30
 -10  12   0  126.99   12.30
 -10  12   0  128.19   12.10
  10 -12   0  147.19   12.70
  10 -12   0  133.19   12.60
 -10 -12   0  133.69   12.30
  10 -12   0  102.49   11.70
  10 -12   0  153.78   12.70
 -10 -12   0  106.49   12.00
 -10 -12   0  124.39   11.50
  10 -12   0  133.19   12.10
  11  12   0   31.50    5.20
  11  12   0   30.70    5.60
 -11  12   0   20.70    3.80
  11  12   0   30.20    5.40
 -11  12   0   32.60    5.20
 -11  12   0   25.70    4.70
 -11  12   0   26.80    3.80
  11  12   0   17.10    3.90
 -11  12   0   23.70    4.30
 -11 -12   0   28.60    3.90
  11 -12   0   35.30    4.80
  11 -12   0   35.50    5.20
  11 -12   0   28.20    4.90
 -11 -12   0   36.10    5.30
 -11 -12   0   18.40    4.00
  11 -12   0   21.40    4.80
 -12  12   0    0.20    1.40
  12  12   0    4.00    3.70
 -12  12   0    3.20    2.40
  12  12   0    5.80    3.40
  12  12   0   -2.80    1.60
 -12  12   0    0.00    2.30
  12  12   0    2.00    3.80
 -12  12   0    4.90    3.30
  12  12   0    5.70    3.00
 -12  12   0    0.60    2.40
  12 -12   0    0.10    2.80
  12 -12   0    0.80    3.00
 -12 -12   0    1.90    1.90
 -12 -12   0    2.80    2.70
 -12 -12   0    0.70    1.30
  12 -12   0   -0.30    2.60
 -12 -12   0   -0.40    2.10
  12 -12   0    1.30    2.00
  13  12   0    7.70    4.40
  13  12   0    5.80    3.80
 -13  12   0   10.40    2.40
 -13  12   0   11.00    3.10
 -13  12   0    7.50    3.80
  13  12   0   12.90    3.90
  13 -12   0    5.60    2.60
 -13 -12   0    7.80    2.20
  13 -12   0    4.20    3.00
 -13 -12   0    9.30    2.70
  13 -12   0    7.10    3.60
 -13 -12   0    7.50    3.50
  13 -12   0    9.80    3.60
  14  12   0    1.20    3.50
 -14  12   0    2.30    1.60
 -14  12   0    1.00    3.50
 -14  12   0   -1.60    2.20
  14  12   0    0.10    4.40
  14  12   0   -1.40    2.80
  14 -12   0    1.30    3.10
 -14 -12   0   -3.30    2.40
  14 -12   0   -0.10    3.20
  14 -12   0   -0.90    2.70
  15  12   0   -0.80    3.10
  15  12   0   -2.50    3.20
 -15  12   0    3.80    1.80
 -15  12   0    6.40    4.10
  15 -12   0    4.00    3.60
  15 -12   0    1.00    3.10
 -15 -12   0   -0.30    3.00
  15 -12   0   -1.00    3.00
 -16  12   0   18.60    5.20
  16  12   0   21.70    5.50
  16  12   0   23.70    5.40
  16  12   0   21.30    7.40
  16 -12   0   19.30    5.00
  16 -12   0   14.90    4.80
  16 -12   0   20.80    5.10
  17  12   0    1.30    3.90
 -17  12   0   -1.00    4.00
  17  12   0    5.20    3.90
  17  12   0    3.70    4.20
  17 -12   0    0.20    3.40
  17 -12   0   -1.40    3.10
  17 -12   0    2.00    4.20
  18  12   0    7.40    4.30
 -18  12   0   -4.60    3.80
 -18  12   0    6.80    4.90
  18  12   0    0.50    4.60
  18  12   0    0.50    4.20
  18 -12   0    8.50    4.90
  18 -12   0   -1.30    4.10
 -19  12   0    3.00    4.80
  19  12   0   -1.10    3.50
  19  12   0   -3.40    4.40
  19 -12   0    1.70    3.50
  19 -12   0   -4.30    4.10
  19 -12   0   -2.00    3.50
  20  12   0   -0.50    3.50
  20  12   0    2.40    5.20
 -20  12   0    1.10    5.00
  20 -12   0    1.80    4.10
  20 -12   0    6.30    5.60
  20 -12   0    1.90    6.90
   0  13   0    0.50    1.30
   0  13   0   -0.20    1.10
   0  13   0    0.80    1.10
   0  13   0    3.60    1.60
   0 -13   0    3.40    1.50
   0 -13   0    2.50    1.60
   0 -13   0    2.00    1.10
   0 -13   0    4.70    1.60
   0 -13   0    4.00    1.30
   0 -13   0    3.20    1.50
   0 -13   0    2.60    1.30
   0 -13   0    2.00    1.00
   0 -13   0    3.90    1.40
   0 -13   0    2.60    1.30
   1  13   0    6.90    2.20
  -1  13   0    9.20    2.40
   1  13   0   10.80    2.30
   1  13   0    6.10    1.80
  -1  13   0   10.70    2.00
  -1  13   0   11.70    2.30
  -1  13   0    8.50    2.30
  -1  13   0   12.20    2.50
   1  13   0    8.60    2.30
  -1 -13   0    5.50    1.80
   1 -13   0    9.70    2.20
  -1 -13   0   12.70    2.60
   1 -13   0    9.30    2.20
   1 -13   0    9.10    2.10
  -1 -13   0    8.80    2.10
  -1 -13   0   12.10    2.00
   1 -13   0   11.30    1.90
   1 -13   0    8.00    2.10
  -1 -13   0    7.00    1.80
   1 -13   0    9.30    2.30
   1 -13   0    9.30    2.00
  -1 -13   0    8.70    2.20
   1 -13   0    8.70    1.80
   1 -13   0   11.00    2.10
   1 -13   0    9.00    1.80
  -1 -13   0    8.60    2.30
  -1 -13   0    8.60    1.80
  -1 -13   0    9.20    1.90
  -1 -13   0    7.90    2.30
  -1 -13   0    7.30    1.60
   1 -13   0   12.00    2.60
  -2  13   0   16.40    3.00
  -2  13   0   16.70    2.90
  -2  13   0   15.20    2.40
  -2  13   0   17.80    3.10
  -2  13   0   13.60    2.40
   2  13   0   15.00    3.00
   2  13   0   15.10    2.50
   2  13   0   19.70    3.20
   2  13   0   14.90    2.80
  -2  13   0   20.00    3.30
   2 -13   0   13.80    2.50
  -2 -13   0    9.10    2.30
   2 -13   0   15.10    2.60
  -2 -13   0   11.90    2.60
   2 -13   0   14.20    2.30
  -2 -13   0   11.30    2.30
  -2 -13   0   11.70    2.00
  -2 -13   0   10.90    2.10
  -2 -13   0   11.90    2.30
   2 -13   0   15.30    3.00
   2 -13   0   12.10    2.50
   2 -13   0   13.40    2.60
   2 -13   0   12.60    2.70
  -2 -13   0   13.50    2.40
   2 -13   0   19.50    2.50
   2 -13   0   15.10    2.60
   2 -13   0   14.90    2.40
  -2 -13   0   11.10    2.60
  -2 -13   0   12.70    2.20
  -2 -13   0   15.20    2.70
   2 -13   0   15.60    2.50
  -2 -13   0   18.70    3.10
  -3  13   0    0.50    1.20
   3  13   0   -0.80    1.10
   3  13   0    3.30    2.00
  -3  13   0    1.90    1.30
  -3  13   0   -0.10    1.30
  -3  13   0    0.90    1.10
   3  13   0   -0.30    1.20
   3  13   0   -0.10    1.10
  -3  13   0    0.60    1.40
   3  13   0   -0.30    1.10
   3  13   0    0.10    1.30
  -3  13   0    1.10    1.30
   3 -13   0    1.80    1.40
   3 -13   0    0.30    1.20
   3 -13   0    0.50    1.30
  -3 -13   0    0.00    1.20
  -3 -13   0   -0.60    1.10
  -3 -13   0    1.50    1.10
   3 -13   0   -0.40    1.30
   3 -13   0   -0.20    1.50
   3 -13   0    0.20    1.30
   3 -13   0   -0.10    1.00
  -3 -13   0    1.00    1.60
  -3 -13   0    0.80    1.30
  -3 -13   0    0.90    0.90
   3 -13   0   -0.40    0.90
  -3 -13   0    0.00    1.20
  -3 -13   0    0.30    1.30
   3 -13   0    0.30    1.10
   4  13   0    1.50    1.40
   4  13   0    4.80    1.90
  -4  13   0    6.50    2.00
  -4  13   0    4.70    1.90
  -4  13   0    6.10    1.50
  -4  13   0    5.50    1.70
   4  13   0    3.30    1.50
  -4  13   0    3.60    1.70
   4  13   0    5.40    2.30
   4  13   0    4.50    1.70
   4  13   0    3.30    1.80
   4  13   0    3.90    1.60
   4 -13   0    3.80    1.80
   4 -13   0    6.00    1.60
   4 -13   0    2.80    1.30
   4 -13   0    4.00    1.90
   4 -13   0    3.30    1.50
  -4 -13   0    7.10    2.20
  -4 -13   0    3.60    1.70
  -4 -13   0    3.00    1.20
   4 -13   0    4.20    1.50
  -4 -13   0    3.40    1.40
  -4 -13   0    2.10    1.10
  -4 -13   0    4.60    1.90
  -5  13   0   11.70    2.10
  -5  13   0   17.40    3.10
  -5  13   0   12.00    2.30
   5  13   0    9.10    2.40
   5  13   0   10.20    2.30
   5  13   0    9.00    2.20
  -5  13   0   11.70    2.40
   5  13   0   10.60    2.10
  -5  13   0   14.10    2.70
   5  13   0   11.40    2.60
  -5  13   0   11.10    2.50
   5  13   0   10.10    2.40
  -5  13   0   14.70    2.70
   5  13   0   16.60    3.30
   5 -13   0    8.50    2.20
  -5 -13   0    7.20    1.60
  -5 -13   0   10.90    2.00
  -5 -13   0   18.30    3.10
  -5 -13   0   11.00    2.60
   5 -13   0   15.30    2.60
  -5 -13   0    9.00    1.90
   5 -13   0   11.00    2.60
   5 -13   0   12.90    2.40
  -5 -13   0   13.60    2.60
   5 -13   0    9.00    2.50
   6  13   0   20.90    3.00
  -6  13   0   23.90    3.70
   6  13   0   30.80    4.30
  -6  13   0   29.70    3.90
   6  13   0   24.30    3.50
  -6  13   0   30.00    3.60
   6  13   0   16.20    3.60
  -6  13   0   29.60    3.70
  -6  13   0   20.70    3.40
  -6  13   0   23.20    2.90
   6  13   0   34.50    4.40
   6  13   0   21.60    3.40
  -6  13   0   26.80    3.50
   6  13   0   18.00    3.20
  -6 -13   0   24.40    3.80
   6 -13   0   25.20    3.90
   6 -13   0   22.00    3.30
  -6 -13   0   25.50    3.80
  -6 -13   0   23.30    3.10
   6 -13   0   18.70    3.20
  -6 -13   0   18.10    2.70
  -6 -13   0   17.40    2.90
  -6 -13   0   27.60    3.60
   6 -13   0   28.90    4.10
   6 -13   0   18.80    3.20
   7  13   0    4.40    2.70
   7  13   0    0.60    1.50
  -7  13   0   -0.10    1.70
   7  13   0    1.80    2.10
   7  13   0    5.40    3.00
  -7  13   0    3.80    2.00
  -7  13   0    1.00    1.80
   7  13   0    1.50    1.90
  -7  13   0    4.60    2.20
  -7  13   0    0.80    1.70
  -7  13   0   -0.30    1.90
  -7  13   0    4.20    1.60
   7  13   0   -2.00    1.60
   7 -13   0    2.10    1.50
  -7 -13   0    1.60    1.60
  -7 -13   0    1.70    2.00
   7 -13   0    1.20    1.40
   7 -13   0    4.50    2.10
   7 -13   0    2.50    1.60
  -7 -13   0    2.60    1.90
   7 -13   0    0.40    1.70
  -7 -13   0    1.30    1.00
  -7 -13   0   -0.40    1.00
  -7 -13   0    4.60    3.30
  -8  13   0    3.80    2.20
   8  13   0    4.40    2.20
  -8  13   0    4.50    1.60
  -8  13   0    0.90    2.00
   8  13   0    5.40    3.40
  -8  13   0    4.40    2.40
   8  13   0    2.30    1.60
   8  13   0    2.60    1.90
  -8  13   0    4.60    2.00
   8  13   0   -0.50    2.30
  -8  13   0    1.30    2.00
   8  13   0    2.50    2.00
   8  13   0    6.60    2.20
   8  13   0    3.20    2.90
  -8  13   0    2.90    2.10
  -8 -13   0    0.30    1.20
  -8 -13   0    4.20    1.70
   8 -13   0    2.90    2.40
  -8 -13   0    2.00    1.90
   8 -13   0    2.50    2.10
  -8 -13   0    0.20    1.00
   8 -13   0    2.20    1.80
  -8 -13   0    2.80    2.50
   8 -13   0    2.90    1.80
  -8 -13   0    6.50    2.50
  -9  13   0    3.50    2.50
  -9  13   0    3.60    2.10
   9  13   0    4.40    2.70
   9  13   0    1.50    1.60
   9  13   0    3.20    2.20
   9  13   0    4.90    3.20
  -9  13   0    2.00    1.80
   9  13   0    0.60    1.80
   9  13   0    2.30    1.80
  -9  13   0    6.90    3.30
  -9  13   0    1.40    2.00
  -9  13   0    3.60    2.40
   9  13   0    4.20    2.30
  -9  13   0    6.60    1.80
   9  13   0    7.40    3.70
  -9 -13   0    1.50    2.00
   9 -13   0    2.90    2.70
   9 -13   0    2.80    2.40
  -9 -13   0    3.70    1.80
  -9 -13   0    2.40    1.10
  -9 -13   0    3.00    1.50
   9 -13   0    3.10    1.70
   9 -13   0    4.40    2.10
   9 -13   0    2.20    2.20
  -9 -13   0    4.60    2.30
   9 -13   0    1.30    1.70
  -9 -13   0    3.10    2.50
  10  13   0   -2.00    3.30
 -10  13   0    0.20    1.30
 -10  13   0    1.50    2.20
  10  13   0    0.20    1.90
 -10  13   0    1.60    2.50
  10  13   0    2.80    3.00
  10  13   0    0.10    2.50
  10  13   0   -0.70    1.70
 -10  13   0    0.20    2.00
 -10  13   0    1.40    2.00
  10  13   0   -1.30    1.90
 -10 -13   0    1.90    1.90
  10 -13   0    0.10    1.80
 -10 -13   0    0.60    1.30
 -10 -13   0    0.90    1.00
  10 -13   0    0.00    2.20
  10 -13   0    0.90    1.60
  10 -13   0    1.40    2.40
 -10 -13   0   -0.60    1.90
  10 -13   0    0.60    2.60
 -10 -13   0   -0.80    2.40
  10 -13   0    1.20    1.80
 -11  13   0   -0.90    1.80
 -11  13   0    0.20    2.70
  11  13   0   -1.20    3.30
 -11  13   0   -1.40    1.70
  11  13   0   -1.30    2.40
  11  13   0   -1.80    2.50
  11  13   0    0.70    3.10
 -11  13   0   -0.10    2.60
 -11  13   0    0.30    1.50
 -11  13   0    1.70    2.10
  11  13   0    0.30    1.90
 -11 -13   0    2.20    2.70
 -11 -13   0    0.00    1.30
  11 -13   0   -2.00    2.30
  11 -13   0   -0.50    1.70
  11 -13   0   -2.20    2.50
 -11 -13   0   -0.90    2.00
 -11 -13   0    0.50    2.10
  11 -13   0    0.20    1.90
  11 -13   0    1.40    2.70
 -12  13   0    0.70    2.30
  12  13   0   -2.30    3.60
  12  13   0   -0.10    1.70
  12  13   0    1.30    2.80
 -12  13   0    1.70    1.60
 -12  13   0    2.00    3.00
  12  13   0   -0.60    2.00
  12  13   0   -2.30    3.10
  12 -13   0    0.80    2.50
  12 -13   0   -0.10    2.60
 -12 -13   0    0.10    1.30
 -12 -13   0   -1.20    2.60
 -12 -13   0    1.00    1.90
 -12 -13   0   -1.00    2.20
  12 -13   0   -0.90    2.60
  13  13   0   10.90    3.80
 -13  13   0   11.30    2.50
  13  13   0    9.50    4.90
 -13  13   0   10.60    3.20
  13  13   0   11.70    4.50
 -13  13   0    4.70    3.70
  13 -13   0    5.70    3.20
 -13 -13   0   11.70    2.80
  13 -13   0   13.30    4.00
 -13 -13   0    6.60    3.40
  13 -13   0   11.10    3.50
  14  13   0    2.40    3.90
  14  13   0   -3.10    3.30
 -14  13   0   -1.00    3.20
 -14  13   0   -2.10    2.40
 -14  13   0   -0.70    1.50
 -14 -13   0   -0.10    2.50
  14 -13   0   -1.90    2.60
  14 -13   0   -0.80    2.90
  14 -13   0    1.30    3.30
 -14 -13   0    2.90    2.30
  15  13   0    0.60    3.30
  15  13   0   -0.10    5.50
 -15  13   0    2.00    3.90
  15  13   0   -2.20    3.40
 -15  13   0    3.00    1.70
  15 -13   0    1.70    3.60
  15 -13   0    2.20    3.00
  15 -13   0    5.90    5.60
 -15 -13   0    0.30    2.90
 -16  13   0   -0.90    3.80
  16  13   0   -0.60    3.70
  16  13   0    2.60    5.70
  16  13   0   -0.60    3.40
  16 -13   0    1.10    3.60
  16 -13   0    0.90    3.40
  16 -13   0    0.60    3.80
  17  13   0    9.80    4.90
  17  13   0    2.10    4.00
 -17  13   0   12.60    5.30
  17 -13   0    8.00    4.00
  17 -13   0   13.20    4.90
  17 -13   0    5.00    3.70
 -18  13   0   -8.60    4.00
  18  13   0   -0.20    4.20
  18  13   0    3.40    4.00
  18  13   0    5.30    4.30
 -18  13   0   -0.60    4.30
  18 -13   0    2.00    3.60
  18 -13   0   -4.80    4.00
  18 -13   0    6.40    4.00
  19  13   0    4.30    4.70
  19  13   0    2.70    5.30
 -19  13   0   -0.70    4.20
  19  13   0   -2.30    3.20
  19 -13   0    3.80    5.40
  19 -13   0   -1.10    3.40
  19 -13   0   -1.30    3.40
   0  14   0   21.60    3.20
   0  14   0   30.00    4.20
   0  14   0   29.80    4.50
   0 -14   0   29.20    3.90
   0 -14   0   28.50    3.50
   0 -14   0   28.60    3.90
   0 -14   0   23.80    3.60
   0 -14   0   26.70    3.00
   0 -14   0   24.80    4.10
   0 -14   0   23.80    3.10
   0 -14   0   33.50    4.00
   0 -14   0   25.30    3.30
   0 -14   0   31.40    4.00
   0 -14   0   26.70    3.50
   1  14   0    3.80    1.70
  -1  14   0    1.90    1.30
  -1  14   0    4.60    1.80
  -1  14   0    3.70    1.80
   1  14   0    6.00    2.00
  -1  14   0    4.00    1.80
  -1  14   0    3.70    1.90
   1  14   0    3.50    1.90
   1  14   0    3.90    1.60
   1 -14   0    4.60    1.60
   1 -14   0    5.50    1.80
  -1 -14   0    3.50    1.70
   1 -14   0    2.80    1.70
   1 -14   0    4.20    1.50
  -1 -14   0    1.50    1.50
  -1 -14   0    4.00    1.60
   1 -14   0    3.50    1.40
  -1 -14   0    1.10    1.20
   1 -14   0    3.60    1.80
  -1 -14   0    4.10    1.40
   1 -14   0    5.00    1.90
  -1 -14   0    3.90    1.60
  -1 -14   0    2.40    1.20
  -1 -14   0    3.10    1.80
   1 -14   0    1.90    1.30
   1 -14   0    1.60    1.40
  -1 -14   0    2.10    1.30
   1 -14   0    0.90    1.20
  -1 -14   0    4.00    2.10
   1 -14   0    3.00    1.90
  -1 -14   0    2.70    1.40
  -2  14   0   -0.80    1.30
  -2  14   0    1.00    1.10
  -2  14   0    1.80    1.50
  -2  14   0    1.40    1.50
   2  14   0    1.40    1.30
   2  14   0    1.50    1.90
   2  14   0    2.50    1.40
   2  14   0    1.20    1.50
  -2  14   0    0.50    1.60
   2 -14   0    0.50    1.40
  -2 -14   0    0.90    1.00
   2 -14   0    1.50    1.30
  -2 -14   0    0.20    1.40
  -2 -14   0    0.40    1.30
   2 -14   0    1.20    1.50
  -2 -14   0   -0.30    1.00
  -2 -14   0    1.30    1.70
  -2 -14   0    0.90    1.40
  -2 -14   0    0.30    1.40
  -2 -14   0    0.10    1.30
   2 -14   0   -0.30    1.60
   2 -14   0    0.10    1.50
   2 -14   0    2.50    1.40
  -2 -14   0    0.90    1.10
   2 -14   0    0.50    1.20
   2 -14   0    0.70    1.50
   2 -14   0    0.50    1.10
   2 -14   0    2.10    1.20
  -2 -14   0    1.00    1.00
   3  14   0    0.60    1.30
  -3  14   0    1.30    1.30
  -3  14   0    1.00    1.40
  -3  14   0    1.20    1.30
  -3  14   0    1.00    1.70
   3  14   0    1.60    1.60
  -3  14   0    0.60    1.20
  -3  14   0    0.70    1.60
   3  14   0    0.60    1.90
   3  14   0    0.20    1.50
   3 -14   0    0.10    1.10
  -3 -14   0   -0.30    1.30
  -3 -14   0    0.60    1.00
  -3 -14   0   -1.10    1.10
   3 -14   0    1.30    1.60
  -3 -14   0   -0.30    1.10
   3 -14   0    0.70    1.50
  -3 -14   0   -0.80    0.80
  -3 -14   0   -0.20    1.00
  -3 -14   0   -0.10    1.50
   3 -14   0   -0.60    1.20
  -3 -14   0    0.50    1.40
   3 -14   0    0.00    1.10
   3 -14   0   -0.60    1.20
   3 -14   0    0.20    1.30
  -3 -14   0    1.90    1.80
  -3 -14   0   -0.40    1.30
   3 -14   0    0.30    1.30
   3 -14   0   -0.90    1.30
   4  14   0    6.00    2.00
   4  14   0    3.90    1.90
  -4  14   0    7.60    2.20
   4  14   0    8.20    2.10
   4  14   0    6.40    2.60
  -4  14   0    7.40    2.40
   4  14   0    9.40    2.20
   4  14   0    3.60    1.70
  -4  14   0    5.00    1.90
  -4  14   0    4.20    1.90
  -4  14   0    5.30    1.70
  -4 -14   0    7.50    2.30
  -4 -14   0    5.20    1.70
   4 -14   0    7.40    2.10
  -4 -14   0    4.80    1.60
  -4 -14   0    3.80    1.90
  -4 -14   0    8.50    2.20
   4 -14   0    3.70    2.00
   4 -14   0    4.90    1.80
  -4 -14   0    4.30    1.50
   4 -14   0    7.80    2.30
   4 -14   0    6.40    1.70
   4 -14   0    5.20    1.90
  -4 -14   0    4.30    1.40
   4 -14   0    4.00    1.60
   5  14   0    8.30    2.90
   5  14   0    8.50    2.10
   5  14   0    8.60    1.40
  -5  14   0    7.20    2.20
   5  14   0    3.90    2.10
   5  14   0    3.10    1.50
  -5  14   0    4.10    2.10
  -5  14   0   12.10    2.70
  -5  14   0    5.60    1.70
   5  14   0    4.50    2.00
   5  14   0    8.90    2.30
   5  14   0    5.80    2.00
  -5  14   0    4.60    2.00
   5 -14   0    5.00    2.10
  -5 -14   0    7.20    1.80
  -5 -14   0    6.00    1.80
   5 -14   0    9.00    2.10
   5 -14   0    6.30    2.00
   5 -14   0    4.50    1.80
   5 -14   0    6.30    2.10
  -5 -14   0    5.60    2.10
  -5 -14   0    5.40    1.50
  -5 -14   0    7.50    2.40
  -5 -14   0    8.00    2.40
  -6  14   0    6.70    1.80
  -6  14   0    6.20    2.20
   6  14   0    4.10    1.80
  -6  14   0    8.40    2.90
  -6  14   0    9.80    2.60
   6  14   0    6.80    2.50
   6  14   0    4.80    1.80
   6  14   0    7.70    2.90
   6  14   0   11.40    3.40
   6  14   0    9.90    2.50
   6  14   0   10.90    2.50
   6  14   0    3.40    1.80
  -6  14   0    5.90    2.20
  -6  14   0    7.60    2.20
  -6  14   0    9.80    2.60
  -6 -14   0    5.10    1.60
   6 -14   0    6.50    2.40
   6 -14   0    5.80    2.30
   6 -14   0    8.10    2.10
  -6 -14   0   11.30    3.00
  -6 -14   0    9.50    2.60
   6 -14   0    7.80    2.20
  -6 -14   0    5.00    2.00
  -6 -14   0    5.20    1.90
  -6 -14   0    4.90    1.40
   7  14   0   -0.20    1.80
   7  14   0   -0.80    1.50
   7  14   0    1.00    1.70
  -7  14   0   -0.10    2.00
  -7  14   0    0.10    1.70
  -7  14   0   -0.70    1.70
   7  14   0   -2.50    2.40
  -7  14   0   -2.70    1.60
  -7  14   0   -0.70    1.60
   7  14   0   -0.10    1.60
   7  14   0    1.20    2.80
   7  14   0   -0.30    1.80
  -7  14   0   -0.70    1.10
   7  14   0    0.40    1.60
  -7  14   0   -0.60    1.60
   7 -14   0    1.60    1.90
  -7 -14   0    1.60    1.20
  -7 -14   0   -1.10    0.90
  -7 -14   0    1.20    1.90
   7 -14   0   -0.70    1.40
   7 -14   0    0.70    1.50
   7 -14   0    1.10    1.60
  -7 -14   0   -2.00    1.30
   7 -14   0    2.10    2.00
  -7 -14   0   -0.90    1.70
  -7 -14   0   -0.70    1.80
  -8  14   0   90.49    8.90
  -8  14   0  101.09    8.70
   8  14   0   95.89    8.80
   8  14   0   94.79    9.20
  -8  14   0   87.99    8.00
   8  14   0   93.59    8.90
  -8  14   0   92.59    8.30
   8  14   0   76.49    8.10
  -8  14   0   81.69    8.60
   8  14   0   78.79    8.50
   8  14   0   67.59    8.50
  -8  14   0   77.69    8.60
  -8  14   0   90.49    8.90
   8  14   0   93.39    9.50
  -8 -14   0   71.49    7.70
  -8 -14   0   70.89    7.90
   8 -14   0   88.19    8.50
   8 -14   0  100.79    9.00
  -8 -14   0   74.59    8.50
  -8 -14   0   92.49    8.90
  -8 -14   0  102.29    8.90
   8 -14   0   78.99    8.40
   8 -14   0   86.69    9.10
   8 -14   0   79.39    8.60
   9  14   0   35.90    4.90
   9  14   0   23.20    3.90
   9  14   0   21.40    3.90
  -9  14   0   19.30    3.70
  -9  14   0   37.10    4.30
   9  14   0   33.50    5.40
  -9  14   0   19.60    4.00
  -9  14   0   36.50    4.40
  -9  14   0   25.50    4.20
   9  14   0   36.40    5.10
   9 -14   0   20.90    4.10
  -9 -14   0   19.10    3.90
   9 -14   0   28.50    4.30
  -9 -14   0   24.20    3.40
   9 -14   0   23.20    3.70
  -9 -14   0   20.70    3.30
   9 -14   0   20.90    3.70
  -9 -14   0   21.60    3.00
   9 -14   0   22.70    3.90
 -10  14   0   22.50    3.50
  10  14   0    9.60    3.70
 -10  14   0   14.40    3.30
  10  14   0   28.70    4.70
  10  14   0    6.60    2.60
  10  14   0   27.70    4.70
 -10  14   0   21.30    3.10
 -10  14   0   14.60    3.40
  10  14   0   24.40    5.10
 -10  14   0    9.00    3.10
  10 -14   0   19.30    3.70
 -10 -14   0   12.40    2.50
  10 -14   0   18.50    3.40
  10 -14   0   14.30    3.40
  10 -14   0   23.90    4.50
  10 -14   0   16.40    3.70
 -10 -14   0    9.40    3.00
 -10 -14   0   19.60    4.00
 -10 -14   0   24.70    3.30
 -11  14   0   -0.20    2.20
 -11  14   0    0.70    2.60
  11  14   0    0.70    3.20
  11  14   0    2.40    3.50
 -11  14   0   -0.60    2.30
 -11  14   0    0.30    1.50
  11  14   0   -0.70    2.10
  11  14   0    1.30    2.50
 -11 -14   0   -0.20    1.90
 -11 -14   0   -1.70    2.70
  11 -14   0    1.60    2.70
 -11 -14   0    0.30    1.30
  11 -14   0   -0.90    2.40
 -11 -14   0   -0.60    2.20
  11 -14   0    0.50    2.50
 -12  14   0    3.80    1.80
  12  14   0   -3.50    3.40
  12  14   0    1.50    3.50
 -12  14   0    0.00    5.00
  12  14   0   -2.30    2.70
 -12  14   0    2.40    2.40
  12 -14   0   -0.40    2.70
 -12 -14   0    5.00    3.10
  12 -14   0   -1.80    2.20
  12 -14   0   -0.10    2.80
 -12 -14   0    0.50    2.00
 -13  14   0    0.70    2.10
 -13  14   0    3.30    3.40
 -13  14   0    0.40    1.50
  13  14   0   -1.00    3.10
  13  14   0    1.00    3.80
  13 -14   0    0.50    2.80
 -13 -14   0    0.50    2.10
  13 -14   0    1.60    2.70
 -13 -14   0    1.20    3.00
  14  14   0   18.50    6.00
  14  14   0   15.30    6.30
 -14  14   0   12.80    4.50
 -14  14   0   20.40    3.30
  14  14   0   15.60    4.80
 -14 -14   0   11.60    4.30
  14 -14   0   14.70    4.20
 -14 -14   0   22.10    3.70
  14 -14   0   17.70    4.50
  15  14   0   -5.00    5.20
 -15  14   0    3.70    4.10
 -15  14   0    1.90    1.80
  15  14   0    2.00    3.90
  15  14   0    3.30    3.70
 -15 -14   0    3.70    3.30
  15 -14   0   -0.50    3.60
  15 -14   0    1.10    3.00
  15 -14   0    1.40    3.20
  16  14   0   11.40    4.80
 -16  14   0    8.20    4.80
  16  14   0   20.70    8.10
  16  14   0   10.30    4.70
  16 -14   0   10.30    5.40
  16 -14   0    9.20    4.20
  16 -14   0   15.50    4.40
 -17  14   0    1.90    4.50
  17  14   0    2.80    4.50
  17  14   0    0.40    3.50
  17  14   0   -0.20    4.30
  17 -14   0    0.20    4.00
  17 -14   0    2.30    3.60
  17 -14   0   -2.30    4.40
 -18  14   0    2.00    4.30
  18  14   0    2.00    3.90
 -18  14   0   -2.20    4.00
  18  14   0   -5.30    3.40
  18  14   0    0.70    4.50
  18 -14   0    1.50    3.40
  18 -14   0   -8.00    3.80
  18 -14   0    0.10    3.50
 -19  14   0    2.80    5.70
  19  14   0    8.20    5.40
  19  14   0    1.00    3.90
  19 -14   0    4.20    4.20
  19 -14   0    0.80    3.80
  19 -14   0   -2.20    4.50
   0  15   0   -0.20    1.20
   0  15   0    2.00    1.80
   0  15   0    1.80    1.80
   0  15   0    0.60    1.40
   0 -15   0    1.40    1.10
   0 -15   0    2.40    1.40
   0 -15   0    0.00    1.10
   0 -15   0    1.00    1.40
   0 -15   0    0.90    1.30
   0 -15   0    1.70    1.60
   0 -15   0    2.50    2.30
   0 -15   0    1.20    1.40
   0 -15   0    1.50    1.90
   0 -15   0    1.80    1.50
   1  15   0   -0.40    1.30
  -1  15   0   -0.90    1.20
   1  15   0    0.90    1.90
   1  15   0   -1.00    1.40
  -1  15   0   -0.10    1.40
  -1  15   0    1.20    1.50
  -1  15   0   -0.40    1.30
  -1  15   0    0.60    1.60
   1  15   0    1.10    1.30
   1 -15   0    0.30    1.30
  -1 -15   0   -0.40    1.10
  -1 -15   0    1.80    1.30
  -1 -15   0    0.30    1.40
   1 -15   0   -0.40    1.10
   1 -15   0    0.20    1.30
  -1 -15   0   -0.30    1.30
  -1 -15   0    0.30    1.10
   1 -15   0    0.10    1.10
   1 -15   0   -0.50    1.70
  -1 -15   0   -0.70    1.20
   1 -15   0   -1.00    1.00
  -1 -15   0   -1.30    1.10
  -1 -15   0    0.40    1.40
  -1 -15   0    1.70    1.70
   1 -15   0    0.60    1.50
   1 -15   0   -1.30    1.20
   1 -15   0   -0.40    1.20
  -1 -15   0    0.70    1.40
   1 -15   0    1.80    1.30
   1 -15   0    1.40    1.40
  -1 -15   0    0.30    1.80
  -2  15   0    5.90    2.10
  -2  15   0    6.10    1.70
  -2  15   0    4.10    2.20
  -2  15   0    7.80    2.40
   2  15   0    8.40    2.30
  -2  15   0    7.60    2.00
   2  15   0    6.40    2.70
   2  15   0    4.30    2.20
   2  15   0    6.40    1.90
  -2 -15   0    5.70    2.00
  -2 -15   0    3.50    1.60
   2 -15   0    5.10    1.90
  -2 -15   0    5.40    1.80
  -2 -15   0   11.10    2.80
   2 -15   0    5.30    1.70
   2 -15   0    5.90    2.00
  -2 -15   0    5.50    1.70
   2 -15   0    5.80    1.90
  -2 -15   0    5.80    2.00
   2 -15   0    5.10    2.00
   2 -15   0    4.30    1.70
  -2 -15   0    4.50    1.60
  -2 -15   0    4.60    1.60
  -2 -15   0    2.80    1.80
   2 -15   0    5.80    1.80
   2 -15   0    6.60    2.40
   2 -15   0    4.70    1.80
  -2 -15   0    6.00    2.00
   2 -15   0    5.10    1.60
   2 -15   0    5.30    2.10
  -3  15   0   23.10    3.50
   3  15   0   19.60    3.60
   3  15   0   14.50    2.80
   3  15   0   10.00    3.00
   3  15   0   10.10    2.80
  -3  15   0   20.10    2.80
  -3  15   0   15.90    2.70
  -3  15   0   18.90    3.10
  -3  15   0   19.80    3.70
  -3  15   0   22.90    3.80
  -3 -15   0   17.90    3.30
  -3 -15   0   11.30    2.70
   3 -15   0   18.10    3.30
   3 -15   0   18.60    3.40
  -3 -15   0   14.60    2.60
   3 -15   0   20.00    3.40
   3 -15   0   17.60    3.10
   3 -15   0   20.70    3.30
   3 -15   0   18.80    3.90
   3 -15   0   18.40    2.90
  -3 -15   0   14.80    2.70
  -3 -15   0   21.90    3.60
  -3 -15   0   15.10    2.50
  -3 -15   0   15.20    2.70
   3 -15   0   16.70    3.50
   3 -15   0   18.80    3.10
  -3 -15   0   18.50    3.10
  -3 -15   0   20.30    2.70
   3 -15   0   16.20    2.90
  -3 -15   0   14.60    3.20
   4  15   0    0.10    2.20
   4  15   0   -1.40    1.40
  -4  15   0    0.80    1.70
  -4  15   0   -1.20    1.20
   4  15   0   -0.10    1.40
  -4  15   0   -0.70    1.60
  -4  15   0   -0.60    1.50
  -4  15   0    0.40    1.20
   4  15   0    1.60    2.40
   4  15   0    0.30    1.50
   4  15   0   -0.30    1.40
  -4 -15   0    0.30    1.10
   4 -15   0   -0.50    1.20
  -4 -15   0   -0.40    1.50
  -4 -15   0   -1.40    1.10
   4 -15   0    1.00    1.30
  -4 -15   0   -0.80    1.40
   4 -15   0    1.80    1.50
  -4 -15   0    1.30    1.80
   4 -15   0   -0.60    1.50
  -4 -15   0    1.50    1.80
   4 -15   0    1.00    1.60
   4 -15   0    0.50    1.40
  -4 -15   0    0.70    1.10
  -4 -15   0    1.70    1.50
   4 -15   0    0.10    1.50
   4 -15   0    1.30    1.40
   5  15   0    2.70    1.80
   5  15   0    3.20    2.00
  -5  15   0    3.30    1.90
   5  15   0    6.70    2.90
  -5  15   0    2.50    2.00
  -5  15   0    2.70    2.00
   5  15   0    3.20    1.60
   5  15   0    1.40    1.80
  -5  15   0    2.50    1.40
  -5  15   0    2.90    1.80
   5  15   0    2.70    1.90
   5  15   0   -0.40    1.40
   5 -15   0    1.60    1.60
  -5 -15   0    2.70    1.60
  -5 -15   0    4.40    1.90
   5 -15   0    2.50    1.90
   5 -15   0    0.70    1.50
  -5 -15   0    2.80    2.00
   5 -15   0    3.50    1.70
   5 -15   0    5.20    2.00
  -5 -15   0   -0.60    1.60
   5 -15   0    2.20    1.80
  -5 -15   0    4.60    2.10
  -5 -15   0    0.30    1.10
   6  15   0    1.60    2.80
  -6  15   0   -0.20    1.30
  -6  15   0    2.10    2.10
   6  15   0    3.00    2.00
  -6  15   0    1.90    1.70
   6  15   0    0.60    1.10
  -6  15   0    1.90    2.00
  -6  15   0    1.60    1.70
   6  15   0   -0.40    1.50
   6  15   0    1.30    1.80
   6  15   0    5.60    2.80
   6  15   0   -0.50    1.60
   6  15   0    1.80    1.70
   6  15   0    0.80    1.70
   6 -15   0   -0.40    1.40
   6 -15   0    0.30    1.40
   6 -15   0    0.70    1.80
  -6 -15   0   -1.30    1.30
   6 -15   0   -0.10    1.40
  -6 -15   0    0.20    1.00
   6 -15   0    2.10    1.90
  -6 -15   0    3.30    2.00
  -6 -15   0   -0.60    1.80
  -6 -15   0    1.80    2.00
  -6 -15   0    1.30    1.40
  -7  15   0   -0.60    1.70
  -7  15   0   -0.30    2.10
  -7  15   0   -1.00    1.20
  -7  15   0   -0.90    2.00
   7  15   0   -2.50    1.80
   7  15   0   -1.00    2.50
   7  15   0   -1.60    1.20
   7  15   0   -1.70    1.20
  -7  15   0    1.80    2.00
   7  15   0    1.70    3.10
   7  15   0   -0.70    1.80
  -7  15   0   -1.70    1.50
   7  15   0   -2.20    1.60
  -7  15   0   -0.50    1.40
   7  15   0   -0.90    1.10
   7  15   0   -0.10    1.50
  -7 -15   0    4.10    1.90
  -7 -15   0   -0.30    1.50
  -7 -15   0   -1.40    1.70
  -7 -15   0    0.10    2.20
  -7 -15   0   -0.10    1.20
  -7 -15   0   -0.50    1.00
   7 -15   0   -0.50    1.50
   7 -15   0    0.20    1.70
   7 -15   0   -0.90    1.40
   7 -15   0    2.10    2.30
   7 -15   0    2.10    1.70
   8  15   0    0.20    1.70
  -8  15   0    2.70    2.20
   8  15   0    1.40    2.50
  -8  15   0    4.60    2.30
   8  15   0    2.60    3.40
  -8  15   0    3.80    2.30
   8  15   0    5.00    3.20
  -8  15   0    2.60    1.60
  -8  15   0    5.40    2.20
   8  15   0    2.50    2.10
  -8  15   0   -0.40    2.30
  -8 -15   0    4.30    2.70
   8 -15   0    3.00    2.10
  -8 -15   0    1.10    1.90
   8 -15   0    2.90    1.90
   8 -15   0    1.00    1.70
  -8 -15   0    3.00    1.60
  -8 -15   0    1.70    1.30
   8 -15   0    2.40    2.00
   8 -15   0    0.40    1.60
  -8 -15   0    0.40    1.30
   9  15   0   20.00    4.00
   9  15   0    9.80    2.90
   9  15   0   10.00    3.00
   9  15   0   22.60    4.30
  -9  15   0   14.60    2.90
  -9  15   0   13.10    3.20
   9  15   0    6.20    2.40
  -9  15   0   10.10    3.00
  -9 -15   0    8.40    2.10
  -9 -15   0   15.50    3.60
  -9 -15   0   15.00    2.60
  -9 -15   0   10.70    2.30
   9 -15   0   18.30    3.20
  -9 -15   0    8.80    2.90
   9 -15   0   11.50    3.10
   9 -15   0    9.60    2.90
  10  15   0   14.00    3.30
 -10  15   0   24.40    3.80
  10  15   0   23.80    4.80
 -10  15   0   10.70    3.20
 -10  15   0   19.80    3.20
  10  15   0   28.20    4.80
  10  15   0   18.60    4.70
 -10  15   0    9.80    3.20
 -10  15   0   12.80    3.50
 -10 -15   0   16.10    2.80
 -10 -15   0   17.20    2.90
  10 -15   0   17.60    3.80
 -10 -15   0   12.00    3.20
  10 -15   0   11.30    3.00
  10 -15   0   10.70    3.20
 -10 -15   0   20.00    4.10
 -11  15   0   -0.20    2.30
 -11  15   0    4.20    1.90
 -11  15   0    5.60    2.70
  11  15   0   -0.60    2.00
  11  15   0    4.80    3.70
 -11  15   0    2.60    3.10
  11  15   0    2.50    3.70
  11  15   0    0.10    2.60
  11 -15   0    2.30    2.80
 -11 -15   0    6.80    3.40
  11 -15   0    2.10    2.70
 -11 -15   0    2.60    2.80
 -11 -15   0   -0.80    2.00
 -12  15   0   -4.00    2.20
  12  15   0    2.40    3.60
 -12  15   0   -1.00    2.10
  12  15   0    0.80    5.20
  12  15   0   -0.30    2.90
 -12  15   0   -1.50    1.50
 -12 -15   0    4.40    3.30
  12 -15   0   -1.20    2.40
  12 -15   0    1.30    2.90
  12 -15   0    0.40    2.80
 -12 -15   0    1.30    2.10
  13  15   0    4.70    3.70
  13  15   0    7.00    3.70
 -13  15   0    5.40    3.40
 -13  15   0    5.50    2.90
  13  15   0    6.60    4.60
 -13  15   0    8.80    2.50
  13 -15   0    1.10    4.80
  13 -15   0    4.90    3.10
 -13 -15   0    9.50    3.70
  13 -15   0    6.80    3.40
 -13 -15   0    6.80    2.50
 -14  15   0    3.80    3.70
  14  15   0   -1.30    5.10
  14  15   0    6.10    4.30
 -14  15   0    0.10    1.70
  14  15   0   -2.40    2.80
 -14 -15   0   -2.70    2.00
  14 -15   0   -1.60    2.80
  14 -15   0   -3.00    2.90
  14 -15   0    2.10    2.90
 -14 -15   0    1.70    3.40
  15  15   0   18.70    5.10
  15  15   0   27.50    7.80
 -15  15   0   10.80    4.50
  15  15   0   13.70    4.70
  15 -15   0   14.10    4.40
  15 -15   0   17.80    4.70
  15 -15   0   11.00    4.20
 -16  15   0    1.00    4.30
  16  15   0    1.00    4.00
  16  15   0    1.80    4.80
  16 -15   0   -0.90    3.10
  16 -15   0   -1.30    3.10
  16 -15   0    1.00    3.80
  17  15   0   -1.90    3.60
  17  15   0    4.70    7.60
 -17  15   0   -3.90    4.00
  17  15   0    1.60    4.80
  17 -15   0   -3.40    2.80
  17 -15   0   -2.60    3.90
  18  15   0   -0.20    4.70
  18  15   0    1.10    4.30
 -18  15   0  -10.40    3.80
 -18  15   0    0.10    4.50
  18  15   0    3.60    4.30
  18 -15   0    2.40    4.60
  18 -15   0    1.30    3.40
  18 -15   0   -0.10    3.70
   0  16   0  131.29   11.50
   0  16   0  126.79   11.90
   0  16   0  133.99   12.30
   0 -16   0  124.29   11.50
   0 -16   0  124.99   11.70
   0 -16   0  130.89   12.00
   0 -16   0  117.09   11.80
   0 -16   0  139.09   11.90
   0 -16   0  121.59   11.60
   0 -16   0  121.29   11.40
   0 -16   0  134.69   12.30
   0 -16   0  119.09   11.50
  -1  16   0    3.40    1.90
  -1  16   0    1.80    2.00
   1  16   0    3.00    1.80
  -1  16   0    3.70    1.80
   1  16   0    5.60    2.50
  -1  16   0    2.00    1.70
   1  16   0    4.70    1.80
  -1  16   0    3.30    2.00
  -1 -16   0    3.10    1.60
  -1 -16   0    3.00    1.70
  -1 -16   0    1.80    1.70
   1 -16   0    4.30    2.30
   1 -16   0    0.70    1.40
   1 -16   0    2.70    1.70
   1 -16   0    3.30    1.60
  -1 -16   0    6.10    2.20
  -1 -16   0    3.60    1.60
   1 -16   0    1.20    1.60
  -1 -16   0    2.10    1.70
   1 -16   0    2.30    1.40
  -1 -16   0    1.80    1.70
  -1 -16   0    2.20    2.10
  -1 -16   0    3.10    1.50
   1 -16   0    1.00    1.60
   1 -16   0    2.10    1.80
   1 -16   0    0.60    1.40
   1 -16   0    1.60    1.80
  -1 -16   0    0.80    1.30
  -2  16   0   37.80    4.40
  -2  16   0   37.30    4.80
   2  16   0   32.30    4.90
  -2  16   0   41.40    4.50
   2  16   0   42.40    4.50
  -2  16   0   37.50    5.00
   2  16   0   32.40    5.20
   2  16   0   47.70    5.10
  -2  16   0   35.90    4.70
   2 -16   0   40.50    5.20
   2 -16   0   40.60    4.30
  -2 -16   0   36.20    4.70
  -2 -16   0   44.30    5.70
   2 -16   0   37.40    5.20
  -2 -16   0   34.30    4.20
   2 -16   0   41.60    4.80
   2 -16   0   36.20    4.50
   2 -16   0   35.00    4.30
   2 -16   0   35.70    4.90
  -2 -16   0   38.20    4.40
   2 -16   0   39.60    4.50
  -2 -16   0   34.00    4.80
   2 -16   0   33.80    4.60
  -2 -16   0   29.10    4.80
  -2 -16   0   36.00    4.90
  -2 -16   0   37.00    4.50
   2 -16   0   50.09    5.80
  -2 -16   0   37.50    4.20
  -3  16   0    9.80    2.90
  -3  16   0   11.70    2.50
   3  16   0   13.30    3.30
  -3  16   0   10.70    2.30
   3  16   0   10.90    2.50
   3  16   0    9.40    2.40
  -3  16   0   11.70    2.90
   3  16   0    9.00    3.00
  -3  16   0    8.20    2.40
  -3 -16   0    9.70    2.70
   3 -16   0   14.90    3.00
  -3 -16   0   14.80    4.60
   3 -16   0   12.50    2.80
   3 -16   0   11.80    2.70
   3 -16   0   10.70    2.80
  -3 -16   0   10.20    2.60
   3 -16   0   13.90    2.80
  -3 -16   0    7.50    2.00
  -3 -16   0    8.50    2.20
   3 -16   0   11.40    2.60
   3 -16   0   13.50    2.50
   3 -16   0    7.70    2.20
  -3 -16   0    8.40    2.30
  -3 -16   0    7.70    1.90
   3 -16   0   11.80    2.80
   3 -16   0   11.80    2.40
  -4  16   0    0.40    1.90
  -4  16   0    2.70    2.10
  -4  16   0    0.80    1.40
   4  16   0    1.60    2.40
   4  16   0    1.20    1.70
   4  16   0   -1.70    1.30
  -4  16   0    0.40    1.40
   4  16   0    0.10    1.80
  -4  16   0   -0.10    1.50
   4 -16   0   -0.10    1.60
  -4 -16   0   -0.30    1.20
   4 -16   0   -0.50    1.20
   4 -16   0   -2.10    1.30
  -4 -16   0    0.20    1.20
  -4 -16   0   -1.00    1.10
  -4 -16   0    2.50    2.10
   4 -16   0   -0.40    1.30
  -4 -16   0    4.70    2.30
  -4 -16   0    0.80    1.60
   4 -16   0   -0.40    1.40
  -4 -16   0   -1.70    1.10
   4 -16   0    2.30    1.60
   4 -16   0    1.90    1.70
   4 -16   0    1.00    1.40
   4 -16   0   -0.10    1.20
  -4 -16   0    2.10    1.90
   5  16   0    5.10    1.90
  -5  16   0    7.40    2.00
   5  16   0    5.70    2.10
  -5  16   0   10.20    2.50
   5  16   0   13.90    3.50
  -5  16   0    9.20    2.50
   5  16   0    9.90    2.60
  -5  16   0    8.00    2.60
  -5  16   0    9.70    2.80
   5  16   0    3.10    2.00
  -5 -16   0    5.80    1.80
   5 -16   0   10.20    2.80
  -5 -16   0   14.90    3.00
   5 -16   0    6.70    2.10
   5 -16   0    6.50    2.10
   5 -16   0    5.90    2.10
  -5 -16   0   11.00    2.80
   5 -16   0    7.90    2.30
  -5 -16   0    8.30    2.00
   5 -16   0    7.90    2.30
  -5 -16   0    9.70    2.00
   5 -16   0    3.50    2.30
  -5 -16   0    6.50    2.40
  -6  16   0    1.50    1.50
   6  16   0   -0.40    2.00
  -6  16   0    0.70    1.70
  -6  16   0   -0.70    2.10
   6  16   0   -0.20    1.80
   6  16   0    4.50    3.00
  -6  16   0   -0.80    1.40
  -6  16   0   -0.30    2.00
   6  16   0   -0.60    1.40
   6  16   0   -1.10    2.50
   6  16   0   -1.50    1.70
   6  16   0   -0.90    1.30
  -6 -16   0   -0.60    1.10
   6 -16   0    1.30    1.80
  -6 -16   0    4.20    1.90
   6 -16   0   -0.90    1.40
  -6 -16   0   -0.40    1.40
  -6 -16   0   -1.30    1.70
   6 -16   0   -0.80    1.40
   6 -16   0    0.00    1.70
   6 -16   0   -0.10    1.50
  -6 -16   0    0.00    1.20
  -6 -16   0    0.10    1.90
   6 -16   0   -1.40    1.40
  -7  16   0    3.80    1.60
   7  16   0    0.50    2.10
   7  16   0    3.60    3.00
   7  16   0    4.00    1.80
   7  16   0    0.80    1.80
  -7  16   0    0.20    1.80
  -7  16   0    2.30    2.30
   7  16   0    2.00    2.10
  -7  16   0    3.90    2.50
   7  16   0    2.40    3.40
  -7 -16   0    3.50    1.60
  -7 -16   0    2.00    1.40
  -7 -16   0   -1.30    1.90
   7 -16   0    3.20    2.30
   7 -16   0   -0.40    1.30
   7 -16   0    1.90    2.20
   7 -16   0    2.30    1.80
  -7 -16   0    3.50    2.40
  -7 -16   0    1.60    1.30
  -8  16   0   63.39    6.50
   8  16   0   65.29    7.60
   8  16   0   44.90    5.70
  -8  16   0   54.49    5.70
   8  16   0   60.39    7.00
  -8  16   0   48.30    6.20
  -8  16   0   57.59    6.50
   8  16   0   62.29    6.60
   8  16   0   58.09    6.40
   8 -16   0   57.59    6.90
  -8 -16   0   44.10    5.50
   8 -16   0   59.89    6.80
  -8 -16   0   46.50    5.50
  -8 -16   0   64.59    6.80
  -8 -16   0   49.10    6.30
   8 -16   0   66.99    6.50
  -8 -16   0   47.00    5.50
   9  16   0    0.60    2.10
  -9  16   0    0.50    2.30
   9  16   0    0.00    2.00
   9  16   0   -0.50    3.00
   9  16   0    1.90    3.60
  -9  16   0   -3.80    2.30
   9  16   0   -1.00    2.40
  -9  16   0   -0.30    2.10
  -9  16   0   -0.30    2.10
  -9  16   0   -1.00    2.20
  -9  16   0    2.80    1.80
   9 -16   0   -1.20    1.30
  -9 -16   0    1.00    1.60
  -9 -16   0   -0.30    2.70
   9 -16   0    1.00    2.30
   9 -16   0    0.30    2.10
  -9 -16   0   -0.40    2.00
  10  16   0    1.50    3.40
 -10  16   0   -0.70    2.20
  10  16   0    0.10    2.60
  10  16   0   -3.40    3.30
 -10  16   0    0.50    2.60
 -10  16   0    0.30    1.60
  10  16   0    1.30    3.20
 -10  16   0   -1.30    2.10
  10 -16   0    4.50    2.70
 -10 -16   0   -2.10    1.70
 -10 -16   0    0.10    2.00
 -10 -16   0    1.00    2.70
  10 -16   0    0.90    2.10
 -11  16   0   12.90    3.30
 -11  16   0    6.70    3.10
 -11  16   0   12.40    2.60
  11  16   0   13.00    4.00
  11  16   0   12.80    4.30
 -11 -16   0   18.10    3.20
 -11 -16   0   18.90    4.70
  11 -16   0   11.80    3.40
  11 -16   0    7.40    3.10
 -12  16   0    0.30    2.30
 -12  16   0   -1.10    2.50
  12  16   0   -3.70    3.80
  12  16   0   -0.20    2.80
 -12  16   0   -0.10    1.60
  12  16   0    3.70    3.70
  12 -16   0    3.40    3.30
 -12 -16   0    2.30    3.30
 -12 -16   0    1.30    2.30
  12 -16   0   -0.50    2.70
  13  16   0    1.40    3.20
 -13  16   0    1.20    3.00
  13  16   0    2.00    5.00
 -13  16   0    0.70    1.60
 -13 -16   0    0.20    3.30
 -13 -16   0    0.90    2.20
  13 -16   0    3.90    3.40
  13 -16   0   -1.40    2.50
  14  16   0    0.40    3.40
 -14  16   0    0.00    1.60
  14  16   0   -0.40    3.90
 -14  16   0   -2.80    2.80
  14  16   0   -0.40    5.20
  14 -16   0   -2.30    2.40
 -14 -16   0   -0.30    3.00
  14 -16   0   -2.10    3.10
 -14 -16   0   -2.10    2.10
  15  16   0    0.10    4.10
 -15  16   0   -1.60    3.50
  15 -16   0   -1.10    2.80
  15 -16   0   -1.80    5.50
  15 -16   0    2.90    3.60
  16  16   0   -2.80    3.60
  16  16   0   -4.70    5.80
 -16  16   0    1.70    4.10
  16  16   0    0.30    5.10
  16 -16   0    3.70    3.40
  16 -16   0   -3.20    3.30
  16 -16   0   -3.20    3.00
  17  16   0   -2.10    3.80
  17  16   0    1.60    4.90
  17  16   0    1.60    6.70
 -17  16   0   -1.30    4.30
  17 -16   0    1.10    3.50
  17 -16   0   -2.40    3.70
  17 -16   0    1.90    3.30
 -18  16   0   -5.30    4.20
  18  16   0   -1.70    5.50
 -18  16   0   -1.50    4.40
  18  16   0   -0.50    4.20
  18 -16   0   -1.10    3.10
  18 -16   0   -0.60    3.80
  18 -16   0   -1.60    4.30
   0  17   0   -1.40    1.40
   0  17   0   -1.00    1.30
   0  17   0    4.80    2.20
   0  17   0    0.30    1.90
   0 -17   0   -1.30    1.60
   0 -17   0    1.60    1.70
   0 -17   0   -0.10    1.50
   0 -17   0    1.60    1.40
   0 -17   0    1.80    1.70
   0 -17   0   -1.90    1.20
   0 -17   0    0.70    1.30
   0 -17   0   -1.30    2.20
   0 -17   0   -0.40    1.50
   0 -17   0    2.80    2.00
   1  17   0   89.59    9.70
   1  17   0   93.49    9.00
  -1  17   0   95.29    9.80
  -1  17   0   98.19    9.40
  -1  17   0   94.99    9.00
   1  17   0   98.49    9.50
  -1  17   0   88.69    9.40
   1  17   0  111.39    9.50
  -1 -17   0   92.69    9.30
   1 -17   0  106.39    9.40
   1 -17   0   98.29    9.80
   1 -17   0   91.39    9.00
   1 -17   0   87.79    9.30
  -1 -17   0   93.29    9.50
  -1 -17   0  100.49    9.00
   1 -17   0   92.19    8.90
  -1 -17   0   96.29    9.40
  -1 -17   0   88.99    9.40
   1 -17   0   91.89    9.20
  -1 -17   0   91.59    9.10
  -1 -17   0   84.29    8.90
   1 -17   0  100.29    9.50
  -1 -17   0   96.99    9.00
  -1 -17   0   89.79    9.60
   1 -17   0   89.89    9.20
   1 -17   0  104.09    9.30
   1 -17   0   86.39    8.90
  -1 -17   0   92.49    9.50
  -2  17   0    1.90    2.10
   2  17   0    6.10    2.10
  -2  17   0    1.00    1.60
  -2  17   0    5.40    2.10
   2  17   0    5.30    2.40
   2  17   0    8.30    2.80
   2  17   0    5.00    2.10
  -2  17   0    4.10    2.00
  -2  17   0    3.60    2.30
  -2 -17   0    3.00    1.50
  -2 -17   0    2.30    1.70
   2 -17   0    3.70    1.80
   2 -17   0    3.40    1.70
  -2 -17   0    4.00    2.20
   2 -17   0    4.00    1.80
  -2 -17   0    3.50    1.90
   2 -17   0    4.20    1.80
   2 -17   0    5.90    2.50
   2 -17   0    5.60    2.30
   2 -17   0    3.40    1.70
   2 -17   0    4.30    2.10
  -2 -17   0    4.60    1.90
  -2 -17   0    4.90    2.30
  -2 -17   0    9.40    3.40
   2 -17   0    4.90    1.80
  -2 -17   0    2.60    1.60
   2 -17   0    3.10    1.80
  -2 -17   0    1.60    1.70
  -3  17   0   -0.40    1.80
  -3  17   0    0.10    1.40
   3  17   0   -0.40    2.30
  -3  17   0    0.80    1.60
  -3  17   0    4.10    2.50
   3  17   0    0.90    1.70
   3  17   0    2.10    1.90
  -3  17   0    2.00    1.80
   3  17   0    0.40    1.40
   3 -17   0   -0.10    1.30
  -3 -17   0   -0.60    1.50
   3 -17   0    1.20    1.60
   3 -17   0    1.10    1.30
   3 -17   0    1.80    1.80
  -3 -17   0    0.70    1.80
   3 -17   0    1.00    1.60
  -3 -17   0    1.00    1.50
  -3 -17   0    0.40    1.40
   3 -17   0   -0.40    1.60
  -3 -17   0    1.70    1.60
   3 -17   0    0.90    1.80
  -3 -17   0    0.60    1.10
   3 -17   0    0.80    1.80
   3 -17   0    0.30    1.70
   3 -17   0    2.10    1.60
  -3 -17   0    0.70    1.70
  -3 -17   0    0.90    1.50
  -3 -17   0    4.40    2.20
  -4  17   0    3.40    2.40
   4  17   0    4.10    2.30
  -4  17   0    4.70    2.30
  -4  17   0    3.70    1.90
   4  17   0    3.50    2.90
   4  17   0    2.40    2.00
  -4  17   0    3.40    1.80
   4 -17   0    5.70    2.20
   4 -17   0    4.20    1.90
  -4 -17   0    3.30    1.70
  -4 -17   0    1.70    2.00
  -4 -17   0    6.80    2.40
   4 -17   0    3.90    2.20
  -4 -17   0    0.50    1.40
  -4 -17   0    3.60    2.10
   4 -17   0    2.30    2.00
   4 -17   0    2.10    1.60
  -4 -17   0    3.40    1.70
  -4 -17   0    3.40    1.40
   4 -17   0    1.30    1.60
   4 -17   0    0.30    1.30
  -5  17   0   13.90    3.30
  -5  17   0    9.00    2.10
  -5  17   0    9.40    2.50
  -5  17   0    7.20    2.70
   5  17   0   11.80    3.00
   5  17   0    7.20    3.60
  -5 -17   0    9.00    2.10
   5 -17   0    7.40    2.40
   5 -17   0    9.50    2.40
   5 -17   0    7.00    2.20
  -5 -17   0    7.40    2.60
   5 -17   0    7.10    2.60
  -5 -17   0    7.40    2.10
   5 -17   0   10.10    2.60
  -5 -17   0    2.30    1.80
  -5 -17   0   10.40    2.90
   5 -17   0    6.30    2.30
   6  17   0    4.80    3.20
   6  17   0    2.00    1.90
   6  17   0    3.30    2.80
   6  17   0    1.90    2.30
  -6  17   0    4.30    2.50
  -6  17   0    1.60    1.60
   6  17   0    3.10    2.40
  -6  17   0    1.90    1.80
  -6  17   0    1.20    2.00
   6 -17   0    2.60    1.80
  -6 -17   0    5.70    2.40
  -6 -17   0    0.60    2.50
  -6 -17   0   -1.10    1.30
  -6 -17   0    2.00    2.10
   6 -17   0    1.10    1.70
   6 -17   0    3.60    2.30
   6 -17   0    5.10    2.30
   6 -17   0    2.50    1.90
  -6 -17   0    0.90    1.50
   6 -17   0    1.10    2.10
  -7  17   0    1.60    1.90
  -7  17   0    4.70    2.60
  -7  17   0    6.00    2.40
   7  17   0    3.80    1.80
  -7  17   0    7.00    2.10
   7  17   0    4.20    3.80
   7  17   0    8.40    3.40
   7  17   0    0.40    2.00
   7  17   0    7.40    2.70
   7  17   0    4.90    2.10
  -7 -17   0    4.40    2.80
   7 -17   0    6.10    2.60
  -7 -17   0    1.20    2.10
  -7 -17   0    1.60    1.50
  -7 -17   0    1.50    1.60
   7 -17   0    1.70    2.00
  -8  17   0   -0.50    2.20
  -8  17   0    1.00    1.50
  -8  17   0    1.10    2.60
  -8  17   0   -0.30    1.80
   8  17   0   -1.70    2.70
   8  17   0    0.00    2.30
   8  17   0    0.60    3.00
   8  17   0    0.00    3.30
   8 -17   0    1.40    2.30
   8 -17   0   -1.40    1.80
   8 -17   0    2.70    2.10
  -8 -17   0    0.20    1.50
  -8 -17   0   -1.00    2.50
  -8 -17   0   -2.40    2.00
   9  17   0   30.70    6.00
   9  17   0   30.70    5.40
  -9  17   0   29.10    4.40
  -9  17   0   29.80    3.70
   9  17   0   43.10    5.70
   9 -17   0   16.50    4.00
  -9 -17   0   30.90    5.30
  -9 -17   0   16.00    4.60
  -9 -17   0   19.90    3.30
   9 -17   0   21.30    4.10
 -10  17   0   16.70    3.20
  10  17   0   25.30    5.20
  10  17   0   29.80    5.30
 -10  17   0   24.40    4.30
  10  17   0   23.20    8.30
 -10 -17   0   21.70    4.60
  10 -17   0   17.00    3.80
 -10 -17   0   15.50    3.00
  11  17   0    0.50    4.10
  11  17   0    4.60    3.80
 -11  17   0    2.60    1.90
 -11  17   0    3.40    2.80
  11  17   0    3.40    3.10
  11 -17   0   -1.50    4.10
 -11 -17   0    0.00    2.20
 -11 -17   0    5.30    3.40
  11 -17   0   -2.20    1.90
  12  17   0   -2.50    4.00
  12  17   0   -1.90    3.00
 -12  17   0   -1.10    1.50
 -12  17   0    1.10    2.80
 -12  17   0   -0.50    2.60
  12  17   0    4.80    3.90
  12 -17   0    1.90    2.50
 -12 -17   0   -1.20    3.00
  12 -17   0    1.80    2.80
 -12 -17   0   -0.40    2.10
 -13  17   0    1.00    3.00
 -13  17   0    4.80    2.20
  13  17   0   10.80    5.20
  13  17   0    7.50    4.10
  13  17   0    2.00    3.70
  13 -17   0    1.70    3.10
 -13 -17   0    3.10    3.70
 -13 -17   0    8.50    2.90
  13 -17   0    1.10    2.80
  14  17   0   -2.10    3.80
 -14  17   0   -0.40    3.30
  14  17   0   -0.20    5.40
 -14  17   0   -0.40    1.80
 -14 -17   0   -0.30    3.90
  14 -17   0   -1.40    2.80
  14 -17   0   -1.30    3.70
  15  17   0    2.00    6.30
 -15  17   0    0.20    4.10
  15  17   0    1.40    3.70
  15  17   0   -0.40    4.10
  15 -17   0    5.30    4.10
  15 -17   0    3.20    3.60
 -16  17   0    1.90    4.20
  16  17   0   -3.60    3.60
  16  17   0   -2.40    6.10
  16  17   0   -1.50    4.00
  16 -17   0    1.80    3.90
  16 -17   0    3.50    3.80
  17  17   0    0.20    4.40
 -17  17   0   -0.80    4.30
  17 -17   0    0.00    3.40
   0  18   0  286.07   22.40
   0  18   0  259.77   23.00
   0  18   0  260.97   22.20
   0  18   0  256.77   22.60
   0 -18   0  264.57   23.10
   0 -18   0  227.88   22.30
   0 -18   0  268.87   22.80
   0 -18   0  252.87   22.10
   0 -18   0  245.48   22.40
   0 -18   0  227.88   23.10
   0 -18   0  255.37   22.60
   0 -18   0  259.67   22.50
   0 -18   0  238.28   22.20
  -1  18   0   30.90    5.00
  -1  18   0   23.70    3.90
  -1  18   0   25.60    4.00
   1  18   0   28.00    4.00
  -1  18   0   22.80    4.20
   1  18   0   26.70    4.40
   1  18   0   25.90    4.60
  -1 -18   0   17.10    3.80
   1 -18   0   23.50    3.70
  -1 -18   0   22.00    3.60
   1 -18   0   22.50    3.70
   1 -18   0   22.20    4.20
  -1 -18   0   28.50    4.30
   1 -18   0   28.80    4.50
  -1 -18   0   21.00    4.20
  -1 -18   0   20.10    3.50
   1 -18   0   20.70    4.10
   1 -18   0   25.40    4.20
  -1 -18   0   20.20    3.40
   1 -18   0   27.50    4.50
  -1 -18   0   15.40    3.50
  -1 -18   0   20.50    3.70
   1 -18   0   20.60    3.90
  -1 -18   0   28.00    4.80
  -2  18   0  135.39   11.90
  -2  18   0  124.89   11.80
  -2  18   0  128.09   12.10
   2  18   0  126.89   11.90
   2  18   0  140.49   12.30
  -2  18   0  138.29   12.80
   2 -18   0  121.49   12.50
  -2 -18   0  126.09   12.00
   2 -18   0  111.99   11.90
  -2 -18   0  130.89   12.20
  -2 -18   0  112.29   11.70
  -2 -18   0  128.99   12.20
   2 -18   0  133.89   12.40
   2 -18   0  130.79   12.20
   2 -18   0  123.59   12.00
  -2 -18   0  131.49   11.90
  -2 -18   0  119.59   11.60
  -2 -18   0  124.39   12.30
   2 -18   0  122.19   11.80
   2 -18   0  141.29   11.80
   3  18   0   29.00    4.70
   3  18   0   22.30    3.70
  -3  18   0   24.20    4.20
  -3  18   0   27.10    3.80
  -3  18   0   25.20    4.50
  -3  18   0   23.50    3.60
   3 -18   0   22.30    3.90
   3 -18   0   24.30    4.30
   3 -18   0   21.40    3.80
  -3 -18   0   19.80    3.80
  -3 -18   0   15.00    3.40
   3 -18   0   22.40    3.60
   3 -18   0   21.60    3.80
  -3 -18   0   12.00    3.10
  -3 -18   0   16.10    3.20
  -3 -18   0   23.10    4.10
  -3 -18   0   18.20    3.20
  -3 -18   0   19.60    3.30
   3 -18   0   15.10    3.60
   3 -18   0   18.70    3.60
  -3 -18   0   15.50    3.60
   3 -18   0   21.70    3.50
  -4  18   0    1.60    2.20
  -4  18   0    1.40    1.60
   4  18   0   -0.70    2.70
  -4  18   0    0.50    1.70
  -4  18   0    2.30    2.10
   4  18   0    1.30    1.90
   4 -18   0    2.60    2.10
  -4 -18   0    2.40    1.60
  -4 -18   0    0.10    1.70
   4 -18   0    2.60    1.80
   4 -18   0   -0.20    1.60
  -4 -18   0    0.50    2.00
  -4 -18   0    2.50    1.90
   4 -18   0    2.30    1.90
   4 -18   0    0.50    1.40
  -4 -18   0   -1.20    1.30
   4 -18   0    1.70    1.70
   4 -18   0   -1.20    1.60
  -5  18   0    0.10    1.60
   5  18   0    1.10    2.20
   5  18   0    2.60    3.00
  -5  18   0    0.50    1.50
  -5  18   0    2.70    2.10
  -5  18   0    1.00    2.40
   5 -18   0    2.50    1.90
   5 -18   0    2.50    1.80
  -5 -18   0   -0.10    1.90
  -5 -18   0   -1.10    1.40
  -5 -18   0   -0.50    1.30
  -5 -18   0    0.90    2.20
   5 -18   0    0.10    1.60
   5 -18   0    0.40    1.70
   5 -18   0    0.50    1.60
  -5 -18   0   -1.00    1.40
   5 -18   0   -0.20    1.80
   6  18   0    4.10    3.10
  -6  18   0    3.70    2.70
  -6  18   0    1.10    1.90
   6  18   0    1.90    2.40
  -6  18   0    3.20    2.30
   6  18   0    5.70    3.70
  -6  18   0    5.60    2.10
   6  18   0    2.30    2.10
  -6 -18   0    0.60    1.60
   6 -18   0    6.00    2.30
   6 -18   0    4.10    1.90
  -6 -18   0    1.50    1.50
  -6 -18   0    2.40    2.20
  -6 -18   0    6.20    3.00
   6 -18   0    3.50    2.30
   6 -18   0    6.00    2.30
  -6 -18   0    1.40    1.40
   6 -18   0   -0.10    1.90
  -7  18   0   -1.90    1.70
   7  18   0   -3.10    3.30
   7  18   0   -0.20    2.70
  -7  18   0   -1.80    1.40
   7  18   0   -0.10    2.20
  -7  18   0    0.60    1.80
   7 -18   0   -2.30    1.50
  -7 -18   0    1.10    2.60
  -7 -18   0    0.20    1.40
  -7 -18   0   -2.10    1.80
  -7 -18   0   -1.80    1.40
   7 -18   0    1.00    2.00
   7 -18   0    1.40    1.90
   7 -18   0   -0.10    1.60
   7 -18   0    0.50    1.30
   8  18   0    3.60    3.80
  -8  18   0    0.10    3.20
  -8  18   0    2.00    2.00
   8  18   0   -1.00    2.60
  -8  18   0    2.50    1.90
   8  18   0    6.60    3.30
   8 -18   0    3.30    2.30
   8 -18   0    2.80    2.40
  -8 -18   0    1.50    2.90
  -8 -18   0    3.90    1.80
   8 -18   0    1.20    1.80
  -8 -18   0   -0.10    2.10
  -9  18   0    0.30    2.00
   9  18   0    2.90    3.20
   9  18   0   -2.30    4.90
  -9  18   0    0.50    1.70
   9 -18   0    3.00    2.60
  -9 -18   0   -1.00    2.20
   9 -18   0   -2.40    1.80
  -9 -18   0    0.60    3.00
  -9 -18   0    1.00    1.70
 -10  18   0    2.20    2.50
  10  18   0    5.60    3.40
  10  18   0   -0.90    3.50
 -10  18   0    4.00    2.10
  10  18   0    2.00    3.50
 -10  18   0   -1.20    2.00
 -10 -18   0    2.80    3.10
  10 -18   0    4.60    4.50
 -10 -18   0    2.70    2.10
  10 -18   0    0.90    2.30
  11  18   0   -2.80    2.80
 -11  18   0   -0.20    2.30
 -11  18   0   -2.20    2.20
  11  18   0   -3.70    3.70
 -11  18   0    0.70    1.80
  11  18   0    1.50    3.40
 -11 -18   0    2.80    2.30
 -11 -18   0    0.50    3.10
  11 -18   0    1.60    2.70
  11 -18   0   -0.80    2.40
 -12  18   0    0.90    2.00
  12  18   0    5.30    3.80
 -12  18   0    1.00    2.90
  12  18   0    0.30    4.50
  12  18   0    1.30    3.80
 -12 -18   0    2.50    3.40
 -12 -18   0    4.60    2.70
  12 -18   0   -0.20    2.40
  12 -18   0    1.10    2.60
 -13  18   0    0.60    2.90
  13  18   0   -3.40    3.60
 -13  18   0   -0.20    1.80
  13  18   0    2.00    3.90
  13 -18   0   -2.40    2.40
  13 -18   0   -1.80    2.30
 -13 -18   0    2.50    3.90
 -14  18   0    0.00    3.00
  14  18   0   -1.70    4.00
  14  18   0   -1.50    3.60
  14  18   0   -3.10    4.70
  14 -18   0   -2.20    2.70
  15  18   0    1.30    5.80
  15  18   0   -2.70    3.40
  15  18   0   -0.50    5.40
 -15  18   0   -4.60    3.10
  15 -18   0   -1.80    2.80
  15 -18   0   -2.00    3.10
  16  18   0    4.40    4.80
 -16  18   0   -1.40    4.00
  16  18   0    1.60    6.50
  16  18   0    4.90    5.30
  16 -18   0   -1.70    3.20
  16 -18   0    2.40    3.60
  17  18   0    0.10    7.80
  17  18   0    6.50    6.20
 -17  18   0   -0.80    4.50
  17  18   0   -6.50    5.00
  17 -18   0    0.20    4.20
  17 -18   0   -1.70    3.30
   0  19   0    0.50    2.00
   0  19   0    0.80    2.10
   0  19   0    2.50    1.90
   0 -19   0    0.10    1.70
   0 -19   0    1.40    2.00
   0 -19   0    0.90    1.60
   0 -19   0    4.70    2.40
   0 -19   0    3.30    1.70
   0 -19   0    3.90    2.10
   0 -19   0    0.60    1.50
   0 -19   0    1.20    2.00
   1  19   0   35.50    5.20
  -1  19   0   36.50    5.30
  -1  19   0   30.40    4.70
  -1  19   0   37.80    4.90
   1  19   0   30.30    4.60
   1 -19   0   38.50    6.60
   1 -19   0   29.40    5.00
  -1 -19   0   30.20    4.40
   1 -19   0   27.40    5.10
   1 -19   0   36.30    5.30
  -1 -19   0   28.40    4.50
  -1 -19   0   35.20    5.40
  -1 -19   0   28.80    4.90
   1 -19   0   34.40    5.30
  -1 -19   0   26.60    5.20
  -1 -19   0   29.90    4.40
  -1 -19   0   22.20    4.20
   1 -19   0   30.10    4.90
   1 -19   0   35.50    4.60
   1 -19   0   26.00    4.20
   2  19   0    4.50    2.20
  -2  19   0    1.40    2.00
  -2  19   0    3.70    2.10
   2  19   0    3.80    2.70
  -2  19   0    3.20    2.50
  -2 -19   0   -0.10    1.70
   2 -19   0    2.80    1.80
  -2 -19   0    8.10    2.90
  -2 -19   0    2.20    2.60
   2 -19   0    0.10    1.70
   2 -19   0    2.60    1.70
   2 -19   0    6.20    2.50
   2 -19   0    0.40    1.70
  -2 -19   0    4.10    2.30
   2 -19   0    0.70    1.80
   2 -19   0    3.10    2.00
  -2 -19   0    3.30    2.10
   2 -19   0    1.30    1.60
  -2 -19   0    4.20    2.40
  -3  19   0   19.00    4.30
  -3  19   0   16.00    3.30
  -3  19   0   19.40    3.50
   3  19   0   17.70    3.50
   3  19   0   17.40    4.20
  -3 -19   0   17.00    3.70
  -3 -19   0   14.50    3.10
   3 -19   0   24.90    3.70
   3 -19   0   18.70    3.60
  -3 -19   0   18.90    3.90
   3 -19   0   21.00    3.90
  -3 -19   0   21.50    4.20
   3 -19   0   21.90    3.80
   3 -19   0   17.60    4.00
   3 -19   0   19.70    3.90
   3 -19   0   13.20    3.20
  -3 -19   0   17.30    3.20
  -4  19   0    4.80    2.20
   4  19   0    8.10    2.80
   4  19   0    8.10    3.40
  -4 -19   0    7.50    2.70
  -4 -19   0    7.20    2.30
   4 -19   0    9.20    2.50
  -4 -19   0    5.30    2.00
   4 -19   0    4.20    2.40
   4 -19   0    5.40    2.30
   4 -19   0    7.50    2.60
  -4 -19   0    6.60    3.10
   4 -19   0   10.00    2.80
   4 -19   0    6.60    2.50
  -5  19   0    0.10    1.60
  -5  19   0    0.30    1.70
   5  19   0    0.10    3.00
   5  19   0    0.90    2.20
   5 -19   0    0.50    1.80
   5 -19   0    0.60    2.00
  -5 -19   0   -2.30    1.40
   5 -19   0    2.90    1.90
  -5 -19   0    0.50    2.40
   5 -19   0   -1.80    1.40
  -5 -19   0    1.20    1.60
   5 -19   0    0.70    1.80
  -5 -19   0   -3.00    2.60
   5 -19   0    5.10    2.10
  -5 -19   0   -1.20    1.70
  -6  19   0    5.90    2.20
   6  19   0   10.30    3.70
  -6  19   0    7.40    2.40
   6  19   0    8.30    3.10
   6  19   0    7.70    3.90
   6 -19   0    6.00    2.70
  -6 -19   0    6.20    2.00
  -6 -19   0    1.40    1.80
  -6 -19   0    8.10    2.80
   6 -19   0    5.80    2.20
  -6 -19   0    8.80    3.30
   6 -19   0    7.30    2.30
   6 -19   0    4.10    2.10
   6 -19   0    6.80    2.40
   6 -19   0    6.10    2.40
   7  19   0   25.60    5.60
  -7  19   0   26.80    3.80
   7  19   0   28.80    4.60
  -7  19   0   18.20    3.70
  -7 -19   0   14.60    2.90
   7 -19   0   18.10    3.40
  -7 -19   0   23.10    4.50
  -7 -19   0   15.40    3.80
   7 -19   0   12.30    3.60
   7 -19   0   20.50    3.80
   7 -19   0   13.40    3.20
  -8  19   0    1.20    2.10
   8  19   0    5.30    3.20
   8  19   0    2.60    4.90
   8  19   0    1.20    3.30
  -8  19   0    2.50    2.00
   8 -19   0    2.50    2.40
   8 -19   0    1.30    2.60
   8 -19   0    2.80    2.20
   8 -19   0    0.20    1.70
  -8 -19   0    2.00    2.20
  -8 -19   0    2.00    2.90
  -8 -19   0    0.50    1.50
   9  19   0   -2.60    3.10
   9  19   0   -2.00    3.50
  -9  19   0    0.00    1.80
   9  19   0    0.70    3.00
  -9  19   0   -1.30    1.80
   9 -19   0   -2.20    1.90
  -9 -19   0    0.10    1.80
   9 -19   0    2.80    2.10
  -9 -19   0    4.80    3.20
   9 -19   0    0.50    2.10
 -10  19   0    0.30    2.10
  10  19   0    3.30    3.10
  10  19   0    9.50    4.10
  10  19   0    4.40    4.10
 -10  19   0    5.00    2.30
 -10 -19   0    2.30    2.10
 -10 -19   0    3.00    3.10
  10 -19   0    2.30    2.70
  10 -19   0   -1.00    2.00
  11  19   0   15.50    4.70
  11  19   0   11.90    5.00
 -11  19   0    1.90    2.60
 -11 -19   0    5.90    3.70
  11 -19   0    5.10    3.00
 -11 -19   0   15.90    3.50
  11 -19   0    5.00    3.00
 -12  19   0    1.80    2.90
 -12  19   0    8.80    3.40
  12  19   0    5.00    4.70
  12  19   0    4.20    4.00
 -12 -19   0    8.10    4.70
  12 -19   0   -0.30    2.30
  12 -19   0    4.30    3.10
 -13  19   0   -1.00    2.80
  13  19   0    6.80    4.30
  13  19   0    2.40    4.80
 -13  19   0    7.70    3.10
  13  19   0    0.40    4.30
 -13 -19   0    3.00    3.80
  13 -19   0    1.00    3.00
  14  19   0    6.30    5.60
  14  19   0   -1.20    5.40
 -14  19   0    1.00    3.40
  14  19   0    0.40    3.50
  14 -19   0   -1.10    3.00
  14 -19   0    2.80    3.30
  15  19   0   -4.90    6.60
  15  19   0    5.10    5.30
  15  19   0    2.40    4.40
 -15  19   0    0.80    3.60
  15 -19   0   -3.10    3.10
  15 -19   0    2.30    3.50
  16  19   0   -1.70    4.80
  16  19   0    0.90    4.50
  16  19   0   -0.10    7.30
 -16  19   0    1.90    4.10
  16 -19   0    0.50    3.80
   0  20   0    0.10    2.10
   0  20   0    2.20    2.10
   0 -20   0    3.50    2.10
   0 -20   0    1.60    2.30
   0 -20   0    1.00    1.70
   0 -20   0   -0.10    1.70
   0 -20   0    6.70    2.40
   0 -20   0    1.90    2.30
  -1  20   0   23.90    4.30
   1  20   0   25.40    4.60
   1  20   0   27.10    4.30
  -1  20   0   24.60    4.10
  -1 -20   0   18.50    3.80
   1 -20   0   20.00    4.10
  -1 -20   0   21.70    4.50
  -1 -20   0   21.90    3.60
   1 -20   0   19.50    4.00
  -1 -20   0   19.60    3.60
  -1 -20   0   23.40    4.40
   1 -20   0   25.60    4.80
   1 -20   0   24.00    3.80
   1 -20   0   27.50    3.90
   1 -20   0   16.80    3.70
   2  20   0   82.29    8.40
   2  20   0   76.39    8.00
  -2  20   0   83.69    7.90
  -2  20   0   76.09    7.80
  -2 -20   0   66.49    8.20
   2 -20   0   71.19    8.50
  -2 -20   0   61.19    7.50
  -2 -20   0   72.19    7.50
  -2 -20   0   71.89    8.10
  -2 -20   0   75.89    8.20
   2 -20   0   73.69    8.00
   2 -20   0   73.39    8.10
   2 -20   0   79.79    7.60
   2 -20   0   83.29    8.50
  -3  20   0    0.80    1.90
   3  20   0    0.50    2.10
   3  20   0    1.20    2.60
  -3  20   0    1.80    2.00
   3 -20   0   -0.80    1.80
  -3 -20   0    1.50    2.20
  -3 -20   0    4.10    2.30
   3 -20   0   -0.80    1.60
  -3 -20   0   -0.50    1.40
  -3 -20   0    0.20    2.10
  -3 -20   0    2.40    1.80
   3 -20   0    0.40    1.70
   3 -20   0   -0.70    1.50
   3 -20   0   -0.80    1.70
   4  20   0    0.30    2.10
  -4  20   0    2.30    2.10
   4  20   0   -0.80    2.80
   4 -20   0    0.10    1.70
  -4 -20   0    0.40    2.00
   4 -20   0    0.60    1.90
   4 -20   0   -0.50    1.60
  -4 -20   0    2.40    2.90
   4 -20   0    1.00    1.80
  -4 -20   0   -0.20    1.50
   4 -20   0    0.50    1.90
   5  20   0    0.40    2.20
   5  20   0   -2.20    3.00
   5  20   0   -1.10    2.80
  -5  20   0    3.20    2.20
   5 -20   0    0.60    1.70
   5 -20   0   -0.20    2.00
   5 -20   0    2.00    2.00
   5 -20   0    1.30    2.00
   5 -20   0   -1.50    1.70
  -5 -20   0    1.10    2.00
  -5 -20   0    2.30    1.70
  -5 -20   0    0.30    2.60
   6  20   0    1.50    3.10
  -6  20   0    2.10    2.10
   6  20   0    5.50    3.40
   6  20   0    0.90    3.40
  -6  20   0    1.10    1.80
  -6 -20   0    0.60    1.60
  -6 -20   0    0.80    2.20
   6 -20   0    2.30    3.00
   6 -20   0    1.10    2.00
  -6 -20   0   -0.30    2.80
   6 -20   0   -4.00    3.00
   6 -20   0   -0.70    1.70
   7  20   0    2.80    3.80
  -7  20   0    2.00    2.10
  -7  20   0    3.20    2.10
   7  20   0   -0.20    2.70
   7  20   0    1.00    3.10
   7 -20   0    2.40    2.50
  -7 -20   0    0.70    2.70
  -7 -20   0    1.80    1.70
   7 -20   0   -1.20    1.40
   7 -20   0    0.90    2.10
   7 -20   0    2.70    2.20
   7 -20   0   -0.40    1.80
  -7 -20   0   -2.60    2.10
   8  20   0   28.30    4.90
  -8  20   0   14.40    3.40
  -8  20   0   23.70    3.70
   8  20   0   19.50    5.40
  -8 -20   0   12.80    2.80
   8 -20   0    7.80    3.10
  -8 -20   0   24.50    4.80
   8 -20   0   13.20    3.10
   8 -20   0   10.00    3.00
   8 -20   0   17.00    3.80
   9  20   0    3.10    3.20
   9  20   0    1.10    3.70
  -9  20   0    0.60    2.10
  -9  20   0    0.70    2.00
   9  20   0    1.00    3.50
   9 -20   0    0.90    2.40
  -9 -20   0    2.50    3.30
   9 -20   0    0.40    2.50
   9 -20   0    1.60    1.90
   9 -20   0   -1.10    1.90
  -9 -20   0   -1.80    1.70
  10  20   0    0.30    3.70
  10  20   0    0.70    4.20
 -10  20   0    0.00    3.50
  10  20   0    4.20    3.60
  10 -20   0    1.90    2.50
  10 -20   0   -0.30    2.30
 -10 -20   0    0.60    3.60
  10 -20   0    1.10    2.20
 -11  20   0    1.60    2.20
  11  20   0    4.70    4.30
  11  20   0    6.10    4.60
 -11  20   0    0.30    2.30
  11 -20   0    2.30    2.70
 -11 -20   0   -0.80    3.90
  11 -20   0   -0.70    2.50
  12  20   0   25.50    5.80
  12  20   0   35.30    6.40
 -12  20   0   32.50    4.60
  12  20   0   23.60    7.10
  12 -20   0    7.30    4.30
  12 -20   0   15.10    4.10
 -12 -20   0   19.50    4.60
  13  20   0    3.20    4.10
 -13  20   0   -0.60    2.60
  13  20   0    3.10    5.20
  13  20   0    6.60    4.60
  13 -20   0    6.80    3.60
  13 -20   0   -2.50    2.60
  14  20   0    1.80    4.10
 -14  20   0    3.10    3.50
  14  20   0    2.60    4.60
  14  20   0   -5.30    5.70
  14 -20   0   -2.20    2.80
  14 -20   0   -1.20    3.40
 -15  20   0   -1.00    3.20
  15  20   0    3.30    5.00
  15  20   0    0.30    4.70
  15  20   0    0.80    7.90
  15 -20   0    0.90    3.90
  15 -20   0    0.90    4.90
   0  21   0   -0.50    2.00
   0  21   0    0.00    2.10
   0 -21   0    1.50    2.10
   0 -21   0   -3.60    1.60
   0 -21   0   -0.50    1.60
   0 -21   0   -0.40    1.50
   0 -21   0    0.50    2.00
  -1  21   0   -0.70    2.00
  -1  21   0    2.60    2.40
   1  21   0    2.40    2.40
   1  21   0    4.60    2.50
  -1 -21   0    0.70    2.20
   1 -21   0   -0.60    2.00
   1 -21   0   -1.20    1.60
   1 -21   0    2.00    2.10
   1 -21   0   -1.10    1.70
  -1 -21   0    1.10    1.80
  -1 -21   0   -0.20    1.80
   1 -21   0    0.40    1.80
  -1 -21   0    0.40    2.10
  -2  21   0    5.00    2.40
   2  21   0    2.00    2.50
   2  21   0    0.40    2.30
  -2  21   0    2.30    2.30
   2 -21   0    3.60    2.10
   2 -21   0   -0.90    1.90
   2 -21   0   -0.40    1.70
   2 -21   0    1.30    3.60
  -2 -21   0   -0.40    1.60
  -2 -21   0    4.80    4.40
  -2 -21   0    0.30    2.10
  -2 -21   0    0.90    2.30
   2 -21   0    2.90    2.90
  -3  21   0   51.89    6.00
   3  21   0   56.19    6.80
  -3  21   0   50.99    5.90
   3 -21   0   55.09   10.50
   3 -21   0   45.30    5.70
  -3 -21   0   45.90    5.60
   3 -21   0   56.89    7.50
  -3 -21   0   49.40    7.20
   3 -21   0   51.49    7.00
  -3 -21   0   46.70    6.50
   4  21   0    5.30    3.40
  -4  21   0    3.60    2.40
   4  21   0    5.10    2.80
   4 -21   0    6.10    2.30
   4 -21   0    3.40    2.30
  -4 -21   0    6.00    3.10
   4 -21   0    2.00    2.10
   4 -21   0    3.60    2.80
  -4 -21   0    5.00    2.50
  -4 -21   0    4.40    2.10
   4 -21   0    6.40    2.60
  -5  21   0   24.10    4.10
   5  21   0   27.50    4.90
   5  21   0   28.50    4.70
   5 -21   0   14.30    3.30
   5 -21   0   22.00    4.00
   5 -21   0   14.70    3.80
  -5 -21   0   17.40    3.80
  -5 -21   0   12.80    3.00
   5 -21   0   18.30    3.90
  -5 -21   0   25.00    4.80
   5 -21   0   21.60    3.80
   6  21   0   14.00    4.70
   6  21   0   17.60    4.40
   6  21   0    9.70    3.50
  -6  21   0   14.30    3.30
   6 -21   0   11.70    3.20
  -6 -21   0    8.70    3.10
   6 -21   0    9.00    2.90
   6 -21   0    5.60    2.80
   6 -21   0    9.90    2.80
  -6 -21   0   10.80    2.60
  -6 -21   0    8.00    3.60
   6 -21   0   10.80    3.10
  -7  21   0    2.60    4.30
   7  21   0    2.10    4.00
   7  21   0   -0.60    3.40
   7  21   0    3.60    3.20
  -7 -21   0    1.10    1.70
  -7 -21   0   -0.50    3.10
   7 -21   0   -0.90    1.60
   7 -21   0   -0.80    1.80
   7 -21   0    0.40    2.10
   7 -21   0    0.80    2.20
   8  21   0   -4.10    3.20
  -8  21   0    0.90    2.20
   8  21   0   -0.30    3.30
   8  21   0   -0.30    3.50
   8 -21   0    2.60    2.50
  -8 -21   0    2.90    4.80
   8 -21   0    1.40    2.30
   8 -21   0   -0.20    2.30
  -8 -21   0    1.20    1.80
   8 -21   0   -0.20    1.80
   8 -21   0    0.20    2.00
   9  21   0    2.50    3.70
  -9  21   0    0.10    2.30
   9  21   0    3.00    4.20
   9  21   0    3.80    3.60
   9 -21   0    1.20    2.60
   9 -21   0   -0.90    2.00
   9 -21   0    1.30    2.10
  -9 -21   0    1.00    4.30
   9 -21   0    0.30    1.80
 -10  21   0    5.60    2.70
  10  21   0    9.20    4.50
  10  21   0    4.80    5.30
 -10 -21   0    3.80    3.80
  10 -21   0    1.10    2.70
  10 -21   0    2.20    2.40
  11  21   0   29.70    5.90
  11  21   0   20.30    6.80
  11  21   0   30.90    6.40
 -11 -21   0   14.20    5.00
  11 -21   0   12.50    3.90
  12  21   0   11.60    5.00
  12  21   0    3.10    5.40
  12  21   0    6.00    4.60
 -12  21   0    8.70    3.70
  12 -21   0    0.90    2.30
 -12 -21   0   -0.10    3.30
  12 -21   0    2.00    3.10
  12 -21   0    1.90    2.80
  13  21   0    1.40    5.50
  13  21   0    3.40    4.70
  13  21   0   14.80    7.70
  13 -21   0    0.30    2.90
  13 -21   0    1.20    3.40
  14  21   0   -0.80    4.70
  14  21   0    4.10    5.00
  14  21   0   -5.50    6.30
  14 -21   0   -4.30    3.10
  14 -21   0   -1.20    4.10
   0  22   0    1.60    2.30
   0  22   0    0.10    2.20
   0 -22   0    2.00    2.20
   0 -22   0   -1.10    1.60
   0 -22   0    1.40    4.30
   0 -22   0    0.50    1.80
   0 -22   0    0.70    1.70
   1  22   0   44.40    5.90
  -1  22   0   50.09    6.20
   1  22   0   26.50    5.20
  -1  22   0   34.00    5.00
   1 -22   0   34.10    5.50
  -1 -22   0   31.40    5.30
  -1 -22   0   23.20    4.90
  -1 -22   0   31.40    4.70
   1 -22   0   39.20    6.40
   1 -22   0   39.20    6.20
   1 -22   0   29.60    5.60
   1 -22   0   40.60    5.30
  -2  22   0   -1.20    2.00
  -2  22   0   -1.00    2.30
   2  22   0    0.60    2.50
   2  22   0    5.50    2.90
  -2 -22   0    1.70    2.20
   2 -22   0    2.80    2.40
   2 -22   0    0.30    2.00
  -2 -22   0    1.20    2.00
  -2 -22   0    0.90    1.90
   2 -22   0    1.80    2.20
   2 -22   0    1.00    2.10
   2 -22   0    3.10    2.00
   3  22   0    1.90    3.00
   3  22   0    6.10    3.20
  -3  22   0    7.40    2.80
  -3  22   0    5.30    2.60
  -3 -22   0   -0.40    4.90
   3 -22   0    6.90    2.60
  -3 -22   0    8.20    2.50
   3 -22   0    7.60    2.50
  -3 -22   0   11.40    3.60
   3 -22   0    3.10    2.60
  -3 -22   0    4.50    2.60
   3 -22   0    3.90    2.50
   3 -22   0    4.90    2.70
  -4  22   0    3.60    2.30
  -4  22   0    6.00    2.70
   4  22   0    1.70    3.20
   4  22   0    0.90    2.70
   4 -22   0    5.00    2.70
  -4 -22   0    2.50    2.10
   4 -22   0    2.70    2.20
  -4 -22   0    1.90    2.30
   4 -22   0    2.30    2.40
   4 -22   0    0.50    2.10
   4 -22   0    3.20    2.20
   5  22   0   -0.50    3.20
   5  22   0    4.90    3.70
   5  22   0   -0.70    2.80
  -5  22   0   -1.00    2.10
   5 -22   0    2.20    2.10
  -5 -22   0    0.10    2.10
  -5 -22   0    0.30    3.50
   5 -22   0    1.80    2.40
   5 -22   0    0.70    1.90
   5 -22   0   -1.10    1.80
   5 -22   0    0.60    2.00
  -5 -22   0   -0.70    1.70
   6  22   0    0.30    3.00
   6  22   0    0.20    3.30
  -6  22   0    3.80    2.70
   6  22   0    1.00    3.50
  -6 -22   0    0.30    1.80
   6 -22   0    0.80    2.80
   6 -22   0    2.30    2.30
   6 -22   0   -0.30    2.00
  -6 -22   0    0.40    3.20
   6 -22   0    1.30    2.30
   7  22   0    2.70    3.80
   7  22   0   -1.70    3.20
  -7  22   0    1.70    2.40
   7  22   0    5.90    3.60
  -7 -22   0   -0.90    3.00
   7 -22   0    3.20    2.60
   7 -22   0    2.30    2.20
   7 -22   0   -2.60    1.60
   7 -22   0    0.70    2.20
   7 -22   0    4.80    2.80
   8  22   0    3.70    4.10
  -8  22   0   -1.50    2.30
   8  22   0    3.00    4.60
   8  22   0    7.70    4.10
   8 -22   0   -0.80    1.80
   8 -22   0   -3.10    2.10
  -8 -22   0   -0.50    3.30
   8 -22   0   -2.90    1.70
   8 -22   0    0.40    1.90
   8 -22   0    2.10    2.40
  -9  22   0    0.30    2.60
   9  22   0    2.20    3.80
   9  22   0    3.00    3.60
   9  22   0   -1.40    5.40
   9 -22   0    0.40    2.20
   9 -22   0   -2.40    1.60
   9 -22   0   -1.80    2.40
  -9 -22   0   -3.30    3.10
   9 -22   0    2.80    2.20
  10  22   0   -0.90    4.40
  10  22   0    4.30    4.30
 -10  22   0   -0.40    2.50
  10  22   0   -0.10    3.60
 -10 -22   0   -1.90    3.70
  10 -22   0   -3.60    2.20
  10 -22   0   -0.70    2.00
  10 -22   0    1.70    2.90
  10 -22   0    0.80    2.60
  11  22   0   -1.40    5.00
  11  22   0    1.60    4.10
  11  22   0    1.30    4.10
 -11  22   0    4.20    2.90
  11 -22   0    2.80    3.00
  11 -22   0    3.10    2.60
  11 -22   0    4.70    3.10
  11 -22   0   -2.50    1.80
 -11 -22   0   -2.60    3.00
  12  22   0   13.40    5.30
  12  22   0    6.90    5.90
  12 -22   0    3.30    2.60
  12 -22   0    0.60    2.40
  12 -22   0    1.00    2.90
  12 -22   0    5.10    3.00
  13  22   0    5.10    6.30
  13  22   0    2.80    4.70
  13  22   0   -0.90    6.50
  13 -22   0    2.60    2.70
  13 -22   0    0.90    3.50
   0  23   0   -1.60    2.10
   0  23   0   -0.30    2.40
   0 -23   0   -2.40    1.60
   0 -23   0    2.00    1.90
   0 -23   0   -1.80    2.30
   0 -23   0    2.60    2.30
   1  23   0    2.00    2.50
  -1  23   0    1.80    2.50
   1  23   0    2.00    2.80
  -1  23   0   -1.30    2.10
  -1 -23   0   -1.00    1.90
   1 -23   0    0.20    2.50
   1 -23   0    1.90    2.10
   1 -23   0    2.70    2.00
   1 -23   0   -0.40    1.80
  -1 -23   0    1.60    2.30
   1 -23   0    2.20    2.40
  -1 -23   0   -0.30    2.40
  -1 -23   0    2.50    2.60
  -2  23   0   16.40    3.90
   2  23   0   24.10    4.80
  -2  23   0   24.50    4.60
  -2 -23   0   16.70    4.60
  -2 -23   0   22.20    3.90
   2 -23   0   19.00    4.20
   2 -23   0   18.30    4.70
  -2 -23   0   11.90    3.70
   2 -23   0   24.90    4.80
   2 -23   0   20.10    4.70
   2 -23   0   16.70    3.60
  -2 -23   0   15.40    3.90
  -3  23   0    7.20    3.00
   3  23   0    6.30    3.30
   3  23   0    5.00    3.30
  -3  23   0    3.10    2.60
   3 -23   0    2.50    2.50
  -3 -23   0    3.70    2.20
   3 -23   0    7.20    3.00
   3 -23   0    6.00    2.80
   3 -23   0    2.20    2.10
  -3 -23   0    3.60    2.60
   3 -23   0    7.50    2.90
  -3 -23   0    5.20    3.50
   4  23   0   -0.30    3.00
   4  23   0   -2.20    2.50
  -4  23   0    1.40    2.50
  -4 -23   0   -0.70    2.20
   4 -23   0   -1.30    2.00
   4 -23   0    0.80    2.10
   4 -23   0   -1.80    1.80
  -4 -23   0    5.40    3.80
   4 -23   0   -0.10    1.80
  -4 -23   0   -1.50    1.80
  -5  23   0    0.40    2.50
   5  23   0    0.90    3.10
   5  23   0    3.10    3.50
   5  23   0   -3.00    2.90
   5 -23   0   -0.20    1.90
   5 -23   0    2.60    2.40
   5 -23   0   -2.00    1.80
  -5 -23   0   -1.60    3.10
   5 -23   0    1.90    2.40
   5 -23   0    2.00    2.20
   6  23   0   12.30    4.60
   6  23   0    8.70    4.20
   6  23   0    1.40    3.50
  -6  23   0    4.40    2.80
   6 -23   0    2.10    2.20
   6 -23   0    3.60    2.80
   6 -23   0    5.20    2.70
  -6 -23   0    6.30    3.70
   6 -23   0    4.20    2.70
   6 -23   0    4.50    2.50
   7  23   0    4.60    3.90
  -7  23   0    6.80    3.10
   7  23   0   10.20    4.80
   7 -23   0    3.10    3.20
  -7 -23   0   -0.40    3.20
   7 -23   0    6.90    3.00
   7 -23   0    2.50    2.20
   7 -23   0   -1.90    3.00
   7 -23   0    3.20    2.50
   8  23   0    9.50    4.80
  -8  23   0   14.40    3.60
   8  23   0   17.50    6.20
   8  23   0   20.90    5.10
   8 -23   0   14.00    3.70
  -8 -23   0   12.20    4.50
   8 -23   0    5.60    3.10
   8 -23   0    7.50    3.00
   8 -23   0    3.10    2.30
   8 -23   0    7.10    2.80
   9  23   0    2.50    3.90
  -9  23   0    0.90    2.80
   9  23   0    3.40    4.60
   9 -23   0    0.30    1.90
  -9 -23   0    1.30    3.80
   9 -23   0    1.50    2.80
   9 -23   0    4.10    2.90
   9 -23   0   -1.00    2.30
  10  23   0   -0.10    4.80
 -10  23   0    0.90    2.90
  10  23   0   -4.40    3.80
  10 -23   0   -1.20    2.50
  10 -23   0   -0.90    2.70
  10 -23   0   -2.70    1.80
  10 -23   0   -1.00    1.90
 -10 -23   0   -3.20    3.50
  10 -23   0   -0.90    2.30
  11  23   0   -0.90    4.40
  11  23   0   -5.90    7.60
  11 -23   0    1.80    2.70
  11 -23   0    0.80    2.70
  11 -23   0   -1.00    2.30
  11 -23   0    1.40    3.20
  11 -23   0    0.60    2.70
  12  23   0    7.20    5.20
  12  23   0    2.80    7.00
  12 -23   0   -0.60    2.70
  12 -23   0    0.40    2.50
  12 -23   0    1.40    2.40
  12 -23   0    1.80    3.50
   0  24   0    5.20    3.20
   0 -24   0    1.80    2.10
   0 -24   0    0.70    2.80
   0 -24   0    2.70    2.60
   0 -24   0    4.20    2.80
  -1  24   0    4.00    2.90
   1  24   0    5.50    3.40
   1  24   0    7.30    3.20
  -1  24   0    5.50    3.30
   1 -24   0    7.60    3.00
   1 -24   0    4.30    2.70
   1 -24   0   11.00    3.00
  -1 -24   0    5.20    3.00
  -1 -24   0    5.50    3.10
   1 -24   0    6.30    3.30
  -1 -24   0    7.10    3.80
   1 -24   0    3.50    2.50
  -1 -24   0    0.00    2.10
   2  24   0    1.20    3.10
  -2  24   0    1.40    2.80
   2  24   0    2.30    2.80
  -2  24   0    1.70    2.60
   2 -24   0    3.10    2.30
   2 -24   0    1.40    2.50
  -2 -24   0    0.90    2.20
   2 -24   0    1.00    2.60
  -2 -24   0    0.50    2.10
   2 -24   0    1.70    2.60
  -2 -24   0    0.90    3.00
  -2 -24   0   -0.50    2.00
   3  24   0   11.90    4.20
  -3  24   0    5.10    3.40
   3  24   0    6.90    3.40
   3 -24   0   12.20    6.00
   3 -24   0   12.00    3.80
   3 -24   0    7.90    3.00
  -3 -24   0    4.10    3.90
   3 -24   0    5.20    3.80
   4  24   0   34.90    6.50
   4  24   0   41.60   10.40
  -4  24   0   50.19    6.60
  -4 -24   0   35.00    6.50
   4 -24   0   47.40    6.20
   4 -24   0   42.60    9.60
   4 -24   0   35.30    9.30
   4 -24   0   47.90    6.70
  -5  24   0   -2.60    2.50
   5  24   0    0.40    3.20
   5  24   0   -0.10    3.10
   5 -24   0   -1.90    2.00
   5 -24   0   -2.10    2.00
  -5 -24   0   -1.30    3.30
   5 -24   0    0.80    2.10
   5 -24   0   -0.90    1.90
   5 -24   0   -0.60    2.10
   6  24   0    8.80    4.30
  -6  24   0   11.40    3.60
   6  24   0    2.80    6.20
  -6 -24   0   11.60    4.30
   6 -24   0    5.10    3.00
   6 -24   0    3.20    2.60
   6 -24   0    5.30    2.70
   6 -24   0    9.40    3.10
   6 -24   0    4.40    2.70
   7  24   0    1.30    3.80
   7  24   0    0.10    3.50
  -7  24   0    2.70    2.90
   7 -24   0    4.00    2.60
   7 -24   0   -0.30    2.20
   7 -24   0    0.80    2.40
  -7 -24   0    0.60    3.70
   7 -24   0   -1.00    2.20
   7 -24   0   -0.30    2.10
   8  24   0    3.00    4.20
   8  24   0   -2.40    3.80
  -8  24   0    0.30    3.20
   8 -24   0    1.10    2.40
  -8 -24   0   -0.80    5.00
   8 -24   0   -2.00    1.80
   8 -24   0    4.90    3.50
   8 -24   0   -0.30    2.20
   9  24   0   -3.00    4.30
   9  24   0    0.00    3.80
  -9  24   0   -2.10    4.10
   9 -24   0    1.20    2.70
   9 -24   0   -0.10    2.50
   9 -24   0    0.20    2.10
   9 -24   0   -0.40    2.20
   9 -24   0   -1.50    2.40
  -9 -24   0   -3.60    4.80
  10  24   0    2.70    6.80
 -10 -24   0    1.50    3.40
  10 -24   0    2.00    3.20
  10 -24   0   -0.70    2.50
  10 -24   0    3.50    2.70
  11  24   0    1.20    5.20
  11  24   0   -4.70    7.60
  11 -24   0    1.60    2.50
  11 -24   0   -1.30    2.90
  11 -24   0   -0.40    2.70
  11 -24   0    1.10    2.90
  11 -24   0   -0.90    2.20
   0  25   0   -0.70    2.50
   0  25   0   -1.20    3.00
   0 -25   0    2.00    2.50
   0 -25   0   -6.10    4.40
   0 -25   0   -0.30    2.30
  -1  25   0    1.60    2.70
  -1  25   0    6.70    5.00
   1  25   0    1.90    2.70
   1  25   0    0.90    3.20
  -1 -25   0    6.10    2.90
  -1 -25   0    8.20    6.00
   1 -25   0   11.30    4.80
   1 -25   0    8.20    3.30
   1 -25   0    1.20    2.70
   1 -25   0    5.70    3.10
  -2  25   0    0.80    5.20
   2  25   0    0.90    2.70
   2  25   0    2.30    3.50
  -2 -25   0    0.40    4.90
   2 -25   0    1.80    2.10
   2 -25   0    3.40    2.70
  -2 -25   0    2.90    2.60
   2 -25   0    2.00    2.40
   2 -25   0    0.60    2.60
   2 -25   0   -0.40    2.10
  -3  25   0    9.40    5.90
   3  25   0    5.50    3.50
   3  25   0    0.80    3.60
   3 -25   0    8.80    3.10
   3 -25   0    8.20    3.20
   3 -25   0    9.40    3.70
   3 -25   0    8.80    3.30
  -3 -25   0    2.90    5.70
   3 -25   0   13.90    4.20
   4  25   0    2.50    3.70
  -4  25   0    3.10    4.00
   4 -25   0    0.20    2.30
   4 -25   0    2.00    2.40
   4 -25   0    2.90    2.40
   4 -25   0    3.00    2.80
   4 -25   0    1.40    2.50
  -5  25   0    4.10    3.20
   5  25   0    0.50    3.60
   5  25   0    0.10    3.10
  -5 -25   0   -5.90    3.70
   5 -25   0    4.90    3.00
   5 -25   0   -0.20    2.30
   5 -25   0    5.20    3.20
   5 -25   0    1.30    2.70
   5 -25   0    4.20    2.50
   6  25   0   -1.20    3.80
   6  25   0   -1.40    3.30
  -6  25   0   -0.80    2.90
   6 -25   0    1.30    2.80
   6 -25   0   -0.90    2.10
   6 -25   0   -0.30    2.30
   6 -25   0    1.10    2.50
  -6 -25   0   -1.70    4.00
   7  25   0    4.00    4.40
  -7  25   0   -1.10    2.80
   7  25   0    1.30    3.90
   7 -25   0    1.00    2.70
  -7 -25   0    3.90    3.90
   7 -25   0    3.40    2.40
   7 -25   0    4.40    3.00
   7 -25   0    0.40    2.40
   7 -25   0    0.90    2.70
  -8  25   0   -5.00    2.60
   8  25   0   -1.50    4.10
   8  25   0   -1.30    4.60
   8 -25   0    1.20    2.90
   8 -25   0    0.80    3.90
   8 -25   0    0.50    2.30
   8 -25   0    0.90    2.50
   8 -25   0    0.50    3.00
  -8 -25   0    2.80    4.00
  -9  25   0   -1.60    3.50
   9  25   0    1.80    5.80
   9  25   0   -1.90    4.10
   9 -25   0    0.80    2.50
   9 -25   0   -0.30    2.70
  -9 -25   0    0.00    4.10
   9 -25   0   -1.10    2.40
   9 -25   0   -0.50    2.20
   9 -25   0    0.40    2.60
  10 -25   0   -2.30    4.00
   0  26   0   -1.50    3.20
   0  26   0   -0.70    2.60
   0 -26   0    3.60    3.40
   0 -26   0   -0.70    2.40
  -1  26   0   -0.60    3.40
   1  26   0   -1.40    2.50
   1  26   0   -1.70    3.40
   1 -26   0    1.20    3.40
   1 -26   0    5.90    4.50
   1 -26   0   -0.40    2.40
  -1 -26   0   -2.20    3.20
  -1 -26   0   -0.30    2.10
  -2  26   0   18.10    5.00
   2  26   0   25.40    5.50
  -2 -26   0   27.10    5.90
   2 -26   0   24.10    5.20
   2 -26   0   17.50    4.80
   2 -26   0   23.40    5.30
   2 -26   0   21.30    4.80
  -3  26   0   -2.80    3.10
   3  26   0    0.30    3.00
   3  26   0   -5.40    3.40
   3 -26   0   -1.10    2.30
   3 -26   0   -4.80    2.30
   3 -26   0   -0.20    2.40
   3 -26   0    2.00    2.70
  -3 -26   0   -0.70    3.70
   4  26   0   -3.00    2.70
   4  26   0    0.00    3.90
  -4  26   0   -0.10    3.30
   4 -26   0    3.80    3.30
   4 -26   0    2.70    2.70
  -4 -26   0    5.40    4.40
   4 -26   0   -2.10    2.70
   5  26   0   -6.20    3.60
  -5  26   0    0.80    3.30
   5  26   0   -1.60    2.80
  -5 -26   0    1.20    3.80
   5 -26   0    0.40    2.60
   5 -26   0   -0.90    2.50
   5 -26   0   -0.30    2.20
   5 -26   0    0.60    2.30
   6  26   0   -3.40    6.40
   6  26   0   -1.80    3.10
  -6  26   0   -6.30    2.70
   6 -26   0    1.10    2.40
  -6 -26   0   -0.80    4.00
   6 -26   0   -0.90    2.60
  -7  26   0   -3.90    2.90
   7  26   0    0.80    4.40
   7 -26   0    1.90    2.90
  -7 -26   0   -2.20    3.80
   7 -26   0   -0.60    2.40
   7 -26   0    3.60    3.00
   7 -26   0   -0.10    2.30
   7 -26   0   -3.50    1.90
   8  26   0   -8.30    5.50
  -8  26   0    2.50    3.60
   8  26   0   -2.10    4.00
   8 -26   0    0.00    2.80
   8 -26   0    3.10    4.10
  -8 -26   0   -1.20    3.90
   8 -26   0   -0.50    4.60
   8 -26   0    3.00    2.80
   0  27   0   -2.70    3.40
   0 -27   0   -1.10    3.60
   1  27   0   13.70    4.90
   1  27   0   12.10    4.50
  -1  27   0   18.50    5.00
  -1 -27   0   25.60    6.10
   1 -27   0   26.90    5.80
   2  27   0   -0.70    2.90
   2  27   0   -6.60    3.60
  -2  27   0   -0.70    3.60
   2 -27   0   -2.60    3.00
  -2 -27   0   -0.10    3.90
   2 -27   0   -0.30    2.30
   3  27   0    1.10    6.50
  -3  27   0    2.90    3.70
   3  27   0    3.50    3.40
  -3 -27   0    6.90    4.30
   3 -27   0    5.40    3.40
   3 -27   0    5.60    3.40
   4  27   0   -3.40    2.70
   4  27   0   -3.30    4.10
  -4  27   0   -3.60    3.20
   4 -27   0   -1.20    2.50
   4 -27   0   -1.90    2.70
  -4 -27   0   -1.70    3.80
   4 -27   0   -0.50    3.50
   4 -27   0   -0.90    2.40
   5  27   0   -2.00    3.80
  -5  27   0   -0.40    3.70
   5  27   0   -2.80    4.00
   5 -27   0    4.10    3.20
  -5 -27   0   -3.70    4.20
   5 -27   0    0.10    3.10
   5 -27   0    1.10    3.20
   5 -27   0    0.20    2.70
   6  27   0    0.50    3.30
   0 -28   0    5.20    5.40
  22   0   1    2.60    4.50
  22   0   1    1.00    5.70
  22   0   1    0.90    6.10
 -22   0  -1    2.00    4.20
  21   0   1   -3.10    4.50
  21   0   1   -1.50    4.70
 -21   0  -1    4.40    4.70
  21   0   1    3.90    4.90
  20   0   1   -3.80    4.00
 -20   0  -1    2.20    3.60
  20   0   1   -2.80    2.60
  20   0   1   -1.90    4.20
  19   0   1    0.20    4.10
  19   0   1    1.10    4.00
  19   0   1    2.40    3.20
  18   0   1    0.30    3.70
  18   0   1    3.20    4.00
  18   0   1    0.50    2.90
 -17   0  -1    0.10    2.50
  17   0   1    3.00    5.70
  17   0   1    0.00    2.50
  17   0   1   -3.50    3.20
  16   0   1   -3.40    3.10
 -16   0  -1   -1.50    2.40
  16   0   1   -2.00    2.10
 -15   0  -1   -2.90    1.80
 -15   0  -1   -1.00    0.80
  15   0   1    1.20    3.20
 -15   0  -1   -0.30    2.50
  15   0   1   -1.90    2.30
 -15   0  -1   -0.90    1.40
  15   0   1   -1.30    1.60
 -14   0  -1    1.20    2.10
  14   0   1    3.20    2.70
 -14   0  -1    3.20    3.50
  14   0   1    0.70    1.80
  14   0   1    2.50    1.90
  14   0   1    0.50    3.00
 -14   0  -1    2.70    2.60
 -14   0  -1   -0.60    0.90
  14   0   1   -0.60    1.80
 -14   0  -1   -0.60    1.40
 -13   0  -1    4.80    2.60
  13   0   1    7.00    3.10
 -13   0  -1    0.80    1.00
 -13   0  -1    4.30    2.30
 -13   0  -1    1.80    2.10
 -13   0  -1    1.00    1.60
  13   0   1    1.60    1.90
  13   0   1    0.80    1.60
  13   0   1   -1.50    2.30
  13   0   1    0.50    1.90
  12   0   1    1.40    1.70
  12   0   1    1.30    2.30
 -12   0  -1   -0.30    0.80
  12   0   1    0.10    2.50
 -12   0  -1    0.60    1.70
 -12   0  -1   -1.30    1.80
 -12   0  -1    0.00    2.30
  12   0   1   -0.70    1.50
 -12   0  -1   -1.70    1.20
  12   0   1    0.10    1.60
 -11   0  -1   30.30    4.40
 -11   0  -1   31.10    3.70
  11   0   1   33.50    4.90
  11   0   1   38.60    4.80
  11   0   1   25.60    3.50
  11   0   1   25.30    3.90
 -11   0  -1   22.70    4.10
 -11   0  -1   36.10    4.60
  11   0   1   39.50    5.20
 -11   0  -1   36.00    3.30
  11   0   1   26.90    3.80
  10   0   1   -1.20    1.60
 -10   0  -1    0.20    0.70
  10   0   1    1.10    1.40
 -10   0  -1   -2.40    1.40
 -10   0  -1    1.50    1.80
  10   0   1   -0.20    1.30
 -10   0  -1   -0.80    1.10
  10   0   1    0.30    0.90
 -10   0  -1   -0.20    1.40
  10   0   1    0.90    2.10
  10   0   1    2.80    1.40
   9   0   1    3.50    1.30
  -9   0  -1    4.80    1.70
   9   0   1    1.50    1.20
  -9   0  -1    1.50    1.70
   9   0   1    3.90    1.80
  -9   0  -1    2.80    1.40
   9   0   1    5.30    2.20
   9   0   1   -0.50    1.10
   9   0   1    0.80    1.00
  -9   0  -1    3.00    1.60
   8   0   1    1.20    1.60
   8   0   1   -0.80    1.10
  -8   0  -1   -1.20    1.30
  -8   0  -1    0.00    0.80
  -8   0  -1   -0.10    1.10
   8   0   1   -0.30    1.80
   8   0   1   -0.40    1.10
  -8   0  -1   -0.40    1.60
   8   0   1    0.10    0.90
   8   0   1   -0.60    1.00
  -8   0  -1    0.00    1.30
   7   0   1  133.19   10.60
  -7   0  -1  103.59   10.20
  -7   0  -1  114.99   10.50
  -7   0  -1  130.99   10.40
   7   0   1  107.79   10.40
   7   0   1  104.39   10.10
   7   0   1  120.99   10.30
   6   0   1    1.40    1.00
   6   0   1    0.40    0.80
   6   0   1    0.70    1.00
   6   0   1    0.20    0.90
  -6   0  -1    0.00    0.80
  -6   0  -1   -0.30    1.20
  -6   0  -1    0.70    1.30
  -6   0  -1    0.80    1.40
   6   0   1    0.70    1.50
  -6   0  -1    0.90    1.10
  -6   0  -1   -0.40    1.10
   6   0   1   -1.60    1.30
  -5   0  -1   92.69    9.00
  -5   0  -1  110.79    9.20
   5   0   1  101.49    9.00
   5   0   1   97.99    9.20
   5   0   1  118.59    9.30
  -5   0  -1  102.09    9.10
   5   0   1  108.79    9.10
  -5   0  -1  106.89    9.30
   5   0   1  106.29    9.10
  -4   0  -1    0.20    0.90
  -4   0  -1    1.00    0.80
   4   0   1   -0.10    0.70
   4   0   1   -0.40    0.70
  -4   0  -1    0.00    0.90
   4   0   1   -0.30    1.10
   4   0   1   -0.60    0.80
  -4   0  -1   -1.70    0.90
  -4   0  -1   -0.20    0.90
   4   0   1    0.50    1.00
   4   0   1   -0.40    0.80
  -4   0  -1    0.50    1.00
  -4   0  -1    1.40    1.20
  -3   0  -1  379.86   34.20
  -3   0  -1  406.56   34.20
   3   0   1  436.16   34.20
   3   0   1  447.56   34.30
   3   0   1  389.86   34.20
   3   0   1  398.86   34.20
  -3   0  -1  424.96   34.20
   2   0   1    0.20    0.50
   2   0   1   -0.10    0.60
   2   0   1    0.20    0.50
   2   0   1    0.90    0.70
  -2   0  -1   -0.70    0.50
   2   0   1    0.90    0.60
  -2   0  -1    0.60    0.60
   2   0   1    0.40    0.70
  -2   0  -1    0.30    0.70
  -2   0  -1    0.50    0.50
  -2   0  -1   -0.50    0.50
  -2   0  -1   -0.40    0.60
   2   0  -1   -0.50    0.40
   2   0  -1    0.40    0.40
   2   0  -1    0.10    0.30
   2   0  -1    0.60    0.70
  -2   0   1    0.40    0.50
  -2   0   1    0.50    0.30
  -2   0   1   -0.10    0.70
  -2   0   1   -0.40    0.50
  -3   0   1   97.49    8.20
   4   0  -1    0.20    0.70
   4   0  -1    0.10    0.40
   4   0  -1   -0.50    0.70
  -4   0   1    0.10    0.80
   4   0  -1    0.40    1.20
   4   0  -1   -0.10    0.80
  -4   0   1    0.50    0.20
  -4   0   1   -0.30    1.10
  -4   0   1    0.10    0.60
   5   0  -1  139.99   11.20
   5   0  -1  139.39   11.10
   5   0  -1  131.49   11.30
  -5   0   1  132.29   11.00
   5   0  -1  121.19   11.10
  -5   0   1  123.79   11.30
   5   0  -1  121.09   10.90
  -5   0   1  132.79   11.10
   6   0  -1   -0.30    1.10
  -6   0   1    0.20    0.30
  -6   0   1   -0.70    1.40
   6   0  -1   -0.20    0.90
  -6   0   1   -1.00    0.70
  -6   0   1    0.20    0.40
   6   0  -1   -0.40    0.60
   6   0  -1    0.30    0.90
   6   0  -1   -1.20    1.40
  -6   0   1    0.20    1.10
   6   0  -1    0.00    0.90
   7   0  -1  145.09   12.40
   7   0  -1  161.98   12.80
   7   0  -1  137.49   12.50
   7   0  -1  152.68   12.60
  -7   0   1  147.49   12.40
  -7   0   1  149.49   12.90
   7   0  -1  131.49   12.30
  -7   0   1  148.49   12.60
   7   0  -1  136.89   12.80
  -8   0   1    0.70    1.70
  -8   0   1    0.00    0.40
   8   0  -1   -0.40    1.40
   8   0  -1   -0.50    1.20
  -8   0   1    0.90    0.90
   8   0  -1    0.10    0.70
  -8   0   1   -0.70    1.30
   8   0  -1    0.30    1.20
   8   0  -1    1.40    1.90
   8   0  -1   -0.90    1.00
  -8   0   1   -1.70    0.90
   9   0  -1    8.40    1.80
  -9   0   1    8.90    2.00
   9   0  -1    9.90    2.40
  -9   0   1    6.70    1.50
   9   0  -1    8.30    2.00
  -9   0   1    4.60    2.00
  -9   0   1    8.90    1.10
   9   0  -1    3.60    2.20
   9   0  -1    5.70    1.70
  -9   0   1    5.60    1.70
 -10   0   1    0.30    0.90
  10   0  -1    1.70    2.00
 -10   0   1    0.30    0.50
 -10   0   1    0.60    1.80
  10   0  -1    0.70    1.70
 -10   0   1    0.40    1.20
  10   0  -1   -2.00    0.90
  10   0  -1   -0.20    0.70
  10   0  -1   -1.00    1.10
 -10   0   1   -0.20    1.50
  10   0  -1   -1.40    1.10
  11   0  -1   23.40    4.00
  11   0  -1   19.20    2.90
  11   0  -1   17.30    2.20
 -11   0   1   24.10    3.10
 -11   0   1   17.00    3.30
  12   0  -1    1.80    2.20
 -12   0   1   -2.30    2.00
  12   0  -1   -0.40    2.30
  12   0  -1   -3.80    1.30
 -12   0   1   -1.50    1.60
 -12   0   1   -0.20    1.60
  12   0  -1    0.00    1.60
  12   0  -1   -1.20    1.40
 -12   0   1    0.30    1.60
  13   0  -1    8.30    2.50
  13   0  -1    6.70    2.70
 -13   0   1    8.10    2.50
 -13   0   1    5.50    2.30
 -13   0   1    6.60    1.70
 -13   0   1    7.60    3.00
  13   0  -1    0.60    2.90
  13   0  -1    2.10    2.80
  13   0  -1   11.50    3.30
  14   0  -1   -0.40    1.70
 -14   0   1    0.40    2.30
  14   0  -1    0.90    1.70
  14   0  -1    2.10    2.00
 -14   0   1   -1.40    1.70
 -14   0   1    2.50    2.40
 -14   0   1   -0.20    1.00
  14   0  -1   -1.60    2.20
  14   0  -1    2.80    3.10
  15   0  -1    0.30    3.00
  15   0  -1   -1.80    2.00
 -15   0   1   -0.30    2.20
 -16   0   1   -1.90    2.70
  16   0  -1   -2.30    1.70
  16   0  -1   -0.10    3.30
 -16   0   1    0.70    2.20
  17   0  -1    2.50    4.60
 -17   0   1    1.20    3.30
  17   0  -1    1.40    2.50
  18   0  -1   -2.00    3.50
 -18   0   1   -2.40    3.20
  18   0  -1   -1.40    3.40
  18   0  -1    2.10    2.90
 -19   0   1    1.20    3.70
  19   0  -1   -1.90    4.00
  19   0  -1   -3.80    2.90
  19   0  -1   -0.80    3.60
 -20   0   1   -1.70    3.40
  20   0  -1    2.80    4.40
  20   0  -1   -4.60    3.30
  20   0  -1    4.90    4.90
  21   0  -1    5.10    5.20
 -21   0   1    9.80    4.80
  21   0  -1   -0.50    4.40
  21   0  -1   -7.30    4.30
  22   0  -1   -0.80    4.60
  22   0  -1   -1.30    3.70
  22   0  -1   -2.50    5.00
 -22   0   1   -0.60    3.90
 -22   1  -1   -2.40    3.80
  22   1   1    2.10    5.00
  22   1   1   -2.00    5.60
  22   1   1    1.00    6.10
  22  -1   1    5.30    5.10
  22  -1   1    0.20    5.50
  22  -1   1   -4.20    4.90
 -22  -1  -1   -1.20    3.90
  21   1   1   -1.40    4.70
  21   1   1   -4.30    4.10
 -21   1  -1    2.90    4.70
  21   1   1    3.80    5.10
  21  -1   1   10.10    5.40
  21  -1   1   -0.40    5.00
  21  -1   1    5.90    4.60
 -21  -1  -1    8.40    4.70
  20   1   1    4.00    4.90
 -20   1  -1   -1.10    3.40
  20   1   1    0.00    3.80
  20   1   1   -3.50    3.80
  20  -1   1    1.20    3.30
 -20  -1  -1    0.30    3.70
  20  -1   1    4.30    4.70
  20  -1   1   -0.80    4.30
  19   1   1   -3.30    3.80
  19   1   1   -3.30    3.70
  19   1   1   -1.60    2.50
 -19   1  -1    0.00    3.40
  19  -1   1   -5.10    3.50
  19  -1   1   -1.00    3.70
  19  -1   1   -2.20    2.50
  18   1   1    1.20    2.90
  18   1   1    1.20    4.10
  18  -1   1   -2.30    2.70
  18  -1   1   -0.80    3.60
  18  -1   1    2.00    4.00
 -17   1  -1    0.50    2.50
  17   1   1   -2.40    2.50
  17   1   1   -2.40    3.90
  17  -1   1    2.20    5.00
  17  -1   1   -1.90    2.40
 -17  -1  -1   -0.40    2.60
  17  -1   1   -3.60    2.90
 -16   1  -1   -1.60    2.20
  16   1   1    0.50    2.70
  16   1   1   -1.90    3.10
  16  -1   1   -2.00    2.90
  16  -1   1   -0.80    2.40
 -16  -1  -1   -1.50    2.50
  16  -1   1   -2.10    3.20
 -15   1  -1   -1.10    0.80
  15   1   1    2.30    2.70
 -15   1  -1    1.00    2.60
 -15   1  -1    0.10    2.60
  15   1   1    2.40    3.20
 -15   1  -1   -1.40    1.40
  15   1   1    2.50    2.20
 -15  -1  -1    0.10    0.80
  15  -1   1   -0.10    1.80
 -15  -1  -1   -1.00    1.30
  15  -1   1   -1.70    2.90
 -15  -1  -1    1.60    2.50
  15  -1   1    0.60    2.60
  15  -1   1   -0.10    3.40
 -15  -1  -1    0.60    2.20
  14   1   1   15.30    4.10
  14   1   1    6.90    2.50
 -14   1  -1   15.90    3.60
  14   1   1   22.60    3.90
  14   1   1   15.20    4.00
 -14   1  -1   13.00    2.70
 -14   1  -1   11.50    4.30
  14   1   1   11.90    2.90
 -14   1  -1   15.80    3.50
  14  -1   1   18.20    4.10
  14  -1   1   24.20    4.60
  14  -1   1    7.00    2.50
 -14  -1  -1    8.70    2.20
 -14  -1  -1   11.40    2.50
  14  -1   1   13.80    2.30
  14  -1   1   16.00    3.30
 -14  -1  -1    8.30    3.50
  14  -1   1   12.20    2.80
 -14  -1  -1   15.00    3.50
  13   1   1    0.90    1.80
 -13   1  -1    3.30    2.50
 -13   1  -1    7.00    2.60
  13   1   1    1.50    1.80
 -13   1  -1    1.00    0.90
  13   1   1    2.20    2.60
  13   1   1    5.30    2.90
 -13   1  -1    0.80    1.60
 -13   1  -1    0.20    1.80
  13   1   1    2.60    1.90
 -13  -1  -1    0.90    1.90
 -13  -1  -1   -0.10    1.40
  13  -1   1    2.30    2.10
  13  -1   1    2.00    1.40
 -13  -1  -1    4.40    2.40
  13  -1   1    0.20    1.60
 -13  -1  -1    0.10    1.30
  13  -1   1    4.50    2.10
  13  -1   1    4.60    3.10
 -13  -1  -1    0.10    0.90
  13  -1   1    0.80    2.50
 -13  -1  -1   -0.20    2.30
 -12   1  -1   -0.20    1.40
  12   1   1   -0.40    1.50
 -12   1  -1    0.60    1.00
  12   1   1    1.20    2.50
  12   1   1    0.70    1.50
  12   1   1    0.90    1.70
 -12   1  -1   -0.70    2.10
 -12   1  -1    1.20    2.00
 -12   1  -1    2.80    1.80
  12   1   1    4.00    2.90
 -12  -1  -1    1.00    0.80
 -12  -1  -1   -0.40    1.30
  12  -1   1   -0.60    1.60
 -12  -1  -1    0.70    1.40
  12  -1   1   -1.20    1.20
  12  -1   1    0.50    2.60
  12  -1   1    0.70    1.80
  12  -1   1    1.10    1.60
 -12  -1  -1   -0.70    2.00
 -12  -1  -1    2.30    2.40
 -12  -1  -1    1.70    1.90
  12  -1   1   -0.60    2.10
 -11   1  -1   33.00    4.30
  11   1   1   39.70    4.70
 -11   1  -1   33.60    4.20
  11   1   1   28.50    4.30
 -11   1  -1   25.00    3.40
 -11   1  -1   19.00    3.70
  11   1   1   36.80    4.90
 -11   1  -1   30.10    2.90
  11   1   1   15.70    3.30
  11   1   1   21.50    3.40
 -11  -1  -1   22.50    3.90
 -11  -1  -1   20.90    3.10
  11  -1   1   37.10    4.50
  11  -1   1   17.30    3.20
 -11  -1  -1   39.90    4.60
  11  -1   1   44.50    5.80
  11  -1   1   35.60    5.00
  11  -1   1   26.30    4.40
 -11  -1  -1   26.60    3.60
 -11  -1  -1   19.00    3.80
 -10   1  -1    0.20    1.40
 -10   1  -1    2.80    1.90
  10   1   1    3.80    2.20
 -10   1  -1    0.60    1.30
  10   1   1    2.60    1.40
  10   1   1    0.20    1.70
 -10   1  -1    2.90    1.70
  10   1   1    3.60    1.60
 -10   1  -1   -0.50    0.80
  10   1   1    0.50    1.40
  10  -1   1    2.30    1.30
  10  -1   1    0.30    1.30
 -10  -1  -1   -0.70    1.70
  10  -1   1    3.10    1.50
  10  -1   1   -0.20    0.90
  10  -1   1    1.60    1.80
 -10  -1  -1    0.70    1.60
 -10  -1  -1   -0.10    0.70
 -10  -1  -1    1.20    1.60
 -10  -1  -1    1.00    1.20
  10  -1   1    1.50    2.30
 -10  -1  -1    1.50    1.40
  -9   1  -1   63.29    6.40
   9   1   1   51.09    5.80
   9   1   1   54.79    6.30
   9   1   1   73.69    6.60
  -9   1  -1   64.69    6.20
   9   1   1   67.19    6.10
   9  -1   1   63.29    6.50
  -9  -1  -1   71.59    6.30
   9  -1   1   64.69    6.10
   9  -1   1   53.19    6.30
  -9  -1  -1   65.59    6.40
   9  -1   1   55.19    5.80
  -8   1  -1   15.40    2.60
   8   1   1   18.30    3.10
   8   1   1   18.00    2.60
   8   1   1    8.80    2.10
  -8   1  -1   18.60    2.70
  -8   1  -1   12.50    2.00
   8   1   1   12.50    2.80
  -8   1  -1   17.20    2.00
  -8   1  -1   13.70    2.30
   8   1   1   13.30    2.00
   8   1   1   23.60    3.10
  -8   1  -1   14.50    2.80
   8  -1   1   21.10    3.00
  -8  -1  -1   11.60    2.70
   8  -1   1   13.50    2.90
  -8  -1  -1   19.60    3.00
   8  -1   1   19.70    3.10
   8  -1   1   10.90    2.00
  -8  -1  -1   17.30    2.80
  -8  -1  -1   13.70    2.20
   8  -1   1   15.80    2.20
  -8  -1  -1   18.60    2.60
  -8  -1  -1   13.10    2.00
   8  -1   1   14.50    2.50
   7   1   1   98.49    8.80
  -7   1  -1   99.39    8.80
  -7   1  -1   92.69    8.60
   7   1   1  102.59    8.40
   7   1   1   78.39    8.50
   7   1   1  100.29    8.90
   7   1   1   83.39    8.30
   7   1   1   97.79    8.50
  -7   1  -1  108.19    8.70
  -7  -1  -1   82.49    8.50
   7  -1   1  105.79    8.60
   7  -1   1   93.79    8.40
  -7  -1  -1   98.59    8.40
   7  -1   1   84.79    8.40
   7  -1   1   98.69    8.80
  -7  -1  -1  108.69    8.70
   7  -1   1   88.59    8.50
  -7  -1  -1   90.09    8.50
   7  -1   1  102.49    8.90
  -7  -1  -1   93.59    8.80
   6   1   1   74.99    6.70
  -6   1  -1   69.39    7.00
  -6   1  -1   80.29    6.90
  -6   1  -1   77.59    6.90
   6   1   1   84.69    7.10
  -6   1  -1   80.69    6.90
   6   1   1   68.89    7.00
   6   1   1   68.79    6.70
  -6   1  -1   74.79    6.70
   6   1   1   68.49    6.80
  -6  -1  -1   71.59    6.70
   6  -1   1   76.79    6.70
   6  -1   1   76.49    7.10
  -6  -1  -1   78.29    6.90
  -6  -1  -1   78.99    6.70
  -6  -1  -1   71.99    6.90
  -6  -1  -1   75.79    6.70
  -6  -1  -1   74.59    7.00
   6  -1   1   74.79    7.10
   6  -1   1   77.59    6.90
  -6  -1  -1   85.09    7.00
   6  -1   1   69.29    6.80
   6  -1   1   74.29    6.80
   5   1   1  190.28   17.90
  -5   1  -1  220.08   18.10
  -5   1  -1  209.38   18.10
   5   1   1  215.78   18.10
   5   1   1  227.28   18.10
  -5   1  -1  210.98   18.10
   5   1   1  221.48   18.00
   5   1   1  217.18   18.10
  -5   1  -1  224.08   18.10
   5   1   1  223.18   18.20
  -5  -1  -1  228.28   18.10
  -5  -1  -1  223.28   18.00
   5  -1   1  218.78   18.20
  -5  -1  -1  214.08   18.10
   5  -1   1  205.78   18.20
   5  -1   1  229.78   18.10
  -5  -1  -1  186.78   18.00
  -5  -1  -1  207.78   17.90
   5  -1   1  204.88   18.00
  -5  -1  -1  200.28   17.90
   5  -1   1  194.38   18.00
  -5  -1  -1  241.08   18.20
   5  -1   1  211.28   17.90
  -4   1  -1   26.10    2.80
   4   1   1   24.00    2.60
  -4   1  -1   25.70    2.80
  -4   1  -1   26.50    2.70
   4   1   1   21.50    2.50
   4   1   1   29.70    2.90
   4   1   1   20.20    2.60
   4   1   1   25.10    2.60
   4   1   1   29.80    2.70
  -4   1  -1   23.70    2.60
   4   1   1   23.20    2.70
  -4  -1  -1   28.70    2.70
  -4  -1  -1   24.00    2.60
  -4  -1  -1   24.50    2.70
   4  -1   1   20.20    2.50
  -4  -1  -1   23.50    2.60
   4  -1   1   21.80    2.80
   4  -1   1   26.70    2.90
   4  -1   1   29.20    2.70
   4  -1   1   25.60    2.60
   4  -1   1   25.10    2.50
  -4  -1  -1   29.40    2.70
  -4  -1  -1   25.60    2.80
  -4  -1  -1   24.50    2.50
   3   1   1  368.66   33.00
  -3   1  -1  423.26   33.00
  -3   1  -1  388.56   33.00
   3   1   1  360.26   33.00
  -3   1  -1  366.96   33.00
  -3   1  -1  417.26   33.10
   3   1   1  419.06   33.10
   3   1   1  408.66   33.00
   3  -1   1  419.76   33.00
  -3  -1  -1  379.36   33.00
  -3  -1  -1  382.36   33.00
  -3  -1  -1  438.66   33.10
  -3  -1  -1  380.06   33.00
   3  -1   1  423.56   33.10
   3  -1   1  368.96   33.10
   3  -1   1  388.46   33.00
  -3  -1  -1  430.06   33.10
   2   1   1   23.20    2.30
   2   1   1   26.00    2.20
   2   1   1   20.10    2.30
  -2   1  -1   20.80    2.30
   2   1   1   19.60    2.30
  -2   1  -1   24.80    2.40
   2   1   1   22.60    2.30
  -2   1  -1   24.00    2.20
  -2   1  -1   24.40    2.20
   2   1   1   24.20    2.20
  -2  -1  -1   22.00    2.20
   2  -1   1   23.10    2.20
   2  -1   1   20.70    2.20
  -2  -1  -1   22.30    2.30
  -2  -1  -1   23.10    2.30
  -2  -1  -1   19.80    2.20
   2  -1   1   23.10    2.20
   2  -1   1   22.60    2.30
  -2  -1  -1   20.70    2.20
   2  -1   1   24.40    2.20
   2  -1   1   25.00    2.40
  -2  -1  -1   24.60    2.20
  -2  -1  -1   24.90    2.20
   2  -1   1   24.00    2.20
   1   1   1   21.30    1.90
  -1   1  -1   21.80    2.00
   1   1   1   20.70    1.90
   1   1   1   23.00    2.00
  -1   1  -1   21.50    2.00
  -1   1  -1   18.00    1.90
  -1  -1  -1   21.40    1.90
   1  -1   1   21.60    1.90
  -1  -1  -1   23.50    2.00
   1  -1   1   20.90    1.90
   1  -1   1   20.50    1.80
   1  -1   1   22.40    2.00
  -1   1   1   15.30    1.80
  -1   1   1   20.60    1.80
  -1   1   1   17.50    1.80
   1   1  -1   18.40    1.70
  -1   1   1   19.20    1.60
   1   1  -1   18.90    1.70
   1   1  -1   19.00    1.70
   1  -1  -1   19.40    1.70
   1  -1  -1   20.30    1.70
   1  -1  -1   18.40    1.60
  -1  -1   1   16.20    1.70
   1  -1  -1   20.70    1.80
   1  -1  -1   20.80    1.80
   1  -1  -1   19.70    1.70
   1  -1  -1   19.60    1.60
   2   1  -1   30.50    2.80
  -2   1   1   26.50    2.90
   2   1  -1   31.80    2.70
  -2   1   1   26.50    2.80
  -2   1   1   30.40    2.70
  -2   1   1   31.80    2.70
   2   1  -1   33.80    2.80
   2   1  -1   30.40    2.70
  -2   1   1   32.00    2.60
   2   1  -1   28.40    3.00
  -2  -1   1   25.50    2.70
   2  -1  -1   32.30    2.80
   2  -1  -1   30.70    2.70
  -2  -1   1   34.60    2.80
   2  -1  -1   28.70    2.70
   2  -1  -1   35.10    2.80
   2  -1  -1   27.90    2.90
  -2  -1   1   31.70    2.60
   3   1  -1  359.26   27.70
   3   1  -1  310.47   27.80
  -3   1   1  342.77   27.70
   3  -1  -1  297.67   27.70
   3  -1  -1  331.77   27.80
  -3  -1   1  365.06   27.80
   4   1  -1   33.50    3.20
   4   1  -1   31.10    3.10
   4   1  -1   37.10    3.20
   4   1  -1   35.40    3.20
   4   1  -1   31.50    3.50
   4   1  -1   27.90    3.10
  -4   1   1   33.90    3.10
  -4   1   1   28.50    3.40
  -4   1   1   31.90    3.10
   4  -1  -1   31.80    3.10
  -4  -1   1   32.80    3.40
   4  -1  -1   30.50    3.10
  -4  -1   1   38.60    3.10
   4  -1  -1   33.90    2.90
  -4  -1   1   31.80    3.00
  -4  -1   1   32.30    3.20
   4  -1  -1   28.40    3.40
   4  -1  -1   32.40    3.20
   5   1  -1  206.08   18.10
   5   1  -1  215.58   17.80
   5   1  -1  229.28   17.90
  -5   1   1  200.98   17.80
  -5   1   1  203.78   18.00
   5   1  -1  213.88   17.90
   5   1  -1  212.18   17.80
   5   1  -1  193.58   17.90
  -5   1   1  223.28   17.90
   5  -1  -1  229.08   17.90
  -5  -1   1  212.78   17.80
   5  -1  -1  201.78   17.90
  -5  -1   1  224.28   17.90
   5  -1  -1  215.58   18.10
  -5  -1   1  203.88   18.10
   5  -1  -1  218.18   18.00
   6   1  -1   66.89    5.60
   6   1  -1   64.69    5.60
  -6   1   1   57.99    5.80
   6   1  -1   62.89    6.00
   6   1  -1   49.40    5.60
   6   1  -1   63.69    5.50
   6   1  -1   63.79    5.60
  -6  -1   1   58.79    5.90
   6  -1  -1   64.79    5.60
   6  -1  -1   61.39    5.90
   6  -1  -1   59.39    5.70
  -6  -1   1   70.99    5.70
   6  -1  -1   53.39    5.50
  -6  -1   1   57.19    5.40
  -7   1   1  103.69   10.00
   7   1  -1  116.39    9.80
   7   1  -1  110.99    9.70
  -7   1   1  119.29    9.90
  -7   1   1  106.69    9.60
   7   1  -1  108.89    9.80
   7   1  -1  112.49    9.80
   7   1  -1  119.69   10.20
   7   1  -1  119.29    9.90
  -7  -1   1  117.99   10.20
   7  -1  -1  100.99    9.50
   7  -1  -1   96.69    9.70
   7  -1  -1  116.49    9.80
  -7  -1   1  115.79    9.90
   7  -1  -1  123.39   10.00
  -7  -1   1  105.89    9.80
  -7  -1   1  101.09    9.60
   7  -1  -1  110.29   10.10
   8   1  -1    2.20    1.30
   8   1  -1    8.60    1.80
   8   1  -1   10.40    1.70
  -8   1   1    3.90    1.20
  -8  -1   1    3.90    1.50
   8  -1  -1    8.00    1.50
   8  -1  -1    3.90    1.00
   8  -1  -1    6.90    1.70
  -8  -1   1    2.30    1.00
   8  -1  -1    8.10    1.50
   8  -1  -1    3.50    1.30
  -8  -1   1    4.80    1.20
   9   1  -1   79.19    7.90
   9   1  -1   75.99    7.70
  -9   1   1   85.69    8.00
  -9   1   1   93.09    7.80
   9   1  -1   79.59    7.90
  -9   1   1   80.29    8.20
   9   1  -1   92.29    8.40
  -9   1   1   98.79    8.00
   9   1  -1   99.39    8.20
   9  -1  -1   78.39    8.30
  -9  -1   1   90.69    8.30
  -9  -1   1   77.49    7.90
  -9  -1   1   83.59    7.60
   9  -1  -1   80.89    7.70
   9  -1  -1   96.09    8.20
  -9  -1   1   92.29    8.00
   9  -1  -1   78.89    7.80
   9  -1  -1   87.89    7.90
   9  -1  -1   81.29    7.60
 -10   1   1    5.10    1.60
 -10   1   1    7.80    1.60
  10   1  -1    2.30    1.40
 -10   1   1    3.00    2.00
  10   1  -1    4.70    1.60
  10   1  -1    4.40    2.10
 -10   1   1    5.80    2.00
  10   1  -1    2.80    2.20
  10   1  -1    6.00    2.20
  10   1  -1    6.30    1.90
 -10   1   1    5.80    0.90
 -10  -1   1    7.20    2.00
  10  -1  -1    4.40    1.70
  10  -1  -1    3.00    2.20
 -10  -1   1    2.70    2.00
  10  -1  -1    3.60    1.50
  10  -1  -1    2.30    1.50
  10  -1  -1    2.60    1.20
 -10  -1   1    5.80    0.80
  10  -1  -1    7.20    2.20
 -10  -1   1    3.60    1.20
 -10  -1   1    5.10    2.00
 -11   1   1    1.60    1.00
  11   1  -1    6.80    2.10
  11   1  -1    9.40    1.90
 -11   1   1    5.10    1.80
  11   1  -1    1.10    1.40
  11  -1  -1    2.10    1.50
 -11  -1   1    2.00    1.50
  11  -1  -1    5.40    2.00
  11  -1  -1    6.40    1.60
 -11  -1   1    1.50    1.10
  11  -1  -1    3.70    1.10
 -12   1   1    3.30    1.90
  12   1  -1   -1.90    1.30
 -12   1   1    0.00    2.10
  12   1  -1    3.90    2.50
  12   1  -1   -0.30    2.40
 -12   1   1    0.00    1.20
  12   1  -1   -0.10    1.40
 -12   1   1    0.60    1.90
  12   1  -1   -0.70    1.50
  12  -1  -1   -0.30    1.50
  12  -1  -1    0.10    1.50
  12  -1  -1    1.40    2.60
  12  -1  -1    0.00    0.90
 -12  -1   1    4.50    2.50
 -12  -1   1   -0.10    1.60
 -12  -1   1    0.30    1.80
 -12  -1   1   -0.30    1.80
  12  -1  -1    0.30    1.90
  12  -1  -1    1.00    1.60
 -13   1   1    6.40    3.00
 -13   1   1    8.60    2.70
  13   1  -1    4.80    2.00
  13   1  -1    3.60    2.80
  13   1  -1   15.90    3.60
  13   1  -1    9.50    2.50
  13   1  -1    2.80    2.10
 -13   1   1    6.50    2.30
 -13   1   1    5.10    1.60
  13  -1  -1    5.50    2.60
  13  -1  -1    6.80    3.20
  13  -1  -1    8.30    2.40
  13  -1  -1    4.90    1.30
 -13  -1   1    9.30    2.60
  13  -1  -1    0.30    1.50
 -13  -1   1    6.60    2.50
 -13  -1   1    4.10    1.50
  13  -1  -1    7.00    2.80
 -13  -1   1    2.90    2.40
  13  -1  -1    8.90    3.10
  14   1  -1   16.00    3.80
 -14   1   1    8.20    2.50
  14   1  -1    7.60    2.40
 -14   1   1   11.20    3.10
  14   1  -1   13.60    3.80
 -14   1   1   18.30    3.40
  14   1  -1    5.00    2.10
  14   1  -1   10.20    2.70
 -14   1   1    7.00    1.80
 -14  -1   1    6.30    2.50
 -14  -1   1    7.90    3.30
  14  -1  -1    4.30    2.30
  14  -1  -1   11.90    3.40
  14  -1  -1   13.80    3.70
  14  -1  -1   12.20    2.70
  14  -1  -1    5.00    2.20
 -14  -1   1    7.00    1.80
 -14  -1   1   14.90    3.20
  15   1  -1   -0.60    2.50
 -15   1   1    1.10    2.90
 -15   1   1    2.10    2.20
  15   1  -1   -0.90    3.10
  15  -1  -1   -0.40    3.10
 -15  -1   1    0.20    2.20
  15  -1  -1    1.20    3.20
  15  -1  -1    0.80    2.50
 -16   1   1    0.20    2.40
  16   1  -1   -0.40    2.40
 -16   1   1   -0.60    2.90
  16   1  -1   -3.20    2.80
  16  -1  -1   -4.40    2.80
  16  -1  -1    1.40    2.30
  16  -1  -1   -0.60    3.30
 -16  -1   1    1.10    2.30
  17   1  -1    3.00    2.70
 -17   1   1   -0.50    2.90
  17   1  -1    0.00    4.50
  17  -1  -1    2.70    3.00
 -17  -1   1    4.00    3.70
  18   1  -1   -2.40    2.30
  18   1  -1   -1.40    3.50
 -18   1   1    4.00    3.80
 -18  -1   1    0.20    3.30
  18  -1  -1   -1.60    3.00
  18  -1  -1    1.10    2.50
  18  -1  -1   -1.90    3.80
  19   1  -1    1.80    2.70
  19   1  -1   -0.10    3.60
 -19   1   1    1.40    3.70
  19   1  -1   -3.30    3.70
  19  -1  -1   -2.10    2.10
  19  -1  -1    1.60    4.40
 -19  -1   1   -1.70    3.50
  19  -1  -1   -3.40    3.30
  20   1  -1   -4.70    4.30
  20   1  -1   -0.20    4.00
 -20   1   1    3.30    4.00
  20   1  -1   -5.50    3.20
  20  -1  -1   -2.90    4.20
 -20  -1   1    2.10    4.10
  20  -1  -1    0.70    4.00
  20  -1  -1   -2.60    3.40
  21   1  -1   -4.10    4.20
  21   1  -1   -1.00    3.90
 -21   1   1   14.50    5.50
  21   1  -1    3.10    5.30
  21  -1  -1    1.30    4.40
  21  -1  -1   -3.60    4.90
 -21  -1   1   14.70    5.70
  21  -1  -1   -2.00    4.60
  22   1  -1    3.80    5.10
  22   1  -1   -0.20    4.10
  22   1  -1    2.40    6.00
 -22   1   1    1.80    4.60
  22  -1  -1    0.60    5.80
 -22  -1   1   -1.70    4.30
  22  -1  -1    3.30    5.00
  22  -1  -1   -3.60    3.60
 -22   2  -1   -2.90    4.00
  22   2   1   -1.20    7.40
  22   2   1    1.80    5.30
  22   2   1   -3.20    6.00
  22  -2   1    3.30    5.10
 -22  -2  -1    0.60    4.10
  22  -2   1   -0.50    6.20
  22  -2   1   -5.40    5.10
 -21   2  -1    8.20    4.90
  21   2   1    2.20    3.70
  21   2   1    3.70    5.10
  21   2   1   -0.20    5.10
 -21  -2  -1    6.00    4.30
  21  -2   1    8.70    4.80
  21  -2   1   -4.90    4.80
  21  -2   1    0.20    5.00
 -20   2  -1   11.10    4.70
  20   2   1   10.00    5.50
  20   2   1    5.40    4.90
  20  -2   1    6.80    4.80
  20  -2   1    2.50    4.70
  20  -2   1    6.40    4.20
  19   2   1   -0.60    4.10
 -19   2  -1   -0.30    3.30
  19   2   1    0.40    2.90
  19  -2   1    1.30    4.00
  19  -2   1   -3.50    3.80
  19  -2   1   -0.90    2.70
  18   2   1    5.40    4.00
  18   2   1    5.10    3.40
 -18   2  -1    0.80    3.20
  18  -2   1    1.80    3.50
  18  -2   1    0.10    2.70
  18  -2   1   -4.60    3.30
 -17   2  -1   -0.90    2.60
  17   2   1    3.20    3.10
  17   2   1    2.40    3.90
  17  -2   1   -2.20    2.30
  17  -2   1    1.20    3.40
  17  -2   1   -3.00    4.20
 -17  -2  -1    3.40    2.90
  16   2   1    1.30    3.40
 -16   2  -1    3.80    2.70
  16   2   1    2.20    2.80
 -16  -2  -1   -0.60    2.40
  16  -2   1    4.30    3.80
  16  -2   1    0.80    2.60
  16  -2   1   -0.10    3.20
  15   2   1   -0.40    1.80
  15   2   1    1.80    2.70
 -15   2  -1   -0.50    1.40
  15   2   1    0.20    3.00
 -15   2  -1   -0.40    2.50
 -15   2  -1   -0.90    0.90
 -15  -2  -1   -0.60    2.30
  15  -2   1    0.80    3.20
  15  -2   1    2.60    2.80
 -15  -2  -1    1.20    1.60
 -15  -2  -1    0.80    1.50
 -15  -2  -1    2.20    2.50
  15  -2   1   -2.50    1.40
  15  -2   1    3.20    3.00
  14   2   1   32.40    4.90
  14   2   1   19.10    3.80
  14   2   1   19.90    3.90
  14   2   1   39.70    5.80
  14   2   1   44.50    6.00
 -14   2  -1   31.30    4.10
 -14   2  -1   30.10    4.70
 -14   2  -1   43.60    5.30
  14  -2   1   42.60    6.10
  14  -2   1   24.90    3.90
 -14  -2  -1   36.40    3.90
  14  -2   1   31.60    4.80
  14  -2   1   28.70    5.00
 -14  -2  -1   36.40    5.20
  14  -2   1   32.60    5.50
  14  -2   1   24.00    4.10
 -14  -2  -1   30.20    3.90
  14  -2   1   20.10    4.10
 -14  -2  -1   34.30    5.80
  13   2   1   -3.50    2.20
  13   2   1    1.20    2.40
  13   2   1   -1.00    1.70
 -13   2  -1    1.30    1.00
 -13   2  -1   -0.10    1.50
 -13   2  -1   -1.70    2.00
 -13   2  -1    2.90    2.20
  13   2   1    0.70    1.80
  13   2   1    2.10    2.20
 -13   2  -1    3.60    2.70
  13  -2   1    1.80    1.90
  13  -2   1   -1.00    1.70
 -13  -2  -1    1.50    2.50
  13  -2   1    0.10    1.40
  13  -2   1    1.30    3.10
  13  -2   1   -1.10    1.60
  13  -2   1    0.00    2.50
 -13  -2  -1   -1.20    2.10
 -13  -2  -1    1.30    0.80
 -13  -2  -1    0.60    2.00
 -13  -2  -1   -0.60    1.30
 -13  -2  -1   -0.50    1.40
  13  -2   1   -0.50    2.40
  12   2   1    9.90    3.20
  12   2   1   24.40    4.20
  12   2   1    8.80    2.30
 -12   2  -1   12.60    2.50
  12   2   1   16.80    3.20
 -12   2  -1   18.00    3.10
  12   2   1    9.30    2.40
 -12   2  -1   18.10    3.40
 -12   2  -1    8.10    2.90
  12  -2   1   16.60    3.60
  12  -2   1    9.50    2.30
 -12  -2  -1   19.10    3.40
  12  -2   1    6.90    1.80
  12  -2   1   18.40    3.90
 -12  -2  -1    8.60    2.90
  12  -2   1   11.80    2.70
 -12  -2  -1   11.10    2.30
 -12  -2  -1   17.80    3.30
  12  -2   1   15.40    3.00
  12  -2   1   11.00    3.20
 -12  -2  -1   11.70    2.20
  11   2   1    9.90    3.10
  11   2   1    7.70    2.30
 -11   2  -1   12.60    2.70
 -11   2  -1    6.10    2.00
 -11   2  -1    8.60    2.40
 -11   2  -1    9.80    1.60
  11   2   1    4.50    2.50
 -11   2  -1    6.30    2.60
  11   2   1    4.30    1.80
  11  -2   1    4.30    1.60
  11  -2   1    4.60    2.70
 -11  -2  -1    6.50    2.50
  11  -2   1    4.20    1.60
  11  -2   1    9.40    2.80
  11  -2   1    7.50    2.30
 -11  -2  -1    6.70    1.30
  11  -2   1    6.60    2.30
 -11  -2  -1    5.60    2.20
 -11  -2  -1    6.70    1.80
 -11  -2  -1    7.50    2.50
 -11  -2  -1    7.50    1.90
  10   2   1    9.50    2.20
 -10   2  -1   10.40    2.30
 -10   2  -1    7.90    1.90
  10   2   1   15.20    2.90
 -10   2  -1   18.60    3.00
 -10   2  -1    6.30    1.50
  10   2   1   11.40    2.10
 -10  -2  -1    7.00    1.70
  10  -2   1    7.70    2.10
  10  -2   1   18.30    2.40
 -10  -2  -1    5.90    2.00
  10  -2   1   11.10    1.90
 -10  -2  -1   15.30    2.70
  10  -2   1   11.90    2.60
   9   2   1   26.10    3.70
  -9   2  -1   24.10    2.90
   9   2   1   22.40    3.20
  -9   2  -1   25.40    3.30
  -9   2  -1   27.80    3.70
   9   2   1   28.90    4.10
  -9   2  -1   26.40    3.80
   9   2   1   23.00    3.50
  -9   2  -1   31.60    3.60
   9   2   1   26.80    3.30
   9   2   1   29.10    4.00
  -9  -2  -1   33.50    4.20
   9  -2   1   28.70    4.10
   9  -2   1   26.90    3.30
   9  -2   1   27.00    3.20
  -9  -2  -1   28.90    3.10
   9  -2   1   24.40    3.30
  -9  -2  -1   20.00    2.80
  -9  -2  -1   31.40    3.80
   9  -2   1   28.90    4.10
  -9  -2  -1   28.10    3.90
   9  -2   1   27.80    3.80
   8   2   1   52.19    5.00
  -8   2  -1   39.00    4.90
   8   2   1   50.69    4.50
  -8   2  -1   41.20    4.50
  -8   2  -1   43.60    4.60
   8   2   1   47.70    5.00
   8   2   1   42.30    4.60
  -8   2  -1   41.80    4.70
   8   2   1   42.20    4.60
  -8   2  -1   50.49    4.30
   8   2   1   36.50    4.70
   8  -2   1   48.50    4.40
   8  -2   1   46.90    5.00
   8  -2   1   41.40    4.50
  -8  -2  -1   44.30    4.70
  -8  -2  -1   47.10    4.50
  -8  -2  -1   43.80    4.90
  -8  -2  -1   45.60    4.50
   8  -2   1   42.30    5.10
  -8  -2  -1   44.10    4.70
  -8  -2  -1   41.70    4.20
   8  -2   1   39.90    4.50
   8  -2   1   37.70    4.50
   7   2   1    3.20    2.00
  -7   2  -1    4.20    1.70
   7   2   1    2.70    1.40
   7   2   1    6.10    1.60
  -7   2  -1    6.60    1.80
  -7   2  -1    4.50    2.00
  -7   2  -1    4.80    1.20
   7   2   1    4.50    2.00
   7   2   1    3.80    2.30
  -7   2  -1    6.60    1.70
   7   2   1    1.60    1.40
  -7  -2  -1    5.50    1.70
  -7  -2  -1    4.50    2.10
   7  -2   1    5.20    1.90
  -7  -2  -1    5.40    1.60
   7  -2   1    5.30    2.20
  -7  -2  -1    5.20    1.30
   7  -2   1    3.90    1.40
   7  -2   1    6.50    1.50
  -7  -2  -1    6.00    1.80
   7  -2   1    4.60    1.50
  -7  -2  -1    3.80    1.70
  -7  -2  -1    4.10    1.50
   7  -2   1    4.60    1.60
   6   2   1  171.58   16.90
   6   2   1  173.18   16.80
   6   2   1  195.68   16.80
   6   2   1  199.38   17.00
  -6   2  -1  203.78   16.90
  -6   2  -1  196.28   16.90
  -6   2  -1  205.08   17.00
  -6   2  -1  217.68   17.00
   6   2   1  207.78   16.90
   6   2   1  192.48   16.90
  -6  -2  -1  198.18   16.70
  -6  -2  -1  193.68   17.00
  -6  -2  -1  192.68   16.70
  -6  -2  -1  206.48   17.00
   6  -2   1  193.58   16.90
  -6  -2  -1  211.48   17.00
   6  -2   1  200.18   16.90
   6  -2   1  189.28   16.70
  -6  -2  -1  192.38   16.70
   6  -2   1  215.58   17.10
   6  -2   1  204.68   17.10
   5   2   1   94.69    7.90
  -5   2  -1   89.59    8.10
   5   2   1   91.19    8.10
   5   2   1   81.19    8.00
   5   2   1   99.39    8.10
  -5   2  -1   87.99    8.10
  -5   2  -1   97.69    8.10
   5   2   1   82.69    8.00
  -5   2  -1   98.89    8.10
   5   2   1   92.29    8.00
   5  -2   1   90.79    8.00
  -5  -2  -1   89.29    7.90
   5  -2   1   88.99    8.00
   5  -2   1   88.29    8.10
  -5  -2  -1   90.09    8.00
  -5  -2  -1   99.29    8.10
   5  -2   1   77.79    7.90
  -5  -2  -1   90.69    8.10
  -5  -2  -1   95.29    7.90
   5  -2   1   94.49    8.20
  -5  -2  -1   91.29    8.00
   5  -2   1   91.29    8.20
  -5  -2  -1   90.19    7.90
   4   2   1  163.88   13.40
  -4   2  -1  155.78   13.50
  -4   2  -1  166.18   13.40
   4   2   1  157.18   13.50
  -4   2  -1  153.98   13.50
   4   2   1  165.58   13.50
  -4   2  -1  161.48   13.40
   4   2   1  161.88   13.40
   4   2   1  137.59   13.40
   4   2   1  156.48   13.50
  -4  -2  -1  161.38   13.30
  -4  -2  -1  155.78   13.50
  -4  -2  -1  170.88   13.50
  -4  -2  -1  156.28   13.40
  -4  -2  -1  141.09   13.30
   4  -2   1  166.08   13.60
   4  -2   1  159.78   13.60
   4  -2   1  159.58   13.40
   4  -2   1  148.79   13.40
   4  -2   1  150.88   13.40
  -4  -2  -1  173.18   13.50
   3   2   1  192.28   16.30
  -3   2  -1  194.68   16.30
  -3   2  -1  213.68   16.30
   3   2   1  184.98   16.30
  -3   2  -1  203.98   16.40
   3   2   1  204.68   16.40
   3   2   1  205.68   16.40
  -3   2  -1  190.18   16.30
   3   2   1  197.18   16.30
  -3   2  -1  173.38   16.30
   3  -2   1  196.98   16.30
  -3  -2  -1  178.78   16.30
  -3  -2  -1  183.88   16.30
  -3  -2  -1  196.18   16.20
  -3  -2  -1  186.88   16.30
  -3  -2  -1  187.68   16.30
   3  -2   1  196.68   16.30
  -3  -2  -1  208.08   16.40
   3  -2   1  181.08   16.40
   3  -2   1  203.28   16.30
   3  -2   1  210.88   16.40
   3  -2   1  176.88   16.30
   2   2   1   39.20    3.50
   2   2   1   35.20    3.50
   2   2   1   39.20    3.50
   2   2   1   37.50    3.50
   2   2   1   39.20    3.40
  -2   2  -1   37.50    3.50
   2   2   1   34.00    3.50
  -2   2  -1   33.20    3.40
  -2   2  -1   39.50    3.50
  -2   2  -1   39.70    3.40
  -2   2  -1   39.70    3.60
  -2   2  -1   39.20    3.40
   2  -2   1   38.60    3.40
  -2  -2  -1   40.00    3.50
   2  -2   1   39.20    3.60
   2  -2   1   40.30    3.40
  -2  -2  -1   36.90    3.40
  -2  -2  -1   38.40    3.50
   2  -2   1   34.90    3.50
  -2  -2  -1   38.00    3.40
   2  -2   1   37.60    3.40
  -2  -2  -1   38.20    3.50
  -2  -2  -1   34.10    3.50
  -1   2  -1   42.50    3.40
   1   2   1   40.90    3.40
  -1   2  -1   36.00    3.40
   1   2   1   40.20    3.40
   1   2   1   34.30    3.40
   1   2   1   34.50    3.30
   1   2   1   35.60    3.40
   1   2   1   41.30    3.40
  -1   2  -1   40.90    3.50
  -1   2  -1   37.40    3.40
  -1   2  -1   39.40    3.50
   1   2   1   41.10    3.40
  -1  -2  -1   35.80    3.40
  -1  -2  -1   39.90    3.40
   1  -2   1   33.80    3.40
   1  -2   1   39.40    3.40
  -1  -2  -1   38.40    3.40
   1  -2   1   43.90    3.40
  -1  -2  -1   39.70    3.40
  -1  -2  -1   41.90    3.40
   1  -2   1   38.80    3.50
   1  -2   1   38.90    3.40
  -1  -2  -1   36.30    3.40
   1  -2   1   42.30    3.50
  -1  -2  -1   34.00    3.30
   0   2  -1    6.40    0.80
   0   2   1    4.60    0.70
   0   2   1    5.90    0.80
   0   2  -1    3.90    0.70
   0   2   1    5.80    0.70
   0   2  -1    5.40    0.80
   0   2   1    6.60    0.80
   0   2  -1    4.60    0.70
   0   2   1    7.60    0.80
   0   2   1    7.60    1.00
   0   2  -1    5.00    0.70
   0   2  -1    4.00    0.60
   0  -2   1    5.70    0.60
   0  -2  -1    4.60    0.70
   0  -2   1    5.30    0.70
   0  -2  -1    5.80    0.80
   0  -2   1    6.70    0.90
   0  -2  -1    5.30    0.70
   0  -2  -1    6.60    0.80
   0  -2  -1    5.30    0.70
   0  -2   1    5.70    0.70
   0  -2   1    4.90    0.70
   0  -2  -1    4.20    0.70
   0  -2   1    4.50    0.70
   0  -2  -1    5.30    0.70
   0  -2  -1    6.10    0.90
   0  -2   1    5.00    0.70
   1   2  -1   43.20    4.00
  -1   2   1   42.60    4.10
   1   2  -1   45.30    3.90
   1   2  -1   44.30    4.00
  -1   2   1   52.39    4.00
   1   2  -1   52.49    4.10
  -1   2   1   46.90    4.00
   1   2  -1   48.20    4.10
  -1   2   1   47.80    4.10
  -1   2   1   42.60    4.10
   1   2  -1   52.29    4.00
   1   2  -1   42.30    4.10
   1  -2  -1   41.40    4.10
  -1  -2   1   52.49    4.00
   1  -2  -1   43.70    4.00
  -1  -2   1   42.00    4.00
   1  -2  -1   47.50    4.00
  -1  -2   1   49.70    4.10
   1  -2  -1   52.09    4.00
   1  -2  -1   46.00    4.00
   1  -2  -1   40.70    4.10
   1  -2  -1   48.80    4.10
   2   2  -1   39.60    3.50
  -2   2   1   41.80    3.60
   2   2  -1   44.00    3.60
  -2   2   1   41.40    3.50
   2   2  -1   42.10    3.40
  -2   2   1   38.00    3.60
  -2   2   1   40.50    3.60
  -2   2   1   40.20    3.40
   2   2  -1   38.40    3.50
   2   2  -1   33.30    3.40
   2  -2  -1   39.80    3.50
   2  -2  -1   39.30    3.40
  -2  -2   1   41.90    3.60
   2  -2  -1   38.90    3.60
  -2  -2   1   34.60    3.30
   2  -2  -1   35.90    3.40
   2  -2  -1   38.60    3.40
  -2  -2   1   35.90    3.50
   2  -2  -1   40.00    3.50
   2  -2  -1   38.30    3.60
   2  -2  -1   37.60    3.40
  -2  -2   1   40.30    3.40
  -3   2   1  148.79   13.20
   3   2  -1  149.69   13.30
   3   2  -1  158.08   13.10
   3   2  -1  145.99   13.10
   3   2  -1  160.68   13.20
   3  -2  -1  149.99   13.20
  -3  -2   1  162.18   13.10
   3  -2  -1  164.58   13.30
   3  -2  -1  150.78   13.10
   3  -2  -1  165.98   13.30
  -3  -2   1  168.08   13.20
   4   2  -1  168.28   14.00
   4   2  -1  171.78   14.10
  -4   2   1  172.58   14.10
  -4   2   1  156.58   14.20
  -4   2   1  155.78   13.90
   4   2  -1  160.38   14.00
   4   2  -1  161.08   14.10
   4   2  -1  153.48   14.20
  -4   2   1  172.78   14.10
   4   2  -1  179.38   14.10
  -4   2   1  171.48   14.20
  -4  -2   1  177.98   14.00
   4  -2  -1  159.38   14.20
   4  -2  -1  173.48   14.10
   4  -2  -1  158.28   14.00
   4  -2  -1  158.28   14.20
  -4  -2   1  161.78   14.20
  -4  -2   1  162.68   14.10
  -4  -2   1  184.58   14.10
   4  -2  -1  171.28   14.10
   5   2  -1   87.89    7.80
   5   2  -1   89.39    8.10
   5   2  -1   82.99    7.80
  -5   2   1   93.09    7.90
   5   2  -1   93.29    7.80
   5   2  -1   98.09    7.90
   5   2  -1   89.39    7.90
  -5   2   1   85.89    8.00
  -5   2   1   89.99    7.80
   5  -2  -1   87.59    7.80
  -5  -2   1   85.19    8.00
   5  -2  -1   90.79    8.10
  -5  -2   1   95.89    7.80
   5  -2  -1   95.99    8.10
   5  -2  -1   79.89    7.90
  -5  -2   1   86.49    7.90
   5  -2  -1   85.39    7.80
   6   2  -1  219.48   19.00
   6   2  -1  209.28   18.80
  -6   2   1  220.48   18.70
  -6   2   1  224.68   18.80
   6   2  -1  224.58   18.80
   6   2  -1  226.58   18.80
   6   2  -1  222.78   18.70
   6   2  -1  225.38   18.80
  -6   2   1  223.98   19.00
   6  -2  -1  236.58   18.80
  -6  -2   1  199.08   18.80
  -6  -2   1  226.28   18.80
   6  -2  -1  214.78   18.80
   6  -2  -1  232.08   18.90
   6  -2  -1  220.98   19.00
  -6  -2   1  222.08   19.00
   7   2  -1    2.60    2.10
   7   2  -1    1.40    1.20
  -7   2   1    1.40    0.70
  -7   2   1    3.10    1.10
   7   2  -1    2.80    1.30
  -7   2   1    3.20    1.90
   7   2  -1    4.30    1.40
   7   2  -1    2.00    1.50
  -7   2   1    0.20    0.70
  -7   2   1    3.50    1.40
   7   2  -1    4.60    1.90
   7  -2  -1    2.90    1.20
  -7  -2   1    3.00    1.90
   7  -2  -1   -0.30    1.10
   7  -2  -1    0.60    0.80
  -7  -2   1    3.80    1.50
  -7  -2   1    0.30    1.20
   7  -2  -1    1.70    1.40
  -7  -2   1    1.00    0.90
   7  -2  -1    6.30    2.20
  -7  -2   1    0.80    1.30
  -8   2   1   39.60    4.00
   8   2  -1   34.40    3.90
   8   2  -1   34.90    3.80
  -8   2   1   36.80    4.30
   8   2  -1   32.70    4.00
   8   2  -1   37.10    4.50
   8   2  -1   38.40    4.20
  -8   2   1   35.10    3.80
  -8  -2   1   42.90    4.10
   8  -2  -1   33.60    4.10
  -8  -2   1   36.40    4.40
  -8  -2   1   35.20    3.80
   8  -2  -1   42.60    4.00
   8  -2  -1   43.60    4.50
   9   2  -1   21.10    3.20
   9   2  -1   19.70    3.10
  -9   2   1   26.80    3.40
  -9   2   1   15.50    2.80
  -9   2   1   18.50    2.20
  -9   2   1   26.60    3.20
   9   2  -1   26.20    3.50
   9   2  -1   24.10    3.70
  -9   2   1   20.90    2.70
   9   2  -1   29.60    3.00
   9   2  -1   21.10    2.90
   9  -2  -1   22.50    2.70
   9  -2  -1   18.00    2.90
  -9  -2   1   25.40    2.80
   9  -2  -1   23.60    3.50
   9  -2  -1   27.60    2.90
  -9  -2   1   19.00    3.00
  -9  -2   1   23.90    3.50
  -9  -2   1   22.10    3.10
   9  -2  -1   28.80    3.90
 -10   2   1   32.70    4.10
 -10   2   1   30.80    3.30
  10   2  -1   33.10    3.90
  10   2  -1   26.20    4.10
  10   2  -1   27.50    3.60
 -10   2   1   28.40    4.20
  10   2  -1   29.30    3.50
  10   2  -1   29.80    4.10
 -10   2   1   29.60    3.80
  10  -2  -1   24.00    3.20
 -10  -2   1   34.60    4.10
 -10  -2   1   34.50    4.10
  10  -2  -1   28.10    3.00
 -10  -2   1   26.50    4.20
  10  -2  -1   30.70    3.90
  10  -2  -1   29.80    3.90
  10  -2  -1   30.20    4.30
  10  -2  -1   26.60    3.30
 -10  -2   1   27.80    3.10
  10  -2  -1   26.00    3.40
 -11   2   1    3.90    2.20
  11   2  -1    3.60    1.80
  11   2  -1    4.80    1.60
 -11   2   1    3.00    1.30
 -11   2   1    5.60    1.90
  11   2  -1    8.10    3.70
  11   2  -1    6.40    1.80
  11   2  -1    6.00    2.60
  11   2  -1    6.70    2.60
 -11   2   1    2.20    1.50
  11  -2  -1    1.70    1.50
  11  -2  -1    3.60    1.10
 -11  -2   1    6.20    2.40
 -11  -2   1    6.40    2.20
 -11  -2   1    2.70    1.20
  11  -2  -1    2.80    1.30
 -11  -2   1    3.60    1.50
  11  -2  -1    4.90    2.50
  11  -2  -1    2.40    1.50
  11  -2  -1    5.10    1.90
  11  -2  -1    4.40    2.30
 -11  -2   1    1.60    1.70
  12   2  -1    4.50    2.10
 -12   2   1   11.60    3.00
  12   2  -1   13.00    2.40
 -12   2   1    3.60    1.90
  12   2  -1    6.80    2.10
 -12   2   1    4.40    2.00
  12   2  -1    8.70    2.90
  12   2  -1   11.30    3.00
  12  -2  -1    4.20    1.50
 -12  -2   1    8.00    2.70
 -12  -2   1    6.20    1.70
  12  -2  -1   11.40    2.30
  12  -2  -1    3.50    1.30
 -12  -2   1    3.10    1.40
  12  -2  -1    4.40    1.80
 -12  -2   1    7.00    2.40
  12  -2  -1    4.80    2.10
  12  -2  -1   14.60    3.50
  12  -2  -1    6.50    2.60
 -12  -2   1   12.10    2.60
  12  -2  -1   12.10    3.40
  13   2  -1   -0.90    2.70
 -13   2   1    1.70    1.40
  13   2  -1    0.20    2.60
  13   2  -1   -0.20    1.70
  13   2  -1   -0.70    1.70
  13   2  -1    3.60    2.60
 -13   2   1    2.10    2.10
 -13   2   1    0.50    2.40
 -13   2   1    1.70    1.80
  13   2  -1   -0.70    1.60
  13  -2  -1    4.80    2.10
  13  -2  -1   -0.10    2.10
  13  -2  -1    0.30    1.00
 -13  -2   1    0.00    1.80
 -13  -2   1    0.50    1.20
  13  -2  -1   -0.30    2.80
 -13  -2   1   -0.10    2.20
  13  -2  -1    0.00    1.60
 -13  -2   1    0.30    2.00
 -13  -2   1    1.20    1.50
  13  -2  -1   -0.90    2.10
  13  -2  -1   -2.10    2.40
 -14   2   1   23.30    4.20
  14   2  -1   23.50    4.00
  14   2  -1   41.20    5.90
 -14   2   1   26.50    4.60
  14   2  -1   28.40    5.10
  14   2  -1   27.50    4.50
 -14   2   1   37.80    4.90
 -14   2   1   28.60    3.60
  14   2  -1   21.80    4.00
  14  -2  -1   33.60    5.10
  14  -2  -1   31.20    5.30
 -14  -2   1   38.60    4.10
 -14  -2   1   32.60    3.60
  14  -2  -1   35.70    5.50
  14  -2  -1   32.80    4.80
  14  -2  -1   29.00    4.20
 -14  -2   1   46.10    4.90
  14  -2  -1   19.80    3.90
  14  -2  -1   31.10    3.70
 -14  -2   1   33.20    4.70
 -15   2   1   -0.90    2.10
  15   2  -1   -0.50    2.80
 -15   2   1   -0.30    3.00
  15   2  -1   -1.40    2.40
  15  -2  -1    0.20    2.20
 -15  -2   1    0.20    2.10
  15  -2  -1   -2.30    2.40
  15  -2  -1    4.30    3.30
 -16   2   1    1.50    2.40
  16   2  -1    4.20    3.50
 -16   2   1    0.10    2.90
  16   2  -1    3.30    2.70
  16  -2  -1   -0.80    3.20
 -16  -2   1    4.70    2.90
  16  -2  -1   -0.10    3.60
  16  -2  -1    4.20    2.80
 -17   2   1    1.90    3.50
  17   2  -1   -1.50    3.30
  17   2  -1    1.20    2.70
  17  -2  -1   -0.60    2.20
 -18   2   1    3.30    3.40
  18   2  -1   -0.70    3.40
  18   2  -1    3.70    3.10
 -18  -2   1    7.50    4.10
  18  -2  -1    6.50    3.60
  18  -2  -1    1.40    3.90
  18  -2  -1    4.30    3.50
  19   2  -1   -2.50    3.70
  19   2  -1   -0.80    2.70
 -19   2   1   -1.80    3.80
  19  -2  -1    0.70    4.20
 -19  -2   1   -1.50    3.40
  19  -2  -1   -1.50    2.30
  19  -2  -1    0.70    3.80
  20   2  -1    9.10    4.60
  20   2  -1    9.40    5.10
  20   2  -1    7.10    5.00
 -20   2   1    7.10    4.20
  20  -2  -1    3.80    4.50
  20  -2  -1    8.80    4.90
  20  -2  -1    4.20    3.90
 -20  -2   1   19.30    5.50
  21   2  -1   -0.30    5.60
 -21   2   1   17.70    6.00
  21   2  -1   -4.10    4.70
  21   2  -1   -0.10    4.10
 -21  -2   1   13.20    5.40
  21  -2  -1   -0.30    4.70
  21  -2  -1    3.70    4.20
  21  -2  -1    3.00    4.90
 -22   2   1    2.60    4.80
  22   2  -1   -6.60    5.30
  22   2  -1    4.90    4.50
  22   2  -1    4.40    5.40
  22  -2  -1    3.80    4.60
  22  -2  -1   -3.30    4.70
 -22  -2   1    2.30    4.20
  22  -2  -1   -6.20    4.60
  22   3   1   -3.70    4.20
 -22   3  -1    2.50    4.50
  22   3   1   -2.20    6.80
  22  -3   1   -0.50    4.60
 -22  -3  -1   -3.60    3.70
  22  -3   1   -1.10    7.90
  22  -3   1    5.00    7.00
  21   3   1   22.50    6.70
 -21   3  -1   30.40    6.70
  21   3   1   36.50    7.20
  21   3   1   20.70    6.20
  21  -3   1   30.70    6.80
  21  -3   1    6.10    5.80
  21  -3   1   15.40    6.40
 -21  -3  -1   39.20    6.90
 -20   3  -1    2.40    4.30
  20   3   1    0.30    4.70
  20  -3   1   -4.60    4.20
  20  -3   1    0.50    5.60
  20  -3   1   -4.20    4.20
 -19   3  -1    2.40    3.90
  19   3   1    3.00    3.30
  19   3   1    1.20    4.10
  19  -3   1   -0.60    2.70
  19  -3   1    1.70    4.20
  19  -3   1   -1.80    3.80
  18   3   1   -1.00    3.80
  18   3   1   -1.50    2.70
 -18   3  -1    1.50    3.60
  18  -3   1    1.00    3.70
  18  -3   1   -6.40    3.30
  18  -3   1   -0.20    2.70
 -17   3  -1   -1.80    2.60
  17   3   1   -4.90    3.20
  17   3   1   -3.70    2.20
 -17   3  -1   -0.80    2.90
  17  -3   1   -2.70    3.50
  17  -3   1   -1.00    2.40
  17  -3   1    0.40    3.80
 -17  -3  -1    0.60    2.40
 -16   3  -1    2.90    2.70
  16   3   1    0.60    3.20
  16   3   1    1.80    2.60
  16  -3   1   -0.30    3.50
  16  -3   1    1.80    3.00
  16  -3   1    1.80    3.00
 -16  -3  -1    4.00    2.80
  15   3   1   -0.40    3.00
  15   3   1   -0.20    1.70
  15   3   1    0.30    2.80
 -15   3  -1   -0.40    1.70
 -15   3  -1    0.90    2.70
 -15   3  -1    1.20    1.10
  15  -3   1   -2.60    2.30
 -15  -3  -1   -0.30    1.40
 -15  -3  -1    1.80    3.00
  15  -3   1    2.40    3.30
  15  -3   1    3.90    2.90
  15  -3   1    0.00    2.80
 -15  -3  -1    1.90    2.50
 -15  -3  -1    0.80    1.60
  14   3   1    3.10    3.10
  14   3   1    1.20    2.10
 -14   3  -1    5.20    2.70
  14   3   1    4.10    3.10
  14   3   1    2.40    2.00
 -14   3  -1    1.80    2.20
  14   3   1   -2.00    1.90
 -14   3  -1    2.40    1.70
 -14  -3  -1    2.20    2.40
  14  -3   1   -0.30    1.90
  14  -3   1    2.70    3.00
  14  -3   1    5.40    2.40
 -14  -3  -1    3.00    1.80
 -14  -3  -1    2.50    1.70
  14  -3   1    3.60    2.50
  14  -3   1   12.00    3.90
  14  -3   1    1.80    3.20
 -14  -3  -1    5.10    1.00
 -14  -3  -1    4.40    2.90
  12   3   1    0.90    2.40
 -12   3  -1   -2.00    1.90
  12   3   1    0.90    1.80
 -12   3  -1    0.50    1.00
 -12   3  -1   -2.30    1.60
 -12   3  -1    1.30    2.30
  12   3   1    3.10    2.90
  12   3   1    1.00    1.90
  12   3   1    0.20    2.50
  12   3   1   -0.70    1.60
 -12   3  -1   -1.70    1.40
  12  -3   1   -1.60    2.50
 -12  -3  -1    0.40    2.00
 -12  -3  -1    0.10    0.80
 -12  -3  -1   -0.60    2.00
  12  -3   1   -0.90    1.60
  12  -3   1    3.30    2.60
  12  -3   1    1.10    1.60
 -12  -3  -1    1.10    1.40
 -12  -3  -1    1.80    1.60
  12  -3   1    0.00    1.30
  12  -3   1    0.30    1.50
  12  -3   1    2.10    2.60
 -12  -3  -1    0.10    2.10
 -11   3  -1    8.10    2.60
 -11   3  -1    9.20    2.60
 -11   3  -1    8.60    2.10
  11   3   1    5.70    2.80
  11   3   1    9.60    2.50
  11   3   1    3.70    1.70
  11   3   1    8.90    2.80
 -11   3  -1    8.80    2.30
  11   3   1    3.60    1.90
  11   3   1   12.20    3.10
  11  -3   1    7.70    2.30
  11  -3   1   10.50    2.80
  11  -3   1    5.30    2.90
 -11  -3  -1    7.80    2.00
  11  -3   1    9.70    3.00
 -11  -3  -1    8.40    2.60
  11  -3   1    5.90    1.80
 -11  -3  -1    8.30    1.50
  11  -3   1    9.70    2.30
 -11  -3  -1    7.80    1.90
  11  -3   1    8.00    2.00
 -11  -3  -1   13.00    2.80
 -11  -3  -1   12.10    2.70
 -10   3  -1   10.60    2.20
  10   3   1    9.10    2.30
 -10   3  -1    3.50    1.60
 -10   3  -1    3.10    1.10
 -10   3  -1    2.30    1.60
  10   3   1    7.60    2.60
  10   3   1    8.20    2.50
  10   3   1    6.00    1.60
 -10   3  -1   11.00    2.50
  10   3   1    2.20    1.50
  10  -3   1    3.20    1.50
 -10  -3  -1    5.00    2.10
  10  -3   1   10.90    2.90
  10  -3   1    2.60    1.90
  10  -3   1    4.10    1.70
 -10  -3  -1    1.40    1.70
 -10  -3  -1    0.60    1.20
 -10  -3  -1    6.00    1.70
  10  -3   1    3.90    1.50
  10  -3   1    6.90    1.80
 -10  -3  -1    9.40    2.20
  10  -3   1    9.40    2.30
 -10  -3  -1    3.00    1.10
  -9   3  -1    6.60    1.90
   9   3   1    5.40    1.60
   9   3   1    9.60    2.40
  -9   3  -1    5.90    2.20
  -9   3  -1   10.20    2.30
  -9   3  -1    8.50    1.50
  -9   3  -1    7.70    2.20
   9   3   1   11.50    2.40
   9   3   1    7.60    1.80
   9   3   1    7.60    2.40
   9   3   1   11.50    2.70
  -9  -3  -1    7.60    2.20
   9  -3   1    6.70    2.20
   9  -3   1    6.90    1.80
  -9  -3  -1    5.50    1.90
   9  -3   1    6.90    2.30
  -9  -3  -1    7.60    1.70
  -9  -3  -1    8.50    1.50
   9  -3   1    6.30    1.90
  -9  -3  -1    7.70    2.10
   9  -3   1    8.70    2.40
  -9  -3  -1    8.80    1.80
   9  -3   1    6.70    1.70
   9  -3   1    8.70    1.90
   8   3   1   15.50    3.00
  -8   3  -1   17.90    2.40
  -8   3  -1   21.90    2.90
  -8   3  -1   21.50    3.10
   8   3   1   16.70    2.70
   8   3   1   18.40    2.70
  -8   3  -1   19.80    2.80
   8   3   1   18.20    2.90
   8   3   1   21.50    3.50
   8   3   1   22.10    3.20
  -8   3  -1   17.10    3.00
  -8  -3  -1   20.70    2.70
  -8  -3  -1   16.50    2.40
   8  -3   1   21.90    3.10
   8  -3   1   24.00    2.80
  -8  -3  -1   26.90    3.40
  -8  -3  -1   27.10    3.20
   8  -3   1   26.90    3.40
  -8  -3  -1   20.80    3.20
  -8  -3  -1   20.50    3.00
   8  -3   1   16.20    2.50
  -8  -3  -1   17.80    2.60
   8  -3   1   20.00    2.90
   8  -3   1   19.40    3.20
   8  -3   1   20.50    3.30
  -7   3  -1  136.19   11.30
  -7   3  -1  130.39   11.50
   7   3   1  131.29   11.50
   7   3   1  133.49   11.20
   7   3   1  115.09   11.30
   7   3   1  131.29   11.30
   7  -3   1  147.09   11.70
  -7  -3  -1  117.29   11.00
   7  -3   1  135.29   11.50
  -7  -3  -1  122.39   11.10
  -7  -3  -1  143.69   11.40
  -7  -3  -1  119.39   11.10
   7  -3   1  131.99   11.30
  -7  -3  -1  109.69   11.30
  -7  -3  -1  122.49   11.40
  -6   3  -1  122.59   11.10
  -6   3  -1  130.59   11.00
  -6   3  -1  122.29   10.80
   6   3   1  110.59   11.00
  -6   3  -1  116.59   11.10
   6   3   1  141.29   11.00
   6   3   1  129.39   11.10
   6   3   1  125.19   11.20
  -6   3  -1  122.29   11.00
   6   3   1  117.29   11.00
   6   3   1  117.49   11.00
   6  -3   1  131.99   11.30
  -6  -3  -1  122.49   11.10
   6  -3   1  144.89   11.10
  -6  -3  -1  128.89   11.10
  -6  -3  -1  125.49   10.80
  -6  -3  -1  131.99   10.90
   6  -3   1  129.39   11.20
  -6  -3  -1  135.79   10.90
   6  -3   1  109.49   10.90
   6  -3   1  128.19   11.10
   6  -3   1  124.69   11.00
  -6  -3  -1  127.89   11.10
   5   3   1    4.20    1.30
   5   3   1    7.10    1.50
   5   3   1    6.40    1.60
   5   3   1    7.70    1.90
  -5   3  -1    3.40    1.10
  -5   3  -1    7.60    1.50
  -5   3  -1    5.40    1.40
  -5   3  -1    7.10    1.60
   5   3   1    7.40    1.70
   5   3   1    6.10    1.30
  -5  -3  -1    7.80    1.50
   5  -3   1    3.50    1.40
  -5  -3  -1    5.70    1.30
   5  -3   1    7.50    1.80
  -5  -3  -1    8.70    1.50
   5  -3   1    5.20    1.30
  -5  -3  -1    9.70    1.80
   5  -3   1    7.40    1.40
   5  -3   1    8.20    1.60
  -5  -3  -1    7.80    1.50
   4   3   1   34.00    3.60
  -4   3  -1   35.00    3.60
   4   3   1   35.90    3.70
   4   3   1   37.70    3.50
   4   3   1   34.40    3.60
   4   3   1   34.20    3.60
   4   3   1   42.00    3.50
  -4   3  -1   35.50    3.50
  -4   3  -1   35.60    3.70
  -4   3  -1   33.60    3.60
  -4   3  -1   38.00    3.60
  -4  -3  -1   32.60    3.50
  -4  -3  -1   34.00    3.60
  -4  -3  -1   37.30    3.60
   4  -3   1   41.50    3.80
   4  -3   1   32.10    3.60
  -4  -3  -1   36.80    3.40
   4  -3   1   35.70    3.60
  -4  -3  -1   34.80    3.50
   4  -3   1   32.00    3.50
   4  -3   1   36.00    3.50
  -3   3  -1  182.08   14.90
   3   3   1  180.98   14.90
  -3   3  -1  194.68   14.90
  -3   3  -1  184.38   15.00
  -3   3  -1  186.18   14.90
  -3   3  -1  160.18   14.90
   3   3   1  170.98   14.90
  -3   3  -1  162.08   14.90
   3   3   1  174.48   14.90
   3   3   1  168.68   14.90
   3   3   1  164.28   14.90
   3   3   1  181.48   14.80
  -3  -3  -1  184.68   14.90
   3  -3   1  166.48   15.00
   3  -3   1  169.98   14.90
  -3  -3  -1  172.78   14.90
   3  -3   1  167.68   14.90
  -3  -3  -1  191.78   14.90
   3  -3   1  163.78   14.90
   3  -3   1  177.78   14.90
   3  -3   1  182.48   15.00
  -3  -3  -1  186.18   14.90
  -3  -3  -1  173.18   14.90
  -3  -3  -1  184.48   14.80
  -2   3  -1   49.70    4.40
  -2   3  -1   56.19    4.40
   2   3   1   46.80    4.40
   2   3   1   47.50    4.50
  -2   3  -1   41.80    4.30
   2   3   1   50.39    4.30
   2   3   1   44.90    4.40
   2   3   1   53.89    4.40
   2   3   1   47.70    4.40
  -2   3  -1   43.20    4.40
  -2   3  -1   49.20    4.30
   2   3   1   44.20    4.40
  -2   3  -1   50.59    4.50
  -2  -3  -1   43.80    4.40
   2  -3   1   49.20    4.40
  -2  -3  -1   49.60    4.40
   2  -3   1   46.80    4.30
   2  -3   1   48.20    4.50
   2  -3   1   45.30    4.40
   2  -3   1   45.50    4.50
   2  -3   1   51.19    4.40
  -2  -3  -1   49.20    4.40
  -2  -3  -1   54.39    4.30
  -2  -3  -1   48.40    4.30
   1   3   1  142.59   12.30
  -1   3  -1  154.38   12.30
   1   3   1  126.79   12.20
  -1   3  -1  138.19   12.30
  -1   3  -1  147.89   12.30
   1   3   1  159.08   12.40
   1   3   1  138.59   12.30
   1   3   1  153.08   12.30
  -1   3  -1  141.69   12.30
  -1   3  -1  143.59   12.40
   1   3   1  154.58   12.30
   1   3   1  154.88   12.30
  -1   3  -1  154.48   12.40
  -1   3  -1  144.39   12.20
  -1  -3  -1  139.89   12.30
   1  -3   1  147.49   12.30
   1  -3   1  137.09   12.20
   1  -3   1  157.38   12.40
  -1  -3  -1  146.69   12.30
  -1  -3  -1  151.08   12.30
   1  -3   1  161.28   12.30
  -1  -3  -1  142.69   12.30
  -1  -3  -1  152.48   12.30
  -1  -3  -1  129.89   12.20
   1  -3   1  141.69   12.30
   0   3  -1   -1.20    0.80
   0   3  -1    0.70    0.50
   0   3  -1   -0.20    0.50
   0   3   1    0.40    0.60
   0   3   1    0.70    0.60
   0   3  -1    0.50    0.50
   0   3  -1    0.20    0.50
   0   3  -1    0.40    0.50
   0   3   1    0.20    0.50
   0   3   1    0.30    0.50
   0   3  -1    0.70    0.60
   0   3   1    1.30    0.60
   0   3   1    0.50    0.50
   0   3   1    1.10    0.70
   0   3   1    0.30    0.50
   0  -3   1    0.50    0.80
   0  -3   1    0.00    0.40
   0  -3  -1    1.40    0.70
   0  -3   1    0.80    0.50
   0  -3  -1    0.40    0.40
   0  -3  -1    0.40    0.60
   0  -3   1    0.40    0.50
   0  -3  -1    0.70    0.60
   0  -3  -1    0.30    0.60
   0  -3  -1    0.40    0.50
   0  -3   1    0.40    0.60
   0  -3   1    0.90    0.50
   0  -3  -1    0.40    0.50
   0  -3  -1    0.20    0.50
   0  -3   1    0.70    0.50
   1   3  -1  154.38   14.20
  -1   3   1  173.98   14.20
  -1   3   1  175.48   14.10
   1   3  -1  161.68   14.00
  -1   3   1  160.78   14.20
   1   3  -1  185.38   14.10
   1   3  -1  163.58   14.10
   1   3  -1  163.48   14.10
  -1   3   1  178.98   14.00
  -1   3   1  159.08   14.10
  -1   3   1  153.08   14.00
   1   3  -1  171.08   14.10
   1  -3  -1  167.58   14.20
  -1  -3   1  168.28   14.10
  -1  -3   1  158.28   14.20
   1  -3  -1  187.28   14.00
  -1  -3   1  181.48   14.20
   1  -3  -1  172.78   14.10
  -1  -3   1  181.88   14.00
  -1  -3   1  159.18   14.10
   1  -3  -1  166.58   14.00
   1  -3  -1  174.28   14.20
  -1  -3   1  165.08   14.10
   1  -3  -1  154.98   14.10
   2   3  -1   45.60    3.40
   2   3  -1   40.70    3.50
  -2   3   1   37.60    3.60
  -2   3   1   38.40    3.60
   2   3  -1   33.60    3.60
   2   3  -1   37.20    3.50
  -2   3   1   35.70    3.50
  -2   3   1   38.40    3.60
  -2  -3   1   38.60    3.40
   2  -3  -1   41.90    3.60
   2  -3  -1   38.40    3.40
  -2  -3   1   41.60    3.50
   2  -3  -1   41.70    3.70
  -2  -3   1   39.20    3.50
   2  -3  -1   36.40    3.60
   2  -3  -1   36.00    3.50
  -3   3   1  153.28   12.80
  -3   3   1  151.18   12.80
  -3   3   1  165.78   12.90
   3   3  -1  149.59   12.80
   3   3  -1  163.48   12.80
  -3   3   1  142.79   12.80
   3   3  -1  143.99   12.80
   3   3  -1  148.09   13.00
  -3   3   1  151.78   12.90
   3   3  -1  161.48   12.70
  -3  -3   1  134.69   12.80
   3  -3  -1  140.89   12.80
  -3  -3   1  143.29   12.80
  -3  -3   1  158.88   12.70
  -3  -3   1  163.78   12.80
   3  -3  -1  154.38   12.90
   3  -3  -1  159.18   12.90
   3  -3  -1  146.59   12.80
   3  -3  -1  151.88   12.70
   4   3  -1   39.60    3.90
   4   3  -1   48.50    4.00
  -4   3   1   47.70    3.70
  -4   3   1   41.90    4.00
  -4   3   1   39.30    3.90
  -4   3   1   36.70    3.70
   4   3  -1   35.10    3.80
   4   3  -1   40.40    3.80
  -4   3   1   41.90    3.90
   4   3  -1   38.30    3.80
   4   3  -1   44.00    4.20
  -4   3   1   43.30    3.90
  -4  -3   1   44.60    3.50
   4  -3  -1   44.10    4.00
  -4  -3   1   42.10    3.90
  -4  -3   1   35.30    3.90
   4  -3  -1   37.70    4.10
   4  -3  -1   37.70    4.10
  -4  -3   1   46.70    3.90
   4  -3  -1   41.70    3.70
  -4  -3   1   40.20    3.80
   4  -3  -1   41.10    3.80
  -4  -3   1   38.70    3.70
   4  -3  -1   38.30    3.80
  -5   3   1   13.30    1.80
  -5   3   1   10.30    1.70
   5   3  -1    9.10    1.60
  -5   3   1   10.40    1.50
  -5   3   1    9.40    1.90
  -5   3   1   10.50    1.30
   5   3  -1   10.00    1.60
   5   3  -1    6.10    1.40
   5   3  -1   13.20    2.00
   5   3  -1   13.50    2.20
   5   3  -1   10.80    1.80
  -5  -3   1    8.70    2.00
   5  -3  -1   11.60    1.70
  -5  -3   1   12.00    1.70
  -5  -3   1    8.90    1.50
  -5  -3   1   11.30    1.90
   5  -3  -1   15.80    2.30
  -5  -3   1    7.50    1.60
   5  -3  -1   10.20    1.90
   5  -3  -1   11.90    1.70
  -5  -3   1    8.60    1.40
   5  -3  -1   10.30    2.00
   5  -3  -1   11.40    1.50
  -6   3   1  124.59   10.40
   6   3  -1  121.09   10.40
  -6   3   1  115.69   10.60
  -6   3   1  124.29   10.40
   6   3  -1  118.29   10.70
   6   3  -1  118.19   10.40
   6   3  -1  121.59   10.30
   6   3  -1  127.39   10.50
  -6  -3   1  115.19   10.60
   6  -3  -1  109.89   10.30
  -6  -3   1  120.99   10.30
  -6  -3   1  112.19   10.40
  -6  -3   1  121.09   10.40
   6  -3  -1  113.59   10.50
   6  -3  -1  120.19   10.60
  -6  -3   1  118.29   10.30
   6  -3  -1  120.99   10.70
   6  -3  -1  114.79   10.40
  -7   3   1  166.08   14.50
   7   3  -1  162.78   14.30
   7   3  -1  170.28   14.20
  -7   3   1  170.88   14.30
   7   3  -1  184.08   14.40
  -7   3   1  175.88   14.30
  -7   3   1  163.38   14.40
   7   3  -1  144.49   14.20
   7   3  -1  166.38   14.60
   7   3  -1  177.68   14.40
   7  -3  -1  151.68   14.50
   7  -3  -1  151.08   14.50
  -7  -3   1  175.38   14.10
  -7  -3   1  156.58   14.30
   7  -3  -1  169.18   14.50
   7  -3  -1  144.99   14.20
   7  -3  -1  170.18   14.30
  -7  -3   1  178.88   14.40
   7  -3  -1  163.28   14.10
  -8   3   1   14.50    2.40
   8   3  -1   14.40    2.20
   8   3  -1   19.70    2.90
   8   3  -1   19.00    3.20
  -8   3   1   13.00    2.10
   8   3  -1   14.20    2.40
   8   3  -1   17.10    2.50
  -8   3   1   24.10    3.20
   8   3  -1   13.40    2.60
   8  -3  -1   12.30    2.40
   8  -3  -1   12.50    2.30
  -8  -3   1   15.90    2.30
  -8  -3   1   19.50    3.00
   8  -3  -1   18.20    2.40
  -8  -3   1   21.40    2.80
   8  -3  -1   15.30    2.70
  -8  -3   1   13.10    2.50
  -9   3   1    5.80    1.50
  -9   3   1    7.80    2.30
   9   3  -1    8.70    2.30
   9   3  -1    9.90    2.70
   9   3  -1    8.50    1.90
  -9   3   1    6.20    1.10
  -9   3   1    5.70    1.70
  -9   3   1    9.20    2.00
   9   3  -1    5.00    1.70
   9   3  -1    9.20    2.10
   9   3  -1    8.70    1.80
   9  -3  -1    6.60    2.20
  -9  -3   1    7.30    2.20
  -9  -3   1    8.90    2.20
   9  -3  -1    8.50    1.90
  -9  -3   1   12.50    2.30
   9  -3  -1    7.10    1.80
   9  -3  -1   11.00    2.70
  -9  -3   1    4.20    1.30
  -9  -3   1    4.50    1.80
   9  -3  -1    8.70    2.20
  10   3  -1   12.80    2.80
  10   3  -1   15.40    3.00
 -10   3   1   11.20    2.40
  10   3  -1   15.80    2.70
 -10   3   1   11.70    2.00
  10   3  -1   14.80    2.50
  10   3  -1    8.30    2.00
 -10   3   1    7.80    2.50
 -10   3   1   10.40    2.20
  10   3  -1   10.10    2.80
 -10  -3   1   11.40    2.00
  10  -3  -1    8.50    1.80
  10  -3  -1    7.80    2.50
 -10  -3   1   10.30    2.50
  10  -3  -1   14.60    2.90
  10  -3  -1   10.30    2.30
  10  -3  -1    6.80    2.70
 -10  -3   1   12.80    2.60
 -10  -3   1    9.80    2.70
  10  -3  -1   11.30    2.40
 -10  -3   1    9.30    1.80
  11   3  -1    7.20    2.00
  11   3  -1   11.50    2.90
  11   3  -1    3.40    1.80
 -11   3   1    3.30    1.40
  11   3  -1    4.80    2.40
  11   3  -1    4.00    1.70
 -11   3   1    7.10    2.20
 -11   3   1   12.70    3.40
 -11   3   1    5.10    2.40
  11   3  -1    7.70    2.80
 -11   3   1    2.20    1.60
 -11  -3   1    7.30    2.40
  11  -3  -1    7.90    2.80
  11  -3  -1    2.10    1.60
  11  -3  -1    7.90    2.60
  11  -3  -1    4.00    1.40
  11  -3  -1    5.10    1.70
 -11  -3   1    4.30    1.60
  11  -3  -1    6.50    2.70
  11  -3  -1    7.10    1.80
 -11  -3   1    2.90    1.90
 -11  -3   1    8.00    2.30
 -12   3   1   -1.00    1.80
 -12   3   1    0.50    2.60
  12   3  -1    1.70    1.70
  12   3  -1    0.10    1.90
 -12   3   1   -1.70    1.40
  12   3  -1   -1.00    1.80
 -12   3   1   -1.80    2.20
 -12   3   1   -1.50    1.80
  12   3  -1   -0.50    2.50
  12   3  -1    0.10    2.70
  12   3  -1    0.60    1.70
  12  -3  -1   -0.20    1.50
 -12  -3   1   -0.40    1.00
 -12  -3   1    1.20    1.80
  12  -3  -1   -1.30    2.00
  12  -3  -1   -1.80    2.00
 -12  -3   1    0.30    1.90
  12  -3  -1   -2.50    2.50
 -12  -3   1    1.50    1.50
  12  -3  -1   -0.80    1.30
 -12  -3   1   -1.70    2.00
  12  -3  -1    0.60    1.60
  12  -3  -1   -0.30    1.20
 -13   3   1   76.19    8.80
 -13   3   1   91.19    8.30
 -13   3   1   91.59    8.50
  13   3  -1   75.09    8.90
  13   3  -1   97.59    9.00
 -13   3   1   70.89    8.60
  13   3  -1   89.79    8.50
 -13  -3   1   77.89    9.00
  13  -3  -1   75.09    8.10
 -13  -3   1   76.99    8.40
 -13  -3   1  100.39    8.70
  13  -3  -1   96.39    9.10
  13  -3  -1   96.69    9.20
  13  -3  -1   78.59    9.10
  13  -3  -1  104.19    8.70
  13  -3  -1   72.99    9.10
 -13  -3   1   92.49    7.90
 -14   3   1    0.00    1.20
 -14   3   1   -0.80    2.10
 -14   3   1   -0.60    1.60
  14   3  -1   -1.10    1.50
 -14   3   1    5.80    3.30
  14   3  -1    5.30    3.30
  14   3  -1    7.60    3.80
 -14   3   1    0.70    2.20
  14   3  -1   -1.10    1.70
  14   3  -1   -0.20    1.90
  14   3  -1    3.60    2.80
 -14  -3   1   -1.50    1.00
  14  -3  -1    2.30    2.00
 -14  -3   1    1.80    1.60
  14  -3  -1   -1.00    3.10
  14  -3  -1   -1.70    1.60
  14  -3  -1    0.40    2.20
  14  -3  -1    1.10    1.90
  14  -3  -1    0.70    1.30
 -14  -3   1   -1.80    1.70
  14  -3  -1    4.80    2.90
 -14  -3   1   -1.60    2.10
 -15   3   1   -2.40    2.70
 -15   3   1   -3.30    1.90
  15   3  -1   -1.90    2.20
  15   3  -1   -3.10    2.70
  15   3  -1   -2.30    2.60
 -15  -3   1    2.10    2.50
  15  -3  -1   -0.10    2.80
 -15  -3   1    3.40    1.90
  15  -3  -1    2.50    2.30
  15  -3  -1    0.10    3.20
 -16   3   1    1.90    3.30
  16   3  -1    1.40    3.20
  16   3  -1    4.80    2.90
 -16   3   1    1.40    1.50
 -16   3   1   -1.20    2.20
 -16  -3   1    1.60    3.30
  16  -3  -1   -3.20    2.70
  16  -3  -1    2.00    2.60
  16  -3  -1   -0.30    3.30
  17   3  -1    2.20    3.50
 -17   3   1   -0.10    1.20
  17   3  -1    0.20    2.50
 -17   3   1    2.10    3.30
  17  -3  -1   -1.50    3.40
  17  -3  -1    2.90    6.30
  17  -3  -1   -2.90    1.80
 -18   3   1    2.30    3.60
  18   3  -1    0.20    3.60
  18   3  -1    0.40    4.70
 -18  -3   1   -2.10    3.00
  18  -3  -1    0.30    2.30
  18  -3  -1   -1.90    3.10
  18  -3  -1    0.10    4.00
 -19   3   1    6.20    4.40
  19   3  -1    3.60    3.30
  19   3  -1   -1.30    4.00
  19  -3  -1    8.20    4.10
 -19  -3   1    5.30    3.70
  19  -3  -1   -2.90    3.60
  19  -3  -1    1.30    4.20
  20   3  -1   -1.00    3.40
  20   3  -1   -4.30    3.80
 -20   3   1    5.90    4.40
  20  -3  -1    2.50    4.30
 -20  -3   1    2.70    4.30
  20  -3  -1    4.30    3.80
  20  -3  -1    2.50    4.50
  21   3  -1   12.30    5.00
  21   3  -1    6.10    5.20
  21  -3  -1   12.30    4.90
  21  -3  -1   10.90    5.20
  21  -3  -1   15.20    5.80
  22   3  -1    3.50    4.20
  22   3  -1    2.70    5.10
 -22   3   1    1.30    4.60
  22   3  -1   -1.50    6.20
  22  -3  -1   -1.90    3.90
  22  -3  -1   -5.80    5.30
  22  -3  -1   -4.10    4.60
 -22  -3   1    1.50    4.10
  22   4   1    3.20    4.60
 -22   4  -1   -6.50    3.40
  22   4   1    1.60    4.40
  22  -4   1   -1.10    7.70
 -22  -4  -1    2.30    4.00
  22  -4   1   -0.80    4.60
 -21   4  -1    6.70    4.90
  21   4   1   -1.50    5.30
  21   4   1   -0.40    3.60
 -21  -4  -1    6.20    4.90
  21  -4   1    1.20    5.00
  21  -4   1    5.60    5.80
  21  -4   1    2.20    4.00
  20   4   1   12.80    5.60
  20   4   1    8.90    4.20
 -20   4  -1   20.80    5.60
  20  -4   1   12.30    5.40
  20  -4   1    7.80    4.90
 -19   4  -1   -3.20    3.50
  19   4   1   -1.50    2.80
  19   4   1   -2.30    4.70
  19  -4   1    1.60    3.10
  19  -4   1    0.20    3.80
  19  -4   1    0.20    4.40
  18   4   1   21.60    5.20
  18   4   1   12.50    5.00
 -18   4  -1   16.80    4.90
  18  -4   1   20.00    5.00
  18  -4   1    9.10    4.70
  18  -4   1   11.80    4.50
 -17   4  -1    0.50    3.00
  17   4   1    0.40    2.90
 -17   4  -1    1.40    3.10
  17   4   1   -1.40    3.10
  17  -4   1    2.60    3.90
  17  -4   1    0.50    2.80
 -17  -4  -1   -0.80    2.40
 -16   4  -1    1.50    3.40
 -16   4  -1    3.90    2.80
  16   4   1    2.90    3.40
  16   4   1    4.20    3.20
  16  -4   1    3.50    3.30
  16  -4   1    2.10    3.50
 -16  -4  -1    0.30    2.60
  16  -4   1    0.70    2.50
  15   4   1   -2.10    1.60
  15   4   1    1.90    3.10
  15   4   1    1.50    2.70
 -15   4  -1   -0.50    2.30
 -15   4  -1    3.90    1.30
  15  -4   1   -0.90    3.20
 -15  -4  -1   -2.60    2.20
  15  -4   1    2.40    3.00
 -15  -4  -1    1.10    1.60
  15  -4   1    2.60    3.00
  14   4   1   71.09    7.60
  14   4   1   59.99    7.60
  14   4   1   65.99    7.30
 -14   4  -1   56.99    6.50
 -14   4  -1   59.79    6.70
 -14   4  -1   51.49    8.00
  14  -4   1   60.49    6.80
 -14  -4  -1   69.69    7.50
  14  -4   1   63.79    7.80
 -14  -4  -1   54.09    6.20
 -14  -4  -1   68.59    6.50
  14  -4   1   73.39    7.80
  14  -4   1   57.09    7.40
 -14  -4  -1   68.29    7.10
 -13   4  -1    3.30    1.90
  13   4   1   17.80    3.70
  13   4   1    2.00    3.00
 -13   4  -1    9.00    3.10
  13   4   1    1.10    2.10
  13   4   1   13.20    4.30
  13   4   1    9.00    2.30
 -13   4  -1   12.60    2.90
  13  -4   1   10.60    3.20
  13  -4   1    3.00    1.80
  13  -4   1    9.20    2.30
 -13  -4  -1   15.30    3.20
 -13  -4  -1    8.30    2.90
  13  -4   1   17.10    4.10
 -13  -4  -1    1.30    2.10
  13  -4   1    2.60    1.90
  13  -4   1    6.40    2.20
 -12   4  -1   10.80    3.00
  12   4   1   12.40    3.30
  12   4   1    4.90    2.20
 -12   4  -1    4.50    2.70
 -12   4  -1    8.50    2.60
  12   4   1    6.90    3.60
  12   4   1    8.80    3.20
  12   4   1    5.90    2.50
  12   4   1    2.40    1.80
 -12   4  -1    5.90    2.00
 -12  -4  -1    8.10    2.90
  12  -4   1    9.80    2.60
  12  -4   1    7.30    2.40
 -12  -4  -1    6.80    1.90
  12  -4   1   11.90    3.70
 -12  -4  -1    7.80    2.20
 -12  -4  -1    9.50    1.50
  12  -4   1   12.50    3.70
  12  -4   1    8.30    2.50
 -12  -4  -1    2.80    2.70
 -12  -4  -1    7.10    2.70
  12  -4   1    3.80    2.50
  11   4   1   15.80    3.80
 -11   4  -1   11.20    3.00
  11   4   1   16.70    3.10
  11   4   1    8.90    2.40
 -11   4  -1   14.20    2.70
  11   4   1   20.60    3.60
 -11   4  -1   16.60    3.00
  11   4   1   12.20    3.30
  11   4   1    8.80    2.20
  11  -4   1   22.10    4.10
 -11  -4  -1   16.70    2.60
 -11  -4  -1   19.10    2.70
 -11  -4  -1   12.70    2.00
  11  -4   1   18.10    3.00
  11  -4   1   10.80    2.50
  11  -4   1   13.40    2.80
  11  -4   1   12.60    3.00
  11  -4   1   12.10    3.40
 -11  -4  -1    7.50    2.80
 -11  -4  -1   20.70    3.40
 -11  -4  -1   18.10    3.30
  10   4   1    2.00    1.50
  10   4   1    5.30    2.50
 -10   4  -1    2.30    1.50
  10   4   1    3.30    2.00
  10   4   1    2.30    1.60
 -10   4  -1    6.00    2.20
 -10   4  -1    4.50    1.90
  10   4   1    4.80    2.50
 -10   4  -1    1.40    1.40
 -10   4  -1    0.60    1.00
  10   4   1    1.30    1.50
 -10  -4  -1    3.40    1.60
 -10  -4  -1    3.10    1.10
  10  -4   1    1.00    1.20
 -10  -4  -1    0.20    1.10
 -10  -4  -1    1.60    1.60
  10  -4   1    3.50    1.60
  10  -4   1    5.50    2.20
 -10  -4  -1    5.70    2.10
  10  -4   1    2.00    1.30
  10  -4   1    2.70    1.60
  10  -4   1    6.60    2.60
 -10  -4  -1    3.40    1.90
   9   4   1   36.60    4.90
   9   4   1   43.40    4.50
  -9   4  -1   39.90    4.50
   9   4   1   39.70    4.60
   9   4   1   48.70    5.30
   9   4   1   48.00    4.90
  -9   4  -1   43.00    4.70
   9   4   1   46.40    4.80
  -9   4  -1   43.30    5.00
   9  -4   1   37.10    4.50
  -9  -4  -1   40.60    4.40
   9  -4   1   39.80    4.60
  -9  -4  -1   46.00    5.00
   9  -4   1   37.90    4.90
   9  -4   1   43.40    5.20
   9  -4   1   42.20    4.60
   9  -4   1   42.60    5.00
  -9  -4  -1   46.30    4.80
  -9  -4  -1   44.20    4.30
  -9  -4  -1   47.10    4.50
   9  -4   1   40.30    4.30
  -9  -4  -1   46.00    4.50
  -9  -4  -1   42.80    4.80
   8   4   1    2.10    1.30
  -8   4  -1    2.90    1.50
   8   4   1    1.30    1.20
  -8   4  -1    0.00    0.90
   8   4   1    1.60    1.90
  -8   4  -1    0.30    1.10
   8   4   1    3.30    1.60
   8   4   1    1.50    1.50
  -8   4  -1    0.80    1.30
   8   4   1    2.00    2.00
  -8   4  -1    3.60    1.80
  -8  -4  -1    4.40    1.80
   8  -4   1    2.00    1.60
   8  -4   1    3.80    2.10
  -8  -4  -1    3.60    1.40
  -8  -4  -1    2.50    1.50
   8  -4   1    0.80    1.60
   8  -4   1    1.20    1.30
  -8  -4  -1    0.30    1.20
  -8  -4  -1    1.80    1.40
   8  -4   1    0.60    1.10
  -8  -4  -1    1.10    1.00
  -8  -4  -1    1.50    1.40
   8  -4   1    0.50    1.10
   7   4   1   -0.40    1.90
  -7   4  -1    0.00    2.80
  -7   4  -1    2.90    1.50
   7   4   1    1.10    1.30
  -7   4  -1    2.20    1.10
   7   4   1    0.00    1.20
  -7   4  -1    2.30    1.50
   7   4   1    2.90    1.70
   7   4   1   -0.80    1.90
  -7   4  -1    0.50    1.30
   7   4   1    0.90    1.20
  -7  -4  -1    1.20    1.40
  -7  -4  -1    2.00    1.50
  -7  -4  -1    1.70    1.10
   7  -4   1    0.80    1.10
  -7  -4  -1    0.10    1.00
   7  -4   1    3.00    2.00
   7  -4   1   -1.20    1.40
  -7  -4  -1    0.40    1.30
   7  -4   1    0.50    1.10
   7  -4   1    2.10    1.30
   7  -4   1    0.50    1.60
  -7  -4  -1    1.70    1.50
  -6   4  -1   51.79    4.80
  -6   4  -1   50.89    4.70
   6   4   1   50.99    4.70
   6   4   1   50.59    4.90
  -6   4  -1   42.30    4.90
   6   4   1   52.49    4.70
   6   4   1   42.60    4.90
  -6   4  -1   44.00    4.80
   6   4   1   44.10    5.00
   6   4   1   39.00    4.80
  -6  -4  -1   49.10    4.80
   6  -4   1   48.40    5.00
  -6  -4  -1   47.20    4.80
  -6  -4  -1   47.00    4.70
   6  -4   1   51.19    5.30
  -6  -4  -1   44.40    4.90
   6  -4   1   47.70    4.70
  -6  -4  -1   51.39    4.60
   6  -4   1   47.10    4.90
   6  -4   1   47.50    4.70
  -5   4  -1   90.99    8.80
   5   4   1  104.99    8.80
   5   4   1   94.99    8.70
   5   4   1   89.39    8.80
   5   4   1   93.39    8.80
   5   4   1   95.69    8.90
  -5   4  -1  109.79    8.90
  -5   4  -1   98.09    8.90
   5   4   1  105.19    8.70
  -5   4  -1   99.89    8.70
  -5   4  -1  105.09    8.80
  -5  -4  -1   98.69    8.80
  -5  -4  -1   97.59    8.90
  -5  -4  -1  100.09    8.60
   5  -4   1   88.89    8.80
   5  -4   1  103.59    9.00
   5  -4   1   92.09    8.90
   5  -4   1  103.39    8.80
  -5  -4  -1  108.59    8.90
   5  -4   1   95.89    8.80
  -5  -4  -1  106.19    8.70
  -5  -4  -1  108.89    8.80
   5  -4   1   89.19    8.70
   4   4   1   95.19    7.90
  -4   4  -1   80.09    7.90
   4   4   1   82.89    7.90
  -4   4  -1   94.69    7.80
   4   4   1   92.29    7.80
  -4   4  -1   88.49    8.00
   4   4   1   90.99    7.90
   4   4   1   84.59    7.80
   4   4   1   89.89    7.90
  -4   4  -1   90.19    7.90
  -4   4  -1   81.19    7.80
   4  -4   1   87.79    7.80
  -4  -4  -1   83.39    7.90
   4  -4   1   87.69    7.80
   4  -4   1   93.49    8.00
  -4  -4  -1   95.79    7.80
   4  -4   1   86.39    8.00
   4  -4   1   90.09    7.90
  -4  -4  -1   85.29    7.70
  -4  -4  -1   93.79    7.90
   4  -4   1   77.79    7.80
  -4  -4  -1   90.59    7.90
  -4  -4  -1   99.09    7.80
  -3   4  -1   10.40    1.60
  -3   4  -1    9.40    1.30
  -3   4  -1    6.40    1.30
   3   4   1    7.90    1.40
  -3   4  -1    7.20    1.30
   3   4   1    9.40    1.60
   3   4   1   12.70    1.60
  -3   4  -1   11.20    1.50
  -3   4  -1    8.80    1.50
   3   4   1    7.20    1.40
   3   4   1    8.70    1.60
   3   4   1    9.70    1.60
  -3   4  -1    9.20    1.60
   3   4   1    9.50    1.60
  -3  -4  -1    8.80    1.50
   3  -4   1    9.80    1.70
   3  -4   1    5.90    1.20
   3  -4   1    9.30    1.50
  -3  -4  -1    6.50    1.30
   3  -4   1   11.30    1.50
  -3  -4  -1   10.10    1.60
  -3  -4  -1   12.10    1.70
  -3  -4  -1    9.50    1.40
   3  -4   1    7.90    1.50
   3  -4   1    7.60    1.40
  -2   4  -1  192.98   15.60
   2   4   1  188.88   15.60
   2   4   1  191.28   15.60
  -2   4  -1  192.48   15.60
  -2   4  -1  187.88   15.60
  -2   4  -1  183.08   15.70
   2   4   1  178.38   15.60
   2   4   1  177.68   15.60
  -2   4  -1  188.68   15.50
   2   4   1  186.38   15.60
  -2   4  -1  177.18   15.60
  -2   4  -1  187.68   15.60
  -2   4  -1  177.98   15.70
   2   4   1  177.08   15.60
   2   4   1  187.18   15.60
  -2  -4  -1  185.28   15.50
   2  -4   1  180.28   15.60
   2  -4   1  189.28   15.80
   2  -4   1  176.88   15.60
  -2  -4  -1  188.38   15.70
   2  -4   1  180.68   15.60
  -2  -4  -1  190.18   15.60
  -2  -4  -1  178.48   15.60
  -2  -4  -1  185.58   15.60
  -2  -4  -1  200.28   15.60
   2  -4   1  182.68   15.70
   1   4   1   19.80    2.20
   1   4   1   20.20    2.10
  -1   4  -1   22.10    2.20
   1   4   1   20.70    2.10
  -1   4  -1   24.00    2.10
   1   4   1   23.60    2.30
  -1   4  -1   18.60    2.30
   1   4   1   19.90    2.10
  -1   4  -1   16.80    2.20
   1   4   1   20.40    2.10
   1   4   1   21.20    2.30
  -1   4  -1   19.20    2.10
  -1   4  -1   21.20    2.10
  -1   4  -1   21.60    2.00
  -1   4  -1   21.60    2.10
  -1  -4  -1   20.70    2.20
   1  -4   1   21.00    2.10
  -1  -4  -1   23.20    2.20
  -1  -4  -1   18.50    2.20
   1  -4   1   18.20    2.20
  -1  -4  -1   20.90    2.10
  -1  -4  -1   16.30    2.00
   1  -4   1   21.50    2.20
   1  -4   1   18.10    2.10
  -1  -4  -1   21.50    2.30
   1  -4   1   21.70    2.20
  -1  -4  -1   21.50    2.20
   1  -4   1   20.80    2.10
   1  -4   1   23.30    2.30
   0   4   1   56.29    5.00
   0   4  -1   55.29    4.90
   0   4  -1   55.19    4.90
   0   4   1   55.89    4.90
   0   4  -1   57.29    5.10
   0   4   1   51.19    4.90
   0   4  -1   59.19    5.00
   0   4   1   52.69    5.00
   0   4  -1   56.89    5.00
   0   4  -1   54.09    5.00
   0   4   1   57.29    5.10
   0   4   1   55.49    5.00
   0   4   1   57.69    4.90
   0  -4   1   53.99    4.90
   0  -4   1   56.79    5.10
   0  -4   1   53.59    5.00
   0  -4   1   56.29    5.00
   0  -4  -1   55.79    5.00
   0  -4  -1   58.89    4.90
   0  -4  -1   54.69    5.10
   0  -4   1   57.39    5.00
   0  -4   1   55.79    4.90
   0  -4   1   55.49    5.00
   0  -4  -1   57.39    4.90
   0  -4  -1   57.89    5.10
   0  -4  -1   56.19    5.00
   0  -4   1   54.59    4.90
   0  -4  -1   53.99    4.90
   0  -4  -1   57.09    5.00
   0  -4   1   64.99    5.00
   1   4  -1   21.00    2.40
  -1   4   1   19.90    2.40
   1   4  -1   27.00    2.30
  -1   4   1   22.30    2.30
  -1   4   1   21.90    2.40
   1   4  -1   22.40    2.40
   1   4  -1   22.10    2.30
  -1   4   1   24.00    2.40
   1   4  -1   22.10    2.10
   1   4  -1   26.60    2.50
   1   4  -1   23.10    2.10
   1   4  -1   23.10    2.30
  -1   4   1   25.00    2.20
   1  -4  -1   24.80    2.20
  -1  -4   1   21.90    2.30
   1  -4  -1   24.30    2.20
  -1  -4   1   18.90    2.40
   1  -4  -1   23.80    2.40
   1  -4  -1   20.30    2.30
  -1  -4   1   22.30    2.30
  -1  -4   1   22.60    2.10
  -1  -4   1   26.30    2.20
   1  -4  -1   20.60    2.40
  -1  -4   1   24.90    2.40
  -1  -4   1   23.00    2.50
   1  -4  -1   23.50    2.30
   2   4  -1  192.88   15.20
  -2   4   1  186.28   15.10
   2   4  -1  188.88   15.10
  -2   4   1  169.68   14.90
   2   4  -1  180.88   15.00
  -2   4   1  165.08   14.90
  -2   4   1  170.58   15.00
   2   4  -1  174.38   15.00
  -2   4   1  184.08   15.00
   2   4  -1  189.98   14.90
  -2   4   1  181.98   15.10
   2   4  -1  176.28   14.90
   2   4  -1  188.88   15.00
  -2   4   1  173.38   15.10
  -2  -4   1  172.28   15.00
  -2  -4   1  180.98   15.10
   2  -4  -1  186.88   15.10
   2  -4  -1  179.88   15.00
   2  -4  -1  171.28   14.90
  -2  -4   1  180.08   14.90
   2  -4  -1  175.38   15.00
   2  -4  -1  181.78   15.10
   2  -4  -1  177.58   14.90
   2  -4  -1  180.78   15.00
  -2  -4   1  180.08   15.00
   2  -4  -1  156.38   14.90
  -3   4   1   11.20    1.70
   3   4  -1    8.90    1.50
  -3   4   1    6.80    1.20
   3   4  -1    6.90    1.30
  -3   4   1    9.90    1.60
  -3   4   1    7.50    1.40
   3   4  -1    5.70    1.20
   3   4  -1   10.70    1.30
  -3   4   1    8.60    1.40
   3  -4  -1    7.60    1.20
   3  -4  -1    8.30    1.50
  -3  -4   1    7.10    1.40
   3  -4  -1    5.90    1.10
  -3  -4   1   10.20    1.20
   3  -4  -1    8.00    1.20
   3  -4  -1   10.00    1.50
  -3  -4   1    8.50    1.50
  -3  -4   1    6.90    1.30
   3  -4  -1   12.50    1.60
   3  -4  -1   11.20    1.70
  -4   4   1   83.09    7.00
   4   4  -1   80.19    7.00
   4   4  -1   78.09    6.90
   4   4  -1   82.79    7.00
  -4   4   1   88.69    7.10
  -4   4   1   71.59    7.10
  -4   4   1   72.29    7.00
  -4   4   1   72.59    7.00
   4   4  -1   79.59    7.30
   4   4  -1   86.99    7.00
   4  -4  -1   82.29    6.90
   4  -4  -1   82.09    7.10
  -4  -4   1   75.29    6.80
   4  -4  -1   79.69    7.00
  -4  -4   1   72.79    7.00
   4  -4  -1   77.29    7.10
  -4  -4   1   81.19    7.00
  -4  -4   1   81.69    7.00
   4  -4  -1   77.49    7.10
  -5   4   1   84.89    7.70
  -5   4   1   97.29    7.70
   5   4  -1   80.59    7.60
  -5   4   1   72.69    7.50
   5   4  -1   79.19    7.80
   5   4  -1   90.89    7.60
   5   4  -1   88.49    7.50
   5   4  -1   86.99    7.60
  -5   4   1   82.09    7.50
   5  -4  -1   83.39    7.50
  -5  -4   1   75.59    7.50
   5  -4  -1   85.69    7.50
  -5  -4   1   87.29    7.60
   5  -4  -1   90.59    7.80
  -5  -4   1   95.09    7.70
   5  -4  -1   91.99    7.80
  -5  -4   1   86.39    7.40
   5  -4  -1   78.09    7.70
   6   4  -1   62.29    5.40
  -6   4   1   57.79    5.40
   6   4  -1   55.79    5.30
  -6   4   1   60.79    5.00
   6   4  -1   52.59    5.10
   6   4  -1   50.49    5.20
  -6   4   1   51.19    5.40
  -6   4   1   49.40    5.20
   6   4  -1   50.89    5.60
  -6   4   1   46.60    4.90
   6   4  -1   59.59    5.30
  -6   4   1   57.49    5.20
   6  -4  -1   52.69    5.60
   6  -4  -1   54.49    5.40
  -6  -4   1   57.09    5.10
  -6  -4   1   49.90    4.90
  -6  -4   1   62.69    5.30
   6  -4  -1   50.59    5.50
  -6  -4   1   58.09    5.30
   6  -4  -1   49.80    5.20
   6  -4  -1   56.39    5.20
   6  -4  -1   52.09    5.00
  -6  -4   1   52.69    5.30
  -7   4   1    0.80    0.70
  -7   4   1   -0.30    1.60
   7   4  -1   -0.70    1.20
   7   4  -1   -1.70    1.00
  -7   4   1    1.80    1.20
   7   4  -1   -1.20    1.90
  -7   4   1    0.90    0.90
  -7   4   1    1.30    1.60
   7   4  -1    0.00    1.40
   7   4  -1    0.80    1.80
  -7   4   1    1.50    1.50
  -7   4   1    0.10    1.00
   7   4  -1    1.80    1.20
   7  -4  -1    0.90    1.50
   7  -4  -1    0.10    0.80
  -7  -4   1    1.60    1.40
  -7  -4   1    1.70    1.50
  -7  -4   1    1.10    0.90
   7  -4  -1   -0.60    0.90
  -7  -4   1    0.80    1.30
   7  -4  -1    3.20    2.10
  -7  -4   1   -0.30    1.20
   7  -4  -1    1.80    1.20
   7  -4  -1    0.50    1.50
  -8   4   1    6.30    1.10
   8   4  -1    3.90    1.30
   8   4  -1   -0.10    1.10
   8   4  -1    4.70    1.80
  -8   4   1    3.10    1.10
   8   4  -1    3.90    1.90
   8   4  -1    4.80    2.20
  -8   4   1    3.60    1.80
  -8   4   1    2.40    1.70
  -8   4   1    4.00    1.40
  -8   4   1    4.20    1.40
   8   4  -1    2.40    1.60
  -8   4   1    6.40    1.80
   8  -4  -1    5.60    1.90
  -8  -4   1    5.70    2.00
  -8  -4   1    4.10    1.60
   8  -4  -1    3.50    2.00
   8  -4  -1    3.00    1.20
   8  -4  -1    4.00    1.50
   8  -4  -1    2.30    1.30
   8  -4  -1    6.10    2.10
  -8  -4   1    3.20    1.10
  -8  -4   1    4.30    2.00
  -8  -4   1    4.80    1.80
   9   4  -1   28.80    3.70
   9   4  -1   33.70    4.20
  -9   4   1   31.20    3.70
  -9   4   1   35.90    4.30
  -9   4   1   40.80    4.20
   9   4  -1   26.80    3.90
   9   4  -1   37.30    3.90
  -9   4   1   39.40    4.00
   9  -4  -1   42.60    4.70
  -9  -4   1   41.40    4.10
  -9  -4   1   30.50    4.30
   9  -4  -1   33.00    3.80
 -10   4   1    8.50    2.40
 -10   4   1    8.80    2.00
  10   4  -1   10.80    2.70
 -10   4   1    5.20    2.30
 -10   4   1    7.10    2.40
 -10   4   1    8.10    1.90
  10   4  -1    8.00    2.70
  10   4  -1    6.00    2.60
  10   4  -1   12.60    2.50
 -10   4   1   10.80    1.50
  10   4  -1    5.90    1.80
  10   4  -1    8.30    2.00
 -10  -4   1    6.20    2.40
  10  -4  -1    8.40    2.70
 -10  -4   1   10.30    2.00
 -10  -4   1    8.30    1.70
  10  -4  -1   11.40    2.40
  10  -4  -1    8.00    2.90
 -10  -4   1    7.60    2.20
 -10  -4   1   12.60    2.60
  10  -4  -1    8.90    2.20
  10  -4  -1   11.50    2.60
  10  -4  -1    7.60    1.70
 -11   4   1    1.60    1.70
  11   4  -1   13.50    3.20
  11   4  -1    8.50    2.00
  11   4  -1    4.00    2.20
  11   4  -1    6.20    1.80
 -11   4   1   19.80    3.90
 -11   4   1   12.00    2.70
  11   4  -1    2.70    1.90
  11   4  -1   11.80    3.10
 -11   4   1   10.80    2.30
 -11  -4   1    6.60    2.30
  11  -4  -1   18.50    3.60
 -11  -4   1    2.90    2.00
  11  -4  -1    7.50    2.50
 -11  -4   1   10.60    2.40
  11  -4  -1    8.00    2.00
  11  -4  -1    2.30    1.60
  11  -4  -1    0.80    2.50
  12   4  -1    7.60    2.90
  12   4  -1    1.70    1.90
 -12   4   1    1.00    1.60
 -12   4   1    3.90    2.40
  12   4  -1    5.90    3.10
  12   4  -1    0.80    1.90
 -12   4   1   -0.60    1.20
  12   4  -1    0.90    1.60
 -12   4   1    2.30    2.90
 -12   4   1    5.20    2.60
  12   4  -1    3.90    2.30
  12  -4  -1    9.20    3.60
 -12  -4   1    0.10    1.80
 -12  -4   1    1.80    1.50
  12  -4  -1    1.10    1.40
  12  -4  -1    1.30    2.20
 -12  -4   1    7.00    2.30
  12  -4  -1    3.20    2.60
  12  -4  -1    2.80    1.80
 -12  -4   1    2.10    1.30
  12  -4  -1    3.50    1.80
  12  -4  -1    3.40    1.80
 -13   4   1   14.40    3.80
  13   4  -1   14.80    4.20
  13   4  -1   36.30    4.70
 -13   4   1   30.20    3.40
 -13   4   1   24.20    3.70
 -13   4   1   15.90    3.80
  13   4  -1   21.10    4.90
 -13   4   1   23.40    3.30
  13   4  -1   29.00    4.70
 -13   4   1   30.30    4.40
  13   4  -1   11.90    3.00
 -13  -4   1   21.90    2.90
  13  -4  -1   26.80    4.00
 -13  -4   1   19.80    3.80
 -13  -4   1   28.90    4.40
  13  -4  -1   19.90    3.30
 -13  -4   1   17.30    4.10
  13  -4  -1   22.40    3.90
  13  -4  -1   16.60    3.20
 -13  -4   1   27.30    3.40
  13  -4  -1   13.50    4.20
  13  -4  -1   14.90    3.90
  13  -4  -1   31.90    5.30
  14   4  -1   28.80    5.10
 -14   4   1   25.20    4.10
 -14   4   1   49.20    8.50
 -14   4   1   30.70    3.60
 -14   4   1   26.60    3.50
  14   4  -1   23.00    3.90
 -14  -4   1   30.60    4.70
  14  -4  -1   32.10    5.30
 -14  -4   1   28.20    3.40
  15   4  -1    1.60    3.10
 -15   4   1    2.60    2.50
  15   4  -1    3.60    4.10
 -15   4   1    0.20    1.20
 -15   4   1    3.80    3.00
  15   4  -1    0.40    2.00
  15   4  -1    2.50    2.70
  15  -4  -1   -0.90    2.60
  15  -4  -1    0.40    3.20
 -15  -4   1    4.00    2.60
  15  -4  -1    2.40    2.40
 -15  -4   1    4.50    2.10
  16   4  -1    6.30    3.30
 -16   4   1   -0.50    2.90
  16   4  -1    1.60    3.40
 -16   4   1    5.80    1.80
 -16   4   1    1.00    2.70
  16  -4  -1    3.20    2.80
  16  -4  -1    2.90    3.60
  16  -4  -1    3.90    3.30
 -16  -4   1    3.50    3.00
 -17   4   1    6.00    3.90
  17   4  -1    1.00    2.90
  17   4  -1    0.70    3.50
 -17   4   1    2.20    1.50
  17  -4  -1   -0.10    3.20
  17  -4  -1    0.90    2.20
  17  -4  -1    0.00    4.50
 -18   4   1   16.50    5.00
  18   4  -1    3.40    3.10
  18   4  -1    3.70    3.90
  18  -4  -1    9.80    4.40
  18  -4  -1    1.10    2.80
  18  -4  -1    4.60    3.50
  19   4  -1   -1.60    5.60
  19   4  -1   -0.70    2.40
 -19   4   1   -1.20    3.80
  19  -4  -1    3.00    4.40
  19  -4  -1   -0.50    3.10
 -19  -4   1    2.80    3.90
  19  -4  -1   -8.00    3.00
 -20   4   1   32.60    6.60
  20   4  -1    6.80    4.90
  20   4  -1   20.80    5.60
  20  -4  -1    8.70    5.00
 -20  -4   1   21.60    5.40
  20  -4  -1   18.00    5.20
  20  -4  -1    9.90    4.70
  21   4  -1    3.40    4.50
  21   4  -1   -2.10    5.20
 -21   4   1    7.00    5.10
  21  -4  -1   -3.20    4.80
  21  -4  -1    1.90    4.70
 -21  -4   1    4.50    4.60
  21  -4  -1    2.40    4.10
  22   4  -1   -1.80    6.90
  22   4  -1    4.50    5.70
 -22   4   1   -1.30    4.30
 -22  -4   1   -1.40    3.90
  22  -4  -1   -3.70    5.20
  22  -4  -1   -2.50    5.80
  22  -4  -1    1.60    4.20
 -22   5  -1    0.40    4.60
 -22  -5  -1   -4.00    3.10
  21   5   1    4.50    6.20
  21   5   1   19.50    5.70
 -21   5  -1   15.10    7.10
  21  -5   1    9.10    5.50
  21  -5   1   16.60    4.80
  21  -5   1   15.10    6.10
 -20   5  -1    3.00    4.00
  20   5   1   -5.10    4.20
  20   5   1    0.20    3.00
  20  -5   1    0.70    4.10
  20  -5   1   -4.60    4.10
  20  -5   1   -1.70    4.30
  19   5   1    0.20    3.00
  19   5   1    0.10    5.70
 -19   5  -1    7.00    4.10
  19  -5   1   -1.40    3.80
  19  -5   1   -3.80    4.80
  19  -5   1   -0.10    2.60
 -18   5  -1    6.40    2.10
 -18   5  -1    9.90    4.50
  18   5   1    0.60    3.20
  18   5   1    2.00    4.10
  18  -5   1    0.50    4.10
  18  -5   1    9.00    4.20
  18  -5   1    2.40    3.00
 -17   5  -1    4.70    3.50
  17   5   1    7.40    4.30
 -17   5  -1   14.90    2.80
  17   5   1    9.40    4.10
  17  -5   1   12.90    4.60
 -17  -5  -1    5.40    3.20
  17  -5   1    4.50    4.10
  17  -5   1    5.90    4.40
  16   5   1   11.10    4.00
 -16   5  -1    7.50    3.30
 -16   5  -1    8.00    2.30
  16   5   1    3.00    3.40
 -16   5  -1    3.40    3.40
  16  -5   1    6.60    3.50
 -16  -5  -1    6.80    3.10
  16  -5   1    4.20    3.50
  16  -5   1    0.70    3.60
 -15   5  -1   12.40    4.00
  15   5   1    5.10    3.30
 -15   5  -1    8.60    3.10
  15   5   1    6.20    3.50
 -15  -5  -1    6.40    2.20
  15  -5   1    8.60    3.80
 -15  -5  -1    6.30    3.00
 -15  -5  -1    4.70    2.10
  15  -5   1   11.10    4.20
  15  -5   1    6.40    3.20
 -14   5  -1    1.20    3.20
 -14   5  -1    4.90    1.50
 -14   5  -1   -0.80    2.00
  14   5   1    1.60    4.10
  14   5   1    0.90    3.00
  14   5   1    4.40    3.20
 -14   5  -1   -0.80    1.80
  14   5   1   -3.60    1.60
  14   5   1    0.60    2.00
  14  -5   1    4.60    2.10
 -14  -5  -1    3.00    1.70
  14  -5   1   -1.60    2.40
 -14  -5  -1    2.40    2.80
  14  -5   1    4.40    3.40
 -14  -5  -1    0.70    2.50
  14  -5   1    6.30    3.20
  14  -5   1    0.00    1.70
 -14  -5  -1    5.30    2.90
 -13   5  -1    6.90    2.90
  13   5   1   11.20    3.30
  13   5   1    3.80    2.00
  13   5   1   11.00    3.40
 -13   5  -1   10.90    3.10
  13   5   1    3.70    2.40
 -13   5  -1    4.30    2.10
  13   5   1    7.50    4.00
 -13   5  -1    5.30    2.40
  13   5   1    4.80    2.70
 -13  -5  -1    6.40    2.90
  13  -5   1    8.30    2.40
 -13  -5  -1    7.40    2.30
  13  -5   1   11.90    3.30
  13  -5   1    9.60    2.70
  13  -5   1    4.10    2.10
  13  -5   1    9.60    3.50
  13  -5   1    6.80    3.40
  13  -5   1    5.10    2.30
 -13  -5  -1    4.00    1.70
 -13  -5  -1    4.90    2.70
  12   5   1    2.60    2.00
 -12   5  -1    4.10    3.60
 -12   5  -1   10.20    3.00
  12   5   1    2.10    2.30
  12   5   1    5.10    2.60
 -12   5  -1    2.10    1.90
 -12   5  -1    3.70    2.10
 -12   5  -1    6.80    1.60
  12   5   1    6.60    3.00
  12   5   1    2.90    1.90
  12   5   1    7.30    3.50
  12  -5   1    2.50    2.50
  12  -5   1    3.10    1.80
 -12  -5  -1    5.50    2.00
  12  -5   1    4.00    1.90
  12  -5   1    4.70    3.10
 -12  -5  -1    3.50    1.20
  12  -5   1    6.10    2.20
  12  -5   1    8.20    3.40
 -12  -5  -1    3.00    1.60
  12  -5   1    4.10    2.10
 -12  -5  -1    9.90    2.90
 -12  -5  -1    4.90    2.50
  11   5   1  125.99   12.00
  11   5   1  111.99   11.60
 -11   5  -1  141.29   12.10
  11   5   1  112.19   12.30
  11   5   1  114.19   11.80
 -11   5  -1  127.29   11.80
 -11   5  -1  129.29   12.20
 -11   5  -1  137.19   11.80
  11   5   1  136.59   12.40
  11   5   1  145.39   12.30
 -11  -5  -1  138.99   11.60
 -11  -5  -1  149.49   11.80
  11  -5   1  135.99   12.50
 -11  -5  -1  136.39   12.10
  11  -5   1  139.19   12.00
 -11  -5  -1  122.59   12.20
  11  -5   1  116.79   11.80
 -11  -5  -1  126.09   11.30
  11  -5   1  122.39   11.90
  11  -5   1  106.39   11.50
  11  -5   1  122.59   12.10
 -11  -5  -1  135.89   12.10
  11  -5   1  144.09   12.40
 -10   5  -1    4.90    2.00
 -10   5  -1    5.40    2.20
  10   5   1    8.70    2.50
 -10   5  -1    7.20    1.50
  10   5   1    4.30    1.70
  10   5   1    5.00    1.80
  10   5   1    6.90    2.50
  10   5   1    7.30    2.40
 -10   5  -1   11.20    2.60
 -10   5  -1    4.10    1.80
  10  -5   1    5.50    1.80
 -10  -5  -1    3.70    1.30
 -10  -5  -1    7.50    2.50
  10  -5   1    6.00    2.00
  10  -5   1    6.80    2.70
  10  -5   1    3.80    2.00
 -10  -5  -1    4.20    1.50
 -10  -5  -1    5.50    1.90
  10  -5   1    9.50    3.10
 -10  -5  -1    2.50    2.10
 -10  -5  -1    7.70    2.40
  10  -5   1    8.50    2.50
 -10  -5  -1    4.00    1.80
  10  -5   1    8.20    3.00
   9   5   1   20.50    3.20
  -9   5  -1   17.10    3.10
   9   5   1   28.90    3.90
  -9   5  -1   16.90    2.90
   9   5   1   21.60    2.90
   9   5   1   15.50    3.30
  -9   5  -1   29.00    3.40
   9   5   1    6.30    2.80
  -9   5  -1   27.20    3.60
  -9  -5  -1   16.70    2.50
   9  -5   1   18.70    3.50
   9  -5   1   12.30    2.40
  -9  -5  -1   14.40    2.80
  -9  -5  -1   18.40    2.70
  -9  -5  -1   20.90    3.20
   9  -5   1   14.60    2.70
  -9  -5  -1   15.30    2.30
  -9  -5  -1   23.80    3.00
  -9  -5  -1   12.90    2.90
   9  -5   1   16.60    2.90
  -8   5  -1    1.40    1.40
   8   5   1    3.30    1.50
   8   5   1    1.30    2.00
   8   5   1    1.90    2.10
  -8   5  -1    1.10    1.60
  -8   5  -1    1.20    1.00
  -8   5  -1    3.00    1.50
  -8   5  -1    1.80    1.70
   8   5   1    1.20    1.30
   8   5   1    0.60    1.40
   8   5   1    1.80    1.60
  -8  -5  -1    1.40    1.00
  -8  -5  -1    2.80    1.40
   8  -5   1    0.70    1.10
   8  -5   1    2.00    1.70
   8  -5   1    0.50    1.20
  -8  -5  -1   -0.10    1.00
   8  -5   1    2.20    1.30
  -8  -5  -1   -0.50    1.30
  -8  -5  -1    2.90    1.50
  -8  -5  -1    3.20    1.50
  -8  -5  -1    2.40    1.70
   8  -5   1    3.40    2.20
   8  -5   1    0.40    1.50
   7   5   1    4.40    2.10
  -7   5  -1    5.30    1.80
  -7   5  -1    6.10    2.00
   7   5   1    1.80    1.80
   7   5   1    5.40    1.60
   7   5   1    5.20    2.10
   7   5   1    2.90    1.50
  -7   5  -1    4.00    1.50
   7   5   1    4.00    1.40
  -7   5  -1    4.30    1.60
  -7   5  -1    1.80    1.10
  -7  -5  -1    4.60    1.70
   7  -5   1    3.10    1.40
  -7  -5  -1    2.30    1.40
  -7  -5  -1    3.60    1.50
   7  -5   1    3.20    1.60
   7  -5   1    1.80    1.20
   7  -5   1    4.20    2.20
  -7  -5  -1    4.70    1.60
   7  -5   1    2.40    1.20
   7  -5   1    1.50    1.80
  -7  -5  -1    3.50    1.70
  -7  -5  -1    2.10    1.20
  -6   5  -1   36.40    3.30
  -6   5  -1   27.40    3.50
   6   5   1   31.70    3.30
   6   5   1   27.80    3.60
   6   5   1   25.80    3.80
  -6   5  -1   33.10    3.40
   6   5   1   27.00    3.40
   6   5   1   33.90    3.60
  -6   5  -1   26.60    3.50
  -6   5  -1   29.20    3.70
   6   5   1   28.90    3.80
  -6  -5  -1   28.70    3.20
   6  -5   1   30.20    4.00
  -6  -5  -1   31.90    3.70
  -6  -5  -1   27.50    3.50
  -6  -5  -1   29.20    3.30
  -6  -5  -1   36.60    3.50
  -6  -5  -1   27.90    3.50
   6  -5   1   27.50    3.70
   6  -5   1   27.20    3.60
   6  -5   1   24.90    3.30
   6  -5   1   30.80    3.40
  -5   5  -1    3.10    1.10
   5   5   1    4.10    1.60
   5   5   1    5.80    1.60
  -5   5  -1    3.20    1.40
   5   5   1    2.60    1.30
   5   5   1    4.30    1.90
  -5   5  -1    1.20    1.20
   5   5   1    2.00    1.80
  -5   5  -1    2.40    1.30
   5   5   1    2.80    1.30
  -5   5  -1    1.30    1.40
  -5   5  -1    1.00    1.40
  -5   5  -1    4.40    1.30
  -5  -5  -1    1.40    1.30
   5  -5   1    2.40    1.70
  -5  -5  -1    2.20    1.30
  -5  -5  -1    4.00    1.40
   5  -5   1    1.70    1.50
   5  -5   1    4.90    1.40
   5  -5   1    0.20    1.50
   5  -5   1    2.50    1.10
  -5  -5  -1    3.20    1.50
   5  -5   1    1.80    1.20
  -5  -5  -1    3.30    1.20
  -4   5  -1    4.20    1.20
  -4   5  -1    4.80    1.30
   4   5   1    3.30    1.40
   4   5   1    3.90    1.20
   4   5   1    2.40    1.10
   4   5   1    4.20    1.20
  -4   5  -1    2.40    1.20
  -4   5  -1    4.90    1.20
   4   5   1    3.30    1.10
   4   5   1    1.00    1.10
  -4   5  -1    3.00    1.30
  -4   5  -1    1.10    0.80
   4   5   1    3.50    1.40
   4  -5   1    3.40    1.30
   4  -5   1    3.50    1.30
  -4  -5  -1    1.90    0.90
   4  -5   1    2.50    1.00
   4  -5   1    1.70    0.90
  -4  -5  -1    3.10    1.20
   4  -5   1    1.10    0.80
  -4  -5  -1    3.30    1.20
  -4  -5  -1    2.90    1.20
   4  -5   1    3.40    1.20
  -4  -5  -1    4.10    1.10
  -3   5  -1   42.50    4.40
  -3   5  -1   47.10    4.20
   3   5   1   45.20    4.30
   3   5   1   43.00    4.30
   3   5   1   46.20    4.20
   3   5   1   48.60    4.20
  -3   5  -1   43.50    4.20
  -3   5  -1   44.60    4.30
  -3   5  -1   44.50    4.20
   3   5   1   44.30    4.30
  -3   5  -1   49.90    4.10
   3   5   1   42.70    4.20
  -3   5  -1   40.30    4.20
  -3   5  -1   41.30    4.30
   3   5   1   49.70    4.40
   3  -5   1   46.90    4.20
  -3  -5  -1   41.50    4.10
   3  -5   1   38.40    4.20
   3  -5   1   43.10    4.20
  -3  -5  -1   43.70    4.30
  -3  -5  -1   41.10    4.20
   3  -5   1   43.80    4.40
  -3  -5  -1   48.10    4.20
   3  -5   1   46.30    4.30
   3  -5   1   45.10    4.40
  -3  -5  -1   49.60    4.30
   2   5   1   17.90    2.10
  -2   5  -1   21.50    2.10
  -2   5  -1   18.90    2.00
   2   5   1   21.60    2.30
  -2   5  -1   16.60    2.10
  -2   5  -1   16.50    2.20
  -2   5  -1   17.70    2.20
   2   5   1   20.40    2.40
   2   5   1   19.90    2.20
  -2   5  -1   18.50    2.30
   2   5   1   16.10    2.30
  -2   5  -1   20.80    2.40
   2   5   1   17.90    2.20
   2   5   1   18.30    2.20
  -2  -5  -1   17.40    2.20
   2  -5   1   20.70    2.40
  -2  -5  -1   20.50    2.10
  -2  -5  -1   20.10    2.30
  -2  -5  -1   21.60    2.10
   2  -5   1   20.50    2.10
   2  -5   1   18.40    2.20
  -2  -5  -1   19.30    2.20
   2  -5   1   22.80    2.20
   2  -5   1   18.50    2.30
  -2  -5  -1   24.20    2.30
   1   5   1   66.89    5.90
  -1   5  -1   65.09    6.10
   1   5   1   67.09    6.10
   1   5   1   65.99    6.00
  -1   5  -1   69.49    5.90
   1   5   1   68.59    5.90
   1   5   1   68.89    5.90
   1   5   1   64.09    5.90
  -1   5  -1   62.09    5.70
  -1   5  -1   67.79    6.00
  -1   5  -1   69.49    5.90
  -1   5  -1   68.59    5.90
   1   5   1   70.49    6.00
  -1   5  -1   68.39    5.90
  -1  -5  -1   68.29    6.10
   1  -5   1   64.39    5.90
  -1  -5  -1   72.49    5.90
   1  -5   1   58.99    5.90
   1  -5   1   65.59    6.10
   1  -5   1   74.79    6.00
  -1  -5  -1   70.99    6.00
  -1  -5  -1   64.39    5.90
  -1  -5  -1   66.09    5.80
   1  -5   1   70.59    5.90
   1  -5   1   62.49    6.00
   1  -5   1   64.29    5.90
  -1  -5  -1   65.09    5.90
  -1  -5  -1   63.59    5.90
   0   5   1   66.09    5.80
   0   5   1   62.39    5.70
   0   5  -1   60.49    5.60
   0   5   1   65.09    5.60
   0   5   1   68.69    5.70
   0   5   1   62.29    5.70
   0   5  -1   62.29    5.80
   0   5  -1   61.69    5.70
   0   5   1   63.19    5.70
   0   5  -1   63.89    5.70
   0  -5  -1   66.39    5.60
   0  -5   1   64.49    5.70
   0  -5   1   63.59    5.60
   0  -5  -1   60.09    5.70
   0  -5  -1   63.39    5.70
   0  -5   1   60.59    5.70
   0  -5  -1   60.89    5.70
   0  -5   1   67.69    5.80
   0  -5  -1   67.39    5.80
   0  -5  -1   64.09    5.70
   0  -5  -1   67.89    5.60
   0  -5   1   58.09    5.70
   0  -5   1   63.39    5.80
   0  -5   1   73.29    5.70
   0  -5  -1   63.89    5.60
   0  -5   1   63.29    5.60
   1   5  -1   61.79    5.60
   1   5  -1   64.09    5.80
   1   5  -1   59.09    5.60
  -1   5   1   60.79    5.50
  -1   5   1   62.59    5.70
   1   5  -1   65.09    5.60
   1   5  -1   70.49    5.50
   1   5  -1   63.79    5.70
  -1   5   1   64.09    5.70
  -1   5   1   66.59    5.70
   1   5  -1   61.49    5.70
  -1   5   1   63.79    5.60
   1  -5  -1   60.99    5.50
  -1  -5   1   59.99    5.50
   1  -5  -1   57.99    5.50
   1  -5  -1   64.19    5.70
  -1  -5   1   64.99    5.50
  -1  -5   1   64.69    5.70
  -1  -5   1   69.09    5.80
   1  -5  -1   61.89    5.60
  -1  -5   1   58.69    5.70
   1  -5  -1   65.39    5.60
   1  -5  -1   66.89    5.60
  -1  -5   1   57.19    5.60
  -1  -5   1   68.59    5.70
   1  -5  -1   60.39    5.50
   1  -5  -1   67.49    5.80
  -1  -5   1   65.29    5.60
   1  -5  -1   68.69    5.80
  -2   5   1   12.80    1.60
  -2   5   1   16.30    2.00
   2   5  -1   17.60    2.00
   2   5  -1   15.40    1.90
  -2   5   1   17.60    1.70
   2   5  -1   13.60    1.70
   2   5  -1   17.50    1.70
  -2   5   1   17.70    1.90
   2   5  -1   14.60    1.80
   2   5  -1   17.00    1.90
   2   5  -1   12.90    2.00
  -2   5   1   15.50    2.00
  -2   5   1   13.50    1.80
  -2   5   1   16.90    1.90
  -2  -5   1   16.10    1.90
  -2  -5   1   17.20    2.00
   2  -5  -1   16.40    1.80
   2  -5  -1   13.60    1.70
   2  -5  -1   17.80    1.90
   2  -5  -1   20.10    2.10
   2  -5  -1   16.70    1.80
  -2  -5   1   15.40    2.00
  -2  -5   1   16.60    1.70
  -2  -5   1   11.90    1.60
   2  -5  -1   15.20    2.00
   2  -5  -1   15.30    1.70
  -3   5   1   44.40    4.40
  -3   5   1   39.40    4.10
  -3   5   1   45.30    4.40
   3   5  -1   46.60    4.30
   3   5  -1   40.90    4.20
   3   5  -1   44.60    4.10
   3   5  -1   54.29    4.40
  -3   5   1   45.10    4.30
   3   5  -1   46.30    4.40
  -3   5   1   44.30    4.40
  -3   5   1   45.30    4.20
  -3   5   1   49.00    4.20
   3   5  -1   45.60    4.30
  -3  -5   1   43.00    4.00
   3  -5  -1   46.40    4.20
   3  -5  -1   46.30    4.20
   3  -5  -1   47.10    4.30
   3  -5  -1   48.00    4.50
  -3  -5   1   48.80    4.40
   3  -5  -1   51.09    4.50
   3  -5  -1   49.30    4.30
  -3  -5   1   45.20    4.10
  -3  -5   1   45.90    4.30
   3  -5  -1   51.39    4.40
  -3  -5   1   50.69    4.40
   3  -5  -1   42.80    4.20
  -3  -5   1   41.80    4.10
  -4   5   1    5.40    1.40
  -4   5   1    5.30    1.00
  -4   5   1    3.30    1.20
   4   5  -1    3.20    1.60
  -4   5   1    5.00    1.10
  -4   5   1    5.10    1.30
   4   5  -1    7.10    1.60
   4   5  -1    5.30    1.40
  -4   5   1    4.60    1.20
   4   5  -1    3.10    1.10
  -4   5   1    3.50    1.40
   4   5  -1    4.00    1.10
   4   5  -1    6.40    1.20
   4  -5  -1    4.60    0.90
  -4  -5   1    6.40    1.10
   4  -5  -1    6.70    1.60
   4  -5  -1    3.90    1.40
   4  -5  -1    4.40    1.40
  -4  -5   1    3.80    1.00
   4  -5  -1    4.70    1.10
  -4  -5   1    6.50    1.50
   4  -5  -1    4.60    1.10
  -4  -5   1    5.40    1.30
  -4  -5   1    4.40    0.70
  -4  -5   1    4.50    1.30
  -5   5   1    1.00    1.30
  -5   5   1    2.20    1.20
   5   5  -1    2.60    1.10
  -5   5   1    0.40    1.10
  -5   5   1    1.90    1.00
  -5   5   1    0.60    1.10
   5   5  -1    4.10    1.80
   5   5  -1    3.60    1.70
  -5   5   1    1.70    1.50
  -5   5   1    0.00    0.70
   5   5  -1    3.30    1.20
   5   5  -1    1.40    1.30
   5   5  -1    2.40    1.20
  -5   5   1    0.80    0.70
   5  -5  -1    1.70    1.00
  -5  -5   1    2.80    1.30
   5  -5  -1    0.50    0.70
   5  -5  -1    2.40    1.40
   5  -5  -1    0.50    1.30
  -5  -5   1    0.00    0.70
  -5  -5   1    0.40    1.00
   5  -5  -1    0.20    0.80
   5  -5  -1    1.70    1.60
  -5  -5   1    0.50    1.10
  -5  -5   1    2.10    1.30
  -6   5   1   24.20    2.80
   6   5  -1   21.80    3.00
   6   5  -1   29.40    3.10
  -6   5   1   24.70    3.00
  -6   5   1   23.00    3.00
   6   5  -1   34.60    4.10
  -6   5   1   25.50    3.30
   6   5  -1   28.30    3.20
  -6   5   1   29.00    3.20
   6   5  -1   27.60    3.40
   6   5  -1   28.40    3.00
   6  -5  -1   28.70    3.60
   6  -5  -1   22.90    3.00
  -6  -5   1   30.50    3.20
   6  -5  -1   30.90    3.50
  -6  -5   1   25.50    2.90
  -6  -5   1   23.30    3.10
  -6  -5   1   26.30    3.10
   6  -5  -1   24.40    2.90
   6  -5  -1   22.80    3.30
  -7   5   1    6.80    1.20
   7   5  -1    5.20    1.70
  -7   5   1    6.20    1.30
  -7   5   1    4.30    1.50
  -7   5   1    5.70    1.70
   7   5  -1    6.70    2.10
   7   5  -1    4.70    1.50
   7   5  -1    6.00    2.30
  -7   5   1    6.60    1.90
   7   5  -1    4.90    1.80
  -7   5   1    4.10    1.40
  -7   5   1    6.10    1.90
   7   5  -1    5.10    1.50
  -7  -5   1    7.30    2.90
   7  -5  -1    6.80    2.20
   7  -5  -1    4.50    1.20
  -7  -5   1    3.40    1.60
   7  -5  -1    5.50    2.00
   7  -5  -1    7.50    1.90
  -7  -5   1    4.70    1.60
  -7  -5   1    4.60    0.70
  -7  -5   1    4.60    1.20
   7  -5  -1    5.90    1.60
   7  -5  -1    5.40    1.50
  -7  -5   1    8.20    1.70
   8   5  -1    3.70    1.40
  -8   5   1    0.90    1.10
   8   5  -1    2.50    1.50
  -8   5   1    2.40    1.00
  -8   5   1    3.10    1.80
  -8   5   1    2.60    1.40
   8   5  -1    2.90    1.60
  -8   5   1    3.30    0.90
  -8   5   1    3.30    1.70
   8   5  -1    1.90    1.40
  -8   5   1    1.90    1.70
   8   5  -1    2.10    2.10
   8   5  -1    3.90    1.90
  -8  -5   1    1.90    1.40
   8  -5  -1    2.40    2.00
  -8  -5   1    2.40    1.40
  -8  -5   1    1.70    1.70
   8  -5  -1    1.80    1.00
   8  -5  -1    1.80    1.20
  -8  -5   1    2.30    0.90
   8  -5  -1    0.00    1.10
   8  -5  -1    3.80    1.80
   8  -5  -1    1.00    1.60
  -8  -5   1   -0.10    1.40
  -8  -5   1    1.70    0.40
   9   5  -1    5.10    1.50
  -9   5   1    5.70    1.50
   9   5  -1    8.90    2.20
  -9   5   1    3.30    1.40
  -9   5   1   13.30    2.20
   9   5  -1    4.70    1.60
  -9  -5   1    1.40    1.50
   9  -5  -1    5.10    1.80
  -9  -5   1    7.80    1.70
   9  -5  -1    2.20    1.20
   9  -5  -1    8.90    2.10
   9  -5  -1   10.40    1.90
  10   5  -1    4.00    1.60
 -10   5   1    3.40    1.20
  10   5  -1    9.40    3.90
  10   5  -1    7.30    2.70
 -10   5   1    6.70    2.10
 -10   5   1    2.90    1.60
 -10   5   1    3.10    1.50
  10   5  -1    2.40    2.40
  10   5  -1    2.40    1.50
  10   5  -1    3.40    1.90
 -10   5   1    8.20    2.60
 -10   5   1    8.20    2.40
  10  -5  -1    1.80    1.20
 -10  -5   1    5.00    2.10
  10  -5  -1    5.40    2.30
 -10  -5   1    4.10    1.60
 -10  -5   1    3.50    1.20
  10  -5  -1    5.00    2.10
  10  -5  -1    7.60    1.90
  10  -5  -1    7.30    2.80
  10  -5  -1    3.00    1.60
 -10  -5   1    4.90    1.90
 -11   5   1   96.99   10.80
  11   5  -1  122.09   11.30
 -11   5   1  118.69   10.70
  11   5  -1  107.19   10.90
 -11   5   1  129.09   11.10
  11  -5  -1  115.69   11.20
 -11  -5   1  116.89   10.80
  11  -5  -1  104.19   10.50
  11  -5  -1  132.99   11.40
 -12   5   1    8.90    3.30
  12   5  -1    6.00    2.30
 -12   5   1    1.90    1.80
 -12   5   1    3.00    1.50
 -12   5   1    8.00    2.80
  12   5  -1   -0.40    2.10
  12   5  -1   10.80    3.00
 -12   5   1    4.70    2.70
  12   5  -1    0.90    1.80
  12   5  -1    9.20    3.50
  12   5  -1    4.20    2.90
 -12   5   1    4.90    2.00
 -12  -5   1    6.70    2.10
  12  -5  -1    6.10    2.90
  12  -5  -1    6.60    3.30
  12  -5  -1    4.40    2.70
 -12  -5   1    8.10    2.60
  12  -5  -1    2.30    2.30
 -12  -5   1    5.10    2.40
 -12  -5   1    4.00    1.50
  12  -5  -1    8.00    2.30
  12  -5  -1    3.10    2.50
 -13   5   1    8.80    2.50
 -13   5   1    6.60    2.80
  13   5  -1   13.10    4.00
  13   5  -1    4.40    2.20
  13   5  -1    6.10    2.50
  13   5  -1    7.20    3.10
 -13   5   1   10.60    3.50
  13   5  -1    6.70    2.50
 -13   5   1    6.10    2.70
  13   5  -1    6.10    3.00
 -13   5   1   10.60    2.00
 -13   5   1    4.20    1.80
  13  -5  -1    9.00    3.70
  13  -5  -1    2.90    2.10
  13  -5  -1   10.00    3.30
  13  -5  -1    5.00    2.00
 -13  -5   1    6.80    2.50
 -13  -5   1    7.30    2.20
  13  -5  -1    9.00    3.00
 -13  -5   1    4.60    2.50
  13  -5  -1    7.30    2.40
  13  -5  -1    3.80    2.00
 -13  -5   1    6.00    1.70
  14   5  -1    1.50    2.40
  14   5  -1    3.60    2.30
  14   5  -1   -1.00    3.80
  14   5  -1    2.60    3.10
 -14   5   1    0.70    1.20
 -14   5   1    4.00    4.00
 -14   5   1   -0.50    1.30
 -14   5   1   -0.90    2.30
  14   5  -1    0.00    1.90
 -14   5   1    2.20    2.60
  14  -5  -1   -1.80    1.30
  14  -5  -1    1.50    2.40
 -14  -5   1    3.30    2.60
 -14  -5   1   -0.10    1.20
  14  -5  -1    3.30    2.90
  14  -5  -1    0.40    1.90
 -14  -5   1    1.20    2.10
  14  -5  -1    3.60    3.30
 -14  -5   1    2.60    2.00
 -15   5   1   15.60    3.60
  15   5  -1    3.60    4.40
 -15   5   1   13.00    4.20
 -15   5   1   13.60    2.50
  15   5  -1    5.20    3.40
  15   5  -1   13.80    4.00
  15  -5  -1    5.00    3.30
 -15  -5   1   18.40    3.20
 -15  -5   1    2.80    3.20
  15  -5  -1    4.60    3.60
  15  -5  -1   11.00    3.80
  16   5  -1    3.80    3.40
 -16   5   1    4.90    3.40
  16   5  -1   -0.70    2.20
  16   5  -1    1.80    2.90
 -16   5   1    0.70    1.30
 -16   5   1    2.80    3.60
  16  -5  -1    1.50    3.50
 -16  -5   1    1.80    2.50
  16  -5  -1    1.10    2.80
  16  -5  -1    0.00    2.20
 -17   5   1    9.90    4.10
  17   5  -1    3.20    3.50
  17   5  -1   -0.90    2.50
  17  -5  -1    5.30    4.40
  17  -5  -1    0.10    2.20
  17  -5  -1    4.20    3.30
  18   5  -1    6.60    4.00
 -18   5   1    4.40    4.10
  18   5  -1    8.90    3.80
  18  -5  -1    3.30    3.90
  18  -5  -1    6.30    4.00
 -19   5   1    3.60    4.20
  19   5  -1    3.10    3.00
  19  -5  -1    2.60    3.50
  19  -5  -1   -1.30    3.90
  19  -5  -1   -2.20    3.80
 -19  -5   1   -0.10    3.60
  20   5  -1   -3.30    6.90
  20   5  -1   -2.40    4.00
 -20   5   1    0.80    4.20
  20  -5  -1   -0.10    4.40
  20  -5  -1   -0.20    3.50
  20  -5  -1    1.30    4.20
 -20  -5   1    2.00    3.70
  21   5  -1    6.60    4.70
  21   5  -1   11.60    7.00
 -21   5   1   10.70    6.60
  21  -5  -1    5.00    3.90
  21  -5  -1    7.30    5.10
  21  -5  -1    7.70    5.10
 -21  -5   1   26.70    6.40
 -22   5   1    2.20    4.80
 -22  -5   1    3.00    4.40
  21   6   1    6.40    4.20
 -21   6  -1   10.50    7.00
  21   6   1    4.50    7.60
  21  -6   1    3.60    4.00
  21  -6   1    1.90    6.10
  21  -6   1    1.80    4.80
 -20   6  -1    9.20    4.50
  20   6   1    7.70    4.10
  20   6   1   -0.20    4.80
  20  -6   1    8.30    4.90
  20  -6   1    3.20    5.00
  20  -6   1    6.20    3.80
 -19   6  -1    2.60    4.00
  19   6   1    1.40    3.30
  19   6   1   -1.60    4.50
  19  -6   1   -3.60    3.90
  19  -6   1   -2.60    2.20
  19  -6   1   -2.60    6.30
 -18   6  -1   31.00    6.20
 -18   6  -1   18.80    3.40
  18   6   1   17.70    5.30
  18   6   1   13.20    4.90
  18  -6   1    7.60    4.30
  18  -6   1   17.90    5.30
  18  -6   1   12.80    4.50
  17   6   1    0.40    3.90
  17   6   1    2.80    3.80
 -17   6  -1    0.70    3.60
 -17   6  -1    7.20    2.40
  17  -6   1    4.30    3.40
 -17  -6  -1    1.40    2.80
  17  -6   1    0.70    3.70
  17  -6   1    4.90    3.80
  16   6   1    4.20    3.50
 -16   6  -1    1.50    1.70
 -16   6  -1    5.00    2.90
  16   6   1    2.60    3.20
 -16   6  -1    0.60    3.10
 -16  -6  -1   -0.50    2.30
  16  -6   1    0.20    3.00
  16  -6   1    4.80    3.80
  16  -6   1   -0.60    2.60
 -15   6  -1    2.00    1.60
  15   6   1   -0.80    3.10
 -15   6  -1   -1.20    2.70
 -15   6  -1    2.40    2.70
 -15   6  -1    0.20    1.20
  15   6   1   -1.70    2.60
 -15  -6  -1    2.90    1.90
  15  -6   1   -0.20    2.50
 -15  -6  -1    0.30    2.60
  15  -6   1    2.60    3.10
  15  -6   1    1.50    3.50
  14   6   1    7.00    4.50
 -14   6  -1    4.30    2.00
  14   6   1    2.30    3.30
  14   6   1    4.10    2.40
  14   6   1    2.50    2.30
 -14   6  -1    8.20    3.70
 -14   6  -1    2.60    2.10
 -14   6  -1    6.70    3.90
  14   6   1    7.10    3.40
 -14   6  -1    1.40    2.20
 -14   6  -1    6.00    1.60
  14  -6   1    5.00    2.20
 -14  -6  -1    3.40    1.70
 -14  -6  -1    5.90    2.70
 -14  -6  -1    6.20    2.90
  14  -6   1    2.70    2.90
  14  -6   1    2.70    2.00
 -14  -6  -1    3.70    2.00
  14  -6   1    5.30    3.20
  14  -6   1    6.40    3.70
  13   6   1   20.00    3.80
 -13   6  -1   12.60    2.90
  13   6   1    9.10    4.20
  13   6   1   12.20    3.70
 -13   6  -1   21.20    3.30
 -13   6  -1   17.30    3.70
 -13   6  -1   11.60    3.60
 -13   6  -1   17.60    3.40
  13   6   1   19.50    4.10
  13   6   1   10.70    3.00
 -13   6  -1    7.90    3.20
 -13  -6  -1   15.30    2.70
  13  -6   1   25.80    4.10
 -13  -6  -1   17.00    3.50
  13  -6   1   16.50    4.00
 -13  -6  -1   16.80    4.00
 -13  -6  -1   10.50    3.30
  13  -6   1   14.20    4.20
  13  -6   1   20.40    4.50
  13  -6   1    8.50    2.60
 -13  -6  -1   14.00    3.00
  13  -6   1    9.30    2.60
  13  -6   1   11.90    3.10
 -12   6  -1    0.50    3.50
 -12   6  -1   -0.10    2.60
  12   6   1    2.20    2.50
  12   6   1    1.80    2.80
 -12   6  -1    2.20    2.00
  12   6   1    0.70    2.00
  12   6   1   -1.20    1.80
 -12   6  -1    2.00    1.30
 -12   6  -1    0.00    1.90
 -12   6  -1   -0.10    2.50
  12   6   1    1.80    3.20
  12   6   1    1.80    2.20
  12  -6   1   -1.10    1.40
 -12  -6  -1    1.40    2.40
  12  -6   1    0.10    2.50
  12  -6   1   -0.70    2.30
  12  -6   1    0.20    1.60
 -12  -6  -1    0.60    1.50
 -12  -6  -1   -1.90    2.00
 -12  -6  -1    0.60    1.10
 -12  -6  -1   -0.10    2.10
  12  -6   1    4.40    3.20
 -12  -6  -1    0.50    1.90
  12  -6   1    1.30    1.70
  12  -6   1   -0.60    1.60
  11   6   1   15.70    3.30
 -11   6  -1   25.70    3.90
  11   6   1   32.50    4.70
  11   6   1   33.10    4.80
  11   6   1   27.40    4.90
 -11   6  -1   39.00    5.00
 -11   6  -1   32.60    4.20
 -11   6  -1   16.50    3.80
  11   6   1   24.50    4.40
  11  -6   1   26.60    4.20
  11  -6   1   24.30    3.60
  11  -6   1   32.70    5.10
 -11  -6  -1   22.40    3.20
 -11  -6  -1   30.90    4.50
 -11  -6  -1   31.50    3.90
 -11  -6  -1   25.80    3.40
 -11  -6  -1   30.80    4.60
 -11  -6  -1   26.10    3.70
  11  -6   1   37.20    5.30
  11  -6   1   19.80    3.50
  11  -6   1   27.60    4.30
 -11  -6  -1   20.80    4.10
  11  -6   1   21.30    3.80
  10   6   1   25.90    3.80
 -10   6  -1   28.50    4.10
  10   6   1   26.30    3.90
  10   6   1   30.70    4.70
 -10   6  -1   36.70    3.70
  10   6   1   34.20    4.40
  10   6   1   38.40    4.80
  10   6   1   31.40    4.50
 -10   6  -1   34.30    4.10
 -10   6  -1   35.20    4.50
 -10   6  -1   41.20    4.40
  10  -6   1   35.30    5.10
 -10  -6  -1   35.20    4.50
  10  -6   1   29.00    4.10
  10  -6   1   31.70    4.40
 -10  -6  -1   39.20    4.40
 -10  -6  -1   33.70    3.90
 -10  -6  -1   39.00    3.80
  10  -6   1   38.10    5.00
 -10  -6  -1   23.60    4.10
 -10  -6  -1   23.40    3.50
  10  -6   1   28.70    4.10
 -10  -6  -1   27.50    3.60
  -9   6  -1    9.40    2.60
  -9   6  -1   14.80    2.70
  -9   6  -1    9.50    2.30
   9   6   1   12.80    3.10
   9   6   1   13.10    2.80
  -9   6  -1   12.20    2.00
  -9   6  -1   11.40    2.40
   9   6   1   10.50    2.20
   9   6   1    9.30    2.10
   9   6   1   14.40    2.80
   9  -6   1   10.30    2.60
   9  -6   1   14.50    2.40
  -9  -6  -1   11.70    2.30
  -9  -6  -1   12.30    2.00
  -9  -6  -1   11.40    2.60
   9  -6   1   10.30    3.10
  -9  -6  -1   12.30    2.40
  -9  -6  -1   11.50    2.60
  -9  -6  -1   13.00    2.70
   9  -6   1   12.70    2.50
   9  -6   1   11.90    3.10
   8   6   1   16.40    3.20
   8   6   1   17.20    3.20
   8   6   1   24.90    3.40
  -8   6  -1   24.10    3.40
   8   6   1   14.70    2.70
   8   6   1   26.50    3.60
  -8   6  -1   20.10    2.90
  -8   6  -1   15.90    2.50
  -8   6  -1   19.20    3.20
  -8   6  -1   14.80    2.90
   8   6   1   14.30    2.50
  -8   6  -1   20.10    2.50
   8  -6   1   21.80    3.40
  -8  -6  -1   20.00    2.80
   8  -6   1   24.30    3.40
  -8  -6  -1   13.60    2.40
  -8  -6  -1   21.40    2.80
   8  -6   1   23.60    3.00
  -8  -6  -1   20.10    3.00
   8  -6   1   15.50    2.90
   8  -6   1   22.20    3.50
  -8  -6  -1   20.00    3.00
  -7   6  -1    7.60    1.90
   7   6   1   10.70    2.10
   7   6   1   14.10    2.40
   7   6   1   17.60    2.90
   7   6   1   13.40    2.70
  -7   6  -1   17.40    2.60
  -7   6  -1    7.70    1.70
  -7   6  -1   12.30    2.10
   7   6   1   10.30    2.20
   7   6   1   13.80    2.20
   7  -6   1    8.50    1.70
   7  -6   1    6.80    1.60
   7  -6   1    7.90    2.10
  -7  -6  -1   12.10    2.10
  -7  -6  -1   14.20    2.10
   7  -6   1   15.10    2.40
  -7  -6  -1   11.20    2.10
  -7  -6  -1   19.00    2.70
   6   6   1   16.40    2.40
  -6   6  -1   22.50    2.80
   6   6   1   18.90    2.70
   6   6   1   25.50    3.30
  -6   6  -1   26.20    2.90
  -6   6  -1   14.10    2.30
  -6   6  -1   26.50    3.20
   6   6   1   22.20    3.20
   6   6   1   15.80    2.60
  -6  -6  -1   16.30    2.70
   6  -6   1   24.70    3.20
   6  -6   1   18.20    2.50
   6  -6   1   11.90    2.20
   6  -6   1   27.00    3.10
  -6  -6  -1   15.90    2.80
  -6  -6  -1   16.50    2.40
  -6  -6  -1   19.00    2.70
   6  -6   1   18.90    2.90
  -5   6  -1   28.70    3.80
  -5   6  -1   29.30    3.70
  -5   6  -1   29.10    3.80
  -5   6  -1   36.10    3.60
  -5   6  -1   31.80    3.50
   5   6   1   33.20    3.80
   5   6   1   41.90    3.90
  -5   6  -1   36.20    3.60
   5   6   1   36.20    4.00
   5   6   1   31.60    3.80
  -5   6  -1   34.10    3.70
   5   6   1   36.60    3.60
   5   6   1   34.60    4.10
   5   6   1   28.60    3.60
   5  -6   1   32.70    3.60
  -5  -6  -1   40.40    3.80
   5  -6   1   32.50    3.60
   5  -6   1   30.60    4.00
   5  -6   1   30.90    3.60
  -5  -6  -1   36.30    3.50
  -5  -6  -1   35.40    3.80
  -5  -6  -1   34.50    3.50
  -5  -6  -1   29.60    3.70
   5  -6   1   33.00    4.00
   5  -6   1   30.30    3.90
  -4   6  -1   88.29    9.10
   4   6   1  106.69    9.10
  -4   6  -1   97.59    9.00
  -4   6  -1  105.09    9.10
   4   6   1  102.09    9.10
  -4   6  -1  117.19    9.00
   4   6   1  102.19    9.00
   4   6   1  104.09    9.10
   4   6   1   98.09    9.10
   4   6   1   91.59    9.00
  -4   6  -1  108.79    9.20
[truncated: 5,957,049 more chars]
