# Supplementary material for: Twisted 1‐ and 2‐Azaperopyrenes: Synthesis, Structure, and Properties
Source: Chemistry. 2025 Dec 31;32(8):e03136. doi: 10.1002/chem.202503136 (PMC12929927; doi:10.1002/chem.202503136)
Supplement: Supplementary file 2 — Supporting File 2: chem70603‐sup‐0002‐SuppMat.zip [file CHEM-32-e03136-s002.zip › is_4apyc2.cif]

#=============================================================================
 
data_is_4apyc2

_audit_author_name                'Villinger, A.' 
_audit_creation_method            'SHELXL-2014/7'
_shelx_SHELXL_version_number      '2014/7'

#==============================================================================

# CHEMICAL DATA

_chemical_name_systematic         ?
_chemical_name_common             ?
_chemical_melting_point           ?
_chemical_formula_moiety           'C38 H22' 
_chemical_formula_sum
 'C38 H22' 
_chemical_formula_weight          478.55

loop_
 _atom_type_symbol
 _atom_type_description
 _atom_type_scat_dispersion_real
 _atom_type_scat_dispersion_imag
 _atom_type_scat_source
 'C'  'C'   0.0033   0.0016
 'International Tables Vol C Tables 4.2.6.8 and 6.1.1.4'
 'H'  'H'   0.0000   0.0000
 'International Tables Vol C Tables 4.2.6.8 and 6.1.1.4'

#==============================================================================

# CRYSTAL DATA
 
_space_group_crystal_system       triclinic
_space_group_IT_number            2
_space_group_name_H-M_alt         'P -1'
_space_group_name_Hall            '-P 1'
 
_shelx_space_group_comment
;
The symmetry employed for this shelxl refinement is uniquely defined
by the following loop, which should always be used as a source of
symmetry information in preference to the above space-group names.
They are only intended as comments.
;
 
loop_
 _space_group_symop_operation_xyz
 'x, y, z'
 '-x, -y, -z'
 
_cell_length_a                    12.5952(13)
_cell_length_b                    12.8054(13)
_cell_length_c                    13.7246(15)
_cell_angle_alpha                 67.071(4)
_cell_angle_beta                  87.912(4)
_cell_angle_gamma                 63.697(4)
_cell_volume                      1802.6(3)
_cell_formula_units_Z             3
_cell_measurement_temperature     123(2)
_cell_measurement_reflns_used      9990
_cell_measurement_theta_min        2.20
_cell_measurement_theta_max       31.23

_exptl_crystal_description       'plate'
_exptl_crystal_colour            'yellow'
_exptl_crystal_density_meas       ?
_exptl_crystal_density_method     ?
_exptl_crystal_density_diffrn     1.323          
_exptl_crystal_F_000              750
_exptl_transmission_factor_min    ?
_exptl_transmission_factor_max    ?
_exptl_crystal_size_max           0.400
_exptl_crystal_size_mid           0.120
_exptl_crystal_size_min           0.100
_exptl_absorpt_coefficient_mu     0.075
_shelx_estimated_absorpt_T_min    0.971
_shelx_estimated_absorpt_T_max    0.993
_exptl_absorpt_correction_type    multi-scan
_exptl_absorpt_correction_T_min    0.7011    
_exptl_absorpt_correction_T_max    0.7462  
_exptl_absorpt_process_details    '(SADABS-2016/2; Sheldrick, 2015)'

#==============================================================================

# EXPERIMENTAL DATA
 
_exptl_special_details
;
 ?
;
 
_diffrn_ambient_temperature       123(2)
_diffrn_radiation_wavelength      0.71073
_diffrn_radiation_type            MoK\a
_diffrn_source                    'sealed tube'
_diffrn_measurement_device_type   'Bruker Apex Kappa-II-CCD-diffractometer'
_diffrn_measurement_method        'phi and omega scans'
_diffrn_detector_area_resol_mean  10.4167
_diffrn_reflns_number             63959
_diffrn_reflns_av_unetI/netI      0.0209
_diffrn_reflns_av_R_equivalents   0.0344
_diffrn_reflns_limit_h_min        -16
_diffrn_reflns_limit_h_max        16
_diffrn_reflns_limit_k_min        -16
_diffrn_reflns_limit_k_max        16
_diffrn_reflns_limit_l_min        -17
_diffrn_reflns_limit_l_max        17
_diffrn_reflns_theta_min          1.956
_diffrn_reflns_theta_max          27.000
_diffrn_reflns_theta_full         25.242
_diffrn_measured_fraction_theta_max   0.997
_diffrn_measured_fraction_theta_full  0.996
_diffrn_reflns_Laue_measured_fraction_max    0.997
_diffrn_reflns_Laue_measured_fraction_full   0.996
_diffrn_reflns_point_group_measured_fraction_max   0.997
_diffrn_reflns_point_group_measured_fraction_full  0.996
_reflns_number_total              7852
_reflns_number_gt                 6381
_reflns_threshold_expression      'I > 2\s(I)'
_reflns_Friedel_coverage          0.000
_reflns_Friedel_fraction_max      .
_reflns_Friedel_fraction_full     .
 
_reflns_special_details
;
 Reflections were merged by SHELXL according to the crystal
 class for the calculation of statistics and refinement.
 
 _reflns_Friedel_fraction is defined as the number of unique
 Friedel pairs measured divided by the number that would be
 possible theoretically, ignoring centric projections and
 systematic absences.
;
 
_computing_data_collection        'Bruker Apex V7.51A'
_computing_cell_refinement        'Bruker Apex V7.51A'
_computing_data_reduction         'Bruker SAINT'
_computing_structure_solution     'Bruker SHELXTL'
_computing_structure_refinement   'SHELXL-2014/7 (Sheldrick, 2015)'
_computing_molecular_graphics     'ORTEP-3v2.01 (Farrugia, 2012)' 
_computing_publication_material   'SHELXL-2014/7 (Sheldrick, 2015)'
 
#==============================================================================

# REFINEMENT DATA 

_refine_special_details
;
 All H atoms were positioned geometrically and refined using a riding model, 
 with C---H = 0.98 (methyl groups), 0.99\%A (methylene groups), 
 1.00\%A (methine groups) or 0.95 \%A (aryl CH) and with <i>U</i>~iso~(H) = 
 1.5 times <i>U</i>~eq~(C) (methyl groups) or with <i>U</i>~iso~(H) = 1.2 times 
 <i>U</i>~eq~(C) (methylene  groups, aryl CH, methine groups). Torsion angles 
 of all methyl groups were allowed to refine. 

 Refinement of F^2^ against ALL reflections.  The weighted R-factor wR and
 goodness of fit S are based on F^2^, conventional R-factors R are based
 on F, with F set to zero for negative F^2^. The threshold expression of
 F^2^ > 2\s(F^2^) is used only for calculating R-factors(gt) etc. and is
 not relevant to the choice of reflections for refinement.  R-factors based
 on F^2^ are statistically about twice as large as those based on F, and R-
 factors based on ALL data will be even larger.
;

_refine_ls_structure_factor_coef  Fsqd
_refine_ls_matrix_type            full
_refine_ls_weighting_scheme       calc
_refine_ls_weighting_details
'w=1/[\s^2^(Fo^2^)+(0.0307P)^2^+1.4761P] where P=(Fo^2^+2Fc^2^)/3'
_atom_sites_solution_primary      ?
_atom_sites_solution_secondary    ?
_atom_sites_solution_hydrogens    mixed
_refine_ls_hydrogen_treatment     constr
_refine_ls_extinction_method      none
_refine_ls_extinction_coef        .
_refine_ls_number_reflns          7852
_refine_ls_number_parameters      661
_refine_ls_number_restraints      116
_refine_ls_R_factor_all           0.0700
_refine_ls_R_factor_gt            0.0567
_refine_ls_wR_factor_ref          0.1367
_refine_ls_wR_factor_gt           0.1297
_refine_ls_goodness_of_fit_ref    1.117
_refine_ls_restrained_S_all       1.112
_refine_ls_shift/su_max           0.000
_refine_ls_shift/su_mean          0.000

#==============================================================================

# ATOMIC COORDINATES AND DISPLACEMENT PARAMETERS
 
loop_
 _atom_site_label
 _atom_site_type_symbol
 _atom_site_fract_x
 _atom_site_fract_y
 _atom_site_fract_z
 _atom_site_U_iso_or_equiv
 _atom_site_adp_type
 _atom_site_occupancy
 _atom_site_site_symmetry_order  
 _atom_site_calc_flag
 _atom_site_refinement_flags_posn
 _atom_site_refinement_flags_adp
 _atom_site_refinement_flags_occupancy
 _atom_site_disorder_assembly
 _atom_site_disorder_group
C1 C -0.03406(19) 0.26558(19) 0.71845(16) 0.0353(4) Uani 1 1 d D . . A -1
H1 H -0.0874 0.3008 0.7609 0.042 Uiso 1 1 calc R U . A -1
C2 C -0.01924(18) 0.15320(18) 0.71631(15) 0.0332(4) Uani 1 1 d D . . A -1
H2 H -0.0623 0.1113 0.7576 0.040 Uiso 1 1 calc R U . A -1
C3 C 0.05866(17) 0.10034(17) 0.65395(14) 0.0295(4) Uani 1 1 d D . . A -1
C4 C 0.07943(18) -0.01841(18) 0.65409(16) 0.0327(4) Uani 1 1 d D . . A -1
H4 H 0.0392 -0.0622 0.6982 0.039 Uiso 1 1 calc R U . A -1
C5 C 0.15395(17) -0.07187(17) 0.59416(15) 0.0301(4) Uani 1 1 d D . . A -1
C6 C 0.21224(16) -0.00385(16) 0.52170(14) 0.0276(4) Uani 1 1 d D . . A -1
C7 C 0.27583(17) -0.04204(17) 0.44427(15) 0.0291(4) Uani 1 1 d D . . A -1
C8 C 0.26136(19) -0.12693(18) 0.40755(16) 0.0342(4) Uani 1 1 d D . . A -1
H92 H 0.2009 -0.1522 0.4301 0.041 Uiso 1 1 calc R U . A -1
C9 C 0.33186(19) -0.17124(18) 0.34175(17) 0.0375(5) Uani 1 1 d D . . A -1
H9 H 0.3176 -0.2241 0.3167 0.045 Uiso 1 1 calc R U . A -1
C10 C 0.42727(18) -0.14091(17) 0.30864(15) 0.0334(4) Uani 1 1 d D . . A -1
C11 C 0.5091(2) -0.19549(19) 0.24925(17) 0.0410(5) Uani 1 1 d D . . A -1
H11 H 0.5030 -0.2572 0.2310 0.049 Uiso 1 1 calc R U . A -1
C12 C 0.5984(2) -0.1615(2) 0.21680(18) 0.0439(5) Uani 1 1 d D . . A -1
H12 H 0.6542 -0.2014 0.1782 0.053 Uiso 1 1 calc R U . A -1
C13 C 0.60713(18) -0.06958(19) 0.24022(16) 0.0371(5) Uani 1 1 d D . . A -1
H13 H 0.6688 -0.0465 0.2173 0.045 Uiso 1 1 calc R U . A -1
C14 C 0.52596(17) -0.01036(17) 0.29733(15) 0.0310(4) Uani 1 1 d D . . A -1
C15 C 0.53044(17) 0.08680(17) 0.32117(14) 0.0305(4) Uani 1 1 d D . . A -1
H15 H 0.5914 0.1112 0.2987 0.037 Uiso 1 1 calc R U . A -1
C16 C 0.44989(17) 0.14496(17) 0.37499(14) 0.0287(4) Uani 1 1 d D . . A -1
H16 H 0.4555 0.2098 0.3886 0.034 Uiso 1 1 calc R U . A -1
C17 C 0.35596(17) 0.11185(16) 0.41229(14) 0.0270(4) Uani 1 1 d D . . A -1
C18 C 0.26760(16) 0.17358(16) 0.46570(14) 0.0263(4) Uani 1 1 d D . . A -1
C19 C 0.24113(17) 0.29744(16) 0.46393(14) 0.0281(4) Uani 1 1 d D . . A -1
C20 C 0.16699(18) 0.34299(17) 0.52832(14) 0.0299(4) Uani 1 1 d D . . A -1
H20 H 0.1545 0.4219 0.5282 0.036 Uiso 1 1 calc R U . A -1
C21 C 0.10738(17) 0.27749(17) 0.59590(14) 0.0282(4) Uani 1 1 d D . . A -1
C22 C 0.02870(18) 0.32720(18) 0.65888(15) 0.0331(4) Uani 1 1 d D . . A -1
H22 H 0.0179 0.4045 0.6610 0.040 Uiso 1 1 calc R U . A -1
C23 C 0.43634(17) -0.04777(16) 0.33483(14) 0.0287(4) Uani 1 1 d D . . A -1
C24 C 0.35518(17) 0.00831(16) 0.39694(14) 0.0272(4) Uani 1 1 d D . . A -1
C25 C 0.20165(16) 0.11023(16) 0.52691(14) 0.0263(4) Uani 1 1 d D . . A -1
C26 C 0.12385(16) 0.16179(16) 0.59237(14) 0.0268(4) Uani 1 1 d D . . A -1
C27 C 0.17804(18) -0.20501(17) 0.61536(16) 0.0334(4) Uani 1 1 d D . . A -1
C28 C 0.08219(19) -0.23120(18) 0.61476(16) 0.0359(5) Uani 1 1 d D . . A -1
H28 H 0.0024 -0.1632 0.5961 0.043 Uiso 1 1 calc R U . A -1
C29 C 0.1009(2) -0.35513(19) 0.64100(18) 0.0415(5) Uani 1 1 d D . . A -1
H29 H 0.0344 -0.3711 0.6393 0.050 Uiso 1 1 calc R U . A -1
C30 C 0.2165(2) -0.4551(2) 0.66956(19) 0.0459(6) Uani 1 1 d D . . A -1
H30 H 0.2299 -0.5399 0.6870 0.055 Uiso 1 1 calc R U . A -1
C31 C 0.3125(2) -0.4304(2) 0.6725(2) 0.0474(6) Uani 1 1 d D . . A -1
H111 H 0.3921 -0.4990 0.6933 0.057 Uiso 1 1 calc R U . A -1
C32 C 0.29364(19) -0.30629(19) 0.64527(19) 0.0415(5) Uani 1 1 d D . . A -1
H110 H 0.3604 -0.2907 0.6472 0.050 Uiso 1 1 calc R U . A -1
C33 C 0.28241(17) 0.38611(16) 0.38676(15) 0.0297(4) Uani 1 1 d D . . A -1
C34 C 0.34702(19) 0.43084(18) 0.42429(17) 0.0359(4) Uani 1 1 d D . . A -1
H34 H 0.3674 0.4025 0.4993 0.043 Uiso 1 1 calc R U . A -1
C35 C 0.3819(2) 0.5170(2) 0.35249(19) 0.0433(5) Uani 1 1 d D . . A -1
H35 H 0.4265 0.5468 0.3788 0.052 Uiso 1 1 calc R U . A -1
C36 C 0.3524(2) 0.5596(2) 0.24318(19) 0.0446(5) Uani 1 1 d D . . A -1
H36 H 0.3769 0.6180 0.1944 0.054 Uiso 1 1 calc R U . A -1
C37 C 0.2867(2) 0.51640(19) 0.20540(17) 0.0403(5) Uani 1 1 d D . . A -1
H37 H 0.2657 0.5456 0.1304 0.048 Uiso 1 1 calc R U . A -1
C38 C 0.25131(19) 0.43084(18) 0.27660(16) 0.0351(4) Uani 1 1 d D . . A -1
H38 H 0.2055 0.4025 0.2500 0.042 Uiso 1 1 calc R U . A -1
C39 C -0.4404(8) 0.3079(11) 0.0631(10) 0.042(2) Uani 0.5 1 d D . P B -1
H39 H -0.5172 0.3668 0.0686 0.050 Uiso 0.5 1 calc R U P B -1
C40 C -0.3403(8) 0.3187(9) 0.0831(9) 0.0406(19) Uani 0.5 1 d D . P B -1
H40 H -0.3476 0.3811 0.1077 0.049 Uiso 0.5 1 calc R U P B -1
C41 C -0.2282(7) 0.2393(10) 0.0678(10) 0.0314(18) Uani 0.5 1 d D . P B -1
C42 C -0.1266(7) 0.2598(9) 0.0755(6) 0.0429(18) Uani 0.5 1 d D . P B -1
H42 H -0.1348 0.3249 0.0969 0.052 Uiso 0.5 1 calc R U P B -1
C43 C -0.0192(6) 0.1896(7) 0.0534(5) 0.0349(15) Uani 0.5 1 d D . P B -1
C44 C 0.0010(6) 0.0807(8) 0.0289(9) 0.0243(15) Uani 0.5 1 d D . P B -1
C45 C 0.1131(5) -0.0051(6) 0.0150(7) 0.0247(14) Uani 0.5 1 d D . P B -1
C46 C 0.2245(4) -0.0061(5) 0.0404(4) 0.0398(11) Uani 0.5 1 d D . P B -1
H46 H 0.2245 0.0465 0.0736 0.048 Uiso 0.5 1 d R U P B -1
C47 C 0.3297(5) -0.0849(6) 0.0238(5) 0.0419(13) Uani 0.5 1 d D . P B -1
H47 H 0.3988 -0.0767 0.0365 0.050 Uiso 0.5 1 d R U P B -1
C48 C 0.3400(7) -0.1733(7) -0.0182(8) 0.0384(18) Uani 0.5 1 d D . P B -1
C49 C 0.4491(8) -0.2549(8) -0.0362(9) 0.043(2) Uani 0.5 1 d D . P B -1
H49 H 0.5202 -0.2527 -0.0188 0.052 Uiso 0.5 1 calc R U P B -1
C50 C 0.4559(8) -0.3382(12) -0.0784(11) 0.047(2) Uani 0.5 1 d D . P B -1
H50 H 0.5304 -0.3897 -0.0936 0.056 Uiso 0.5 1 calc R U P B -1
C51 C 0.3544(8) -0.3475(9) -0.0989(9) 0.0411(19) Uani 0.5 1 d D . P B -1
H51 H 0.3604 -0.4085 -0.1248 0.049 Uiso 0.5 1 calc R U P B -1
C52 C 0.2435(7) -0.2683(10) -0.0821(10) 0.0341(18) Uani 0.5 1 d D . P B -1
C53 C 0.1345(7) -0.2674(9) -0.1096(6) 0.0421(18) Uani 0.5 1 d D . P B -1
H53 H 0.1374 -0.3211 -0.1427 0.051 Uiso 0.5 1 calc R U P B -1
C54 C 0.0283(7) -0.1935(7) -0.0903(5) 0.0383(16) Uani 0.5 1 d D . P B -1
H54 H -0.0419 -0.1942 -0.1123 0.046 Uiso 0.5 1 calc R U P B -1
C55 C 0.0185(7) -0.1132(9) -0.0371(10) 0.0260(16) Uani 0.5 1 d D . P B -1
C56 C -0.0916(5) -0.0398(5) -0.0097(6) 0.0249(14) Uani 0.5 1 d D . P B -1
C57 C -0.1953(4) -0.0634(4) -0.0076(3) 0.0304(9) Uani 0.5 1 d D . P B -1
C58 C -0.3036(5) 0.0221(5) 0.0017(4) 0.0338(12) Uani 0.5 1 d D . P B -1
H58 H -0.3717 0.0100 -0.0046 0.041 Uiso 0.5 1 calc R U P B -1
C59 C -0.3186(6) 0.1292(6) 0.0207(8) 0.0292(15) Uani 0.5 1 d D . P B -1
C60 C -0.4293(7) 0.2113(7) 0.0351(10) 0.0360(18) Uani 0.5 1 d D . P B -1
H60 H -0.4979 0.2010 0.0255 0.043 Uiso 0.5 1 calc R U P B -1
C61 C 0.2349(6) -0.1807(7) -0.0398(8) 0.0269(16) Uani 0.5 1 d D . P B -1
C62 C 0.1216(6) -0.0984(7) -0.0211(8) 0.0248(16) Uani 0.5 1 d D . P B -1
C63 C -0.1015(6) 0.0615(7) 0.0169(8) 0.0213(15) Uani 0.5 1 d D . P B -1
C64 C -0.2148(6) 0.1424(7) 0.0359(8) 0.0240(14) Uani 0.5 1 d D . P B -1
C65 C 0.0696(3) 0.2411(3) 0.0467(2) 0.0373(9) Uani 0.5 1 d DG . P B -1
C66 C 0.1361(3) 0.2165(3) 0.13875(18) 0.0427(10) Uani 0.5 1 d DG . P B -1
H66 H 0.1284 0.1642 0.2072 0.051 Uiso 0.5 1 calc R U P B -1
C67 C 0.2140(3) 0.2686(3) 0.1306(2) 0.0458(11) Uani 0.5 1 d DG . P B -1
H67 H 0.2595 0.2518 0.1935 0.055 Uiso 0.5 1 calc R U P B -1
C68 C 0.2253(3) 0.3452(4) 0.0304(3) 0.0445(14) Uani 0.5 1 d DG . P B -1
H68 H 0.2785 0.3808 0.0248 0.053 Uiso 0.5 1 calc R U P B -1
C69 C 0.1587(4) 0.3697(4) -0.0616(2) 0.0525(15) Uani 0.5 1 d DG . P B -1
H69 H 0.1665 0.4221 -0.1301 0.063 Uiso 0.5 1 calc R U P B -1
C70 C 0.0809(3) 0.3177(4) -0.05351(19) 0.054(2) Uani 0.5 1 d DG . P B -1
H70 H 0.0354 0.3344 -0.1164 0.065 Uiso 0.5 1 calc R U P B -1
C71 C -0.1909(3) -0.1832(2) -0.0069(2) 0.0319(8) Uani 0.5 1 d DG . P B -1
C72 C -0.2685(2) -0.1725(2) -0.0837(2) 0.0381(9) Uani 0.5 1 d DG . P B -1
H72 H -0.3248 -0.0903 -0.1349 0.046 Uiso 0.5 1 calc R U P B -1
C73 C -0.2639(3) -0.2822(3) -0.0857(3) 0.0399(11) Uani 0.5 1 d DG . P B -1
H73 H -0.3169 -0.2749 -0.1382 0.048 Uiso 0.5 1 calc R U P B -1
C74 C -0.1815(3) -0.4025(2) -0.0108(3) 0.0459(14) Uani 0.5 1 d DG . P B -1
H74 H -0.1783 -0.4774 -0.0122 0.055 Uiso 0.5 1 calc R U P B -1
C75 C -0.1038(3) -0.4131(2) 0.0660(3) 0.0430(13) Uani 0.5 1 d DG . P B -1
H75 H -0.0476 -0.4953 0.1171 0.052 Uiso 0.5 1 calc R U P B -1
C76 C -0.1085(3) -0.3034(3) 0.0679(2) 0.0344(12) Uani 0.5 1 d DG . P B -1
H76 H -0.0554 -0.3107 0.1204 0.041 Uiso 0.5 1 calc R U P B -1
 
loop_
 _atom_site_aniso_label
 _atom_site_aniso_U_11
 _atom_site_aniso_U_22
 _atom_site_aniso_U_33
 _atom_site_aniso_U_23
 _atom_site_aniso_U_13
 _atom_site_aniso_U_12
C1 0.0409(11) 0.0340(10) 0.0279(10) -0.0125(8) 0.0055(8) -0.0153(9)
C2 0.0381(11) 0.0305(10) 0.0273(9) -0.0062(8) 0.0028(8) -0.0177(9)
C3 0.0353(10) 0.0240(9) 0.0246(9) -0.0052(7) 0.0001(8) -0.0139(8)
C4 0.0373(10) 0.0257(9) 0.0330(10) -0.0061(8) 0.0034(8) -0.0180(8)
C5 0.0337(10) 0.0231(9) 0.0317(10) -0.0070(8) -0.0013(8) -0.0150(8)
C6 0.0305(9) 0.0225(9) 0.0279(9) -0.0066(7) -0.0011(7) -0.0136(8)
C7 0.0346(10) 0.0206(8) 0.0292(9) -0.0073(7) -0.0019(8) -0.0126(8)
C8 0.0421(11) 0.0253(9) 0.0374(11) -0.0116(8) 0.0016(9) -0.0184(9)
C9 0.0478(12) 0.0255(9) 0.0408(11) -0.0148(9) -0.0011(9) -0.0170(9)
C10 0.0387(11) 0.0222(9) 0.0309(10) -0.0097(8) -0.0012(8) -0.0081(8)
C11 0.0493(13) 0.0265(10) 0.0419(12) -0.0179(9) 0.0030(10) -0.0098(9)
C12 0.0437(12) 0.0331(11) 0.0442(12) -0.0197(10) 0.0065(10) -0.0061(9)
C13 0.0334(10) 0.0319(10) 0.0330(10) -0.0086(8) 0.0020(8) -0.0086(9)
C14 0.0344(10) 0.0233(9) 0.0240(9) -0.0043(7) -0.0026(8) -0.0083(8)
C15 0.0321(10) 0.0267(9) 0.0256(9) -0.0040(7) -0.0011(8) -0.0133(8)
C16 0.0353(10) 0.0207(8) 0.0256(9) -0.0048(7) -0.0023(8) -0.0130(8)
C17 0.0343(10) 0.0204(8) 0.0217(8) -0.0042(7) -0.0026(7) -0.0125(8)
C18 0.0338(10) 0.0200(8) 0.0229(8) -0.0054(7) -0.0024(7) -0.0132(7)
C19 0.0369(10) 0.0227(9) 0.0244(9) -0.0073(7) -0.0017(8) -0.0155(8)
C20 0.0418(11) 0.0222(8) 0.0259(9) -0.0094(7) -0.0006(8) -0.0152(8)
C21 0.0363(10) 0.0229(9) 0.0218(8) -0.0059(7) -0.0011(7) -0.0133(8)
C22 0.0438(11) 0.0266(9) 0.0275(9) -0.0104(8) 0.0009(8) -0.0156(9)
C23 0.0340(10) 0.0191(8) 0.0236(9) -0.0039(7) -0.0039(7) -0.0084(7)
C24 0.0335(10) 0.0207(8) 0.0227(8) -0.0051(7) -0.0023(7) -0.0117(7)
C25 0.0310(9) 0.0211(8) 0.0222(8) -0.0047(7) -0.0033(7) -0.0116(7)
C26 0.0325(9) 0.0222(8) 0.0217(8) -0.0050(7) -0.0027(7) -0.0125(8)
C27 0.0405(11) 0.0235(9) 0.0354(10) -0.0083(8) 0.0015(8) -0.0173(8)
C28 0.0401(11) 0.0262(9) 0.0371(11) -0.0066(8) -0.0011(9) -0.0171(9)
C29 0.0474(13) 0.0328(11) 0.0451(12) -0.0086(9) -0.0012(10) -0.0253(10)
C30 0.0564(14) 0.0248(10) 0.0539(14) -0.0094(9) 0.0001(11) -0.0219(10)
C31 0.0434(12) 0.0248(10) 0.0650(16) -0.0125(10) 0.0045(11) -0.0134(9)
C32 0.0401(12) 0.0290(10) 0.0554(13) -0.0139(10) 0.0050(10) -0.0192(9)
C33 0.0376(10) 0.0197(8) 0.0306(10) -0.0093(7) 0.0049(8) -0.0132(8)
C34 0.0442(12) 0.0270(10) 0.0385(11) -0.0131(8) 0.0057(9) -0.0184(9)
C35 0.0469(13) 0.0312(11) 0.0570(14) -0.0178(10) 0.0106(11) -0.0231(10)
C36 0.0476(13) 0.0285(10) 0.0529(14) -0.0097(10) 0.0185(11) -0.0206(10)
C37 0.0465(12) 0.0276(10) 0.0339(11) -0.0072(8) 0.0103(9) -0.0120(9)
C38 0.0446(12) 0.0270(9) 0.0322(10) -0.0107(8) 0.0054(9) -0.0168(9)
C39 0.041(4) 0.036(5) 0.048(6) -0.025(3) 0.023(3) -0.014(4)
C40 0.058(5) 0.026(4) 0.042(4) -0.021(3) 0.017(3) -0.017(4)
C41 0.038(3) 0.021(5) 0.031(4) -0.012(3) 0.010(2) -0.010(3)
C42 0.060(4) 0.040(3) 0.034(5) -0.013(3) 0.007(3) -0.030(3)
C43 0.045(3) 0.035(3) 0.024(3) -0.007(3) 0.003(3) -0.023(2)
C44 0.035(4) 0.015(4) 0.020(2) -0.006(3) 0.006(3) -0.011(3)
C45 0.026(3) 0.019(3) 0.024(2) -0.005(3) 0.005(2) -0.009(2)
C46 0.041(3) 0.044(3) 0.037(3) -0.014(2) 0.002(2) -0.024(3)
C47 0.032(3) 0.048(4) 0.042(3) -0.012(3) 0.007(2) -0.021(3)
C48 0.045(5) 0.036(5) 0.026(2) -0.008(4) 0.008(3) -0.017(4)
C49 0.031(3) 0.041(6) 0.040(3) -0.015(5) 0.010(3) -0.006(4)
C50 0.043(4) 0.047(6) 0.036(4) -0.018(3) 0.021(3) -0.009(4)
C51 0.053(4) 0.022(4) 0.040(4) -0.014(2) 0.016(3) -0.009(3)
C52 0.048(4) 0.020(5) 0.029(4) -0.009(3) 0.013(3) -0.014(3)
C53 0.056(3) 0.033(3) 0.037(5) -0.013(3) 0.012(3) -0.022(2)
C54 0.050(4) 0.038(3) 0.031(4) -0.010(3) 0.007(3) -0.027(3)
C55 0.029(3) 0.016(4) 0.026(3) -0.008(3) 0.005(2) -0.005(3)
C56 0.035(3) 0.019(3) 0.018(2) -0.008(3) 0.003(2) -0.010(3)
C57 0.036(2) 0.029(2) 0.022(2) -0.0092(18) 0.0035(17) -0.013(2)
C58 0.038(3) 0.031(3) 0.031(3) -0.011(2) 0.004(2) -0.016(2)
C59 0.029(3) 0.023(4) 0.031(3) -0.009(3) 0.008(2) -0.010(3)
C60 0.032(4) 0.024(4) 0.049(3) -0.015(4) 0.015(3) -0.011(3)
C61 0.029(3) 0.012(4) 0.024(2) -0.004(3) 0.008(2) 0.000(3)
C62 0.036(4) 0.014(4) 0.018(2) -0.007(3) 0.004(2) -0.007(3)
C63 0.023(3) 0.013(4) 0.020(2) -0.006(3) 0.0067(19) -0.004(3)
C64 0.027(3) 0.010(4) 0.025(2) -0.006(3) 0.007(2) -0.001(3)
C65 0.042(2) 0.038(2) 0.031(2) -0.0130(18) 0.0035(17) -0.0195(19)
C66 0.055(3) 0.037(2) 0.031(2) -0.0108(18) -0.0023(19) -0.018(2)
C67 0.053(3) 0.035(2) 0.043(3) -0.015(2) -0.011(2) -0.016(2)
C68 0.046(3) 0.039(4) 0.055(4) -0.018(3) 0.000(3) -0.026(3)
C69 0.058(4) 0.057(4) 0.041(3) -0.008(3) 0.008(3) -0.037(3)
C70 0.063(4) 0.070(5) 0.032(3) -0.011(3) 0.001(3) -0.042(3)
C71 0.038(2) 0.0310(19) 0.0264(18) -0.0115(16) 0.0040(16) -0.0162(17)
C72 0.038(2) 0.032(2) 0.034(2) -0.0079(17) -0.0041(17) -0.0125(18)
C73 0.041(3) 0.040(3) 0.040(3) -0.016(2) -0.002(2) -0.020(2)
C74 0.053(3) 0.029(3) 0.057(3) -0.013(3) 0.006(3) -0.024(3)
C75 0.043(3) 0.027(2) 0.039(3) -0.0011(19) -0.001(2) -0.011(2)
C76 0.038(2) 0.033(3) 0.027(2) -0.003(2) -0.002(2) -0.021(2)

#==============================================================================

# MOLECULAR GEOMETRY
 
_geom_special_details
;
 All esds (except the esd in the dihedral angle between two l.s. planes)
 are estimated using the full covariance matrix.  The cell esds are taken
 into account individually in the estimation of esds in distances, angles
 and torsion angles; correlations between esds in cell parameters are only
 used when they are defined by crystal symmetry.  An approximate (isotropic)
 treatment of cell esds is used for estimating esds involving l.s. planes.
;
 
loop_
 _geom_bond_atom_site_label_1
 _geom_bond_atom_site_label_2
 _geom_bond_distance
 _geom_bond_site_symmetry_2
 _geom_bond_publ_flag
C1 C2 1.379(3) . ?
C1 C22 1.385(3) . ?
C1 H1 0.9500 . ?
C2 C3 1.398(3) . ?
C2 H2 0.9500 . ?
C3 C26 1.418(2) . ?
C3 C4 1.423(3) . ?
C4 C5 1.356(3) . ?
C4 H4 0.9500 . ?
C5 C6 1.458(3) . ?
C5 C27 1.498(2) . ?
C6 C7 1.416(3) . ?
C6 C25 1.437(2) . ?
C7 C24 1.426(3) . ?
C7 C8 1.442(2) . ?
C8 C9 1.349(3) . ?
C8 H92 0.9500 . ?
C9 C10 1.427(3) . ?
C9 H9 0.9500 . ?
C10 C11 1.400(3) . ?
C10 C23 1.422(3) . ?
C11 C12 1.377(3) . ?
C11 H11 0.9500 . ?
C12 C13 1.384(3) . ?
C12 H12 0.9500 . ?
C13 C14 1.397(3) . ?
C13 H13 0.9500 . ?
C14 C23 1.419(3) . ?
C14 C15 1.428(3) . ?
C15 C16 1.354(3) . ?
C15 H15 0.9500 . ?
C16 C17 1.440(3) . ?
C16 H16 0.9500 . ?
C17 C18 1.419(3) . ?
C17 C24 1.426(2) . ?
C18 C25 1.438(2) . ?
C18 C19 1.459(2) . ?
C19 C20 1.361(3) . ?
C19 C33 1.492(2) . ?
C20 C21 1.424(3) . ?
C20 H20 0.9500 . ?
C21 C22 1.393(3) . ?
C21 C26 1.422(2) . ?
C22 H22 0.9500 . ?
C23 C24 1.432(3) . ?
C25 C26 1.424(3) . ?
C27 C32 1.388(3) . ?
C27 C28 1.390(3) . ?
C28 C29 1.390(3) . ?
C28 H28 0.9500 . ?
C29 C30 1.382(3) . ?
C29 H29 0.9500 . ?
C30 C31 1.384(3) . ?
C30 H30 0.9500 . ?
C31 C32 1.390(3) . ?
C31 H111 0.9500 . ?
C32 H110 0.9500 . ?
C33 C34 1.389(3) . ?
C33 C38 1.392(3) . ?
C34 C35 1.390(3) . ?
C34 H34 0.9500 . ?
C35 C36 1.382(3) . ?
C35 H35 0.9500 . ?
C36 C37 1.386(3) . ?
C36 H36 0.9500 . ?
C37 C38 1.386(3) . ?
C37 H37 0.9500 . ?
C38 H38 0.9500 . ?
C39 C40 1.377(8) . ?
C39 C60 1.382(7) . ?
C39 H39 0.9500 . ?
C40 C41 1.394(7) . ?
C40 H40 0.9500 . ?
C41 C64 1.411(6) . ?
C41 C42 1.430(7) . ?
C42 C43 1.355(7) . ?
C42 H42 0.9500 . ?
C43 C44 1.473(7) . ?
C43 C65 1.514(6) . ?
C44 C45 1.416(6) . ?
C44 C63 1.443(7) . ?
C45 C62 1.424(6) . ?
C45 C46 1.452(6) . ?
C46 C47 1.340(6) . ?
C46 H46 0.9491 . ?
C47 C48 1.416(7) . ?
C47 H47 0.9518 . ?
C48 C49 1.395(7) . ?
C48 C61 1.418(7) . ?
C49 C50 1.371(7) . ?
C49 H49 0.9500 . ?
C50 C51 1.384(8) . ?
C50 H50 0.9500 . ?
C51 C52 1.391(7) . ?
C51 H51 0.9500 . ?
C52 C61 1.415(6) . ?
C52 C53 1.431(7) . ?
C53 C54 1.342(7) . ?
C53 H53 0.9500 . ?
C54 C55 1.440(7) . ?
C54 H54 0.9500 . ?
C55 C56 1.425(6) . ?
C55 C62 1.429(7) . ?
C56 C63 1.433(6) . ?
C56 C57 1.462(6) . ?
C57 C58 1.360(6) . ?
C57 C71 1.506(4) . ?
C58 C59 1.424(6) . ?
C58 H58 0.9500 . ?
C59 C60 1.390(7) . ?
C59 C64 1.423(7) . ?
C60 H60 0.9500 . ?
C61 C62 1.437(6) . ?
C63 C64 1.432(6) . ?
C65 C66 1.3900 . ?
C65 C70 1.3900 . ?
C66 C67 1.3900 . ?
C66 H66 0.9500 . ?
C67 C68 1.3900 . ?
C67 H67 0.9500 . ?
C68 C69 1.3900 . ?
C68 H68 0.9500 . ?
C69 C70 1.3900 . ?
C69 H69 0.9500 . ?
C70 H70 0.9500 . ?
C71 C72 1.3900 . ?
C71 C76 1.3900 . ?
C72 C73 1.3900 . ?
C72 H72 0.9500 . ?
C73 C74 1.3900 . ?
C73 H73 0.9500 . ?
C74 C75 1.3900 . ?
C74 H74 0.9500 . ?
C75 C76 1.3900 . ?
C75 H75 0.9500 . ?
C76 H76 0.9500 . ?
 
loop_
 _geom_angle_atom_site_label_1
 _geom_angle_atom_site_label_2
 _geom_angle_atom_site_label_3
 _geom_angle
 _geom_angle_site_symmetry_1
 _geom_angle_site_symmetry_3
 _geom_angle_publ_flag
C2 C1 C22 120.17(19) . . ?
C2 C1 H1 119.9 . . ?
C22 C1 H1 119.9 . . ?
C1 C2 C3 120.60(18) . . ?
C1 C2 H2 119.7 . . ?
C3 C2 H2 119.7 . . ?
C2 C3 C26 120.18(17) . . ?
C2 C3 C4 121.61(17) . . ?
C26 C3 C4 118.14(17) . . ?
C5 C4 C3 123.03(17) . . ?
C5 C4 H4 118.5 . . ?
C3 C4 H4 118.5 . . ?
C4 C5 C6 119.72(16) . . ?
C4 C5 C27 115.71(17) . . ?
C6 C5 C27 124.37(17) . . ?
C7 C6 C25 118.19(16) . . ?
C7 C6 C5 123.52(16) . . ?
C25 C6 C5 118.27(17) . . ?
C6 C7 C24 119.25(16) . . ?
C6 C7 C8 123.05(17) . . ?
C24 C7 C8 117.67(17) . . ?
C9 C8 C7 121.35(19) . . ?
C9 C8 H92 119.3 . . ?
C7 C8 H92 119.3 . . ?
C8 C9 C10 121.88(18) . . ?
C8 C9 H9 119.1 . . ?
C10 C9 H9 119.1 . . ?
C11 C10 C23 119.02(19) . . ?
C11 C10 C9 123.07(18) . . ?
C23 C10 C9 117.87(18) . . ?
C12 C11 C10 121.29(19) . . ?
C12 C11 H11 119.4 . . ?
C10 C11 H11 119.4 . . ?
C11 C12 C13 120.3(2) . . ?
C11 C12 H12 119.8 . . ?
C13 C12 H12 119.8 . . ?
C12 C13 C14 120.5(2) . . ?
C12 C13 H13 119.8 . . ?
C14 C13 H13 119.8 . . ?
C13 C14 C23 119.83(18) . . ?
C13 C14 C15 122.21(19) . . ?
C23 C14 C15 117.95(17) . . ?
C16 C15 C14 121.58(18) . . ?
C16 C15 H15 119.2 . . ?
C14 C15 H15 119.2 . . ?
C15 C16 C17 122.19(17) . . ?
C15 C16 H16 118.9 . . ?
C17 C16 H16 118.9 . . ?
C18 C17 C24 118.86(16) . . ?
C18 C17 C16 123.78(16) . . ?
C24 C17 C16 117.33(17) . . ?
C17 C18 C25 118.67(15) . . ?
C17 C18 C19 123.59(16) . . ?
C25 C18 C19 117.74(16) . . ?
C20 C19 C18 120.34(16) . . ?
C20 C19 C33 116.04(16) . . ?
C18 C19 C33 123.38(16) . . ?
C19 C20 C21 122.83(16) . . ?
C19 C20 H20 118.6 . . ?
C21 C20 H20 118.6 . . ?
C22 C21 C26 119.76(17) . . ?
C22 C21 C20 122.25(17) . . ?
C26 C21 C20 117.86(17) . . ?
C1 C22 C21 120.99(18) . . ?
C1 C22 H22 119.5 . . ?
C21 C22 H22 119.5 . . ?
C14 C23 C10 118.95(17) . . ?
C14 C23 C24 120.69(16) . . ?
C10 C23 C24 120.35(17) . . ?
C17 C24 C7 120.85(17) . . ?
C17 C24 C23 119.85(17) . . ?
C7 C24 C23 119.29(16) . . ?
C26 C25 C6 119.55(16) . . ?
C26 C25 C18 119.78(15) . . ?
C6 C25 C18 120.67(16) . . ?
C3 C26 C21 118.30(17) . . ?
C3 C26 C25 120.68(16) . . ?
C21 C26 C25 121.00(16) . . ?
C32 C27 C28 118.38(17) . . ?
C32 C27 C5 121.89(17) . . ?
C28 C27 C5 119.47(17) . . ?
C27 C28 C29 121.18(19) . . ?
C27 C28 H28 119.4 . . ?
C29 C28 H28 119.4 . . ?
C30 C29 C28 119.95(19) . . ?
C30 C29 H29 120.0 . . ?
C28 C29 H29 120.0 . . ?
C29 C30 C31 119.32(19) . . ?
C29 C30 H30 120.3 . . ?
C31 C30 H30 120.3 . . ?
C30 C31 C32 120.6(2) . . ?
C30 C31 H111 119.7 . . ?
C32 C31 H111 119.7 . . ?
C27 C32 C31 120.52(19) . . ?
C27 C32 H110 119.7 . . ?
C31 C32 H110 119.7 . . ?
C34 C33 C38 118.99(17) . . ?
C34 C33 C19 120.09(17) . . ?
C38 C33 C19 120.82(17) . . ?
C33 C34 C35 120.23(19) . . ?
C33 C34 H34 119.9 . . ?
C35 C34 H34 119.9 . . ?
C36 C35 C34 120.5(2) . . ?
C36 C35 H35 119.7 . . ?
C34 C35 H35 119.7 . . ?
C35 C36 C37 119.43(19) . . ?
C35 C36 H36 120.3 . . ?
C37 C36 H36 120.3 . . ?
C38 C37 C36 120.3(2) . . ?
C38 C37 H37 119.9 . . ?
C36 C37 H37 119.9 . . ?
C37 C38 C33 120.52(19) . . ?
C37 C38 H38 119.7 . . ?
C33 C38 H38 119.7 . . ?
C40 C39 C60 120.0(7) . . ?
C40 C39 H39 120.0 . . ?
C60 C39 H39 120.0 . . ?
C39 C40 C41 120.8(6) . . ?
C39 C40 H40 119.6 . . ?
C41 C40 H40 119.6 . . ?
C40 C41 C64 120.2(6) . . ?
C40 C41 C42 121.3(6) . . ?
C64 C41 C42 118.3(6) . . ?
C43 C42 C41 122.2(6) . . ?
C43 C42 H42 118.9 . . ?
C41 C42 H42 118.9 . . ?
C42 C43 C44 121.0(6) . . ?
C42 C43 C65 114.0(6) . . ?
C44 C43 C65 124.7(5) . . ?
C45 C44 C63 117.9(5) . . ?
C45 C44 C43 124.7(5) . . ?
C63 C44 C43 117.3(5) . . ?
C44 C45 C62 120.8(5) . . ?
C44 C45 C46 122.3(5) . . ?
C62 C45 C46 116.8(5) . . ?
C47 C46 C45 121.9(5) . . ?
C47 C46 H46 118.4 . . ?
C45 C46 H46 119.6 . . ?
C46 C47 C48 122.5(5) . . ?
C46 C47 H47 118.2 . . ?
C48 C47 H47 119.1 . . ?
C49 C48 C47 122.7(7) . . ?
C49 C48 C61 119.2(7) . . ?
C47 C48 C61 118.1(6) . . ?
C50 C49 C48 121.3(7) . . ?
C50 C49 H49 119.3 . . ?
C48 C49 H49 119.3 . . ?
C49 C50 C51 120.1(7) . . ?
C49 C50 H50 120.0 . . ?
C51 C50 H50 120.0 . . ?
C50 C51 C52 120.6(6) . . ?
C50 C51 H51 119.7 . . ?
C52 C51 H51 119.7 . . ?
C51 C52 C61 119.9(6) . . ?
C51 C52 C53 122.8(7) . . ?
C61 C52 C53 117.3(6) . . ?
C54 C53 C52 122.6(6) . . ?
C54 C53 H53 118.7 . . ?
C52 C53 H53 118.7 . . ?
C53 C54 C55 121.4(6) . . ?
C53 C54 H54 119.3 . . ?
C55 C54 H54 119.3 . . ?
C56 C55 C62 119.5(5) . . ?
C56 C55 C54 122.7(6) . . ?
C62 C55 C54 117.6(6) . . ?
C55 C56 C63 118.8(5) . . ?
C55 C56 C57 122.7(5) . . ?
C63 C56 C57 118.5(5) . . ?
C58 C57 C56 119.9(4) . . ?
C58 C57 C71 115.2(4) . . ?
C56 C57 C71 124.7(4) . . ?
C57 C58 C59 122.4(5) . . ?
C57 C58 H58 118.8 . . ?
C59 C58 H58 118.8 . . ?
C60 C59 C64 120.4(6) . . ?
C60 C59 C58 121.0(6) . . ?
C64 C59 C58 118.3(5) . . ?
C39 C60 C59 120.5(7) . . ?
C39 C60 H60 119.8 . . ?
C59 C60 H60 119.8 . . ?
C52 C61 C48 118.8(6) . . ?
C52 C61 C62 121.0(6) . . ?
C48 C61 C62 120.2(6) . . ?
C45 C62 C55 120.6(5) . . ?
C45 C62 C61 120.3(5) . . ?
C55 C62 C61 119.1(6) . . ?
C64 C63 C56 119.1(5) . . ?
C64 C63 C44 119.3(5) . . ?
C56 C63 C44 121.5(5) . . ?
C41 C64 C59 117.8(5) . . ?
C41 C64 C63 121.5(6) . . ?
C59 C64 C63 120.7(6) . . ?
C66 C65 C70 120.0 . . ?
C66 C65 C43 121.1(3) . . ?
C70 C65 C43 118.9(3) . . ?
C65 C66 C67 120.0 . . ?
C65 C66 H66 120.0 . . ?
C67 C66 H66 120.0 . . ?
C68 C67 C66 120.0 . . ?
C68 C67 H67 120.0 . . ?
C66 C67 H67 120.0 . . ?
C67 C68 C69 120.0 . . ?
C67 C68 H68 120.0 . . ?
C69 C68 H68 120.0 . . ?
C68 C69 C70 120.0 . . ?
C68 C69 H69 120.0 . . ?
C70 C69 H69 120.0 . . ?
C69 C70 C65 120.0 . . ?
C69 C70 H70 120.0 . . ?
C65 C70 H70 120.0 . . ?
C72 C71 C76 120.0 . . ?
C72 C71 C57 119.2(2) . . ?
C76 C71 C57 120.7(2) . . ?
C71 C72 C73 120.0 . . ?
C71 C72 H72 120.0 . . ?
C73 C72 H72 120.0 . . ?
C74 C73 C72 120.0 . . ?
C74 C73 H73 120.0 . . ?
C72 C73 H73 120.0 . . ?
C75 C74 C73 120.0 . . ?
C75 C74 H74 120.0 . . ?
C73 C74 H74 120.0 . . ?
C74 C75 C76 120.0 . . ?
C74 C75 H75 120.0 . . ?
C76 C75 H75 120.0 . . ?
C75 C76 C71 120.0 . . ?
C75 C76 H76 120.0 . . ?
C71 C76 H76 120.0 . . ?
 
loop_
 _geom_torsion_atom_site_label_1
 _geom_torsion_atom_site_label_2
 _geom_torsion_atom_site_label_3
 _geom_torsion_atom_site_label_4
 _geom_torsion
 _geom_torsion_site_symmetry_1
 _geom_torsion_site_symmetry_2
 _geom_torsion_site_symmetry_3
 _geom_torsion_site_symmetry_4
 _geom_torsion_publ_flag
C22 C1 C2 C3 -0.2(3) . . . . ?
C1 C2 C3 C26 0.3(3) . . . . ?
C1 C2 C3 C4 177.21(18) . . . . ?
C2 C3 C4 C5 179.67(19) . . . . ?
C26 C3 C4 C5 -3.3(3) . . . . ?
C3 C4 C5 C6 -3.0(3) . . . . ?
C3 C4 C5 C27 172.00(17) . . . . ?
C4 C5 C6 C7 -169.71(18) . . . . ?
C27 C5 C6 C7 15.7(3) . . . . ?
C4 C5 C6 C25 8.4(3) . . . . ?
C27 C5 C6 C25 -166.19(17) . . . . ?
C25 C6 C7 C24 18.1(3) . . . . ?
C5 C6 C7 C24 -163.77(17) . . . . ?
C25 C6 C7 C8 -159.66(17) . . . . ?
C5 C6 C7 C8 18.4(3) . . . . ?
C6 C7 C8 C9 -173.38(19) . . . . ?
C24 C7 C8 C9 8.8(3) . . . . ?
C7 C8 C9 C10 2.6(3) . . . . ?
C8 C9 C10 C11 173.5(2) . . . . ?
C8 C9 C10 C23 -8.5(3) . . . . ?
C23 C10 C11 C12 0.6(3) . . . . ?
C9 C10 C11 C12 178.5(2) . . . . ?
C10 C11 C12 C13 -1.6(3) . . . . ?
C11 C12 C13 C14 0.2(3) . . . . ?
C12 C13 C14 C23 2.2(3) . . . . ?
C12 C13 C14 C15 -178.68(18) . . . . ?
C13 C14 C15 C16 178.83(18) . . . . ?
C23 C14 C15 C16 -2.0(3) . . . . ?
C14 C15 C16 C17 0.6(3) . . . . ?
C15 C16 C17 C18 -177.80(17) . . . . ?
C15 C16 C17 C24 4.2(3) . . . . ?
C24 C17 C18 C25 16.4(2) . . . . ?
C16 C17 C18 C25 -161.64(16) . . . . ?
C24 C17 C18 C19 -164.92(16) . . . . ?
C16 C17 C18 C19 17.1(3) . . . . ?
C17 C18 C19 C20 -171.17(17) . . . . ?
C25 C18 C19 C20 7.6(3) . . . . ?
C17 C18 C19 C33 14.7(3) . . . . ?
C25 C18 C19 C33 -166.61(17) . . . . ?
C18 C19 C20 C21 -3.1(3) . . . . ?
C33 C19 C20 C21 171.50(17) . . . . ?
C19 C20 C21 C22 -177.90(18) . . . . ?
C19 C20 C21 C26 -2.1(3) . . . . ?
C2 C1 C22 C21 0.1(3) . . . . ?
C26 C21 C22 C1 0.0(3) . . . . ?
C20 C21 C22 C1 175.72(18) . . . . ?
C13 C14 C23 C10 -3.1(3) . . . . ?
C15 C14 C23 C10 177.67(16) . . . . ?
C13 C14 C23 C24 177.65(17) . . . . ?
C15 C14 C23 C24 -1.6(3) . . . . ?
C11 C10 C23 C14 1.8(3) . . . . ?
C9 C10 C23 C14 -176.28(17) . . . . ?
C11 C10 C23 C24 -179.00(17) . . . . ?
C9 C10 C23 C24 2.9(3) . . . . ?
C18 C17 C24 C7 -6.8(3) . . . . ?
C16 C17 C24 C7 171.34(16) . . . . ?
C18 C17 C24 C23 174.31(16) . . . . ?
C16 C17 C24 C23 -7.6(2) . . . . ?
C6 C7 C24 C17 -10.8(3) . . . . ?
C8 C7 C24 C17 167.11(17) . . . . ?
C6 C7 C24 C23 168.10(16) . . . . ?
C8 C7 C24 C23 -14.0(3) . . . . ?
C14 C23 C24 C17 6.4(3) . . . . ?
C10 C23 C24 C17 -172.79(16) . . . . ?
C14 C23 C24 C7 -172.50(16) . . . . ?
C10 C23 C24 C7 8.3(3) . . . . ?
C7 C6 C25 C26 170.75(16) . . . . ?
C5 C6 C25 C26 -7.4(2) . . . . ?
C7 C6 C25 C18 -8.5(3) . . . . ?
C5 C6 C25 C18 173.35(16) . . . . ?
C17 C18 C25 C26 171.90(16) . . . . ?
C19 C18 C25 C26 -6.9(2) . . . . ?
C17 C18 C25 C6 -8.9(2) . . . . ?
C19 C18 C25 C6 172.31(16) . . . . ?
C2 C3 C26 C21 -0.1(3) . . . . ?
C4 C3 C26 C21 -177.19(17) . . . . ?
C2 C3 C26 C25 -178.76(17) . . . . ?
C4 C3 C26 C25 4.2(3) . . . . ?
C22 C21 C26 C3 0.0(3) . . . . ?
C20 C21 C26 C3 -175.88(16) . . . . ?
C22 C21 C26 C25 178.61(17) . . . . ?
C20 C21 C26 C25 2.7(3) . . . . ?
C6 C25 C26 C3 1.2(3) . . . . ?
C18 C25 C26 C3 -179.55(16) . . . . ?
C6 C25 C26 C21 -177.34(16) . . . . ?
C18 C25 C26 C21 1.9(3) . . . . ?
C4 C5 C27 C32 -122.9(2) . . . . ?
C6 C5 C27 C32 51.9(3) . . . . ?
C4 C5 C27 C28 51.2(3) . . . . ?
C6 C5 C27 C28 -134.0(2) . . . . ?
C32 C27 C28 C29 -1.4(3) . . . . ?
C5 C27 C28 C29 -175.71(19) . . . . ?
C27 C28 C29 C30 0.8(3) . . . . ?
C28 C29 C30 C31 0.5(4) . . . . ?
C29 C30 C31 C32 -1.1(4) . . . . ?
C28 C27 C32 C31 0.8(3) . . . . ?
C5 C27 C32 C31 175.0(2) . . . . ?
C30 C31 C32 C27 0.4(4) . . . . ?
C20 C19 C33 C34 59.7(2) . . . . ?
C18 C19 C33 C34 -125.9(2) . . . . ?
C20 C19 C33 C38 -116.7(2) . . . . ?
C18 C19 C33 C38 57.7(3) . . . . ?
C38 C33 C34 C35 -1.3(3) . . . . ?
C19 C33 C34 C35 -177.72(19) . . . . ?
C33 C34 C35 C36 0.3(3) . . . . ?
C34 C35 C36 C37 0.5(3) . . . . ?
C35 C36 C37 C38 -0.3(3) . . . . ?
C36 C37 C38 C33 -0.7(3) . . . . ?
C34 C33 C38 C37 1.5(3) . . . . ?
C19 C33 C38 C37 177.90(18) . . . . ?
C60 C39 C40 C41 5(2) . . . . ?
C39 C40 C41 C64 -3(2) . . . . ?
C39 C40 C41 C42 172.2(11) . . . . ?
C40 C41 C42 C43 -175.2(11) . . . . ?
C64 C41 C42 C43 -0.1(15) . . . . ?
C41 C42 C43 C44 -5.2(13) . . . . ?
C41 C42 C43 C65 169.5(9) . . . . ?
C42 C43 C44 C45 -173.7(9) . . . . ?
C65 C43 C44 C45 12.2(15) . . . . ?
C42 C43 C44 C63 7.1(13) . . . . ?
C65 C43 C44 C63 -167.0(7) . . . . ?
C63 C44 C45 C62 6.8(13) . . . . ?
C43 C44 C45 C62 -172.4(9) . . . . ?
C63 C44 C45 C46 -170.8(8) . . . . ?
C43 C44 C45 C46 10.0(15) . . . . ?
C44 C45 C46 C47 -177.8(8) . . . . ?
C62 C45 C46 C47 4.4(10) . . . . ?
C45 C46 C47 C48 -0.7(10) . . . . ?
C46 C47 C48 C49 179.6(8) . . . . ?
C46 C47 C48 C61 -2.2(12) . . . . ?
C47 C48 C49 C50 -179.1(10) . . . . ?
C61 C48 C49 C50 2.8(16) . . . . ?
C48 C49 C50 C51 -3.4(19) . . . . ?
C49 C50 C51 C52 3(2) . . . . ?
C50 C51 C52 C61 -2(2) . . . . ?
C50 C51 C52 C53 175.2(12) . . . . ?
C51 C52 C53 C54 178.1(11) . . . . ?
C61 C52 C53 C54 -4.4(15) . . . . ?
C52 C53 C54 C55 -2.1(14) . . . . ?
C53 C54 C55 C56 -176.0(9) . . . . ?
C53 C54 C55 C62 10.0(14) . . . . ?
C62 C55 C56 C63 9.9(14) . . . . ?
C54 C55 C56 C63 -163.9(9) . . . . ?
C62 C55 C56 C57 -170.1(8) . . . . ?
C54 C55 C56 C57 16.1(15) . . . . ?
C55 C56 C57 C58 -169.2(8) . . . . ?
C63 C56 C57 C58 10.8(9) . . . . ?
C55 C56 C57 C71 15.6(11) . . . . ?
C63 C56 C57 C71 -164.4(6) . . . . ?
C56 C57 C58 C59 -6.5(9) . . . . ?
C71 C57 C58 C59 169.1(5) . . . . ?
C57 C58 C59 C60 -176.8(8) . . . . ?
C57 C58 C59 C64 -3.4(11) . . . . ?
C40 C39 C60 C59 -3.8(19) . . . . ?
C64 C59 C60 C39 0.8(16) . . . . ?
C58 C59 C60 C39 174.1(10) . . . . ?
C51 C52 C61 C48 1.7(17) . . . . ?
C53 C52 C61 C48 -176.0(10) . . . . ?
C51 C52 C61 C62 -179.7(11) . . . . ?
C53 C52 C61 C62 2.7(16) . . . . ?
C49 C48 C61 C52 -1.9(14) . . . . ?
C47 C48 C61 C52 179.9(9) . . . . ?
C49 C48 C61 C62 179.5(9) . . . . ?
C47 C48 C61 C62 1.2(14) . . . . ?
C44 C45 C62 C55 -4.3(13) . . . . ?
C46 C45 C62 C55 173.4(8) . . . . ?
C44 C45 C62 C61 177.0(9) . . . . ?
C46 C45 C62 C61 -5.3(13) . . . . ?
C56 C55 C62 C45 -4.2(15) . . . . ?
C54 C55 C62 C45 169.9(9) . . . . ?
C56 C55 C62 C61 174.5(10) . . . . ?
C54 C55 C62 C61 -11.4(15) . . . . ?
C52 C61 C62 C45 -176.0(9) . . . . ?
C48 C61 C62 C45 2.6(15) . . . . ?
C52 C61 C62 C55 5.2(15) . . . . ?
C48 C61 C62 C55 -176.1(9) . . . . ?
C55 C56 C63 C64 174.9(9) . . . . ?
C57 C56 C63 C64 -5.1(13) . . . . ?
C55 C56 C63 C44 -7.4(12) . . . . ?
C57 C56 C63 C44 172.6(8) . . . . ?
C45 C44 C63 C64 176.8(10) . . . . ?
C43 C44 C63 C64 -4.0(14) . . . . ?
C45 C44 C63 C56 -0.9(13) . . . . ?
C43 C44 C63 C56 178.3(9) . . . . ?
C40 C41 C64 C59 -0.2(17) . . . . ?
C42 C41 C64 C59 -175.3(10) . . . . ?
C40 C41 C64 C63 178.4(11) . . . . ?
C42 C41 C64 C63 3.2(16) . . . . ?
C60 C59 C64 C41 1.2(15) . . . . ?
C58 C59 C64 C41 -172.3(9) . . . . ?
C60 C59 C64 C63 -177.4(10) . . . . ?
C58 C59 C64 C63 9.1(14) . . . . ?
C56 C63 C64 C41 176.7(9) . . . . ?
C44 C63 C64 C41 -1.0(15) . . . . ?
C56 C63 C64 C59 -4.8(15) . . . . ?
C44 C63 C64 C59 177.5(9) . . . . ?
C42 C43 C65 C66 80.7(6) . . . . ?
C44 C43 C65 C66 -104.8(8) . . . . ?
C42 C43 C65 C70 -97.1(5) . . . . ?
C44 C43 C65 C70 77.4(9) . . . . ?
C70 C65 C66 C67 0.0 . . . . ?
C43 C65 C66 C67 -177.7(4) . . . . ?
C65 C66 C67 C68 0.0 . . . . ?
C66 C67 C68 C69 0.0 . . . . ?
C67 C68 C69 C70 0.0 . . . . ?
C68 C69 C70 C65 0.0 . . . . ?
C66 C65 C70 C69 0.0 . . . . ?
C43 C65 C70 C69 177.8(4) . . . . ?
C58 C57 C71 C72 58.0(5) . . . . ?
C56 C57 C71 C72 -126.6(5) . . . . ?
C58 C57 C71 C76 -123.4(4) . . . . ?
C56 C57 C71 C76 52.0(6) . . . . ?
C76 C71 C72 C73 0.0 . . . . ?
C57 C71 C72 C73 178.6(3) . . . . ?
C71 C72 C73 C74 0.0 . . . . ?
C72 C73 C74 C75 0.0 . . . . ?
C73 C74 C75 C76 0.0 . . . . ?
C74 C75 C76 C71 0.0 . . . . ?
C72 C71 C76 C75 0.0 . . . . ?
C57 C71 C76 C75 -178.6(3) . . . . ?
 
_refine_diff_density_max    0.224
_refine_diff_density_min   -0.202
_refine_diff_density_rms    0.041

_shelx_res_file
;

    shelx.res created by SHELXL-2014/7

TITL is_4apyc2 in P-1
CELL  0.71073  12.5952  12.8054  13.7246   67.071   87.912   63.697
ZERR     3.00   0.0013   0.0013   0.0015    0.004    0.004    0.004
LATT   1
SFAC  C    H
UNIT  114 66
MERG   2
OMIT    -3.00  54.00
OMIT     0   1   0
OMIT     0   0   1
OMIT    -2   9   3
OMIT    -4   2   3
OMIT     2   6   3
OMIT     0   1   1
OMIT    -2   9   5
OMIT    -2   8   6
OMIT    -2   9   1
OMIT    -2   8   9
OMIT    -3   6  12
OMIT    -2   7   8
OMIT    -2  10   0
OMIT    -2   9   0
OMIT     1   1   1
OMIT    -1   3   2
OMIT    -2   8   4
OMIT     8  10   5
OMIT     9   0   1
OMIT    -2  -1   3
OMIT     2 -10   2
OMIT    -4   0   3
FMAP   2
PLAN   20
SIZE     0.100   0.120   0.400
ACTA
BOND   $H
CONF
LIST   4
L.S.  12
TEMP  -150.09
WGHT    0.030700    1.476100
FVAR       0.48145
MOLE    1
PART   -1
SAME 0.01 C39 > C76
C1    1   -0.034062    0.265580    0.718448    11.00000    0.04094    0.03405 =
         0.02791   -0.01247    0.00545   -0.01532
AFIX  43
H1    2   -0.087449    0.300842    0.760882    11.00000   -1.20000
AFIX   0
C2    1   -0.019240    0.153198    0.716312    11.00000    0.03808    0.03048 =
         0.02727   -0.00620    0.00276   -0.01766
AFIX  43
H2    2   -0.062348    0.111298    0.757585    11.00000   -1.20000
AFIX   0
C3    1    0.058665    0.100339    0.653948    11.00000    0.03532    0.02401 =
         0.02460   -0.00525    0.00006   -0.01393
C4    1    0.079434   -0.018405    0.654092    11.00000    0.03735    0.02569 =
         0.03297   -0.00614    0.00338   -0.01799
AFIX  43
H4    2    0.039244   -0.062233    0.698208    11.00000   -1.20000
AFIX   0
C5    1    0.153946   -0.071875    0.594163    11.00000    0.03367    0.02315 =
         0.03167   -0.00698   -0.00128   -0.01496
C6    1    0.212244   -0.003846    0.521699    11.00000    0.03046    0.02248 =
         0.02788   -0.00658   -0.00110   -0.01359
C7    1    0.275832   -0.042037    0.444274    11.00000    0.03460    0.02059 =
         0.02917   -0.00728   -0.00191   -0.01257
C8    1    0.261359   -0.126927    0.407551    11.00000    0.04211    0.02534 =
         0.03740   -0.01163    0.00160   -0.01840
AFIX  43
H92   2    0.200946   -0.152185    0.430145    11.00000   -1.20000
AFIX   0
C9    1    0.331862   -0.171242    0.341746    11.00000    0.04782    0.02553 =
         0.04078   -0.01480   -0.00109   -0.01697
AFIX  43
H9    2    0.317599   -0.224138    0.316731    11.00000   -1.20000
AFIX   0
C10   1    0.427271   -0.140913    0.308643    11.00000    0.03873    0.02221 =
         0.03085   -0.00971   -0.00125   -0.00805
C11   1    0.509111   -0.195487    0.249251    11.00000    0.04927    0.02653 =
         0.04187   -0.01790    0.00296   -0.00983
AFIX  43
H11   2    0.502971   -0.257156    0.230970    11.00000   -1.20000
AFIX   0
C12   1    0.598356   -0.161530    0.216803    11.00000    0.04365    0.03313 =
         0.04415   -0.01969    0.00651   -0.00607
AFIX  43
H12   2    0.654175   -0.201437    0.178151    11.00000   -1.20000
AFIX   0
C13   1    0.607128   -0.069576    0.240218    11.00000    0.03344    0.03194 =
         0.03301   -0.00861    0.00199   -0.00862
AFIX  43
H13   2    0.668802   -0.046533    0.217288    11.00000   -1.20000
AFIX   0
C14   1    0.525961   -0.010360    0.297334    11.00000    0.03438    0.02332 =
         0.02396   -0.00434   -0.00265   -0.00833
C15   1    0.530442    0.086796    0.321168    11.00000    0.03209    0.02674 =
         0.02556   -0.00397   -0.00106   -0.01334
AFIX  43
H15   2    0.591391    0.111223    0.298733    11.00000   -1.20000
AFIX   0
C16   1    0.449886    0.144964    0.374992    11.00000    0.03526    0.02068 =
         0.02562   -0.00481   -0.00225   -0.01296
AFIX  43
H16   2    0.455549    0.209766    0.388583    11.00000   -1.20000
AFIX   0
C17   1    0.355960    0.111855    0.412293    11.00000    0.03431    0.02042 =
         0.02173   -0.00425   -0.00263   -0.01252
C18   1    0.267595    0.173577    0.465702    11.00000    0.03376    0.02002 =
         0.02285   -0.00540   -0.00244   -0.01317
C19   1    0.241131    0.297435    0.463927    11.00000    0.03693    0.02273 =
         0.02441   -0.00727   -0.00173   -0.01552
C20   1    0.166989    0.342992    0.528315    11.00000    0.04180    0.02219 =
         0.02591   -0.00940   -0.00059   -0.01522
AFIX  43
H20   2    0.154454    0.421874    0.528181    11.00000   -1.20000
AFIX   0
C21   1    0.107381    0.277494    0.595896    11.00000    0.03632    0.02291 =
         0.02180   -0.00595   -0.00112   -0.01325
C22   1    0.028695    0.327201    0.658877    11.00000    0.04376    0.02662 =
         0.02747   -0.01039    0.00086   -0.01560
AFIX  43
H22   2    0.017928    0.404514    0.660993    11.00000   -1.20000
AFIX   0
C23   1    0.436340   -0.047773    0.334830    11.00000    0.03403    0.01911 =
         0.02361   -0.00385   -0.00388   -0.00841
C24   1    0.355176    0.008306    0.396943    11.00000    0.03349    0.02072 =
         0.02267   -0.00515   -0.00232   -0.01171
C25   1    0.201646    0.110226    0.526915    11.00000    0.03097    0.02112 =
         0.02222   -0.00469   -0.00326   -0.01158
C26   1    0.123848    0.161787    0.592373    11.00000    0.03251    0.02222 =
         0.02166   -0.00505   -0.00265   -0.01246
C27   1    0.178044   -0.205008    0.615362    11.00000    0.04045    0.02352 =
         0.03542   -0.00832    0.00146   -0.01728
C28   1    0.082191   -0.231197    0.614755    11.00000    0.04014    0.02617 =
         0.03714   -0.00657   -0.00107   -0.01713
AFIX  43
H28   2    0.002445   -0.163200    0.596076    11.00000   -1.20000
AFIX   0
C29   1    0.100936   -0.355131    0.640998    11.00000    0.04744    0.03277 =
         0.04507   -0.00857   -0.00117   -0.02526
AFIX  43
H29   2    0.034359   -0.371092    0.639299    11.00000   -1.20000
AFIX   0
C30   1    0.216508   -0.455111    0.669562    11.00000    0.05636    0.02475 =
         0.05390   -0.00941    0.00010   -0.02191
AFIX  43
H30   2    0.229907   -0.539894    0.687015    11.00000   -1.20000
AFIX   0
C31   1    0.312521   -0.430424    0.672476    11.00000    0.04335    0.02478 =
         0.06495   -0.01250    0.00451   -0.01340
AFIX  43
H111  2    0.392088   -0.498993    0.693273    11.00000   -1.20000
AFIX   0
C32   1    0.293643   -0.306293    0.645269    11.00000    0.04012    0.02903 =
         0.05539   -0.01385    0.00503   -0.01923
AFIX  43
H110  2    0.360400   -0.290661    0.647162    11.00000   -1.20000
AFIX   0
C33   1    0.282412    0.386106    0.386758    11.00000    0.03759    0.01966 =
         0.03055   -0.00933    0.00495   -0.01322
C34   1    0.347016    0.430845    0.424286    11.00000    0.04420    0.02698 =
         0.03847   -0.01310    0.00571   -0.01845
AFIX  43
H34   2    0.367416    0.402474    0.499277    11.00000   -1.20000
AFIX   0
C35   1    0.381934    0.516999    0.352489    11.00000    0.04694    0.03124 =
         0.05702   -0.01778    0.01060   -0.02313
AFIX  43
H35   2    0.426469    0.546820    0.378774    11.00000   -1.20000
AFIX   0
C36   1    0.352362    0.559599    0.243176    11.00000    0.04763    0.02846 =
         0.05285   -0.00967    0.01848   -0.02064
AFIX  43
H36   2    0.376870    0.617993    0.194356    11.00000   -1.20000
AFIX   0
C37   1    0.286651    0.516398    0.205400    11.00000    0.04654    0.02762 =
         0.03394   -0.00718    0.01026   -0.01203
AFIX  43
H37   2    0.265746    0.545574    0.130354    11.00000   -1.20000
AFIX   0
C38   1    0.251307    0.430842    0.276596    11.00000    0.04460    0.02704 =
         0.03219   -0.01066    0.00544   -0.01682
AFIX  43
H38   2    0.205478    0.402490    0.250005    11.00000   -1.20000
AFIX   0
MOLE    2
C39   1   -0.440433    0.307878    0.063092    10.50000    0.04112    0.03611 =
         0.04843   -0.02456    0.02278   -0.01411
AFIX  43
H39   2   -0.517219    0.366815    0.068555    10.50000   -1.20000
AFIX   0
C40   1   -0.340257    0.318715    0.083123    10.50000    0.05754    0.02601 =
         0.04181   -0.02144    0.01654   -0.01662
AFIX  43
H40   2   -0.347623    0.381119    0.107673    10.50000   -1.20000
AFIX   0
C41   1   -0.228167    0.239261    0.067830    10.50000    0.03800    0.02107 =
         0.03130   -0.01191    0.01029   -0.01017
C42   1   -0.126640    0.259826    0.075532    10.50000    0.06017    0.04025 =
         0.03407   -0.01280    0.00718   -0.03031
AFIX  43
H42   2   -0.134801    0.324898    0.096857    10.50000   -1.20000
AFIX   0
C43   1   -0.019232    0.189612    0.053434    10.50000    0.04523    0.03494 =
         0.02447   -0.00685    0.00294   -0.02324
C44   1    0.001008    0.080663    0.028906    10.50000    0.03501    0.01492 =
         0.02032   -0.00582    0.00595   -0.01092
C45   1    0.113073   -0.005131    0.015041    10.50000    0.02601    0.01895 =
         0.02411   -0.00543    0.00462   -0.00938
C46   1    0.224529   -0.006112    0.040415    10.50000    0.04069    0.04382 =
         0.03735   -0.01402    0.00195   -0.02393
AFIX   3
H46   2    0.224479    0.046498    0.073645    10.50000   -1.20000
AFIX   0
C47   1    0.329678   -0.084887    0.023846    10.50000    0.03183    0.04773 =
         0.04198   -0.01219    0.00706   -0.02071
AFIX   3
H47   2    0.398807   -0.076677    0.036546    10.50000   -1.20000
AFIX   0
C48   1    0.339976   -0.173272   -0.018246    10.50000    0.04540    0.03553 =
         0.02597   -0.00781    0.00818   -0.01656
C49   1    0.449126   -0.254900   -0.036190    10.50000    0.03130    0.04101 =
         0.04031   -0.01451    0.00957   -0.00557
AFIX  43
H49   2    0.520209   -0.252700   -0.018798    10.50000   -1.20000
AFIX   0
C50   1    0.455914   -0.338249   -0.078417    10.50000    0.04314    0.04693 =
         0.03645   -0.01837    0.02090   -0.00950
AFIX  43
H50   2    0.530389   -0.389708   -0.093601    10.50000   -1.20000
AFIX   0
C51   1    0.354386   -0.347487   -0.098940    10.50000    0.05293    0.02175 =
         0.03959   -0.01446    0.01648   -0.00938
AFIX  43
H51   2    0.360443   -0.408463   -0.124792    10.50000   -1.20000
AFIX   0
C52   1    0.243546   -0.268348   -0.082079    10.50000    0.04849    0.02021 =
         0.02889   -0.00853    0.01310   -0.01402
C53   1    0.134489   -0.267359   -0.109563    10.50000    0.05583    0.03334 =
         0.03683   -0.01262    0.01163   -0.02245
AFIX  43
H53   2    0.137373   -0.321102   -0.142711    10.50000   -1.20000
AFIX   0
C54   1    0.028319   -0.193485   -0.090341    10.50000    0.05005    0.03757 =
         0.03054   -0.00956    0.00725   -0.02719
AFIX  43
H54   2   -0.041922   -0.194189   -0.112328    10.50000   -1.20000
AFIX   0
C55   1    0.018531   -0.113168   -0.037113    10.50000    0.02862    0.01561 =
         0.02613   -0.00787    0.00493   -0.00487
C56   1   -0.091628   -0.039779   -0.009709    10.50000    0.03486    0.01923 =
         0.01803   -0.00812    0.00313   -0.00999
C57   1   -0.195282   -0.063403   -0.007622    10.50000    0.03553    0.02933 =
         0.02211   -0.00920    0.00355   -0.01300
C58   1   -0.303585    0.022146    0.001729    10.50000    0.03752    0.03125 =
         0.03108   -0.01106    0.00430   -0.01623
AFIX  43
H58   2   -0.371737    0.010031   -0.004622    10.50000   -1.20000
AFIX   0
C59   1   -0.318580    0.129172    0.020682    10.50000    0.02933    0.02276 =
         0.03119   -0.00946    0.00846   -0.01035
C60   1   -0.429320    0.211340    0.035057    10.50000    0.03161    0.02425 =
         0.04872   -0.01543    0.01477   -0.01058
AFIX  43
H60   2   -0.497870    0.201041    0.025533    10.50000   -1.20000
AFIX   0
C61   1    0.234912   -0.180727   -0.039829    10.50000    0.02921    0.01188 =
         0.02409   -0.00381    0.00829   -0.00034
C62   1    0.121626   -0.098376   -0.021092    10.50000    0.03594    0.01438 =
         0.01781   -0.00676    0.00411   -0.00651
C63   1   -0.101461    0.061461    0.016941    10.50000    0.02341    0.01334 =
         0.02011   -0.00565    0.00666   -0.00413
C64   1   -0.214787    0.142377    0.035938    10.50000    0.02714    0.00986 =
         0.02461   -0.00625    0.00721   -0.00110
AFIX  66
C65   1    0.069566    0.241070    0.046694    10.50000    0.04220    0.03825 =
         0.03090   -0.01296    0.00350   -0.01945
C66   1    0.136119    0.216532    0.138750    10.50000    0.05457    0.03670 =
         0.03053   -0.01075   -0.00226   -0.01829
AFIX  43
H66   2    0.128392    0.164177    0.207231    10.50000   -1.20000
AFIX  65
C67   1    0.213979    0.268597    0.130608    10.50000    0.05294    0.03538 =
         0.04329   -0.01494   -0.01065   -0.01564
AFIX  43
H67   2    0.259465    0.251826    0.193525    10.50000   -1.20000
AFIX  65
C68   1    0.225287    0.345199    0.030410    10.50000    0.04621    0.03873 =
         0.05450   -0.01771    0.00003   -0.02555
AFIX  43
H68   2    0.278501    0.380783    0.024846    10.50000   -1.20000
AFIX  65
C69   1    0.158734    0.369738   -0.061647    10.50000    0.05777    0.05724 =
         0.04103   -0.00760    0.00837   -0.03663
AFIX  43
H69   2    0.166462    0.422093   -0.130128    10.50000   -1.20000
AFIX  65
C70   1    0.080874    0.317674   -0.053507    10.50000    0.06345    0.07047 =
         0.03226   -0.01117    0.00104   -0.04203
AFIX  43
H70   2    0.035388    0.334445   -0.116424    10.50000   -1.20000
AFIX  66
C71   1   -0.190851   -0.183152   -0.006905    10.50000    0.03812    0.03099 =
         0.02637   -0.01154    0.00405   -0.01617
C72   1   -0.268523   -0.172527   -0.083707    10.50000    0.03847    0.03159 =
         0.03430   -0.00788   -0.00410   -0.01248
AFIX  43
H72   2   -0.324799   -0.090323   -0.134852    10.50000   -1.20000
AFIX  65
C73   1   -0.263856   -0.282180   -0.085674    10.50000    0.04058    0.03995 =
         0.04038   -0.01550   -0.00174   -0.02014
AFIX  43
H73   2   -0.316942   -0.274917   -0.138165    10.50000   -1.20000
AFIX  65
C74   1   -0.181516   -0.402458   -0.010841    10.50000    0.05318    0.02884 =
         0.05727   -0.01332    0.00638   -0.02409
AFIX  43
H74   2   -0.178326   -0.477400   -0.012186    10.50000   -1.20000
AFIX  65
C75   1   -0.103842   -0.413085    0.065961    10.50000    0.04314    0.02723 =
         0.03873   -0.00112   -0.00120   -0.01053
AFIX  43
H75   2   -0.047567   -0.495290    0.117106    10.50000   -1.20000
AFIX  65
C76   1   -0.108509   -0.303433    0.067930    10.50000    0.03824    0.03345 =
         0.02698   -0.00285   -0.00192   -0.02086
AFIX  43
H76   2   -0.055422   -0.310696    0.120421    10.50000   -1.20000
AFIX   0
HKLF    4

REM  is_4apyc2 in P-1
REM R1 =  0.0567 for    6381 Fo > 4sig(Fo)  and  0.0700 for all    7852 data
REM    661 parameters refined using    116 restraints

END

WGHT      0.0307      1.4760

REM Highest difference peak  0.224,  deepest hole -0.202,  1-sigma level  0.041
Q1    1   0.1972  0.0601  0.5166  11.00000  0.05    0.22
Q2    1   0.1209  0.2164  0.5959  11.00000  0.05    0.22
Q3    1   0.1324  0.1540  0.5307  11.00000  0.05    0.21
Q4    1   0.1220 -0.2200  0.6542  11.00000  0.05    0.20
Q5    1   0.2343  0.1377  0.5001  11.00000  0.05    0.19
Q6    1   0.2667  0.3433  0.4186  11.00000  0.05    0.19
Q7    1   0.1019  0.1242  0.6319  11.00000  0.05    0.18
Q8    1   0.4697 -0.0153  0.3006  11.00000  0.05    0.18
Q9    1   0.1794  0.1220  0.5745  11.00000  0.05    0.18
Q10   1   0.1890 -0.0391  0.5537  11.00000  0.05    0.18
Q11   1   0.2651 -0.0380  0.5001  11.00000  0.05    0.18
Q12   1   0.1001  0.2341  0.5746  11.00000  0.05    0.18
Q13   1   0.4911 -0.0412  0.3345  11.00000  0.05    0.17
Q14   1   0.2556  0.1248  0.5204  11.00000  0.05    0.17
Q15   1   0.2764  0.1763  0.4003  11.00000  0.05    0.17
Q16   1   0.1641 -0.0253  0.5375  11.00000  0.05    0.17
Q17   1   0.2656 -0.0783  0.4253  11.00000  0.05    0.17
Q18   1   0.0433  0.3177  0.5979  11.00000  0.05    0.16
Q19   1  -0.2943 -0.2175 -0.0530  11.00000  0.05    0.16
Q20   1   0.4243  0.1048  0.4223  11.00000  0.05    0.16
;
_shelx_res_checksum   77497

_shelx_hkl_file
;
  -2   0   0  682.03   15.90
  -2   0   0  658.63   15.90
  -2   0   0  647.44   15.90
  -2   0   0  655.83   15.90
  -2   0   0  657.63   16.00
  -2   0   0  647.24   15.90
  -2   0   0  639.14   15.90
  -2   0   0  663.63   15.80
  -2   0   0  671.03   15.90
   2   0   0  659.33   15.90
   2   0   0  676.43   15.90
   2   0   0  686.93   15.90
   2   0   0  669.53   15.80
   2   0   0  669.43   15.90
   2   0   0  654.83   15.90
   2   0   0  670.23   15.90
   2   0   0  673.73   15.90
   2   0   0  682.93   16.00
  -3   0   0   57.49    2.00
  -3   0   0   53.79    1.90
  -3   0   0   55.49    2.00
  -3   0   0   51.99    2.00
  -3   0   0   58.09    1.90
  -3   0   0   55.19    2.00
  -3   0   0   55.59    2.10
  -3   0   0   55.39    2.00
   3   0   0   56.19    1.90
   3   0   0   53.79    2.00
   3   0   0   56.79    2.20
   3   0   0   57.49    2.00
   3   0   0   55.79    1.80
   3   0   0   57.59    2.10
   3   0   0   55.99    2.00
  -4   0   0   16.80    1.30
  -4   0   0   15.30    1.10
  -4   0   0   16.80    1.10
  -4   0   0   17.60    1.10
  -4   0   0   14.80    1.20
  -4   0   0   15.30    1.30
  -4   0   0   16.00    1.20
  -4   0   0   15.80    1.20
   4   0   0   16.40    1.20
   4   0   0   16.00    1.10
  -5   0   0   30.20    1.70
  -5   0   0   26.90    1.70
  -5   0   0   31.20    1.60
  -5   0   0   32.90    1.90
  -5   0   0   29.40    1.70
  -5   0   0   30.10    1.70
  -5   0   0   28.60    1.50
  -5   0   0   28.60    1.70
   5   0   0   30.00    1.80
   5   0   0   25.40    1.70
  -6   0   0   21.60    1.40
  -6   0   0   23.70    1.70
  -6   0   0   21.70    1.50
  -6   0   0   20.30    1.60
  -6   0   0   16.10    1.50
  -6   0   0   18.10    1.60
  -6   0   0   22.30    1.60
   6   0   0   26.80    1.80
   6   0   0   23.80    1.50
   6   0   0   20.10    1.60
   6   0   0   25.60    1.70
  -7   0   0    8.60    1.30
  -7   0   0    8.80    1.30
  -7   0   0    4.80    1.00
  -7   0   0    7.70    1.30
  -7   0   0    7.80    1.30
  -7   0   0    6.30    1.00
  -7   0   0    4.70    1.10
  -7   0   0    7.70    1.00
   7   0   0    7.50    1.10
   7   0   0    6.30    1.20
   7   0   0    6.40    1.10
   7   0   0    6.40    1.20
  -8   0   0    8.30    1.20
  -8   0   0    7.60    1.40
  -8   0   0    8.10    1.40
  -8   0   0    9.30    1.30
  -8   0   0   10.10    1.50
  -8   0   0    7.20    1.40
  -8   0   0    6.00    1.30
  -8   0   0    6.50    1.40
   8   0   0    6.30    1.20
   8   0   0    7.30    1.10
   8   0   0    8.20    1.40
   8   0   0    5.70    1.20
  -9   0   0   75.49    3.10
  -9   0   0   67.99    3.40
  -9   0   0   66.29    3.50
  -9   0   0   77.79    3.90
  -9   0   0   66.79    3.50
  -9   0   0   66.39    3.40
  -9   0   0   70.59    3.30
   9   0   0   67.29    3.50
   9   0   0   67.99    3.10
   9   0   0   65.69    3.20
   9   0   0   60.89    3.40
 -10   0   0   -0.30    1.10
 -10   0   0    3.90    1.10
 -10   0   0    2.40    1.30
 -10   0   0    2.50    1.30
 -10   0   0    0.50    0.90
 -10   0   0    0.80    1.20
  10   0   0    2.40    1.20
  10   0   0    3.50    1.10
  10   0   0    1.00    1.10
  10   0   0    3.20    1.10
 -11   0   0   22.40    2.50
 -11   0   0   24.80    2.70
 -11   0   0   22.10    2.30
 -11   0   0   20.40    2.50
 -11   0   0   22.90    2.60
  11   0   0   25.60    2.50
  11   0   0   27.60    2.80
  11   0   0   20.50    2.40
  11   0   0   22.00    2.20
  11   0   0   27.10    2.70
 -12   0   0    1.50    1.50
 -12   0   0    3.60    1.50
 -12   0   0    1.30    1.50
 -12   0   0    0.10    1.10
 -12   0   0    1.60    1.30
  12   0   0    1.90    1.10
  12   0   0    0.60    1.10
  12   0   0    2.60    1.40
  12   0   0    3.30    1.50
  12   0   0    1.90    1.20
 -13   0   0    6.70    1.70
 -13   0   0    7.10    2.10
 -13   0   0    4.20    1.60
 -13   0   0   10.00    2.20
 -13   0   0    6.60    1.90
  13   0   0    6.30    1.80
  13   0   0    3.80    1.50
  13   0   0    4.30    1.50
  13   0   0    6.40    1.80
 -14   0   0    2.30    1.80
 -14   0   0    0.60    1.20
 -14   0   0    1.20    1.40
 -14   0   0   -0.30    1.90
  14   0   0    2.20    1.60
  14   0   0    0.70    2.60
  14   0   0   -1.40    1.30
  14   0   0    0.20    1.30
 -15   0   0   -0.20    1.60
 -15   0   0   -0.80    1.30
  15   0   0    0.50    1.60
  15   0   0   -3.20    2.50
 -16   0   0    1.50    1.90
 -16   0   0    5.10    2.10
  16   0   0    1.10    3.30
  15  -1   0    2.10    3.10
 -15   1   0    0.40    1.70
 -15   1   0    0.90    1.80
  14  -1   0    7.30    3.40
  14  -1   0    5.70    1.90
 -14   1   0    5.60    2.00
 -14   1   0    6.80    2.20
 -14   1   0    3.60    1.50
  13  -1   0    4.20    3.10
  13  -1   0    0.80    1.40
  13  -1   0   -1.40    1.20
 -13   1   0    2.30    1.50
 -13   1   0   -1.50    1.00
 -13   1   0    2.50    1.80
  12  -1   0    0.70    2.20
  12  -1   0   -0.80    1.00
  12  -1   0   -0.20    1.10
  12  -1   0    1.10    1.40
  12  -1   0   -0.80    1.10
  12  -1   0    0.50    1.10
 -12   1   0   -1.20    1.20
 -12   1   0   -1.00    1.20
 -12   1   0   -0.90    1.00
  11  -1   0    5.20    1.60
  11  -1   0    3.50    1.20
  11  -1   0    5.60    1.40
  11  -1   0    3.00    2.30
  11  -1   0    3.90    1.50
  11  -1   0    3.80    1.40
 -11   1   0    3.20    1.30
 -11   1   0    3.00    1.60
 -11   1   0    3.90    1.70
 -11   1   0    5.60    1.70
 -11   1   0    4.50    1.20
  10  -1   0   23.50    2.40
  10  -1   0   22.90    2.10
  10  -1   0   22.30    2.20
  10  -1   0   15.40    2.00
  10  -1   0   20.60    2.50
 -10   1   0   19.80    2.50
 -10   1   0   18.00    2.20
 -10   1   0   19.60    2.30
 -10   1   0   22.10    2.40
 -10   1   0   19.10    2.20
 -10   1   0   19.30    2.00
   9  -1   0   11.70    1.70
   9  -1   0   12.50    1.70
   9  -1   0   17.10    1.80
   9  -1   0   16.70    1.90
  -9   1   0   12.10    1.80
  -9   1   0   14.70    1.60
  -9   1   0   18.70    2.20
  -9   1   0   16.00    1.80
  -9   1   0   15.80    2.20
  -9   1   0   18.40    2.10
  -9   1   0   12.80    1.80
   8  -1   0    6.30    1.20
   8  -1   0    2.80    1.00
   8  -1   0    4.40    1.10
  -8   1   0    3.80    1.20
  -8   1   0    5.20    1.10
  -8   1   0    4.00    1.00
  -8   1   0    2.10    1.10
  -8   1   0    2.20    1.10
  -8   1   0    4.40    1.10
  -8   1   0    3.80    1.20
   7  -1   0  116.19    4.20
   7  -1   0  113.39    4.20
   7  -1   0  115.69    4.00
  -7   1   0  111.79    3.90
  -7   1   0  119.19    4.50
  -7   1   0  117.99    4.20
  -7   1   0  118.29    4.40
  -7   1   0  107.99    4.40
  -7   1   0  114.69    4.20
  -7   1   0  113.69    4.20
   6  -1   0   -0.60    0.60
   6  -1   0    0.20    0.70
  -6   1   0    0.40    0.80
  -6   1   0    0.40    0.70
  -6   1   0   -0.60    0.60
  -6   1   0   -0.70    0.60
  -6   1   0   -0.40    0.70
  -6   1   0   -0.60    0.50
  -6   1   0    1.40    0.80
   5  -1   0    5.30    0.90
   5  -1   0    6.20    1.00
  -5   1   0    6.30    1.00
  -5   1   0    7.60    0.90
  -5   1   0    5.50    1.00
  -5   1   0   10.10    1.10
  -5   1   0    6.80    1.00
  -5   1   0    4.70    1.10
  -5   1   0    6.20    1.00
   4  -1   0   16.30    1.30
   4  -1   0   15.70    1.20
  -4   1   0   16.50    1.30
  -4   1   0   17.90    1.10
  -4   1   0   18.40    1.50
  -4   1   0   17.70    1.30
  -4   1   0   17.60    1.30
  -4   1   0   16.40    1.40
  -4   1   0   20.90    1.50
  -4   1   0   16.20    1.30
   3  -1   0  373.46    9.20
   3  -1   0  355.76    9.00
   3  -1   0  360.76    9.10
   3  -1   0  355.16    9.00
  -3   1   0  349.17    9.10
  -3   1   0  353.66    9.30
  -3   1   0  363.86    9.20
  -3   1   0  360.26    9.30
  -3   1   0  365.66    9.30
  -3   1   0  352.26    9.10
  -3   1   0  363.86    9.00
   2  -1   0 1596.64   38.10
   2  -1   0 1635.14   38.10
   2  -1   0 1590.54   38.10
   2  -1   0 1612.04   38.00
   2  -1   0 1652.63   37.90
   2  -1   0 1606.84   38.10
   2  -1   0 1584.74   37.90
   2  -1   0 1680.43   38.00
   2  -1   0 1644.54   37.90
   2  -1   0 1608.74   38.00
  -2   1   0 1582.94   38.10
  -2   1   0 1603.54   37.90
  -2   1   0 1635.24   38.00
  -2   1   0 1615.04   38.00
  -2   1   0 1605.64   38.10
  -2   1   0 1546.95   38.10
  -2   1   0 1599.34   38.10
   1  -1   0   11.20    0.60
   1  -1   0    9.70    0.50
   1  -1   0   12.60    0.70
   1  -1   0   11.90    0.60
   1  -1   0   10.70    0.60
   1  -1   0   10.80    0.70
   1  -1   0   11.60    0.70
   1  -1   0   12.90    1.10
  -1   1   0   12.10    1.00
  -1   1   0   12.00    0.60
  -1   1   0   10.60    0.80
  -1   1   0   10.40    0.60
  -1   1   0   10.00    0.70
  -1   1   0   10.50    0.70
   0   1   0  618.04   14.50
  -1  -1   0    0.10    0.10
  -1  -1   0    0.10    0.10
  -1  -1   0    0.10    0.20
  -1  -1   0    0.00    0.10
  -1  -1   0   -0.30    0.30
  -1  -1   0   -0.10    0.20
  -1  -1   0   -0.20    0.10
  -1  -1   0    0.10    0.10
  -1  -1   0    0.10    0.20
  -1  -1   0   -0.20    0.10
   1   1   0    0.10    0.30
   1   1   0    0.10    0.10
   1   1   0   -0.10    0.20
   1   1   0    0.00    0.10
   1   1   0   -0.10    0.10
   1   1   0    0.00    0.10
   1   1   0    0.20    0.20
   1   1   0    0.00    0.10
   1   1   0   -0.20    0.10
   1   1   0    0.00    0.20
  -2  -1   0   43.30    1.50
  -2  -1   0   45.00    1.60
  -2  -1   0   43.10    1.50
  -2  -1   0   45.50    1.40
  -2  -1   0   44.50    1.60
  -2  -1   0   46.40    1.50
  -2  -1   0   45.30    1.30
  -2  -1   0   44.10    1.40
  -2  -1   0   45.00    1.50
   2   1   0   45.50    1.40
   2   1   0   48.00    1.60
   2   1   0   45.10    1.30
   2   1   0   44.30    1.40
   2   1   0   44.30    1.60
   2   1   0   46.40    1.50
   2   1   0   45.90    1.30
   2   1   0   47.60    1.30
   2   1   0   44.70    1.50
   2   1   0   42.20    1.50
  -3  -1   0    5.20    0.70
  -3  -1   0    4.80    0.70
  -3  -1   0    7.10    0.80
  -3  -1   0    4.60    0.80
  -3  -1   0    5.70    0.60
  -3  -1   0    5.20    0.60
  -3  -1   0    5.40    0.60
  -3  -1   0    4.60    0.70
  -3  -1   0    5.80    0.60
   3   1   0    6.00    0.70
   3   1   0    5.10    0.60
   3   1   0    6.70    0.60
   3   1   0    5.80    0.70
   3   1   0    5.20    0.60
   3   1   0    6.20    0.90
   3   1   0    4.20    0.70
   3   1   0    5.20    0.70
   3   1   0    5.50    0.60
   3   1   0    6.50    0.60
   3   1   0    6.00    0.70
  -4  -1   0  173.68    5.20
  -4  -1   0  178.58    5.10
  -4  -1   0  183.18    5.10
  -4  -1   0  175.88    5.10
  -4  -1   0  182.68    4.90
  -4  -1   0  188.38    5.20
  -4  -1   0  192.18    4.90
   4   1   0  187.18    5.10
   4   1   0  191.18    4.90
   4   1   0  175.68    5.10
   4   1   0  181.18    4.90
   4   1   0  181.28    5.30
   4   1   0  182.18    4.90
  -5  -1   0   15.80    1.30
  -5  -1   0   11.80    1.20
  -5  -1   0   11.60    1.10
  -5  -1   0   12.80    1.10
  -5  -1   0   15.20    1.30
  -5  -1   0   12.40    1.20
  -5  -1   0   13.60    1.00
  -5  -1   0   12.20    1.30
   5   1   0   12.10    1.10
   5   1   0   13.30    1.10
   5   1   0    9.90    1.20
  -6  -1   0   18.10    1.60
  -6  -1   0   17.90    1.50
  -6  -1   0   17.00    1.30
  -6  -1   0   17.50    1.30
  -6  -1   0   17.10    1.50
  -6  -1   0   15.40    1.50
  -6  -1   0   20.80    1.50
  -6  -1   0   17.60    1.40
   6   1   0   17.10    1.70
   6   1   0   18.20    1.50
   6   1   0   18.40    1.40
  -7  -1   0   96.99    3.50
  -7  -1   0   93.49    3.60
  -7  -1   0   89.79    3.60
  -7  -1   0  102.19    3.90
  -7  -1   0   95.39    3.30
  -7  -1   0   93.39    3.60
  -7  -1   0   93.09    3.70
  -7  -1   0  105.79    3.50
   7   1   0   97.49    3.40
   7   1   0   91.89    3.80
   7   1   0   89.49    3.50
   7   1   0   91.89    3.70
  -8  -1   0   16.00    1.70
  -8  -1   0   13.40    1.60
  -8  -1   0   10.80    1.50
  -8  -1   0   12.30    1.40
  -8  -1   0   13.10    1.60
  -8  -1   0   15.00    1.70
  -8  -1   0   11.90    1.30
   8   1   0   13.60    1.40
   8   1   0   14.00    1.50
   8   1   0   12.00    1.60
   8   1   0   11.20    1.50
  -9  -1   0   15.00    1.60
  -9  -1   0   11.10    1.60
  -9  -1   0   15.20    1.90
  -9  -1   0   13.00    1.90
  -9  -1   0   15.60    2.00
  -9  -1   0   15.70    1.70
  -9  -1   0   18.20    2.00
   9   1   0   16.10    1.80
   9   1   0   15.40    2.00
   9   1   0   13.90    1.90
   9   1   0   14.80    1.60
 -10  -1   0   73.89    3.80
 -10  -1   0   70.49    3.50
 -10  -1   0   68.49    3.80
 -10  -1   0   67.49    3.30
 -10  -1   0   69.39    3.60
 -10  -1   0   71.19    4.00
  10   1   0   63.39    3.70
  10   1   0   73.29    3.30
  10   1   0   81.99    4.00
  10   1   0   66.59    3.50
 -11  -1   0    4.60    1.60
 -11  -1   0    3.80    1.30
 -11  -1   0    4.10    1.50
 -11  -1   0    3.40    1.20
 -11  -1   0    3.70    1.20
  11   1   0    4.80    1.40
  11   1   0    3.80    1.50
  11   1   0    4.00    1.20
  11   1   0    4.70    1.60
 -12  -1   0   -0.10    1.30
 -12  -1   0    0.40    1.10
 -12  -1   0    0.00    1.20
 -12  -1   0    0.80    1.30
 -12  -1   0   -0.50    0.90
  12   1   0    2.30    1.50
  12   1   0   -1.10    0.90
  12   1   0    1.10    1.00
  12   1   0   -0.10    1.00
  12   1   0    0.30    1.30
 -13  -1   0    1.60    1.70
 -13  -1   0    2.30    1.50
 -13  -1   0    1.50    1.30
 -13  -1   0    1.10    1.40
 -13  -1   0    1.60    1.10
  13   1   0   -1.10    1.30
  13   1   0    1.50    1.10
  13   1   0   -0.50    1.10
  13   1   0   -0.50    1.30
 -14  -1   0   26.50    3.60
 -14  -1   0   22.80    2.80
 -14  -1   0   21.40    3.00
 -14  -1   0   16.30    2.50
  14   1   0   23.60    3.10
  14   1   0   23.80    2.80
  14   1   0   17.50    2.90
  14   1   0   22.20    2.60
 -15  -1   0   24.60    3.50
 -15  -1   0   26.40    3.10
 -15  -1   0   20.10    3.30
 -15  -1   0   24.20    3.10
  15   1   0   20.30    3.00
  15   1   0   15.10    2.70
  15   1   0   21.50    3.30
 -16  -1   0    0.80    1.60
 -16  -1   0   -0.20    1.50
 -16  -1   0   -0.50    1.80
  16   1   0    3.90    2.00
  16   1   0    3.30    3.00
  15  -2   0    1.80    2.10
  15  -2   0   -0.70    3.00
 -15   2   0   -1.00    1.40
 -15   2   0    1.30    1.90
  14  -2   0    3.30    3.30
 -14   2   0    0.20    1.60
 -14   2   0   -0.90    1.50
 -14   2   0    2.70    1.60
  13  -2   0    4.20    1.90
  13  -2   0   10.70    3.60
  13  -2   0    6.30    2.40
 -13   2   0    6.00    2.10
 -13   2   0    6.80    1.80
 -13   2   0    5.60    2.00
  12  -2   0   11.00    2.30
  12  -2   0   10.00    3.60
  12  -2   0    9.70    1.90
 -12   2   0   12.50    2.10
 -12   2   0   12.10    1.70
 -12   2   0   10.70    2.20
 -12   2   0   11.00    2.30
  11  -2   0   24.40    2.30
  11  -2   0   24.00    4.10
  11  -2   0   23.10    2.50
  11  -2   0   25.30    2.50
  11  -2   0   23.30    2.50
  11  -2   0   18.20    2.60
 -11   2   0   22.80    2.50
 -11   2   0   26.50    2.40
 -11   2   0   27.70    3.00
 -11   2   0   19.10    2.50
  10  -2   0    2.60    1.20
  10  -2   0    5.90    2.60
  10  -2   0    1.90    1.00
  10  -2   0    3.40    1.40
  10  -2   0    2.50    1.20
  10  -2   0    2.30    1.20
 -10   2   0    0.40    1.30
 -10   2   0    3.80    1.40
 -10   2   0    1.10    1.20
 -10   2   0    3.20    1.10
   9  -2   0   15.50    3.00
   9  -2   0   14.60    1.80
   9  -2   0   12.40    1.90
   9  -2   0   17.90    1.90
   9  -2   0   16.50    1.80
  -9   2   0   12.50    2.00
  -9   2   0   16.40    2.10
  -9   2   0   15.00    1.90
  -9   2   0   12.90    2.00
  -9   2   0   15.80    1.70
   8  -2   0   29.30    3.50
   8  -2   0   24.50    2.20
   8  -2   0   24.30    2.10
   8  -2   0   23.10    1.80
  -8   2   0   30.50    2.70
  -8   2   0   21.80    2.10
  -8   2   0   24.20    1.80
  -8   2   0   24.40    2.20
  -8   2   0   24.10    2.40
   7  -2   0   77.19    4.50
   7  -2   0   69.69    3.10
   7  -2   0   70.89    3.10
  -7   2   0   72.39    3.30
  -7   2   0   71.29    3.50
  -7   2   0   67.79    3.40
  -7   2   0   65.29    3.10
  -7   2   0   69.19    2.90
   6  -2   0   12.40    2.00
   6  -2   0   19.60    1.60
   6  -2   0   18.90    1.50
  -6   2   0   18.50    1.50
  -6   2   0   15.60    1.70
  -6   2   0   20.90    1.90
  -6   2   0   16.90    1.60
  -6   2   0   16.10    1.60
   5  -2   0   17.30    1.40
   5  -2   0   17.40    1.30
   5  -2   0   16.50    2.30
  -5   2   0   18.60    1.70
  -5   2   0   15.00    1.20
  -5   2   0   14.90    1.50
  -5   2   0   13.70    1.30
  -5   2   0   14.10    1.50
   4  -2   0   44.50    1.90
   4  -2   0   47.10    3.00
   4  -2   0   41.10    1.90
  -4   2   0   44.10    1.80
  -4   2   0   41.50    2.10
  -4   2   0   42.50    2.00
  -4   2   0   46.50    2.30
  -4   2   0   40.20    2.20
   3  -2   0  341.27    8.50
   3  -2   0  330.47    8.50
   3  -2   0  339.57    9.80
  -3   2   0  333.87    8.90
  -3   2   0  334.67    8.90
  -3   2   0  336.77    8.70
  -3   2   0  339.67    8.60
  -3   2   0  338.87    8.90
   2  -2   0  965.10   22.00
   2  -2   0  921.71   22.00
   2  -2   0  896.41   22.90
   2  -2   0  923.51   21.80
   2  -2   0  917.31   21.80
   2  -2   0  902.91   21.70
   2  -2   0  928.91   22.00
  -2   2   0  926.91   22.00
  -2   2   0  927.31   22.20
  -2   2   0  913.01   22.30
  -2   2   0  903.21   22.00
  -2   2   0  918.21   22.30
   1  -2   0 1471.55   33.70
   1  -2   0 1442.96   34.10
   1  -2   0 1432.46   33.90
   1  -2   0 1458.45   34.60
   1  -2   0 1466.75   33.70
   1  -2   0 1429.26   34.00
   1  -2   0 1423.46   33.80
   1  -2   0 1455.15   33.50
   1  -2   0 1442.46   33.50
  -1   2   0 1381.86   33.90
  -1   2   0 1429.56   33.70
  -1   2   0 1443.06   34.00
  -1   2   0 1416.26   33.80
  -1   2   0 1450.55   34.10
  -1   2   0 1415.16   33.70
  -1   2   0 1406.36   34.50
   0  -2   0   46.40    1.40
   0  -2   0   48.30    1.50
   0  -2   0   44.70    1.70
   0  -2   0   47.50    1.60
   0  -2   0   49.10    1.70
   0  -2   0   46.10    1.60
   0  -2   0   47.40    2.00
   0  -2   0   48.50    1.40
   0  -2   0   49.80    1.70
   0   2   0   49.10    1.70
   0   2   0   47.40    1.80
   0   2   0   46.60    1.50
   0   2   0   47.30    1.60
   0   2   0   47.30    2.00
   0   2   0   48.40    1.60
   0   2   0   45.90    1.30
   0   2   0   46.70    1.50
  -1  -2   0  119.99    3.30
  -1  -2   0  124.19    3.20
  -1  -2   0  115.29    3.10
  -1  -2   0  119.69    3.00
  -1  -2   0  117.99    3.10
  -1  -2   0  113.89    3.10
  -1  -2   0  114.39    3.10
  -1  -2   0  119.19    3.60
  -1  -2   0  126.69    3.40
  -1  -2   0  118.49    3.20
  -1  -2   0  122.49    3.30
   1   2   0  119.59    3.20
   1   2   0  119.19    3.00
   1   2   0  120.59    3.60
   1   2   0  121.49    3.10
   1   2   0  118.79    3.20
   1   2   0  119.39    3.30
   1   2   0  119.49    3.20
   1   2   0  121.59    3.10
   1   2   0  120.49    3.10
  -2  -2   0   18.40    0.70
  -2  -2   0   18.50    0.80
  -2  -2   0   17.50    0.70
  -2  -2   0   17.70    1.00
  -2  -2   0   16.90    1.10
  -2  -2   0   18.40    0.60
  -2  -2   0   16.00    1.00
  -2  -2   0   18.10    1.00
  -2  -2   0   15.80    1.30
   2   2   0   17.90    0.70
   2   2   0   17.50    1.10
   2   2   0   13.10    1.30
   2   2   0   18.10    1.00
   2   2   0   18.00    1.10
   2   2   0   18.70    0.60
   2   2   0   17.00    0.70
   2   2   0   18.40    1.00
   2   2   0   18.50    0.80
   2   2   0   17.20    0.90
  -3  -2   0    4.50    0.80
  -3  -2   0    4.50    0.70
  -3  -2   0    4.70    0.70
  -3  -2   0    4.10    0.70
  -3  -2   0    3.70    0.30
  -3  -2   0    4.20    0.70
  -3  -2   0    3.90    0.50
  -3  -2   0    4.50    0.90
  -3  -2   0    4.10    0.50
  -3  -2   0    4.30    0.70
   3   2   0    3.80    0.70
   3   2   0    5.30    0.80
   3   2   0    3.60    0.60
   3   2   0    4.90    0.40
   3   2   0    5.40    0.80
   3   2   0    4.60    0.40
   3   2   0    3.90    0.40
   3   2   0    4.00    0.60
   3   2   0    4.10    1.00
   3   2   0    4.90    0.40
   3   2   0    4.50    0.50
   3   2   0    4.90    0.80
  -4  -2   0  107.89    3.40
  -4  -2   0  105.09    3.20
  -4  -2   0   99.29    2.80
  -4  -2   0  100.59    3.10
  -4  -2   0  103.89    3.40
  -4  -2   0   98.99    3.00
  -4  -2   0   95.49    3.20
   4   2   0  101.09    2.80
   4   2   0  105.59    2.90
   4   2   0   96.79    3.00
   4   2   0   93.99    3.40
   4   2   0   98.49    3.10
   4   2   0  101.99    2.90
   4   2   0   99.59    2.70
   4   2   0  104.69    3.30
  -5  -2   0  167.58    4.80
  -5  -2   0  170.98    5.00
  -5  -2   0  168.18    5.10
  -5  -2   0  173.98    4.80
  -5  -2   0  165.78    5.20
  -5  -2   0  169.88    4.60
  -5  -2   0  169.88    5.00
   5   2   0  170.18    5.30
   5   2   0  174.08    5.10
   5   2   0  167.88    4.50
   5   2   0  165.98    4.80
   5   2   0  171.68    4.80
   5   2   0  166.38    4.60
  -6  -2   0    0.80    0.70
  -6  -2   0   -0.40    0.70
  -6  -2   0    0.10    0.50
  -6  -2   0    0.60    0.80
  -6  -2   0    0.10    0.60
  -6  -2   0    0.30    0.80
  -6  -2   0    0.70    0.70
   6   2   0    0.50    0.80
   6   2   0    0.90    0.80
   6   2   0    0.80    0.60
  -7  -2   0    6.00    0.90
  -7  -2   0    3.20    0.90
  -7  -2   0    5.30    1.10
  -7  -2   0    3.70    1.00
  -7  -2   0    5.00    1.00
  -7  -2   0    3.50    0.80
  -7  -2   0    5.70    1.20
   7   2   0    3.40    1.10
   7   2   0    4.50    0.90
   7   2   0    4.00    1.00
  -8  -2   0   18.50    1.70
  -8  -2   0   21.10    1.90
  -8  -2   0   19.80    1.90
  -8  -2   0   21.60    1.50
  -8  -2   0   20.30    1.50
  -8  -2   0   19.00    1.90
   8   2   0   18.20    1.70
   8   2   0   19.30    1.60
   8   2   0   24.60    2.30
   8   2   0   23.20    2.20
  -9  -2   0    4.50    1.00
  -9  -2   0    5.90    1.00
  -9  -2   0    5.10    1.20
  -9  -2   0    5.30    1.40
  -9  -2   0    4.60    1.20
  -9  -2   0    4.40    1.30
   9   2   0    3.60    1.20
   9   2   0    5.30    1.30
   9   2   0    4.10    1.40
   9   2   0    3.10    0.90
 -10  -2   0   54.29    3.10
 -10  -2   0   63.99    3.60
 -10  -2   0   52.09    3.30
 -10  -2   0   53.99    2.80
 -10  -2   0   59.39    2.90
 -10  -2   0   57.79    3.20
  10   2   0   60.69    3.50
  10   2   0   54.39    2.90
  10   2   0   56.19    3.20
  10   2   0   56.09    3.60
 -11  -2   0    2.40    1.30
 -11  -2   0    1.50    1.00
 -11  -2   0    3.60    1.30
 -11  -2   0    1.10    1.30
 -11  -2   0    2.80    1.40
  11   2   0    2.90    1.20
  11   2   0    6.20    1.70
  11   2   0    2.80    1.10
  11   2   0    2.50    1.40
 -12  -2   0    2.30    1.30
 -12  -2   0    1.60    1.40
 -12  -2   0    1.50    1.20
 -12  -2   0   -0.10    1.30
 -12  -2   0    1.60    1.20
  12   2   0   -0.20    1.40
  12   2   0    2.60    1.60
  12   2   0    1.20    1.30
  12   2   0    0.80    1.00
 -13  -2   0   71.89    4.10
 -13  -2   0   66.49    4.60
 -13  -2   0   68.89    3.70
 -13  -2   0   66.39    4.10
  13   2   0   68.19    4.00
  13   2   0   70.59    3.90
  13   2   0   68.09    4.40
  13   2   0   67.29    4.30
  13   2   0   65.79    3.60
 -14  -2   0   31.00    3.40
 -14  -2   0   41.70    4.10
 -14  -2   0   33.20    3.10
 -14  -2   0   35.50    3.50
  14   2   0   34.10    3.60
  14   2   0   31.90    3.10
  14   2   0   37.50    3.40
  14   2   0   35.60    3.70
 -15  -2   0   13.10    2.80
 -15  -2   0    6.20    2.10
 -15  -2   0   10.70    2.10
 -15  -2   0   15.50    2.60
  15   2   0   12.70    2.60
  15   2   0   11.50    2.20
  15   2   0   15.10    2.70
 -16  -2   0    2.90    1.90
 -16  -2   0    3.40    2.40
 -16  -2   0    5.10    2.00
  16   2   0    4.50    2.20
 -17  -2   0    1.70    2.40
 -17  -2   0   -2.00    1.60
 -17  -2   0    0.60    1.70
  17   2   0   -0.30    1.90
  14  -3   0    2.90    3.60
  14  -3   0    4.60    2.30
 -14   3   0    2.40    1.60
 -14   3   0    0.50    1.70
 -14   3   0    1.60    1.60
  13  -3   0    0.50    3.20
 -13   3   0    0.60    1.60
 -13   3   0    1.20    1.30
 -13   3   0    1.40    1.90
  12  -3   0    0.70    1.50
  12  -3   0   -3.40    2.60
 -12   3   0    0.60    1.70
 -12   3   0    0.90    1.40
 -12   3   0    0.20    1.10
  11  -3   0    1.20    1.20
  11  -3   0    2.70    2.70
  11  -3   0   -0.60    1.30
  11  -3   0    0.00    1.10
 -11   3   0    0.20    1.10
 -11   3   0    2.80    1.60
 -11   3   0    1.90    1.10
 -11   3   0    0.70    1.50
  10  -3   0    5.10    1.20
  10  -3   0   -0.10    2.30
  10  -3   0    1.10    1.10
  10  -3   0    4.50    1.70
  10  -3   0    1.30    1.10
 -10   3   0    2.50    1.10
 -10   3   0    2.90    1.30
 -10   3   0    2.60    1.50
 -10   3   0    3.50    1.60
   9  -3   0    0.40    1.00
   9  -3   0    0.00    0.90
   9  -3   0    3.00    1.10
   9  -3   0    0.40    1.30
   9  -3   0    0.20    1.90
  -9   3   0    1.90    1.20
  -9   3   0    2.20    1.10
  -9   3   0    0.50    1.20
  -9   3   0    0.70    0.90
  -9   3   0    0.30    1.30
   8  -3   0   -0.90    0.70
   8  -3   0    0.50    0.90
   8  -3   0    0.50    1.80
   8  -3   0    0.50    1.20
  -8   3   0   -0.60    0.90
  -8   3   0   -0.40    1.10
  -8   3   0    1.30    1.00
  -8   3   0    0.00    1.10
  -8   3   0    0.50    0.80
   7  -3   0    2.70    0.90
   7  -3   0    2.00    0.90
   7  -3   0    1.00    1.60
  -7   3   0    3.30    1.10
  -7   3   0    2.30    1.10
  -7   3   0    2.50    0.80
  -7   3   0    2.30    1.00
  -7   3   0    4.20    1.40
   6  -3   0   35.70    2.00
   6  -3   0   37.20    2.00
   6  -3   0   41.90    3.40
  -6   3   0   36.20    2.00
  -6   3   0   39.70    2.60
  -6   3   0   41.90    2.30
  -6   3   0   35.10    2.40
  -6   3   0   31.70    2.30
   5  -3   0   87.89    4.50
   5  -3   0   82.79    3.00
   5  -3   0   81.49    2.90
  -5   3   0   82.09    3.00
  -5   3   0   84.39    3.30
  -5   3   0   87.79    3.60
  -5   3   0   83.59    3.50
  -5   3   0   88.29    3.60
   4  -3   0   70.09    2.50
   4  -3   0   65.49    2.50
   4  -3   0   75.69    3.90
  -4   3   0   72.79    3.00
  -4   3   0   75.09    2.70
  -4   3   0   73.69    3.10
  -4   3   0   74.09    2.80
  -4   3   0   71.89    3.00
   3  -3   0   53.09    1.80
   3  -3   0   53.09    1.90
   3  -3   0   52.49    1.90
   3  -3   0   54.99    3.20
  -3   3   0   56.39    2.60
  -3   3   0   52.29    2.40
  -3   3   0   53.99    2.40
  -3   3   0   53.99    2.10
  -3   3   0   51.39    2.10
   2  -3   0   14.00    0.80
   2  -3   0   13.10    0.90
   2  -3   0   11.90    1.60
   2  -3   0   11.80    0.70
   2  -3   0   12.80    0.70
  -2   3   0   12.00    1.10
  -2   3   0   14.00    1.10
  -2   3   0   12.30    1.30
  -2   3   0   14.50    1.00
  -2   3   0   15.70    1.40
   1  -3   0  247.98    6.90
   1  -3   0  265.67    7.00
   1  -3   0  258.87    6.10
   1  -3   0  255.67    7.60
   1  -3   0  250.07    6.40
   1  -3   0  258.97    6.50
  -1   3   0  266.87    6.70
  -1   3   0  258.87    6.50
  -1   3   0  254.67    6.70
  -1   3   0  246.58    6.40
  -1   3   0  254.47    6.90
  -1   3   0  258.17    7.00
   0  -3   0   35.40    1.70
   0  -3   0   31.30    1.30
   0  -3   0   34.60    1.20
   0  -3   0   32.00    1.70
   0  -3   0   36.00    1.50
   0  -3   0   35.40    1.40
   0  -3   0   35.70    2.10
   0   3   0   32.40    1.60
   0   3   0   32.90    1.10
   0   3   0   33.10    1.00
   0   3   0   35.00    1.30
   0   3   0   34.30    1.40
   0   3   0   36.40    1.40
   0   3   0   34.10    1.00
   0   3   0   34.90    1.50
  -1  -3   0  223.48    6.00
  -1  -3   0  227.88    5.80
  -1  -3   0  236.68    6.00
  -1  -3   0  229.88    6.60
  -1  -3   0  228.28    5.80
  -1  -3   0  230.98    5.60
  -1  -3   0  231.78    6.00
  -1  -3   0  232.78    6.20
  -1  -3   0  237.08    5.90
  -1  -3   0  238.18    6.10
   1   3   0  237.38    6.00
   1   3   0  237.58    6.30
   1   3   0  233.88    5.60
   1   3   0  235.28    6.10
   1   3   0  228.18    5.80
   1   3   0  228.78    5.90
   1   3   0  232.78    5.80
   1   3   0  233.78    6.70
  -2  -3   0    9.30    0.60
  -2  -3   0    8.10    1.30
  -2  -3   0    9.40    0.70
  -2  -3   0    8.70    0.70
  -2  -3   0    9.10    0.80
  -2  -3   0    8.50    0.90
  -2  -3   0   11.90    1.10
  -2  -3   0   10.10    0.70
  -2  -3   0    7.90    0.80
   2   3   0    8.80    0.60
   2   3   0    8.00    0.80
   2   3   0    9.60    1.00
   2   3   0   10.20    0.80
   2   3   0    9.80    0.90
   2   3   0    7.90    0.70
   2   3   0    8.40    0.60
   2   3   0   11.20    1.00
   2   3   0   10.60    1.20
  -3  -3   0  230.68    5.60
  -3  -3   0  229.18    6.10
  -3  -3   0  219.88    6.10
  -3  -3   0  231.78    5.50
  -3  -3   0  235.38    6.10
  -3  -3   0  232.98    6.20
  -3  -3   0  229.68    5.70
  -3  -3   0  229.18    5.60
  -3  -3   0  231.88    6.60
   3   3   0  218.88    6.10
   3   3   0  229.78    5.70
   3   3   0  227.08    5.50
   3   3   0  218.38    6.00
   3   3   0  226.38    6.20
   3   3   0  221.98    5.60
   3   3   0  229.88    5.60
   3   3   0  227.98    6.20
  -4  -3   0    6.60    0.60
  -4  -3   0    5.30    0.60
  -4  -3   0    5.00    0.40
  -4  -3   0    6.70    0.90
  -4  -3   0    5.00    0.80
  -4  -3   0    4.30    0.80
  -4  -3   0    5.80    1.20
  -4  -3   0    5.20    0.40
  -4  -3   0    5.60    0.90
   4   3   0    6.20    0.50
   4   3   0    4.10    0.80
   4   3   0    5.50    1.00
   4   3   0    6.60    0.60
   4   3   0    6.00    0.40
   4   3   0    6.10    0.60
   4   3   0    5.50    0.80
   4   3   0    6.50    0.30
  -5  -3   0  166.58    5.00
  -5  -3   0  156.78    4.10
  -5  -3   0  152.78    4.90
  -5  -3   0  165.48    4.80
  -5  -3   0  156.38    4.40
  -5  -3   0  162.88    4.70
   5   3   0  158.78    4.10
   5   3   0  159.38    4.20
   5   3   0  161.58    4.70
   5   3   0  161.58    4.30
   5   3   0  161.48    5.10
   5   3   0  156.08    4.90
   5   3   0  160.08    4.10
  -6  -3   0  432.46   10.90
  -6  -3   0  441.56   11.40
  -6  -3   0  428.76   11.60
  -6  -3   0  448.66   11.30
  -6  -3   0  457.05   11.90
  -6  -3   0  448.36   11.80
   6   3   0  450.65   10.90
   6   3   0  440.76   11.80
   6   3   0  437.76   12.00
   6   3   0  452.55   10.90
   6   3   0  453.05   11.40
  -7  -3   0   80.69    3.40
  -7  -3   0   79.29    3.20
  -7  -3   0   80.39    3.40
  -7  -3   0   80.69    2.70
  -7  -3   0   76.99    3.00
  -7  -3   0   77.29    2.90
   7   3   0   83.49    3.40
   7   3   0   77.39    2.60
   7   3   0   78.59    3.00
   7   3   0   83.39    3.60
  -8  -3   0   10.50    1.30
  -8  -3   0   11.90    1.30
  -8  -3   0   12.10    1.50
  -8  -3   0    9.20    1.40
  -8  -3   0   13.10    1.60
  -8  -3   0   12.70    1.20
   8   3   0   11.80    1.70
   8   3   0    9.00    1.40
   8   3   0   12.80    1.10
   8   3   0   13.20    1.30
  -9  -3   0    8.30    1.30
  -9  -3   0    5.30    1.20
  -9  -3   0    4.70    1.10
  -9  -3   0    6.30    1.00
  -9  -3   0    6.00    1.30
   9   3   0    5.80    1.30
   9   3   0    6.20    1.00
   9   3   0    7.30    1.60
   9   3   0    4.80    1.10
   9   3   0    4.30    1.30
 -10  -3   0   10.80    1.30
 -10  -3   0   12.10    1.80
 -10  -3   0    8.00    1.50
 -10  -3   0   10.50    1.60
 -10  -3   0   11.20    1.70
  10   3   0   11.60    2.00
  10   3   0    9.80    1.40
  10   3   0   10.80    1.30
  10   3   0   11.10    1.90
  10   3   0   13.40    1.90
 -11  -3   0   12.90    2.10
 -11  -3   0   13.10    2.00
 -11  -3   0   12.00    2.00
 -11  -3   0   14.40    1.70
 -11  -3   0   11.20    1.70
  11   3   0   11.10    1.90
  11   3   0    9.60    1.50
  11   3   0   14.10    1.50
  11   3   0   11.40    2.20
  11   3   0   12.80    2.10
 -12  -3   0   10.20    2.00
 -12  -3   0    4.50    1.40
 -12  -3   0    7.70    1.70
 -12  -3   0    8.80    1.80
 -12  -3   0    6.70    1.30
  12   3   0    6.80    1.70
  12   3   0    6.20    1.40
  12   3   0    9.70    1.40
  12   3   0    5.90    1.90
  12   3   0    4.60    1.80
 -13  -3   0   24.90    3.00
 -13  -3   0   21.00    2.90
 -13  -3   0   25.40    2.80
 -13  -3   0   22.30    2.30
 -13  -3   0   25.80    2.80
  13   3   0   20.20    2.90
  13   3   0   23.80    2.70
  13   3   0   24.60    3.00
  13   3   0   27.00    2.40
  13   3   0   20.90    2.30
  13   3   0   26.80    2.50
 -14  -3   0    1.30    1.50
 -14  -3   0    2.10    1.50
 -14  -3   0    1.90    1.20
 -14  -3   0    1.10    1.80
 -14  -3   0    0.00    1.50
  14   3   0    2.00    1.50
  14   3   0    0.30    1.50
  14   3   0    2.10    1.90
  14   3   0    1.90    1.30
 -15  -3   0    6.40    1.70
 -15  -3   0    4.40    2.40
 -15  -3   0    9.60    2.20
 -15  -3   0    4.80    1.90
  15   3   0    9.10    2.40
  15   3   0   11.40    2.20
  15   3   0   10.80    2.60
 -16  -3   0    5.30    2.40
 -16  -3   0    7.00    2.10
 -16  -3   0    8.90    2.40
  16   3   0    6.50    2.00
  16   3   0    6.00    2.40
 -17  -3   0    2.20    2.50
 -17  -3   0    1.00    1.80
 -17  -3   0    1.80    1.90
  17   3   0    1.20    1.90
  13  -4   0    7.50    3.80
  13  -4   0   10.10    2.80
 -13   4   0   10.90    2.30
 -13   4   0    7.40    2.40
 -13   4   0    8.60    2.50
  12  -4   0    5.10    3.50
 -12   4   0    5.40    2.00
 -12   4   0    3.50    2.00
 -12   4   0    2.40    1.50
  11  -4   0   -0.20    1.50
  11  -4   0    1.40    2.90
 -11   4   0   -0.10    1.10
 -11   4   0    0.50    1.60
 -11   4   0   -0.70    1.30
  10  -4   0   18.50    4.10
  10  -4   0   11.00    2.20
 -10   4   0   11.90    2.30
 -10   4   0   14.80    1.90
 -10   4   0   13.70    2.20
 -10   4   0   14.40    2.20
   9  -4   0    5.60    1.30
   9  -4   0    4.50    1.80
   9  -4   0    1.70    2.30
  -9   4   0    4.70    1.40
  -9   4   0    4.30    1.60
  -9   4   0    5.10    1.40
  -9   4   0    4.80    1.70
  -9   4   0    3.90    1.10
   8  -4   0    1.10    0.90
   8  -4   0    0.30    1.30
   8  -4   0    0.20    2.00
   8  -4   0   -0.10    0.70
  -8   4   0    1.50    1.10
  -8   4   0    1.00    1.20
  -8   4   0   -0.20    0.70
  -8   4   0    1.60    1.40
  -8   4   0    0.10    1.00
   7  -4   0    7.70    1.10
   7  -4   0    5.80    1.60
   7  -4   0    8.10    2.60
   7  -4   0    7.40    1.10
  -7   4   0    7.90    1.60
  -7   4   0    9.80    1.80
  -7   4   0    7.60    1.40
  -7   4   0    7.70    1.60
  -7   4   0    9.40    1.30
   6  -4   0   87.09    5.10
   6  -4   0   80.09    3.10
   6  -4   0   86.39    4.20
   6  -4   0   83.59    3.00
  -6   4   0   85.89    4.00
  -6   4   0   82.89    3.30
  -6   4   0   82.79    3.80
  -6   4   0   84.79    3.50
  -6   4   0   83.09    3.90
   5  -4   0   50.69    2.10
   5  -4   0   56.99    3.20
   5  -4   0   50.39    2.10
   5  -4   0   50.19    3.70
  -5   4   0   55.59    2.40
  -5   4   0   48.40    2.80
  -5   4   0   53.89    2.90
  -5   4   0   55.29    2.50
  -5   4   0   54.19    3.00
   4  -4   0    9.70    0.80
   4  -4   0   10.40    2.10
   4  -4   0    8.00    0.80
  -4   4   0    9.00    1.10
  -4   4   0    9.60    1.10
  -4   4   0    8.00    1.30
  -4   4   0   10.40    1.40
  -4   4   0    8.70    1.40
   3  -4   0   68.69    2.20
   3  -4   0   70.19    2.00
   3  -4   0   71.39    3.90
   3  -4   0   71.69    2.70
  -3   4   0   71.59    2.60
  -3   4   0   73.69    3.10
  -3   4   0   67.89    3.10
  -3   4   0   70.59    2.90
  -3   4   0   70.89    2.70
   2  -4   0    5.40    0.70
   2  -4   0    6.30    1.10
   2  -4   0    3.10    1.00
   2  -4   0    6.40    1.60
   2  -4   0    6.30    0.50
  -2   4   0    4.10    0.70
  -2   4   0    6.00    1.00
  -2   4   0    5.10    0.80
  -2   4   0    6.10    1.20
  -2   4   0    5.70    0.90
   1  -4   0    4.50    0.60
   1  -4   0    4.10    1.00
   1  -4   0    3.40    0.90
   1  -4   0    5.30    1.40
  -1   4   0    3.90    0.80
  -1   4   0    4.80    0.60
  -1   4   0    4.00    0.90
  -1   4   0    3.90    0.90
  -1   4   0    4.40    0.70
  -1   4   0    3.30    0.50
   0  -4   0   17.90    1.50
   0  -4   0   16.00    1.30
   0  -4   0   15.80    1.00
   0  -4   0   16.40    1.90
   0  -4   0   13.30    1.00
   0  -4   0   13.90    1.40
   0  -4   0   13.70    0.90
   0   4   0   15.40    0.80
   0   4   0   16.80    1.30
   0   4   0   15.10    1.00
   0   4   0   15.60    0.60
   0   4   0   17.60    1.20
   0   4   0   15.80    1.30
   0   4   0   15.10    1.00
  -1  -4   0    5.80    0.90
  -1  -4   0    4.50    0.60
  -1  -4   0    4.60    0.50
  -1  -4   0    4.40    0.80
  -1  -4   0    4.80    0.70
  -1  -4   0    4.40    1.20
  -1  -4   0    3.50    0.70
  -1  -4   0    3.70    0.80
   1   4   0    5.00    0.90
   1   4   0    4.60    0.70
   1   4   0    5.00    0.50
   1   4   0    4.30    0.70
   1   4   0    5.20    0.80
   1   4   0    4.90    0.50
   1   4   0    4.30    0.80
   1   4   0    9.10    0.70
  -2  -4   0   14.90    1.10
  -2  -4   0   16.80    0.90
  -2  -4   0   15.70    1.30
  -2  -4   0   15.50    1.00
  -2  -4   0   18.00    1.40
  -2  -4   0   15.60    1.10
  -2  -4   0   14.60    1.60
  -2  -4   0   14.60    1.00
   2   4   0   18.30    1.10
   2   4   0   14.10    1.00
   2   4   0   16.00    1.10
   2   4   0   14.80    0.90
   2   4   0   16.50    1.40
   2   4   0   14.70    0.90
   2   4   0   17.00    1.20
  -3  -4   0   13.00    0.80
  -3  -4   0   13.20    1.10
  -3  -4   0   13.80    0.60
  -3  -4   0   14.60    0.90
  -3  -4   0   14.30    0.80
  -3  -4   0   14.00    1.10
  -3  -4   0   15.20    1.30
  -3  -4   0   11.00    1.10
  -3  -4   0   12.50    1.60
   3   4   0   15.20    0.90
   3   4   0   15.50    1.00
   3   4   0   13.80    0.90
   3   4   0   16.60    1.30
   3   4   0   12.60    1.20
   3   4   0   15.40    1.30
  -4  -4   0   11.40    0.70
  -4  -4   0   11.00    0.80
  -4  -4   0   11.40    0.70
  -4  -4   0   15.00    1.70
  -4  -4   0    8.40    1.00
  -4  -4   0    8.80    1.10
  -4  -4   0   11.10    0.60
  -4  -4   0   11.40    1.10
  -4  -4   0   12.30    1.10
   4   4   0    9.50    1.10
   4   4   0   11.70    0.70
   4   4   0   14.20    1.30
   4   4   0   11.40    1.20
   4   4   0   10.50    0.80
  -5  -4   0   43.10    2.10
  -5  -4   0   41.80    1.50
  -5  -4   0   38.80    2.00
  -5  -4   0   41.00    1.20
  -5  -4   0   41.20    1.50
  -5  -4   0   40.90    2.50
  -5  -4   0   39.20    2.00
   5   4   0   39.60    1.50
   5   4   0   42.90    2.30
   5   4   0   41.60    2.00
   5   4   0   42.40    1.40
   5   4   0   41.10    1.20
   5   4   0   40.30    1.50
   5   4   0   40.20    2.20
  -6  -4   0 1691.93   40.00
  -6  -4   0 1657.23   39.80
  -6  -4   0 1669.13   40.10
  -6  -4   0 1672.23   39.40
  -6  -4   0 1647.24   40.20
  -6  -4   0 1649.33   38.90
   6   4   0 1655.93   39.10
   6   4   0 1661.63   39.30
   6   4   0 1649.83   40.30
   6   4   0 1689.33   39.90
   6   4   0 1648.73   40.20
   6   4   0 1642.74   38.90
   6   4   0 1678.23   38.90
  -7  -4   0  213.98    5.60
  -7  -4   0  212.18    6.10
  -7  -4   0  210.58    6.50
  -7  -4   0  213.28    6.60
  -7  -4   0  220.58    6.30
  -7  -4   0  223.68    6.80
   7   4   0  214.78    5.50
   7   4   0  214.88    5.50
   7   4   0  217.78    6.30
   7   4   0  210.28    5.70
   7   4   0  220.18    6.70
   7   4   0  221.78    6.90
  -8  -4   0   41.00    1.70
  -8  -4   0   44.20    2.20
  -8  -4   0   42.70    2.10
  -8  -4   0   43.40    2.40
  -8  -4   0   42.80    2.50
  -8  -4   0   42.50    2.50
   8   4   0   43.30    2.60
   8   4   0   40.60    2.20
   8   4   0   41.50    1.80
   8   4   0   42.90    2.70
   8   4   0   39.80    1.60
  -9  -4   0   21.50    1.70
  -9  -4   0   20.20    1.70
  -9  -4   0   17.80    1.90
  -9  -4   0   21.40    1.40
  -9  -4   0   20.90    2.00
  -9  -4   0   24.60    2.20
   9   4   0   20.70    1.70
   9   4   0   21.00    1.30
   9   4   0   22.80    2.20
   9   4   0   14.70    1.90
 -10  -4   0    7.50    1.40
 -10  -4   0    5.30    1.40
 -10  -4   0    6.20    1.50
 -10  -4   0    5.20    1.10
 -10  -4   0    5.10    0.90
  10   4   0    5.10    1.50
  10   4   0    5.90    1.20
  10   4   0    5.40    1.70
  10   4   0    4.90    1.40
  10   4   0    4.80    0.80
 -11  -4   0    7.50    1.20
 -11  -4   0    9.50    1.80
 -11  -4   0   10.40    1.70
 -11  -4   0    8.40    1.70
 -11  -4   0    7.60    1.40
  11   4   0    8.50    1.80
  11   4   0    7.60    1.90
  11   4   0    9.60    1.80
  11   4   0    7.00    1.40
  11   4   0    8.80    1.20
 -12  -4   0   -0.10    1.30
 -12  -4   0    1.20    1.20
 -12  -4   0   -0.30    0.80
 -12  -4   0    1.70    1.10
 -12  -4   0   -1.50    1.10
  12   4   0    1.80    1.50
  12   4   0    2.60    1.50
  12   4   0    0.80    0.80
  12   4   0   -0.70    0.90
  12   4   0    0.70    1.40
 -13  -4   0   -0.90    0.90
 -13  -4   0    0.30    1.20
 -13  -4   0   -0.70    1.20
 -13  -4   0   -0.40    1.20
 -13  -4   0   -3.00    1.30
  13   4   0   -2.30    1.10
  13   4   0   -0.50    0.90
  13   4   0    0.40    1.50
  13   4   0    2.40    1.70
  13   4   0    0.20    1.00
 -14  -4   0   -0.10    1.40
 -14  -4   0    4.40    2.00
 -14  -4   0    2.20    1.40
 -14  -4   0    1.80    1.30
 -14  -4   0    1.10    1.10
  14   4   0    2.30    1.70
  14   4   0    2.60    1.60
  14   4   0   -1.70    1.50
 -15  -4   0    6.50    1.90
 -15  -4   0    3.90    1.80
 -15  -4   0    2.30    1.70
 -15  -4   0   10.60    2.70
  15   4   0    6.90    2.30
  15   4   0    7.20    2.10
  15   4   0    5.70    2.20
 -16  -4   0    1.00    1.50
 -16  -4   0   -1.00    1.20
 -16  -4   0   -5.00    1.90
  16   4   0    0.50    1.80
  16   4   0    1.50    1.70
 -17  -4   0   -0.40    1.50
 -17  -4   0    3.30    2.50
 -17  -4   0   -0.50    1.60
  17   4   0   -1.40    1.70
  17   4   0   -2.70    1.80
  13  -5   0    3.90    3.50
  13  -5   0   -2.10    2.20
 -13   5   0   -0.40    1.50
 -13   5   0    0.60    1.90
 -13   5   0    1.80    1.90
  12  -5   0    1.70    2.30
  12  -5   0    2.70    3.60
 -12   5   0    3.80    2.10
 -12   5   0    2.70    1.70
 -12   5   0    0.80    1.80
  11  -5   0    2.50    2.10
  11  -5   0   -2.90    2.60
 -11   5   0    2.30    1.70
 -11   5   0    0.80    1.60
 -11   5   0    0.20    1.30
  10  -5   0    5.50    3.10
  10  -5   0    5.50    2.00
 -10   5   0    7.20    1.90
 -10   5   0    6.80    2.00
 -10   5   0    5.70    1.70
 -10   5   0    8.10    2.20
   9  -5   0    1.00    2.50
   9  -5   0    0.00    1.50
  -9   5   0    0.70    0.90
  -9   5   0   -0.60    1.10
  -9   5   0   -0.80    1.20
  -9   5   0   -1.60    1.10
   8  -5   0   18.10    2.70
   8  -5   0   21.50    3.90
  -8   5   0   17.90    1.90
  -8   5   0   15.30    2.30
  -8   5   0   19.20    2.50
  -8   5   0   16.80    2.40
  -8   5   0   18.50    2.20
   7  -5   0   10.70    1.90
   7  -5   0   16.80    1.50
   7  -5   0   17.40    3.20
   7  -5   0   17.00    1.40
  -7   5   0   23.40    2.60
  -7   5   0   17.70    2.30
  -7   5   0   15.60    1.80
  -7   5   0   19.40    2.50
  -7   5   0   15.60    1.80
   6  -5   0   40.20    3.30
   6  -5   0   43.30    1.80
   6  -5   0   40.00    3.90
   6  -5   0   40.30    2.00
  -6   5   0   40.30    3.00
  -6   5   0   38.80    2.30
  -6   5   0   40.40    2.80
  -6   5   0   44.30    2.50
  -6   5   0   42.90    2.90
   5  -5   0   38.40    3.50
   5  -5   0   32.50    1.40
   5  -5   0   37.90    2.90
   5  -5   0   33.90    1.60
  -5   5   0   32.80    2.40
  -5   5   0   34.20    2.00
  -5   5   0   33.00    2.10
  -5   5   0   32.90    2.50
  -5   5   0   30.70    2.30
   4  -5   0   19.40    1.10
   4  -5   0   19.80    0.90
   4  -5   0   21.90    2.30
   4  -5   0   16.00    2.40
  -4   5   0   24.50    2.10
  -4   5   0   21.20    1.60
  -4   5   0   19.60    2.00
  -4   5   0   25.70    1.60
  -4   5   0   21.70    2.10
   3  -5   0   25.20    2.30
   3  -5   0   25.00    2.20
   3  -5   0   27.10    2.70
   3  -5   0   26.20    1.00
  -3   5   0   27.10    2.30
  -3   5   0   24.10    1.80
  -3   5   0   24.80    1.50
  -3   5   0   24.60    1.60
  -3   5   0   24.70    1.90
   2  -5   0   74.49    3.30
   2  -5   0   68.09    3.80
   2  -5   0   67.89    3.10
  -2   5   0   68.09    3.10
  -2   5   0   67.09    2.80
  -2   5   0   70.19    2.70
  -2   5   0   71.99    2.50
  -2   5   0   72.19    3.10
   1  -5   0  209.98    7.50
   1  -5   0  223.58    6.70
   1  -5   0  225.98    6.80
   1  -5   0  238.18    6.90
  -1   5   0  229.38    6.10
  -1   5   0  222.48    5.90
  -1   5   0  214.38    6.70
  -1   5   0  225.78    6.30
  -1   5   0  218.98    6.40
  -1   5   0  232.38    6.70
   0  -5   0    1.50    0.90
   0  -5   0    0.70    0.90
   0  -5   0    2.30    1.30
   0  -5   0    0.20    0.80
   0  -5   0    1.50    0.50
   0   5   0    1.20    0.70
   0   5   0    1.90    0.90
   0   5   0    1.30    0.60
   0   5   0    1.50    0.40
   0   5   0    0.80    0.50
   0   5   0    1.80    0.80
  -1  -5   0   98.19    4.20
  -1  -5   0   94.29    3.30
  -1  -5   0   90.49    3.50
  -1  -5   0   95.89    2.90
  -1  -5   0   93.89    3.30
  -1  -5   0   91.59    2.70
   1   5   0   96.19    2.70
   1   5   0   94.59    3.40
   1   5   0   94.99    3.10
   1   5   0   96.49    3.10
   1   5   0   89.09    3.50
   1   5   0   89.49    2.70
   1   5   0   94.29    2.60
   1   5   0   96.79    3.30
  -2  -5   0    2.30    0.50
  -2  -5   0    2.70    0.70
  -2  -5   0    2.40    0.80
  -2  -5   0    2.20    1.10
  -2  -5   0    2.10    0.60
  -2  -5   0    2.10    0.60
  -2  -5   0    1.60    0.80
   2   5   0    1.50    0.60
   2   5   0    1.90    0.70
   2   5   0    1.50    0.60
   2   5   0    0.90    0.80
   2   5   0    2.30    0.30
   2   5   0    2.30    0.50
   2   5   0    2.40    0.60
  -3  -5   0   19.80    1.20
  -3  -5   0   15.20    1.10
  -3  -5   0   23.20    2.30
  -3  -5   0   18.30    0.90
  -3  -5   0   17.00    1.50
  -3  -5   0   21.40    1.60
  -3  -5   0   17.80    1.10
  -3  -5   0   17.70    1.20
   3   5   0   22.00    1.50
   3   5   0   20.20    1.40
   3   5   0   18.60    1.00
   3   5   0   18.00    1.30
   3   5   0   15.60    1.30
   3   5   0   16.00    1.40
  -4  -5   0   33.90    2.00
  -4  -5   0   31.60    1.80
  -4  -5   0   31.80    2.50
  -4  -5   0   33.10    1.30
  -4  -5   0   34.00    1.40
  -4  -5   0   32.40    1.00
  -4  -5   0   30.80    1.70
  -4  -5   0   32.70    1.30
   4   5   0   32.20    1.90
   4   5   0   31.60    1.60
   4   5   0   30.00    1.90
   4   5   0   34.20    1.40
   4   5   0   31.80    1.40
   4   5   0   30.40    1.90
  -5  -5   0    0.20    0.40
  -5  -5   0    0.60    1.00
  -5  -5   0   -0.30    0.70
  -5  -5   0    0.20    0.30
  -5  -5   0    0.00    0.70
  -5  -5   0   -0.30    0.30
  -5  -5   0    0.70    0.70
  -5  -5   0    0.10    0.40
   5   5   0    0.90    0.60
   5   5   0   -0.20    0.80
   5   5   0    1.60    0.90
   5   5   0    1.10    0.50
   5   5   0    0.60    0.40
   5   5   0    0.10    0.80
  -6  -5   0    0.70    0.30
  -6  -5   0    1.70    1.20
  -6  -5   0    1.10    0.80
  -6  -5   0    0.30    0.40
  -6  -5   0    0.20    0.40
  -6  -5   0    1.30    0.80
  -6  -5   0    1.60    0.80
   6   5   0    1.20    1.00
   6   5   0    0.60    0.80
   6   5   0    0.70    0.50
   6   5   0    0.00    0.90
   6   5   0    0.30    0.40
  -7  -5   0    5.40    1.10
  -7  -5   0    5.30    1.20
  -7  -5   0    5.50    1.00
  -7  -5   0    6.40    0.80
  -7  -5   0    4.90    1.10
   7   5   0    5.20    1.10
   7   5   0    5.60    0.60
   7   5   0    4.40    1.30
   7   5   0    7.70    1.40
  -8  -5   0   39.10    2.40
  -8  -5   0   35.00    2.10
  -8  -5   0   36.70    1.40
  -8  -5   0   38.70    1.90
  -8  -5   0   36.00    2.40
  -8  -5   0   37.60    2.30
   8   5   0   37.60    2.50
   8   5   0   35.90    1.50
   8   5   0   40.80    2.20
   8   5   0   38.60    1.30
   8   5   0   39.80    2.70
  -9  -5   0    0.70    0.80
  -9  -5   0    1.80    1.00
  -9  -5   0    0.00    0.80
  -9  -5   0    0.30    0.70
  -9  -5   0    0.50    0.50
  -9  -5   0    0.20    0.70
   9   5   0    2.80    1.30
   9   5   0    0.50    0.40
   9   5   0   -0.70    0.70
   9   5   0    0.20    0.40
   9   5   0    0.80    1.00
   9   5   0    1.50    0.40
 -10  -5   0    2.10    1.20
 -10  -5   0    2.50    1.20
 -10  -5   0    3.50    0.70
 -10  -5   0    3.80    1.00
 -10  -5   0    2.60    1.20
 -10  -5   0    3.40    1.00
  10   5   0    2.60    0.70
  10   5   0    5.90    1.70
  10   5   0    2.40    0.60
  10   5   0    4.20    1.10
  10   5   0    5.20    1.40
  10   5   0    3.50    1.40
 -11  -5   0    4.40    1.10
 -11  -5   0    1.80    1.20
 -11  -5   0    2.20    0.90
 -11  -5   0    2.90    1.40
 -11  -5   0    3.30    1.20
 -11  -5   0    3.70    0.80
  11   5   0    5.40    1.20
  11   5   0    3.00    1.40
  11   5   0    3.40    0.80
  11   5   0    3.70    0.80
  11   5   0    4.20    1.60
  11   5   0    3.40    1.40
 -12  -5   0    6.30    1.40
 -12  -5   0    7.10    1.70
 -12  -5   0    8.70    1.80
 -12  -5   0    6.20    1.10
 -12  -5   0    7.30    1.70
  12   5   0    7.30    1.90
  12   5   0    9.80    1.50
  12   5   0    9.80    2.10
  12   5   0    7.90    1.70
 -13  -5   0   37.90    3.00
 -13  -5   0   39.30    2.40
 -13  -5   0   44.70    3.70
 -13  -5   0   42.80    3.00
 -13  -5   0   43.30    3.50
  13   5   0   41.70    3.60
  13   5   0   43.70    3.90
  13   5   0   41.10    2.80
  13   5   0   38.90    3.70
 -14  -5   0   13.20    2.50
 -14  -5   0   13.60    2.20
 -14  -5   0   10.50    2.10
 -14  -5   0   10.80    2.20
  14   5   0   11.10    2.40
  14   5   0    8.70    2.10
  14   5   0   12.80    2.50
 -15  -5   0    0.80    1.90
 -15  -5   0    0.50    1.50
 -15  -5   0   -1.40    1.30
 -15  -5   0    3.10    1.50
  15   5   0   -0.40    1.60
  15   5   0    2.60    1.80
  15   5   0   -0.20    1.70
 -16  -5   0    3.70    2.40
 -16  -5   0    0.10    1.50
 -16  -5   0    1.60    1.70
 -16  -5   0    0.30    1.60
  16   5   0   -0.80    1.60
  16   5   0    0.40    1.80
 -17  -5   0    0.60    1.60
 -17  -5   0   -0.30    2.30
 -17  -5   0    1.20    1.70
  17   5   0    1.70    1.90
  17   5   0   -0.10    2.00
 -18  -5   0    0.40    1.80
 -18  -5   0   -1.80    2.70
 -18  -5   0    2.10    1.90
  18   5   0   -1.30    1.90
  18   5   0   -1.60    1.80
  12  -6   0   -1.10    3.20
  12  -6   0    9.70    2.90
 -12   6   0    5.10    1.90
 -12   6   0    3.80    2.10
 -12   6   0    1.20    1.90
  11  -6   0    2.50    3.30
  11  -6   0    7.00    2.80
 -11   6   0    8.40    2.50
 -11   6   0    7.70    2.10
 -11   6   0    7.00    2.30
  10  -6   0   -2.30    2.70
  10  -6   0    1.30    2.10
 -10   6   0    0.10    1.30
 -10   6   0   -0.80    1.40
 -10   6   0   -0.50    1.50
   9  -6   0   -1.40    2.40
   9  -6   0    2.00    1.90
   9  -6   0    0.50    1.50
  -9   6   0   -0.40    1.40
  -9   6   0    1.20    1.00
  -9   6   0    1.10    1.50
  -9   6   0    2.80    1.50
   8  -6   0   26.70    4.30
   8  -6   0   20.80    2.90
  -8   6   0   21.90    2.80
  -8   6   0   19.60    2.10
  -8   6   0   15.20    2.30
  -8   6   0   19.00    2.20
  -8   6   0   18.70    2.70
   7  -6   0   14.00    3.10
   7  -6   0   11.60    2.10
  -7   6   0   10.50    1.90
  -7   6   0   11.50    1.60
  -7   6   0   10.40    1.90
  -7   6   0   13.20    2.30
  -7   6   0   11.00    1.60
   6  -6   0    0.00    1.20
   6  -6   0    2.10    2.10
  -6   6   0    0.50    1.30
  -6   6   0    0.50    1.10
  -6   6   0    1.00    0.90
  -6   6   0    2.30    0.90
  -6   6   0    0.50    1.00
   5  -6   0    1.40    1.70
   5  -6   0   -0.90    1.00
   5  -6   0    0.30    0.50
  -5   6   0    0.20    1.10
  -5   6   0    0.30    1.00
  -5   6   0    0.80    1.10
  -5   6   0   -0.20    0.70
  -5   6   0   -0.20    0.70
   4  -6   0    7.60    2.10
   4  -6   0   10.50    0.70
   4  -6   0    8.70    1.70
  -4   6   0    8.70    1.60
  -4   6   0    9.10    1.30
  -4   6   0   14.50    1.80
  -4   6   0    6.30    1.60
  -4   6   0    8.30    1.10
   3  -6   0   10.50    1.70
   3  -6   0    9.80    2.20
  -3   6   0   11.40    1.70
  -3   6   0    9.70    1.10
  -3   6   0   10.60    1.60
  -3   6   0   10.40    1.30
  -3   6   0    9.00    1.30
   2  -6   0   61.89    3.30
   2  -6   0   61.69    3.20
   2  -6   0   59.39    3.90
  -2   6   0   61.69    2.80
  -2   6   0   64.39    2.40
  -2   6   0   67.59    2.80
  -2   6   0   62.49    3.00
  -2   6   0   62.19    3.10
   1  -6   0   19.10    2.50
   1  -6   0   18.80    1.20
   1  -6   0   18.70    1.80
   1  -6   0   17.10    1.70
  -1   6   0   19.30    1.50
  -1   6   0   20.20    1.80
  -1   6   0   21.70    2.00
  -1   6   0   21.10    1.30
  -1   6   0   19.40    1.50
  -1   6   0   19.30    1.10
   0  -6   0   80.19    2.70
   0  -6   0   86.89    3.50
   0  -6   0   81.69    4.30
   0  -6   0   80.19    3.40
   0  -6   0   82.89    3.50
   0   6   0   83.49    2.50
   0   6   0   83.19    3.40
   0   6   0   87.49    2.90
   0   6   0   81.79    3.20
   0   6   0   81.69    3.20
   0   6   0   82.89    2.80
  -1  -6   0   60.19    2.20
  -1  -6   0   56.89    2.70
  -1  -6   0   57.79    3.40
  -1  -6   0   60.29    2.70
   1   6   0   62.59    2.60
   1   6   0   63.19    2.10
   1   6   0   62.49    1.90
   1   6   0   63.99    2.50
   1   6   0   56.49    2.70
   1   6   0   63.99    2.70
   1   6   0   61.99    1.80
   1   6   0   62.09    1.90
  -2  -6   0   99.79    3.20
  -2  -6   0  106.49    3.70
  -2  -6   0   95.49    3.80
  -2  -6   0  100.59    3.50
  -2  -6   0   98.39    4.50
  -2  -6   0  101.59    3.50
   2   6   0  101.29    3.60
   2   6   0   99.69    3.50
   2   6   0   96.79    3.10
   2   6   0  102.29    3.60
   2   6   0   99.09    3.80
   2   6   0  101.09    3.30
   2   6   0   97.59    2.80
  -3  -6   0  116.59    3.70
  -3  -6   0  112.79    3.70
  -3  -6   0  118.39    4.10
  -3  -6   0  115.89    4.20
  -3  -6   0  120.19    3.70
  -3  -6   0  123.49    3.70
  -3  -6   0  118.89    5.00
   3   6   0  120.19    4.00
   3   6   0  117.79    4.00
   3   6   0  118.19    4.30
   3   6   0  115.09    3.80
   3   6   0  117.69    3.50
  -4  -6   0   33.60    1.30
  -4  -6   0   37.60    2.20
  -4  -6   0   36.20    1.60
  -4  -6   0   33.70    1.80
  -4  -6   0   34.10    2.10
  -4  -6   0   32.70    2.70
  -4  -6   0   37.60    1.70
   4   6   0   36.70    2.00
   4   6   0   37.10    2.20
   4   6   0   35.10    2.10
   4   6   0   33.40    1.80
  -5  -6   0   39.20    2.20
  -5  -6   0   41.50    2.20
  -5  -6   0   40.10    1.60
  -5  -6   0   35.10    2.70
  -5  -6   0   41.50    1.50
  -5  -6   0   41.30    2.10
  -5  -6   0   39.50    1.70
   5   6   0   38.70    2.30
   5   6   0   44.60    2.40
   5   6   0   41.60    2.30
   5   6   0   36.90    1.90
   5   6   0   42.40    1.60
  -6  -6   0    3.40    0.50
  -6  -6   0    3.80    1.40
  -6  -6   0    3.10    0.60
  -6  -6   0    0.90    0.80
  -6  -6   0    2.40    0.40
  -6  -6   0    2.30    0.90
  -6  -6   0    2.90    0.90
   6   6   0    2.80    0.50
   6   6   0    2.50    0.90
   6   6   0    3.30    0.70
   6   6   0    3.90    1.10
   6   6   0    2.60    0.70
   6   6   0    3.60    1.00
  -7  -6   0    7.70    1.30
  -7  -6   0    7.20    1.20
  -7  -6   0    7.70    1.70
  -7  -6   0    8.10    0.80
  -7  -6   0    8.60    0.80
  -7  -6   0   10.10    1.50
   7   6   0    7.10    1.30
   7   6   0    7.30    1.20
   7   6   0    9.60    1.60
   7   6   0    8.30    0.70
  -8  -6   0   37.40    2.20
  -8  -6   0   36.70    1.70
  -8  -6   0   40.00    2.50
  -8  -6   0   35.50    2.30
  -8  -6   0   38.20    2.50
   8   6   0   36.20    2.30
   8   6   0   38.80    2.70
   8   6   0   38.70    2.60
   8   6   0   34.00    1.40
  -9  -6   0    1.00    1.00
  -9  -6   0    0.90    0.80
  -9  -6   0    0.20    0.80
  -9  -6   0    0.00    0.60
  -9  -6   0    2.20    1.00
   9   6   0   -1.80    1.00
   9   6   0   -0.60    0.70
   9   6   0   -0.50    0.40
   9   6   0   -0.30    0.90
 -10  -6   0   13.00    1.40
 -10  -6   0   16.20    2.00
 -10  -6   0   13.90    1.80
 -10  -6   0   14.10    2.00
 -10  -6   0   15.00    1.70
  10   6   0   14.10    2.00
  10   6   0   14.10    1.10
  10   6   0   14.90    1.70
  10   6   0   16.10    2.00
  10   6   0   14.20    2.20
 -11  -6   0    8.30    1.70
 -11  -6   0    8.10    0.90
 -11  -6   0    8.00    1.70
 -11  -6   0   10.60    1.90
 -11  -6   0    7.80    1.30
  11   6   0    6.80    1.40
  11   6   0    9.60    1.00
  11   6   0    8.10    1.90
  11   6   0    7.40    1.70
  11   6   0    4.80    1.70
 -12  -6   0    3.20    1.50
 -12  -6   0    2.60    1.40
 -12  -6   0    3.20    1.10
 -12  -6   0    4.90    1.60
 -12  -6   0    3.40    0.90
  12   6   0    4.40    1.80
  12   6   0    3.70    1.20
  12   6   0    3.80    1.50
  12   6   0    3.70    1.80
 -13  -6   0   -3.10    1.10
 -13  -6   0    0.50    1.10
 -13  -6   0   -0.90    1.20
 -13  -6   0   -0.90    1.50
  13   6   0    0.20    1.50
  13   6   0    0.10    1.40
  13   6   0    2.10    1.60
  13   6   0    0.20    1.10
 -14  -6   0    2.10    1.20
 -14  -6   0    3.80    2.00
 -14  -6   0    1.80    1.60
 -14  -6   0    3.60    1.60
  14   6   0    1.20    1.70
  14   6   0    1.70    1.90
  14   6   0    0.70    1.70
  14   6   0    3.00    1.30
 -15  -6   0    4.40    2.20
 -15  -6   0    9.10    2.10
 -15  -6   0    6.10    1.60
 -15  -6   0    8.10    2.10
  15   6   0    6.80    2.20
  15   6   0    7.40    2.20
  15   6   0    8.40    2.40
 -16  -6   0    7.50    2.10
 -16  -6   0    8.00    2.30
 -16  -6   0    3.50    1.70
 -16  -6   0    9.00    2.70
  16   6   0   11.10    2.70
  16   6   0   10.00    2.70
 -17  -6   0    2.40    2.00
 -17  -6   0    0.40    2.40
 -17  -6   0   -0.20    1.50
 -17  -6   0    0.80    1.60
  17   6   0    2.30    2.10
  17   6   0    0.30    1.90
 -18  -6   0   -0.90    1.60
 -18  -6   0    1.60    2.70
 -18  -6   0   -1.10    1.60
  18   6   0    4.30    2.40
  18   6   0    0.80    2.20
  11  -7   0   -2.00    3.40
  11  -7   0    0.70    2.40
 -11   7   0   -0.40    1.30
 -11   7   0    1.60    1.80
 -11   7   0   -0.50    1.70
  10  -7   0    4.40    2.50
  10  -7   0    1.60    3.00
 -10   7   0    2.10    1.40
 -10   7   0    2.00    1.80
 -10   7   0    0.30    1.60
   9  -7   0   98.79    7.40
   9  -7   0   99.19    6.00
  -9   7   0   91.19    5.30
  -9   7   0   86.39    5.20
  -9   7   0   73.69    4.90
   8  -7   0    4.10    2.20
   8  -7   0    9.10    3.30
   8  -7   0    6.50    2.10
  -8   7   0    6.80    2.00
  -8   7   0    7.20    1.50
  -8   7   0    5.90    1.70
  -8   7   0    7.70    2.10
   7  -7   0   19.10    3.70
   7  -7   0   13.40    2.40
   7  -7   0   16.00    2.60
  -7   7   0   18.70    2.10
  -7   7   0   17.50    2.70
  -7   7   0   14.30    2.30
  -7   7   0   15.70    2.40
  -7   7   0   21.60    2.30
   6  -7   0   18.90    2.60
   6  -7   0   18.50    3.50
   6  -7   0   32.10    3.40
  -6   7   0   24.50    2.60
  -6   7   0   23.10    2.70
  -6   7   0   23.50    2.10
  -6   7   0   21.80    2.90
  -6   7   0   23.30    2.20
   5  -7   0   -1.00    1.70
   5  -7   0   -2.30    1.20
   5  -7   0    1.00    1.20
  -5   7   0    0.70    1.10
  -5   7   0   -0.20    0.70
  -5   7   0    0.80    0.80
  -5   7   0    0.60    1.10
  -5   7   0    0.10    1.20
   4  -7   0    0.80    1.10
   4  -7   0   -1.50    1.30
   4  -7   0    1.80    1.90
  -4   7   0    1.20    0.80
  -4   7   0    0.10    0.70
  -4   7   0    0.20    1.10
  -4   7   0   -0.40    1.00
  -4   7   0    2.00    1.00
   3  -7   0   54.69    3.40
   3  -7   0   54.19    4.30
   3  -7   0   58.79    3.50
  -3   7   0   56.69    3.20
  -3   7   0   54.39    2.40
  -3   7   0   55.99    3.30
  -3   7   0   54.99    2.90
  -3   7   0   53.39    2.70
   2  -7   0    1.40    1.10
   2  -7   0    1.10    0.60
   2  -7   0    0.60    1.10
   2  -7   0    1.50    1.60
  -2   7   0   -0.10    0.70
  -2   7   0    0.90    0.80
  -2   7   0    1.70    0.90
  -2   7   0    0.50    1.10
  -2   7   0    1.60    0.60
   1  -7   0   89.79    4.90
   1  -7   0   86.99    4.00
   1  -7   0   92.99    4.00
   1  -7   0   88.09    3.00
  -1   7   0   90.09    3.90
  -1   7   0   91.59    2.90
  -1   7   0   87.49    3.30
  -1   7   0   87.99    3.80
  -1   7   0   91.09    3.20
  -1   7   0   87.19    3.50
   0  -7   0  148.59    5.20
   0  -7   0  143.69    4.30
   0  -7   0  153.18    5.20
   0  -7   0  151.38    6.30
   0   7   0  148.09    5.30
   0   7   0  146.99    4.60
   0   7   0  143.29    4.10
   0   7   0  146.89    4.50
   0   7   0  146.39    5.00
   0   7   0  141.99    4.90
  -1  -7   0   18.10    2.40
  -1  -7   0   18.20    1.70
  -1  -7   0   18.10    1.70
  -1  -7   0   17.30    1.10
   1   7   0   15.50    1.20
   1   7   0   16.80    0.80
   1   7   0   16.90    1.80
   1   7   0   23.50    1.90
   1   7   0   17.00    0.90
   1   7   0   17.30    0.80
   1   7   0   17.40    1.60
   1   7   0   17.10    1.50
   1   7   0   17.30    0.90
  -2  -7   0  353.66   11.40
  -2  -7   0  365.26   10.50
  -2  -7   0  374.66    9.60
  -2  -7   0  376.16   10.10
  -2  -7   0  378.16   10.10
   2   7   0  372.26    9.90
   2   7   0  377.16   10.10
   2   7   0  373.06   10.60
   2   7   0  366.46    9.40
   2   7   0  379.06   10.40
   2   7   0  371.86   10.20
   2   7   0  376.86    9.20
  -3  -7   0   21.30    1.40
  -3  -7   0   22.00    2.00
  -3  -7   0   20.00    1.80
  -3  -7   0   20.40    2.50
  -3  -7   0   21.00    1.50
  -3  -7   0   20.20    1.50
   3   7   0   21.00    1.40
   3   7   0   17.80    1.80
   3   7   0   18.70    1.50
   3   7   0   20.60    1.40
   3   7   0   18.30    1.60
  -4  -7   0  126.29    5.40
  -4  -7   0  126.19    3.90
  -4  -7   0  120.49    4.60
  -4  -7   0  127.69    4.50
  -4  -7   0  118.69    3.60
  -4  -7   0  124.29    4.10
  -4  -7   0  128.59    4.00
   4   7   0  127.29    4.50
   4   7   0  128.69    4.70
   4   7   0  125.49    4.20
   4   7   0  123.29    3.60
   4   7   0  129.69    4.20
  -5  -7   0   51.89    1.90
  -5  -7   0   51.89    2.60
  -5  -7   0   45.10    2.60
  -5  -7   0   45.20    1.50
  -5  -7   0   49.10    2.40
  -5  -7   0   44.40    1.90
  -5  -7   0   49.00    3.30
   5   7   0   42.70    2.20
   5   7   0   46.60    2.40
   5   7   0   50.39    2.70
   5   7   0   46.10    2.50
  -6  -7   0    6.00    0.60
  -6  -7   0    5.80    0.70
  -6  -7   0    5.80    1.10
  -6  -7   0    6.10    1.20
  -6  -7   0    7.70    1.80
  -6  -7   0    5.70    1.20
  -6  -7   0    7.30    0.80
   6   7   0    7.90    1.30
   6   7   0    8.20    1.40
   6   7   0    4.40    0.90
   6   7   0    5.00    1.10
  -7  -7   0    2.40    1.00
  -7  -7   0    2.60    0.50
  -7  -7   0    1.70    0.90
  -7  -7   0    4.00    0.60
  -7  -7   0    2.90    1.30
  -7  -7   0    3.00    1.00
   7   7   0    2.30    1.00
   7   7   0    2.10    1.00
   7   7   0    3.40    1.00
   7   7   0    4.40    0.80
   7   7   0    3.00    0.50
  -8  -7   0    3.40    0.60
  -8  -7   0    4.70    0.70
  -8  -7   0    4.30    1.10
  -8  -7   0    6.20    1.70
  -8  -7   0    3.80    1.10
  -8  -7   0    5.70    1.20
   8   7   0    5.10    1.20
   8   7   0    5.10    1.30
   8   7   0    4.70    1.30
   8   7   0    6.40    1.00
  -9  -7   0   36.20    3.80
  -9  -7   0   26.70    1.50
  -9  -7   0   32.10    2.40
  -9  -7   0   29.40    2.60
  -9  -7   0   23.80    2.20
   9   7   0   23.10    2.10
   9   7   0   27.50    2.60
   9   7   0   29.60    2.70
 -10  -7   0   25.10    1.70
 -10  -7   0   29.40    2.60
 -10  -7   0   23.40    2.30
 -10  -7   0   24.10    2.40
  10   7   0   24.70    2.70
  10   7   0   22.20    2.10
  10   7   0   25.70    2.60
  10   7   0   25.70    1.20
 -11  -7   0    3.90    1.40
 -11  -7   0    4.50    1.50
 -11  -7   0    2.60    0.90
 -11  -7   0    5.40    1.60
  11   7   0    4.60    1.30
  11   7   0    2.20    1.40
  11   7   0    3.40    1.50
  11   7   0    6.00    1.70
 -12  -7   0   -2.70    0.80
 -12  -7   0   -0.80    1.10
 -12  -7   0   -0.10    0.80
 -12  -7   0    0.90    1.40
  12   7   0   -1.50    1.20
  12   7   0    0.80    1.00
  12   7   0   -0.90    1.30
  12   7   0    0.90    1.50
 -13  -7   0  104.39    5.00
 -13  -7   0   93.39    4.20
 -13  -7   0   99.99    5.30
 -13  -7   0   98.09    5.20
  13   7   0  102.29    5.60
  13   7   0  100.99    5.20
  13   7   0   94.49    5.30
  13   7   0  100.49    4.50
 -14  -7   0    2.50    1.70
 -14  -7   0    3.20    1.60
 -14  -7   0    1.50    1.10
 -14  -7   0   -0.30    1.70
  14   7   0    1.70    1.70
  14   7   0    4.10    1.30
  14   7   0    6.00    2.10
  14   7   0    2.30    1.80
 -15  -7   0    6.70    2.00
 -15  -7   0    8.20    2.20
 -15  -7   0    7.60    2.40
 -15  -7   0    7.40    1.70
  15   7   0    6.50    2.20
  15   7   0    8.40    2.30
  15   7   0   10.10    2.40
 -16  -7   0    1.10    1.60
 -16  -7   0    0.10    1.30
 -16  -7   0    0.10    1.20
 -16  -7   0   -0.90    2.00
  16   7   0    0.20    1.90
  16   7   0   -2.00    1.80
 -17  -7   0   -0.40    1.60
 -17  -7   0   -2.50    1.20
 -17  -7   0   -1.80    2.10
 -17  -7   0    0.90    1.60
  17   7   0    0.00    1.70
  17   7   0   -1.10    2.00
 -18  -7   0    4.50    3.00
 -18  -7   0   -1.30    1.60
 -18  -7   0   -0.10    2.60
 -18  -7   0    1.90    1.80
  18   7   0    2.60    2.20
  18   7   0    2.50    2.20
  10  -8   0    3.10    2.40
  10  -8   0    1.80    3.50
 -10   8   0    2.50    1.70
 -10   8   0    2.10    1.90
 -10   8   0    3.50    2.00
   9  -8   0    1.40    2.40
   9  -8   0    5.90    4.00
  -9   8   0    5.50    2.10
  -9   8   0    3.90    1.90
  -9   8   0    3.70    1.80
   8  -8   0    9.90    4.00
   8  -8   0   12.10    3.00
  -8   8   0   13.70    2.60
  -8   8   0   14.10    2.50
  -8   8   0   13.90    2.80
   7  -8   0   46.00    4.20
   7  -8   0   47.10    4.90
   7  -8   0   53.69    6.20
  -7   8   0   40.30    4.10
  -7   8   0   41.40    3.70
  -7   8   0   35.30    3.70
  -7   8   0   43.80    2.90
   6  -8   0   35.90    3.70
   6  -8   0   44.20    5.20
   6  -8   0   53.49    4.30
  -6   8   0   45.60    3.40
  -6   8   0   50.99    3.00
  -6   8   0   45.40    3.50
  -6   8   0   41.30    2.70
  -6   8   0   54.59    3.90
   5  -8   0   -1.00    1.20
   5  -8   0   -2.20    1.80
   5  -8   0   -1.00    1.20
  -5   8   0    0.10    0.90
  -5   8   0   -0.90    0.70
  -5   8   0   -1.30    1.30
  -5   8   0   -0.80    1.00
  -5   8   0   -0.70    1.00
   4  -8   0    2.90    1.40
   4  -8   0    3.40    1.70
   4  -8   0    6.00    2.40
  -4   8   0    3.50    1.10
  -4   8   0    4.20    1.30
  -4   8   0    2.60    1.30
  -4   8   0    4.40    1.00
  -4   8   0    2.30    1.40
   3  -8   0    0.30    1.80
   3  -8   0    1.50    1.50
   3  -8   0    0.10    0.60
   3  -8   0    1.10    1.10
  -3   8   0   -0.30    0.90
  -3   8   0    0.40    1.20
  -3   8   0   -0.60    0.90
  -3   8   0    0.00    0.80
  -3   8   0   -1.10    0.60
   2  -8   0    1.50    1.70
   2  -8   0    5.10    1.50
   2  -8   0    3.00    1.30
   2  -8   0    6.60    1.00
  -2   8   0    8.10    1.40
  -2   8   0    7.70    1.60
  -2   8   0    6.40    1.60
  -2   8   0    5.70    0.90
  -2   8   0    4.20    1.10
   1  -8   0   44.10    3.00
   1  -8   0   45.30    3.10
   1  -8   0   50.99    4.10
   1  -8   0   51.79    2.10
  -1   8   0   49.99    2.50
  -1   8   0   51.19    3.10
  -1   8   0   48.60    2.30
  -1   8   0   49.00    2.00
  -1   8   0   53.79    2.80
  -1   8   0   41.20    2.80
   0  -8   0   18.00    1.20
   0  -8   0   16.20    2.70
   0  -8   0   16.60    1.90
   0  -8   0   15.60    1.90
   0   8   0   15.30    1.00
   0   8   0   15.00    1.90
   0   8   0   15.90    1.40
   0   8   0   17.20    1.80
   0   8   0   16.20    1.80
   0   8   0   13.60    1.40
  -1  -8   0    9.00    1.40
  -1  -8   0    7.50    1.90
  -1  -8   0    9.60    1.40
  -1  -8   0    7.00    0.90
   1   8   0    8.60    1.50
   1   8   0    9.30    1.00
   1   8   0    8.40    1.30
   1   8   0    6.30    1.30
   1   8   0    9.70    0.80
   1   8   0    7.80    1.10
  -2  -8   0    8.80    1.30
  -2  -8   0    7.50    0.90
  -2  -8   0    6.70    1.20
  -2  -8   0   10.40    2.10
   2   8   0   10.20    1.30
   2   8   0    9.90    1.30
   2   8   0    9.90    1.40
   2   8   0    9.10    0.80
   2   8   0   10.60    0.90
   2   8   0   10.00    0.90
   2   8   0    7.60    1.30
   2   8   0   10.50    0.80
   2   8   0    9.50    0.70
  -3  -8   0   53.99    2.60
  -3  -8   0   53.19    3.80
  -3  -8   0   54.59    2.60
  -3  -8   0   55.09    2.30
  -3  -8   0   53.89    2.80
   3   8   0   50.39    2.60
   3   8   0   53.99    2.60
   3   8   0   54.19    2.80
   3   8   0   47.60    2.30
   3   8   0   52.29    2.20
   3   8   0   53.19    3.00
  -4  -8   0   10.60    2.20
  -4  -8   0    8.00    1.10
  -4  -8   0    7.50    1.10
  -4  -8   0    6.90    1.30
  -4  -8   0    7.80    1.00
   4   8   0    6.50    1.30
   4   8   0    5.80    1.10
   4   8   0    7.20    0.90
   4   8   0    7.30    1.20
   4   8   0    7.40    1.10
  -5  -8   0    3.60    0.90
  -5  -8   0    4.40    0.60
  -5  -8   0    3.80    0.80
  -5  -8   0    2.50    1.00
  -5  -8   0    4.10    0.80
  -5  -8   0    1.70    1.50
   5   8   0    4.10    1.20
   5   8   0    3.60    0.90
   5   8   0    4.00    1.20
   5   8   0    2.80    0.80
  -6  -8   0    5.90    0.70
  -6  -8   0    6.40    0.90
  -6  -8   0    8.50    2.00
  -6  -8   0    6.90    1.20
  -6  -8   0    6.80    1.40
  -6  -8   0    6.10    0.40
   6   8   0    7.40    1.10
   6   8   0    6.00    1.30
   6   8   0    5.20    1.20
   6   8   0    7.40    1.40
  -7  -8   0   23.50    2.10
  -7  -8   0   24.70    1.30
  -7  -8   0   25.30    1.10
  -7  -8   0   26.90    2.00
  -7  -8   0   27.10    3.10
  -7  -8   0   23.10    1.40
   7   8   0   19.80    2.10
   7   8   0   25.90    1.70
   7   8   0   26.80    2.20
   7   8   0   27.10    2.40
  -8  -8   0   29.40    3.20
  -8  -8   0   29.70    2.20
  -8  -8   0   30.20    1.20
  -8  -8   0   30.00    1.50
  -8  -8   0   30.00    2.30
   8   8   0   30.70    2.40
   8   8   0   28.50    1.80
   8   8   0   27.10    2.60
   8   8   0   32.70    2.50
  -9  -8   0    3.40    1.20
  -9  -8   0    3.40    0.60
  -9  -8   0    4.30    1.30
  -9  -8   0    7.30    2.00
  -9  -8   0    4.00    1.30
   9   8   0    6.30    1.60
   9   8   0    3.60    1.20
   9   8   0    2.50    0.80
   9   8   0    3.90    1.40
 -10  -8   0   36.30    1.70
 -10  -8   0   35.10    2.70
 -10  -8   0   30.70    2.70
 -10  -8   0   35.70    3.10
  10   8   0   37.20    2.70
  10   8   0   25.30    2.60
  10   8   0   38.60    3.40
  10   8   0   27.90    1.80
  10   8   0   30.80    2.90
 -11  -8   0    7.50    1.70
 -11  -8   0    6.00    1.00
 -11  -8   0    6.10    1.50
 -11  -8   0    3.20    1.50
  11   8   0    8.00    1.60
  11   8   0    4.70    1.60
  11   8   0    5.20    1.80
  11   8   0    5.50    1.70
 -12  -8   0   74.59    3.20
 -12  -8   0   63.79    4.00
 -12  -8   0   73.49    4.40
 -12  -8   0   73.79    4.10
  12   8   0   68.59    4.20
  12   8   0   80.49    3.90
  12   8   0   70.89    4.30
  12   8   0   69.69    4.50
 -13  -8   0    0.50    0.90
 -13  -8   0    1.80    1.30
 -13  -8   0    0.10    1.40
 -13  -8   0    0.70    1.20
  13   8   0   -0.90    1.10
  13   8   0    0.30    1.50
  13   8   0   -0.10    1.40
  13   8   0    2.10    1.50
 -14  -8   0   14.20    2.40
 -14  -8   0   20.30    2.10
 -14  -8   0   16.20    2.80
 -14  -8   0   15.40    2.50
  14   8   0   17.10    2.20
  14   8   0   17.70    2.90
  14   8   0   14.90    2.70
  14   8   0   21.40    3.10
 -15  -8   0    3.20    1.60
 -15  -8   0    4.80    1.40
 -15  -8   0    8.90    2.40
 -15  -8   0    6.40    2.00
  15   8   0    6.30    2.20
  15   8   0    3.50    2.10
 -16  -8   0   -1.20    1.50
 -16  -8   0    1.10    2.10
 -16  -8   0    0.20    1.40
  16   8   0    1.10    1.90
  16   8   0    0.00    1.70
 -17  -8   0    2.60    2.50
 -17  -8   0    3.70    1.80
 -17  -8   0    1.40    1.80
  17   8   0    4.50    2.30
  17   8   0    3.80    2.10
 -18  -8   0   -1.40    2.50
 -18  -8   0   -0.10    1.70
 -18  -8   0    0.90    1.80
  18   8   0    1.50    2.00
  18   8   0    0.70    2.10
   9  -9   0   -3.30    3.20
   9  -9   0    3.10    2.60
  -9   9   0    4.30    2.20
  -9   9   0    2.60    2.00
  -9   9   0    0.90    1.80
   8  -9   0    3.90    2.10
   8  -9   0    3.90    3.60
  -8   9   0    5.90    2.00
  -8   9   0    3.20    1.90
  -8   9   0    7.20    2.00
   7  -9   0   -0.50    2.90
   7  -9   0    3.50    2.30
  -7   9   0    1.80    1.60
  -7   9   0    5.20    1.90
  -7   9   0    2.40    1.70
   6  -9   0   -0.60    2.60
   6  -9   0    3.60    1.90
  -6   9   0    2.40    1.20
  -6   9   0    2.40    1.60
  -6   9   0    0.70    1.40
  -6   9   0    2.00    1.70
   5  -9   0    7.50    2.90
   5  -9   0   12.00    2.40
   5  -9   0   10.30    2.40
  -5   9   0    9.10    1.70
  -5   9   0   12.90    2.30
  -5   9   0   11.70    2.40
  -5   9   0    8.90    1.90
   4  -9   0    5.60    1.90
   4  -9   0    6.70    2.80
   4  -9   0    5.10    1.80
  -4   9   0    7.60    1.50
  -4   9   0    5.40    1.50
  -4   9   0    6.90    1.70
  -4   9   0    5.50    1.90
   3  -9   0    2.20    2.30
   3  -9   0    3.00    1.50
   3  -9   0    2.10    1.50
  -3   9   0    2.60    1.20
  -3   9   0    3.40    1.40
  -3   9   0    4.30    1.60
  -3   9   0    1.20    0.80
  -3   9   0    2.90    1.10
   2  -9   0   13.60    2.80
   2  -9   0   13.10    2.20
   2  -9   0   12.70    1.30
   2  -9   0   11.80    2.00
  -2   9   0   13.50    2.10
  -2   9   0   14.70    1.80
  -2   9   0   14.00    1.80
  -2   9   0   14.80    1.30
  -2   9   0   14.20    2.20
   1  -9   0   30.50    2.90
   1  -9   0   24.50    2.60
   1  -9   0   33.10    4.00
   1  -9   0   28.70    1.60
  -1   9   0   31.70    2.80
  -1   9   0   29.20    1.80
  -1   9   0   29.40    2.10
  -1   9   0   27.20    1.50
  -1   9   0   29.20    2.20
  -1   9   0   31.00    2.90
   0  -9   0    4.80    1.30
   0  -9   0    5.10    1.40
   0  -9   0    6.30    0.90
   0  -9   0    7.10    2.20
   0   9   0    7.70    0.80
   0   9   0    7.50    1.10
   0   9   0    5.30    1.20
   0   9   0    5.60    1.00
   0   9   0    4.60    1.30
   0   9   0    6.80    1.50
  -1  -9   0   64.89    3.40
  -1  -9   0   71.89    2.60
  -1  -9   0   66.39    3.50
  -1  -9   0   69.09    4.60
   1   9   0   68.39    2.70
   1   9   0   67.59    2.20
   1   9   0   68.49    3.60
   1   9   0   66.09    3.30
   1   9   0   66.59    3.30
   1   9   0   65.59    3.00
  -2  -9   0   10.00    1.60
  -2  -9   0    7.90    2.10
  -2  -9   0    6.90    1.30
  -2  -9   0    9.80    1.50
  -2  -9   0    7.20    1.00
   2   9   0    8.90    1.40
   2   9   0    7.70    0.70
   2   9   0    7.40    1.20
   2   9   0    9.80    0.80
   2   9   0    7.20    1.30
   2   9   0    9.00    0.90
   2   9   0   10.00    1.60
   2   9   0    9.00    0.70
   2   9   0    8.90    0.80
  -3  -9   0    1.60    1.10
  -3  -9   0    3.70    0.80
  -3  -9   0    2.80    1.00
  -3  -9   0    2.60    1.70
  -3  -9   0    2.00    0.90
   3   9   0    1.90    0.60
   3   9   0    3.40    1.10
   3   9   0    3.40    0.70
   3   9   0    2.80    1.20
   3   9   0    3.80    1.00
   3   9   0    2.50    1.00
   3   9   0    2.80    0.90
  -4  -9   0   10.70    1.40
  -4  -9   0   10.70    1.30
  -4  -9   0   11.30    2.50
  -4  -9   0   10.00    1.50
  -4  -9   0   10.20    1.20
   4   9   0    8.70    1.40
   4   9   0    7.60    1.50
   4   9   0    7.40    1.10
   4   9   0    9.90    1.20
   4   9   0    9.20    1.40
   4   9   0   12.20    1.80
  -5  -9   0  128.69    4.50
  -5  -9   0  130.69    5.00
  -5  -9   0  125.29    6.00
  -5  -9   0  122.89    4.20
  -5  -9   0  128.09    4.20
   5   9   0  126.09    5.10
   5   9   0  130.89    4.70
   5   9   0  122.69    4.50
   5   9   0  127.99    4.90
  -6  -9   0  122.69    4.50
  -6  -9   0  124.99    3.80
  -6  -9   0  106.99    5.70
  -6  -9   0  116.39    4.70
  -6  -9   0  113.29    3.90
  -6  -9   0  114.09    3.30
   6   9   0  126.49    5.00
   6   9   0  121.89    4.60
   6   9   0  119.39    4.40
   6   9   0  128.79    5.10
  -7  -9   0  738.03   21.40
  -7  -9   0  767.72   18.90
  -7  -9   0  780.62   18.60
  -7  -9   0  765.82   19.80
  -7  -9   0  761.12   20.10
   7   9   0  741.33   20.30
   7   9   0  786.82   20.40
   7   9   0  780.42   20.10
   7   9   0  758.12   19.60
  -8  -9   0   32.40    3.60
  -8  -9   0   29.30    1.20
  -8  -9   0   31.50    2.30
  -8  -9   0   30.30    2.80
  -8  -9   0   30.70    1.60
   8   9   0   32.90    2.90
   8   9   0   32.60    2.70
   8   9   0   22.80    2.40
   8   9   0   28.30    2.00
  -9  -9   0   14.80    1.20
  -9  -9   0   12.00    1.80
  -9  -9   0   14.80    2.00
  -9  -9   0   16.80    2.70
   9   9   0   13.50    2.00
   9   9   0   13.20    1.90
   9   9   0   12.90    1.40
   9   9   0   13.20    2.00
 -10  -9   0    7.20    1.60
 -10  -9   0    5.50    1.60
 -10  -9   0    6.80    1.60
  10   9   0    5.90    1.60
  10   9   0    5.20    1.70
  10   9   0    3.70    1.60
  10   9   0    7.40    1.60
  10   9   0    6.50    1.10
 -11  -9   0    0.60    1.10
 -11  -9   0    1.00    1.40
 -11  -9   0    0.00    1.00
  11   9   0    0.40    0.70
  11   9   0    1.20    1.30
  11   9   0   -1.70    0.90
  11   9   0   -0.80    1.20
  11   9   0    0.10    1.30
 -12  -9   0   11.80    2.00
 -12  -9   0   15.00    2.40
 -12  -9   0   12.40    2.10
  12   9   0   13.70    2.50
  12   9   0   15.30    2.50
  12   9   0   12.10    1.90
  12   9   0   12.80    2.50
  12   9   0   14.60    1.50
 -13  -9   0    6.40    1.90
 -13  -9   0    5.00    1.70
 -13  -9   0    5.90    1.80
  13   9   0    4.10    1.50
  13   9   0    4.80    2.00
  13   9   0    4.40    1.90
  13   9   0    3.70    1.80
 -14  -9   0    2.40    1.60
 -14  -9   0    4.20    1.70
 -14  -9   0    5.30    2.20
  14   9   0    0.60    1.80
  14   9   0    8.00    2.40
  14   9   0    6.00    1.90
  14   9   0    4.80    1.60
 -15  -9   0    1.70    2.10
 -15  -9   0    2.70    1.60
 -15  -9   0    1.10    1.30
  15   9   0   -0.40    1.40
  15   9   0    2.40    1.90
 -16  -9   0    0.70    1.60
 -16  -9   0    3.30    1.90
 -16  -9   0   -3.10    1.80
  16   9   0    1.80    2.00
  16   9   0    0.00    1.60
 -17  -9   0   11.50    2.60
 -17  -9   0   16.60    2.90
 -17  -9   0   23.10    3.80
  17   9   0   23.00    3.70
  17   9   0    8.60    2.70
 -18  -9   0   25.70    4.30
 -18  -9   0   20.70    3.40
 -18  -9   0   17.60    3.10
  18   9   0   17.00    3.40
  18   9   0   20.20    3.40
   8 -10   0    1.70    3.70
   8 -10   0    1.30    2.50
  -8  10   0    1.10    1.70
  -8  10   0    0.80    1.60
  -8  10   0    0.00    1.90
   7 -10   0    3.90    3.30
   7 -10   0   -3.10    1.70
  -7  10   0    0.80    2.00
  -7  10   0   -1.60    1.20
  -7  10   0   -1.60    1.30
   6 -10   0   22.40    4.70
   6 -10   0   25.60    3.70
  -6  10   0   19.10    3.10
  -6  10   0   20.90    2.70
  -6  10   0   30.80    3.70
   5 -10   0   11.00    2.70
   5 -10   0   16.10    4.00
  -5  10   0   14.10    2.30
  -5  10   0   13.20    2.40
  -5  10   0   13.40    2.50
  -5  10   0   17.70    2.30
   4 -10   0    5.20    2.90
   4 -10   0    4.70    1.80
   4 -10   0    4.60    1.90
  -4  10   0    4.20    1.40
  -4  10   0    3.20    1.50
  -4  10   0    2.80    1.20
  -4  10   0    5.30    1.90
   3 -10   0    4.30    2.70
   3 -10   0    3.80    1.70
   3 -10   0    3.10    1.70
  -3  10   0    3.50    1.50
  -3  10   0    3.90    1.40
  -3  10   0    6.20    1.80
  -3  10   0    2.20    1.10
   2 -10   0   13.80    2.30
   2 -10   0   18.10    3.60
   2 -10   0   13.40    2.30
  -2  10   0   13.30    1.90
  -2  10   0   18.90    2.60
  -2  10   0   16.70    2.50
  -2  10   0   12.90    1.70
   1 -10   0    4.70    1.60
   1 -10   0    6.10    2.50
   1 -10   0    6.00    1.60
  -1  10   0    4.80    1.20
  -1  10   0    6.50    1.70
  -1  10   0    7.50    1.60
  -1  10   0    4.00    1.40
  -1  10   0    5.00    1.00
   0 -10   0    1.70    0.60
   0 -10   0    1.40    1.90
   0 -10   0    2.70    1.40
   0 -10   0    2.70    1.30
   0  10   0    1.80    1.20
   0  10   0    5.20    1.50
   0  10   0    4.90    1.10
   0  10   0    4.00    1.20
   0  10   0    1.30    0.70
  -1 -10   0    6.00    2.10
  -1 -10   0    7.70    1.00
  -1 -10   0   11.40    1.80
  -1 -10   0    8.10    1.50
   1  10   0    4.60    1.40
   1  10   0    8.40    1.50
   1  10   0    6.60    1.00
   1  10   0    8.30    1.70
   1  10   0    7.80    1.20
  -2 -10   0    2.80    1.20
  -2 -10   0    5.00    1.40
  -2 -10   0    2.80    1.80
  -2 -10   0    4.90    0.90
  -2 -10   0    2.50    1.20
   2  10   0    3.10    1.20
   2  10   0    4.20    0.50
   2  10   0    3.20    1.20
   2  10   0    4.20    0.50
   2  10   0    3.30    1.00
   2  10   0    4.80    1.30
  -3 -10   0   17.20    2.10
  -3 -10   0   13.10    2.70
  -3 -10   0   11.90    1.60
  -3 -10   0   16.70    1.50
  -3 -10   0   14.50    1.80
   3  10   0   14.20    1.60
   3  10   0   16.10    1.30
   3  10   0   15.80    1.80
   3  10   0   11.10    1.70
   3  10   0   13.90    1.10
   3  10   0   14.70    0.90
   3  10   0   16.30    2.00
  -4 -10   0   18.30    1.80
  -4 -10   0   16.60    1.80
  -4 -10   0   15.90    2.00
  -4 -10   0   15.20    1.50
  -4 -10   0   16.60    2.90
   4  10   0   14.80    2.00
   4  10   0   13.60    1.70
   4  10   0   18.00    2.10
   4  10   0   14.80    1.80
   4  10   0   16.00    1.60
   4  10   0   19.30    1.50
   4  10   0   19.20    1.60
  -5 -10   0    3.90    1.20
  -5 -10   0    7.80    1.20
  -5 -10   0    6.40    1.10
  -5 -10   0    6.00    2.30
  -5 -10   0    6.40    1.10
   5  10   0    5.40    1.50
   5  10   0    3.00    1.00
   5  10   0    8.50    1.70
   5  10   0    6.00    1.10
   5  10   0    6.70    1.40
   5  10   0    5.70    1.30
  -6 -10   0    3.40    1.30
  -6 -10   0    0.30    1.80
  -6 -10   0    0.50    0.80
  -6 -10   0    0.80    0.70
  -6 -10   0    0.50    0.80
   6  10   0    1.80    1.30
   6  10   0    0.70    0.90
   6  10   0    2.40    1.00
   6  10   0    1.90    1.00
   6  10   0    2.80    1.10
  -7 -10   0  114.19    6.20
  -7 -10   0  131.69    4.30
  -7 -10   0  137.99    5.00
  -7 -10   0  131.19    5.20
  -7 -10   0  130.39    4.00
   7  10   0  128.99    5.10
   7  10   0  127.59    4.80
   7  10   0  134.99    5.60
   7  10   0  127.79    4.90
  -8 -10   0   24.20    3.30
  -8 -10   0   23.10    1.20
  -8 -10   0   23.20    2.50
  -8 -10   0   24.70    1.60
  -8 -10   0   20.70    2.20
   8  10   0   22.60    2.00
   8  10   0   22.90    2.60
   8  10   0   23.50    2.50
   8  10   0   18.60    2.30
   8  10   0   20.90    2.30
  -9 -10   0  209.88    7.30
  -9 -10   0  204.38    7.40
  -9 -10   0  212.98    8.70
  -9 -10   0  211.88    6.00
   9  10   0  211.58    7.60
   9  10   0  210.78    6.70
   9  10   0  212.28    7.70
   9  10   0  214.88    7.60
   9  10   0  213.38    7.40
 -10 -10   0    0.10    1.00
 -10 -10   0   -1.40    1.10
 -10 -10   0    0.50    0.50
 -10 -10   0    0.00    1.60
  10  10   0    0.20    0.80
  10  10   0    0.30    1.20
  10  10   0    1.80    1.30
  10  10   0   -0.20    1.20
  10  10   0    0.80    1.20
 -11 -10   0    0.10    1.00
 -11 -10   0    2.90    1.50
 -11 -10   0   -1.40    1.20
  11  10   0    1.20    1.40
  11  10   0    0.00    1.30
  11  10   0    1.40    0.80
  11  10   0   -0.10    1.10
  11  10   0    1.80    1.40
 -12 -10   0    1.00    1.30
 -12 -10   0    0.10    1.20
 -12 -10   0    0.10    1.50
  12  10   0    1.20    0.90
  12  10   0    0.30    1.40
  12  10   0    0.90    1.60
  12  10   0    1.50    1.60
  12  10   0    2.20    1.30
 -13 -10   0    2.70    1.70
 -13 -10   0    1.80    1.50
 -13 -10   0    1.90    1.40
  13  10   0    2.40    1.60
  13  10   0    3.20    1.40
  13  10   0   -0.20    1.50
  13  10   0    1.40    1.70
 -14 -10   0    1.50    1.30
 -14 -10   0    2.00    1.40
 -14 -10   0    4.30    2.10
  14  10   0   -0.30    1.60
  14  10   0    2.00    1.40
  14  10   0    0.80    1.50
  14  10   0    6.40    2.20
 -15 -10   0    3.60    2.10
 -15 -10   0    0.20    1.40
 -15 -10   0    2.40    1.60
  15  10   0    1.80    1.90
  15  10   0   -2.30    1.40
 -16 -10   0    8.90    2.40
 -16 -10   0    4.80    1.90
 -16 -10   0    8.60    2.70
  16  10   0    9.40    2.60
  16  10   0    5.20    2.40
 -17 -10   0   25.50    4.00
 -17 -10   0   16.00    2.90
 -17 -10   0   20.30    3.30
  17  10   0   13.10    3.00
  17  10   0   14.90    3.20
 -18 -10   0    0.90    2.00
 -18 -10   0    2.80    2.00
 -18 -10   0    2.20    2.70
  18  10   0    6.50    2.70
  18  10   0    2.80    2.50
   7 -11   0    2.40    2.40
   7 -11   0    3.10    3.70
  -7  11   0    0.80    2.10
  -7  11   0    3.40    1.90
  -7  11   0    5.80    2.10
   6 -11   0    3.90    3.60
   6 -11   0    2.70    2.30
  -6  11   0    3.90    1.80
  -6  11   0    3.50    1.80
  -6  11   0   10.00    2.60
   5 -11   0    1.30    3.10
   5 -11   0    4.20    2.10
  -5  11   0    1.40    1.50
  -5  11   0   -1.50    1.60
  -5  11   0   -1.10    1.10
  -5  11   0   -0.60    1.60
   4 -11   0    5.30    2.20
   4 -11   0    1.10    2.90
  -4  11   0    1.20    1.50
  -4  11   0    4.00    1.40
  -4  11   0    2.00    1.70
  -4  11   0    2.10    1.50
   3 -11   0   -1.30    2.20
   3 -11   0   -1.00    1.60
   3 -11   0   -1.40    1.30
  -3  11   0    1.10    1.50
  -3  11   0    0.70    1.10
  -3  11   0    0.90    1.30
  -3  11   0    1.20    1.20
   2 -11   0    0.00    1.30
   2 -11   0    3.70    1.80
   2 -11   0   -1.00    2.20
  -2  11   0    2.70    1.20
  -2  11   0    2.50    1.70
  -2  11   0    2.00    1.30
  -2  11   0    2.20    1.40
   1 -11   0    8.00    1.90
   1 -11   0   16.90    3.70
   1 -11   0   13.20    2.30
  -1  11   0   14.50    2.40
  -1  11   0   10.60    2.10
  -1  11   0   10.00    1.60
  -1  11   0   13.60    2.00
   0 -11   0   19.30    3.50
   0 -11   0   17.90    2.50
   0 -11   0   20.00    2.60
   0  11   0   15.90    2.30
   0  11   0   22.40    2.50
   0  11   0   20.30    1.90
   0  11   0   23.00    2.00
   0  11   0   18.50    2.50
  -1 -11   0    9.30    1.80
  -1 -11   0   10.50    2.80
  -1 -11   0    9.60    1.80
   1  11   0    7.70    1.30
   1  11   0    9.30    1.70
   1  11   0    8.00    1.70
   1  11   0    6.40    1.50
   1  11   0    8.90    1.20
  -2 -11   0    3.20    1.30
  -2 -11   0    5.00    2.20
  -2 -11   0    3.70    0.80
  -2 -11   0    6.90    1.80
  -2 -11   0    3.40    1.40
   2  11   0    3.20    1.30
   2  11   0    3.70    1.10
   2  11   0    5.20    1.40
   2  11   0    5.30    1.60
  -3 -11   0    8.20    2.50
  -3 -11   0    9.80    1.60
  -3 -11   0    9.40    1.80
  -3 -11   0    9.70    1.60
  -3 -11   0    9.80    1.20
   3  11   0   12.20    1.90
   3  11   0    7.10    1.60
   3  11   0   10.30    1.60
   3  11   0    8.20    1.40
  -4 -11   0    1.00    1.00
  -4 -11   0    3.10    1.40
  -4 -11   0    8.70    2.50
  -4 -11   0    1.20    1.00
  -4 -11   0    2.00    0.80
   4  11   0    2.10    1.20
   4  11   0    1.90    1.20
   4  11   0    1.90    0.80
   4  11   0    2.00    1.10
   4  11   0    2.70    1.00
   4  11   0    0.90    0.70
  -5 -11   0   12.10    1.60
  -5 -11   0   15.70    2.20
  -5 -11   0   11.70    1.50
  -5 -11   0   10.60    2.70
  -5 -11   0   11.60    1.40
   5  11   0   11.60    2.10
   5  11   0    7.10    1.60
   5  11   0    8.20    1.60
   5  11   0   13.50    2.00
   5  11   0   12.20    1.40
   5  11   0   12.00    1.50
  -6 -11   0   44.20    2.60
  -6 -11   0   42.10    4.60
  -6 -11   0   40.60    2.30
  -6 -11   0   37.10    2.30
  -6 -11   0   37.60    2.80
   6  11   0   42.00    2.50
   6  11   0   42.20    3.30
   6  11   0   39.80    2.80
   6  11   0   36.90    2.50
   6  11   0   37.30    2.90
   6  11   0   43.80    3.00
  -7 -11   0  114.89    6.40
  -7 -11   0  114.59    4.10
  -7 -11   0  113.59    5.10
  -7 -11   0  118.79    3.90
  -7 -11   0  115.59    4.60
   7  11   0  107.99    4.70
   7  11   0  118.69    5.20
   7  11   0  115.99    4.70
   7  11   0  118.19    5.40
   7  11   0  119.39    4.70
  -8 -11   0  228.88    6.60
  -8 -11   0  233.18    8.00
  -8 -11   0  231.18    9.30
  -8 -11   0  223.08    7.60
  -8 -11   0  216.28    6.60
   8  11   0  229.68    7.60
   8  11   0  228.68    7.80
   8  11   0  223.38    8.10
   8  11   0  222.18    7.40
   8  11   0  243.18    8.30
  -9 -11   0    0.30    1.20
  -9 -11   0    0.80    1.10
  -9 -11   0    0.30    1.80
  -9 -11   0    0.40    0.60
   9  11   0    0.70    1.20
   9  11   0    0.10    1.20
   9  11   0   -0.40    1.10
   9  11   0    0.60    0.90
   9  11   0   -1.70    1.00
 -10 -11   0   13.40    2.00
 -10 -11   0   13.70    2.20
 -10 -11   0   13.00    2.90
  10  11   0   10.70    2.00
  10  11   0   11.90    2.10
  10  11   0   10.30    2.00
  10  11   0   14.50    1.70
  10  11   0   12.80    2.20
 -11 -11   0    1.90    2.00
 -11 -11   0    8.50    1.90
 -11 -11   0    5.20    1.60
  11  11   0    3.60    1.60
  11  11   0    6.70    1.80
  11  11   0    1.00    1.50
  11  11   0    4.20    1.10
  11  11   0    5.00    1.70
 -12 -11   0    3.90    1.50
 -12 -11   0    2.30    1.80
 -12 -11   0    3.10    1.40
  12  11   0    4.70    1.80
  12  11   0    5.50    1.90
  12  11   0    3.80    1.10
  12  11   0    2.70    1.50
  12  11   0    2.20    1.70
 -13 -11   0    1.40    1.40
 -13 -11   0    2.70    1.50
 -13 -11   0   -0.50    1.70
  13  11   0    0.10    1.30
  13  11   0    1.50    1.30
  13  11   0    2.00    1.60
  13  11   0    2.20    1.60
 -14 -11   0    0.90    1.40
 -14 -11   0    1.20    1.50
 -14 -11   0    1.90    1.90
  14  11   0   -0.40    1.70
  14  11   0   -1.00    1.50
  14  11   0    0.00    1.40
  14  11   0    0.80    1.60
 -15 -11   0    2.10    1.50
 -15 -11   0    1.70    2.20
 -15 -11   0    0.90    1.40
  15  11   0    2.00    1.80
  15  11   0    0.80    1.60
 -16 -11   0    3.40    2.30
 -16 -11   0   -0.80    1.60
 -16 -11   0   -0.40    1.40
  16  11   0    1.40    2.10
  16  11   0   -0.40    1.60
 -17 -11   0   10.70    2.90
 -17 -11   0   16.30    3.50
 -17 -11   0   13.10    2.80
  17  11   0   15.20    3.30
  17  11   0   17.30    3.30
 -18 -11   0    4.40    3.10
 -18 -11   0    2.70    2.10
 -18 -11   0    3.00    2.00
  18  11   0    7.20    2.90
  18  11   0    1.70    2.40
   5 -12   0    0.30    3.30
   5 -12   0    4.60    2.40
  -5  12   0    1.10    2.00
  -5  12   0   -0.50    1.30
   4 -12   0    7.70    3.90
   4 -12   0   10.20    2.70
  -4  12   0    5.80    1.80
  -4  12   0    5.60    2.30
  -4  12   0    8.70    2.30
   3 -12   0    0.30    2.50
   3 -12   0   -0.60    1.70
  -3  12   0   -1.30    1.40
  -3  12   0   -0.80    1.00
  -3  12   0    2.70    1.60
   2 -12   0    2.40    1.80
   2 -12   0    0.60    2.40
   2 -12   0   -1.30    1.60
  -2  12   0    0.30    1.50
  -2  12   0    2.40    1.30
  -2  12   0    1.90    1.80
   1 -12   0   12.30    2.40
   1 -12   0    9.80    2.30
   1 -12   0   12.30    3.40
  -1  12   0   10.10    2.20
  -1  12   0   10.10    2.30
  -1  12   0   11.00    2.00
   0 -12   0   20.40    3.80
   0 -12   0   21.00    2.70
   0 -12   0   24.20    3.00
   0  12   0   25.10    2.80
   0  12   0   22.10    2.80
   0  12   0   27.90    3.20
  -1 -12   0    1.80    1.50
  -1 -12   0   -0.10    1.80
  -1 -12   0   -2.10    1.20
  -1 -12   0   -0.90    1.10
   1  12   0    0.20    0.70
   1  12   0    1.20    1.20
   1  12   0    2.10    1.40
   1  12   0    1.00    1.30
  -2 -12   0   24.60    2.70
  -2 -12   0   18.90    2.60
  -2 -12   0   14.50    2.20
  -2 -12   0    9.40    2.70
   2  12   0   17.20    1.90
   2  12   0   15.70    2.30
   2  12   0   19.90    2.30
   2  12   0   18.10    2.60
  -3 -12   0   10.50    3.00
  -3 -12   0   10.00    1.90
  -3 -12   0   11.70    1.90
  -3 -12   0   12.70    2.00
   3  12   0   14.80    1.90
   3  12   0   14.50    2.10
   3  12   0   12.50    2.10
   3  12   0   10.40    1.70
  -4 -12   0    0.10    1.00
  -4 -12   0    2.00    1.30
  -4 -12   0    0.10    0.70
  -4 -12   0   -0.10    2.00
  -4 -12   0    0.80    1.00
   4  12   0    1.70    1.00
   4  12   0    0.10    0.90
   4  12   0   -0.90    1.00
   4  12   0   -0.20    1.10
  -5 -12   0    1.20    1.00
  -5 -12   0    0.70    0.80
  -5 -12   0    0.70    0.90
  -5 -12   0   -0.20    1.80
  -5 -12   0    0.80    1.20
   5  12   0    0.80    1.20
   5  12   0    0.60    1.20
   5  12   0    1.40    1.00
   5  12   0    2.20    1.40
  -6 -12   0   17.00    2.50
  -6 -12   0   14.50    1.70
  -6 -12   0    9.80    1.50
  -6 -12   0   15.40    1.70
  -6 -12   0    9.50    2.80
   6  12   0   12.10    2.00
   6  12   0   12.60    1.50
   6  12   0   15.10    2.10
   6  12   0   13.70    2.30
   6  12   0   15.10    2.30
   6  12   0   11.80    1.70
  -7 -12   0    3.40    1.40
  -7 -12   0    8.30    2.70
  -7 -12   0    6.50    1.40
  -7 -12   0    6.00    1.30
  -7 -12   0    6.30    1.20
   7  12   0    4.70    1.40
   7  12   0    7.90    1.40
   7  12   0    4.50    1.50
   7  12   0    6.90    1.90
   7  12   0    6.60    1.70
   7  12   0    6.10    1.40
  -8 -12   0   10.90    2.00
  -8 -12   0   10.80    1.40
  -8 -12   0   10.10    2.60
  -8 -12   0   11.80    1.70
   8  12   0   10.30    1.70
   8  12   0   12.60    2.00
   8  12   0    9.70    1.90
   8  12   0   13.30    1.90
   8  12   0    8.70    1.90
  -9 -12   0    7.50    2.40
  -9 -12   0    7.50    1.60
  -9 -12   0    9.80    2.00
   9  12   0    6.40    1.70
   9  12   0    6.40    1.60
   9  12   0   11.40    2.30
   9  12   0   11.40    1.70
   9  12   0   10.90    1.80
 -10 -12   0    9.40    1.80
 -10 -12   0    6.90    2.30
 -10 -12   0    7.40    1.80
  10  12   0    5.70    1.70
  10  12   0    7.80    2.00
  10  12   0    9.20    1.60
  10  12   0   11.20    2.20
  10  12   0   10.10    2.00
 -11 -12   0   -0.40    1.20
 -11 -12   0    0.90    1.20
 -11 -12   0    3.20    2.10
  11  12   0    2.20    1.40
  11  12   0    0.10    1.20
  11  12   0    1.10    1.50
  11  12   0    0.30    1.20
  11  12   0    1.20    0.90
 -12 -12   0    0.90    1.40
 -12 -12   0    3.30    2.10
 -12 -12   0    5.70    1.60
  12  12   0    0.50    1.30
  12  12   0    2.20    1.60
  12  12   0    5.10    1.90
  12  12   0    4.20    1.70
 -13 -12   0   21.60    3.30
 -13 -12   0   12.90    2.40
 -13 -12   0   18.20    2.70
  13  12   0   17.10    2.80
  13  12   0   13.70    2.30
  13  12   0   15.10    2.70
  13  12   0   13.10    2.60
 -14 -12   0    2.50    2.10
 -14 -12   0    1.80    1.60
 -14 -12   0   -0.80    1.30
  14  12   0    1.50    1.40
  14  12   0    3.30    2.00
  14  12   0    1.50    1.60
 -15 -12   0    0.40    1.40
 -15 -12   0    1.00    1.50
 -15 -12   0    0.60    2.20
  15  12   0    1.10    1.90
  15  12   0    0.60    1.70
 -16 -12   0    2.10    1.70
 -16 -12   0   -0.80    1.30
 -16 -12   0   -0.70    2.10
  16  12   0   -2.00    1.60
  16  12   0   -0.20    1.70
 -17 -12   0    3.60    1.90
 -17 -12   0    5.30    2.80
 -17 -12   0    3.80    2.10
  17  12   0    1.90    2.30
  17  12   0    1.00    2.30
   4 -13   0    6.90    2.60
   4 -13   0   -3.00    2.60
  -4  13   0    0.40    1.30
  -4  13   0    1.00    2.00
   3 -13   0   -1.80    2.40
   3 -13   0    0.70    2.00
  -3  13   0   -1.50    1.10
  -3  13   0   -0.20    1.20
  -3  13   0    2.30    1.90
   2 -13   0    2.00    2.80
   2 -13   0    1.70    1.90
  -2  13   0    2.30    1.70
  -2  13   0    1.60    1.30
  -2  13   0    0.70    1.80
   1 -13   0    4.00    2.60
   1 -13   0    1.50    1.70
  -1  13   0    3.60    1.90
  -1  13   0   -0.40    1.50
  -1  13   0   -0.40    1.20
   0 -13   0    0.40    1.70
   0 -13   0    1.80    2.40
   0 -13   0    2.20    1.60
   0  13   0   -0.60    1.10
   0  13   0    2.80    1.60
   0  13   0   -0.30    1.40
  -1 -13   0    7.50    2.00
  -1 -13   0    6.30    2.00
  -1 -13   0    6.20    2.80
  -1 -13   0    5.90    1.90
   1  13   0    8.20    2.00
   1  13   0    7.80    2.00
   1  13   0   11.70    2.20
  -2 -13   0    0.60    1.50
  -2 -13   0    1.10    1.90
  -2 -13   0   -0.10    1.30
  -2 -13   0    2.50    1.40
   2  13   0    0.10    1.20
   2  13   0   -0.10    1.10
   2  13   0    0.60    1.30
  -3 -13   0    5.90    1.80
  -3 -13   0    7.30    2.80
  -3 -13   0    6.80    1.60
  -3 -13   0    6.10    1.70
   3  13   0    5.60    1.60
   3  13   0    8.90    2.10
   3  13   0    5.20    1.50
   3  13   0    6.80    1.40
  -4 -13   0    1.60    1.40
  -4 -13   0    2.60    2.40
  -4 -13   0    1.60    1.30
  -4 -13   0    3.60    1.30
   4  13   0    3.40    1.50
   4  13   0    3.80    1.20
   4  13   0    3.60    1.30
   4  13   0    5.60    1.70
  -5 -13   0   -0.10    0.90
  -5 -13   0   -1.60    0.90
  -5 -13   0    0.30    1.30
  -5 -13   0   -1.30    1.70
   5  13   0    1.70    1.10
   5  13   0    1.90    1.30
   5  13   0    0.60    1.20
  -6 -13   0   13.00    1.80
  -6 -13   0   15.80    3.50
  -6 -13   0   13.20    2.30
  -6 -13   0   11.50    1.60
   6  13   0   12.50    2.10
   6  13   0   11.90    2.00
   6  13   0    9.70    1.90
  -7 -13   0    0.30    0.90
  -7 -13   0    1.10    1.40
  -7 -13   0    1.20    2.00
  -7 -13   0    0.40    0.90
   7  13   0    2.60    1.40
   7  13   0    1.90    1.60
   7  13   0    0.70    1.30
   7  13   0    2.80    1.30
   7  13   0    0.80    1.70
  -8 -13   0   15.30    2.50
  -8 -13   0   20.30    2.20
  -8 -13   0   20.20    3.70
   8  13   0   20.50    2.50
   8  13   0   20.50    2.30
   8  13   0   19.80    2.80
   8  13   0   22.90    2.40
   8  13   0   17.00    2.50
   8  13   0   20.80    2.80
  -9 -13   0   19.60    2.30
  -9 -13   0   21.70    2.90
  -9 -13   0   18.70    3.60
   9  13   0   12.10    1.90
   9  13   0   19.80    2.90
   9  13   0   19.50    2.30
   9  13   0   18.50    2.60
   9  13   0   13.40    2.20
 -10 -13   0   13.70    3.10
 -10 -13   0   12.60    2.00
 -10 -13   0   16.60    2.60
  10  13   0   10.30    2.20
  10  13   0   17.10    2.40
  10  13   0   12.50    1.80
  10  13   0   12.50    2.30
  10  13   0    8.00    1.90
 -11 -13   0   -0.30    1.80
 -11 -13   0    0.30    1.10
 -11 -13   0    0.30    1.40
  11  13   0   -0.30    1.40
  11  13   0   -0.30    1.30
  11  13   0    1.00    1.50
  11  13   0    1.70    1.10
  11  13   0    2.00    1.50
 -12 -13   0   59.49    4.10
 -12 -13   0   62.09    5.50
 -12 -13   0   44.90    3.60
  12  13   0   42.80    4.20
  12  13   0   52.69    4.10
  12  13   0   52.79    4.80
  12  13   0   54.59    4.00
 -13 -13   0   66.79    5.60
 -13 -13   0   44.10    3.60
 -13 -13   0   50.59    3.90
  13  13   0   38.50    3.80
  13  13   0   36.10    3.90
  13  13   0   41.10    4.20
  13  13   0   31.90    3.80
 -14 -13   0   36.10    4.50
 -14 -13   0   34.30    3.70
 -14 -13   0   34.60    3.90
  14  13   0   32.20    4.20
  14  13   0   31.30    3.50
  14  13   0   29.80    3.60
 -15 -13   0   -1.30    1.30
 -15 -13   0    1.90    2.30
 -15 -13   0    2.20    1.60
  15  13   0    0.60    1.70
  15  13   0   -0.60    1.90
 -16 -13   0    3.30    1.90
 -16 -13   0    1.60    2.30
 -16 -13   0    1.00    1.60
  16  13   0   -1.60    1.60
  16  13   0    1.10    1.90
 -17 -13   0    0.00    1.60
 -17 -13   0    2.00    1.70
 -17 -13   0   -0.40    2.40
  17  13   0    1.00    2.10
  17  13   0   -0.10    2.30
   2 -14   0   -2.80    1.80
   2 -14   0   -0.30    2.40
  -2  14   0   -0.90    1.70
  -2  14   0   -0.70    1.20
  -2  14   0   -0.10    1.60
   1 -14   0   -1.50    2.10
   1 -14   0    0.00    1.70
  -1  14   0    0.80    1.70
  -1  14   0    0.50    1.30
  -1  14   0    2.20    1.80
   0 -14   0    7.40    2.30
   0 -14   0    6.70    3.10
   0 -14   0    2.60    1.90
   0  14   0    5.80    1.80
   0  14   0    7.10    2.10
   0  14   0    5.70    2.00
  -1 -14   0    8.30    2.20
  -1 -14   0    0.80    2.00
  -1 -14   0    4.20    2.00
  -1 -14   0    3.60    1.90
   1  14   0    6.80    1.90
   1  14   0    5.70    1.80
   1  14   0    5.00    1.90
  -2 -14   0    6.00    2.80
  -2 -14   0    7.30    2.20
  -2 -14   0    8.60    2.20
  -2 -14   0    7.20    2.00
   2  14   0   10.80    2.20
   2  14   0    9.80    2.30
   2  14   0    7.60    1.90
  -3 -14   0   10.30    2.00
  -3 -14   0   14.80    2.40
  -3 -14   0    7.10    3.00
  -3 -14   0   12.10    2.40
   3  14   0   13.60    2.20
   3  14   0    8.00    2.10
   3  14   0    9.10    2.00
  -4 -14   0   16.90    3.90
  -4 -14   0   13.10    2.20
  -4 -14   0   13.60    2.50
   4  14   0   18.40    2.60
   4  14   0   12.70    2.00
   4  14   0   20.60    2.90
  -5 -14   0    2.10    1.50
  -5 -14   0    1.10    2.50
  -5 -14   0    3.00    1.20
   5  14   0    3.20    1.30
   5  14   0    2.10    1.40
   5  14   0    4.10    1.60
  -6 -14   0    8.10    2.20
  -6 -14   0   10.20    3.20
  -6 -14   0    6.50    1.50
   6  14   0   11.80    2.10
   6  14   0    8.70    2.00
   6  14   0   12.00    2.30
  -7 -14   0   21.00    3.90
  -7 -14   0   15.60    2.50
   7  14   0   18.20    2.70
   7  14   0   10.90    2.10
   7  14   0   10.60    2.10
  -8 -14   0   20.70    2.90
  -8 -14   0   22.30    3.80
   8  14   0   17.30    2.50
   8  14   0   16.90    2.80
   8  14   0   29.40    3.00
   8  14   0   25.70    3.20
  -9 -14   0    0.40    1.90
  -9 -14   0    2.70    1.60
  -9 -14   0    1.00    1.20
   9  14   0    1.70    1.50
   9  14   0    0.60    1.20
   9  14   0    2.00    1.50
   9  14   0    0.70    1.90
   9  14   0    1.30    1.60
 -10 -14   0    3.40    2.30
 -10 -14   0   -0.90    1.10
 -10 -14   0   -0.40    1.20
  10  14   0   -1.40    1.10
  10  14   0    1.20    1.40
  10  14   0    2.50    1.60
  10  14   0   -1.50    1.40
  10  14   0    1.40    1.20
  10  14   0   -0.40    1.20
 -11 -14   0    1.50    1.30
 -11 -14   0    3.10    2.30
 -11 -14   0    2.10    1.70
  11  14   0    1.60    1.60
  11  14   0    1.40    1.40
  11  14   0    0.80    1.40
  11  14   0    1.30    1.20
  11  14   0    1.90    1.70
 -12 -14   0    1.60    2.30
 -12 -14   0    0.70    1.30
 -12 -14   0    0.70    1.40
  12  14   0   -0.80    1.40
  12  14   0    3.30    1.90
  12  14   0   -1.00    1.40
  12  14   0    0.40    1.40
 -13 -14   0    8.80    2.40
 -13 -14   0   14.90    3.30
 -13 -14   0    7.80    2.00
  13  14   0    8.70    2.30
  13  14   0   13.70    2.40
 -14 -14   0    4.90    2.70
 -14 -14   0   -1.40    1.30
 -14 -14   0    0.40    1.70
  14  14   0   -1.20    1.80
  14  14   0   -1.00    1.40
 -15 -14   0   -0.10    1.50
 -15 -14   0    1.90    1.70
 -15 -14   0    1.00    2.40
  15  14   0   -1.20    1.50
  15  14   0    0.40    1.80
 -16 -14   0   -0.70    1.40
 -16 -14   0   -0.30    1.60
 -16 -14   0    0.00    2.40
  16  14   0    1.30    2.10
  16  14   0   -0.10    1.70
   0 -15   0    2.40    2.90
   0 -15   0   -0.30    1.80
   0 -15   0    1.30    1.80
   0  15   0   -0.90    1.20
   0  15   0   -1.00    1.70
   0  15   0    0.70    1.50
  -1 -15   0    1.00    2.20
  -1 -15   0   -1.90    1.80
  -1 -15   0    0.80    1.80
   1  15   0    0.70    1.40
   1  15   0   -1.00    1.30
   1  15   0   -1.50    1.60
  -2 -15   0    4.60    2.80
  -2 -15   0    7.70    2.30
  -2 -15   0    9.60    2.50
   2  15   0    9.50    2.40
   2  15   0    8.90    2.20
  -3 -15   0   21.80    3.00
  -3 -15   0   23.30    3.20
  -3 -15   0   18.50    4.00
   3  15   0   26.20    3.40
   3  15   0   33.20    3.60
  -4 -15   0    6.70    3.00
  -4 -15   0    7.00    1.80
  -4 -15   0    6.00    2.20
   4  15   0    4.10    1.70
   4  15   0    4.70    2.00
  -5 -15   0   37.90    3.50
  -5 -15   0   46.70    4.40
  -5 -15   0   45.60    5.90
   5  15   0   41.10    3.70
   5  15   0   45.00    4.10
   5  15   0   39.10    3.90
  -6 -15   0   35.30    5.20
  -6 -15   0   28.10    3.40
   6  15   0   29.00    3.40
   6  15   0   35.40    3.80
   6  15   0   22.20    2.80
  -7 -15   0    1.80    2.40
  -7 -15   0    2.70    1.70
   7  15   0    3.10    1.50
   7  15   0    2.90    1.60
   7  15   0    2.30    1.60
  -8 -15   0    0.40    2.00
  -8 -15   0    2.70    1.60
   8  15   0    3.70    1.50
   8  15   0    0.00    1.40
   8  15   0    0.40    1.40
  -9 -15   0   26.30    4.30
  -9 -15   0   24.90    3.40
   9  15   0   25.80    3.30
   9  15   0   22.20    2.80
   9  15   0   18.20    2.70
 -10 -15   0    8.10    2.80
 -10 -15   0    7.70    2.20
  10  15   0    7.10    1.90
  10  15   0    9.30    2.30
  10  15   0    8.30    2.20
 -11 -15   0    3.60    2.50
 -11 -15   0    1.70    1.40
 -11 -15   0    1.30    1.50
  11  15   0    1.20    1.40
  11  15   0    0.70    1.60
 -12 -15   0    6.90    2.10
 -12 -15   0    6.10    2.80
 -12 -15   0    3.50    1.60
  12  15   0    4.00    1.80
  12  15   0    4.30    2.00
 -13 -15   0   -0.40    1.50
 -13 -15   0    5.70    2.70
 -13 -15   0    1.00    1.50
 -13 -15   0    3.60    2.40
  13  15   0    1.20    1.90
  13  15   0   -0.20    1.50
 -14 -15   0    0.20    1.50
 -14 -15   0   -1.60    2.60
 -14 -15   0    1.50    1.70
  14  15   0    0.60    1.80
  14  15   0   -0.20    1.60
 -15 -15   0   -1.10    1.30
 -15 -15   0    0.80    1.60
 -15 -15   0    1.20    2.70
  15  15   0   -1.00    1.60
  15  15   0   -0.40    1.90
  -2 -16   0    1.50    2.00
  -2 -16   0   -2.30    2.40
  -2 -16   0    2.00    1.90
   2  16   0    1.70    1.60
   2  16   0    0.40    1.50
  -3 -16   0   -0.10    1.60
  -3 -16   0    2.60    2.00
  -3 -16   0    0.20    2.40
   3  16   0    1.80    1.80
   3  16   0    0.90    1.40
  -4 -16   0    0.70    1.70
  -4 -16   0    2.10    2.90
   4  16   0    0.80    1.40
   4  16   0   -0.50    1.30
  -5 -16   0    0.30    2.50
  -5 -16   0    1.80    1.90
   5  16   0    0.00    1.50
   5  16   0    0.60    1.40
  -6 -16   0   36.00    5.50
  -6 -16   0   31.50    3.90
   6  16   0   40.50    4.10
   6  16   0   41.90    4.30
  -7 -16   0    6.30    3.30
  -7 -16   0    5.70    2.10
   7  16   0    2.50    1.60
   7  16   0    6.40    2.00
   7  16   0    6.40    2.00
  -8 -16   0    2.60    2.40
  -8 -16   0    1.90    1.70
   8  16   0    0.80    1.50
   8  16   0   -1.40    1.20
   8  16   0    1.30    1.60
  -9 -16   0    3.60    1.80
  -9 -16   0    1.30    2.30
   9  16   0    4.70    1.70
   9  16   0   -1.60    1.30
   9  16   0    2.20    1.70
 -10 -16   0    0.90    1.60
 -10 -16   0    0.60    2.20
  10  16   0    0.30    1.50
  10  16   0    0.70    1.30
  10  16   0   -0.10    1.60
 -11 -16   0   12.70    3.50
 -11 -16   0   11.00    2.50
  11  16   0   10.20    2.50
  11  16   0   11.70    2.50
 -12 -16   0    0.60    2.10
 -12 -16   0    2.10    1.70
  12  16   0   -0.20    1.60
  12  16   0   -1.40    1.10
 -13 -16   0    1.60    1.70
 -13 -16   0    3.70    2.60
  13  16   0    1.10    1.70
  13  16   0    0.70    1.80
 -14 -16   0    1.70    2.00
 -14 -16   0    0.80    2.90
  14  16   0    1.30    1.80
  14  16   0   -0.60    1.90
  14  16   0    1.90    2.90
  -6 -17   0   21.50    3.40
  -6 -17   0   15.90    4.30
   6  17   0   14.10    2.80
   6  17   0   10.10    2.40
  -7 -17   0   18.10    3.10
  -7 -17   0   16.40    4.10
   7  17   0   14.00    2.90
   7  17   0   13.20    2.40
  -8 -17   0   23.20    4.50
  -8 -17   0   26.30    3.60
   8  17   0   20.70    3.30
   8  17   0   19.20    3.00
   8  17   0   27.10    3.40
  -9 -17   0   -0.30    2.30
  -9 -17   0    3.50    2.10
   9  17   0    2.70    1.80
   9  17   0    1.10    1.50
   9  17   0    3.10    1.80
 -10 -17   0    0.00    1.50
 -10 -17   0    0.40    2.40
  10  17   0    0.40    1.40
  10  17   0   -0.30    1.70
 -11 -17   0   10.40    2.60
 -11 -17   0    7.00    3.20
  11  17   0   13.60    3.00
  11  17   0    6.20    2.10
  13  16  -1    2.70    2.20
  13  16  -1    1.40    1.60
 -13 -16   1    0.70    2.40
 -13 -16   1    2.40    2.00
  12  16  -1   -0.90    1.40
  12  16  -1   -0.80    1.60
 -12 -16   1    2.40    1.80
 -12 -16   1    1.90    2.30
  11  16  -1   -1.30    1.50
  11  16  -1    0.30    1.60
 -11 -16   1    2.60    1.90
 -11 -16   1    1.80    2.40
  10  16  -1    1.20    1.60
  10  16  -1    0.30    1.40
  10  16  -1    0.60    1.70
 -10 -16   1    2.60    2.60
 -10 -16   1    1.70    1.70
   9  16  -1    1.50    1.60
   9  16  -1   -0.10    1.60
   9  16  -1   -0.10    1.60
  -9 -16   1    0.50    2.50
  -9 -16   1    0.90    1.50
   8  16  -1   17.30    2.80
   8  16  -1   17.70    2.80
   8  16  -1   22.60    3.30
  -8 -16   1   22.20    3.20
  -8 -16   1   24.80    4.50
   7  16  -1    3.70    1.90
   7  16  -1    2.10    1.60
  -7 -16   1    5.60    3.20
  -7 -16   1    5.30    2.20
   6  16  -1    9.80    2.40
   6  16  -1    8.90    2.10
  -6 -16   1    9.80    3.60
  -6 -16   1   10.10    2.40
   5  16  -1   -0.40    1.40
   5  16  -1    1.50    1.40
  -5 -16   1   -0.20    2.50
  -5 -16   1   -0.10    1.50
   4  16  -1    1.90    1.90
   4  16  -1    1.50    1.40
  -4 -16   1    1.40    2.60
  -4 -16   1    1.20    1.80
   3  16  -1    2.60    1.80
   3  16  -1   -0.40    1.60
  -3 -16   1   -1.20    2.80
  -3 -16   1    1.40    1.90
  15  15  -1    1.50    1.70
 -15 -15   1   -2.00    1.30
 -15 -15   1   -0.40    1.50
 -15 -15   1   -1.30    2.60
  14  15  -1   -2.50    1.60
  14  15  -1    2.10    1.70
 -14 -15   1   -1.20    1.40
 -14 -15   1    0.20    2.60
 -14 -15   1    1.80    1.70
  13  15  -1    9.00    2.30
  13  15  -1    9.70    2.60
 -13 -15   1   11.90    2.60
 -13 -15   1    7.50    2.00
 -13 -15   1    8.20    2.80
  12  15  -1    2.40    2.00
  12  15  -1    2.10    1.80
 -12 -15   1    0.40    1.30
 -12 -15   1    3.10    2.50
 -12 -15   1    1.00    1.70
  11  15  -1    0.70    1.70
  11  15  -1   -0.70    1.30
  11  15  -1   -0.50    1.30
 -11 -15   1    0.90    1.30
 -11 -15   1    3.60    2.40
 -11 -15   1    0.50    1.50
  10  15  -1    3.40    1.60
  10  15  -1    7.30    2.20
  10  15  -1    6.80    1.90
 -10 -15   1    7.20    2.90
 -10 -15   1    6.20    2.10
   9  15  -1    2.40    1.70
   9  15  -1    1.60    1.50
   9  15  -1    1.70    1.50
  -9 -15   1    4.70    1.80
  -9 -15   1    0.60    2.00
   8  15  -1    1.00    1.40
   8  15  -1    0.10    1.40
   8  15  -1   -0.90    1.30
  -8 -15   1    0.40    1.60
  -8 -15   1   -1.80    2.10
   7  15  -1    6.10    1.90
   7  15  -1    9.10    2.10
   7  15  -1    8.00    1.90
  -7 -15   1    8.10    3.30
  -7 -15   1    6.90    2.10
   6  15  -1   31.30    3.30
   6  15  -1   23.10    3.00
   6  15  -1   22.70    3.10
  -6 -15   1   22.00    4.40
  -6 -15   1   37.50    3.90
   5  15  -1    5.10    2.00
   5  15  -1    6.30    2.00
  -5 -15   1    4.20    2.70
  -5 -15   1    4.60    1.90
   4  15  -1    2.30    1.70
   4  15  -1    2.80    1.50
  -4 -15   1    2.50    2.80
  -4 -15   1    2.40    1.80
   3  15  -1    3.30    1.80
   3  15  -1    2.90    1.60
  -3 -15   1    2.50    2.60
  -3 -15   1    5.00    2.10
  -3 -15   1    2.80    1.80
   2  15  -1   -1.30    1.20
   2  15  -1    0.60    1.50
  -2 -15   1    0.90    2.60
  -2 -15   1   -0.60    1.60
  -2 -15   1    0.30    1.80
   1  15  -1   -0.10    1.30
   1  15  -1    1.10    1.70
  -1 -15   1    0.00    1.90
  -1 -15   1   -0.80    1.60
  -1 -15   1    0.50    2.30
   0 -15   1    1.80    2.90
  16  14  -1   -0.10    1.60
  16  14  -1    0.70    2.00
 -16 -14   1    0.60    1.50
 -16 -14   1   -2.30    2.40
 -16 -14   1    1.80    1.80
  15  14  -1    2.70    2.00
  15  14  -1    1.60    2.10
 -15 -14   1    4.30    1.90
 -15 -14   1    0.50    1.70
 -15 -14   1    6.00    3.00
  14  14  -1    0.10    1.70
  14  14  -1   -0.70    1.50
 -14 -14   1    1.50    1.50
 -14 -14   1   -0.20    2.30
 -14 -14   1    3.10    1.60
  13  14  -1   13.30    2.70
  13  14  -1   17.30    2.90
 -13 -14   1   15.60    2.70
 -13 -14   1   10.40    2.80
 -13 -14   1   20.10    2.90
 -13 -14   1   22.50    3.80
  12  14  -1    1.80    1.70
  12  14  -1    4.10    1.90
  12  14  -1    2.60    1.50
 -12 -14   1    4.70    2.50
 -12 -14   1    2.70    1.60
 -12 -14   1    2.70    1.60
  11  14  -1    1.70    1.50
  11  14  -1    1.80    1.50
  11  14  -1    0.40    1.70
  11  14  -1    3.70    1.50
 -11 -14   1    3.80    1.60
 -11 -14   1    1.70    2.10
 -11 -14   1    1.70    1.60
  10  14  -1   23.20    3.10
  10  14  -1   29.10    3.00
  10  14  -1   32.80    3.10
 -10 -14   1   23.10    3.00
 -10 -14   1   31.70    3.20
 -10 -14   1   29.70    4.40
   9  14  -1   -0.40    1.10
   9  14  -1   -1.10    1.30
   9  14  -1   -2.30    1.10
  -9 -14   1    1.40    1.30
  -9 -14   1   -0.20    1.40
  -9 -14   1   -1.90    1.60
   8  14  -1    0.80    1.40
   8  14  -1   -1.00    1.20
   8  14  -1   -0.30    1.20
  -8 -14   1    0.30    1.50
  -8 -14   1   -0.10    2.10
   7  14  -1   -0.90    1.20
   7  14  -1   -1.00    1.20
   7  14  -1    1.40    1.40
  -7 -14   1    1.90    1.60
  -7 -14   1   -0.50    1.80
   6  14  -1    3.90    1.80
   6  14  -1    2.80    1.30
   6  14  -1    7.40    2.00
  -6 -14   1    8.70    3.00
  -6 -14   1    6.60    1.90
   5  14  -1   -0.40    1.30
   5  14  -1    2.40    1.50
   5  14  -1   -0.80    0.90
  -5 -14   1    1.20    1.20
  -5 -14   1    4.70    2.70
  -5 -14   1    0.60    1.50
   4  14  -1    9.80    2.30
   4  14  -1    8.00    1.90
  -4 -14   1   11.20    2.10
  -4 -14   1   11.20    3.50
  -4 -14   1    7.10    2.00
   3  14  -1    0.10    1.20
   3  14  -1    0.70    1.30
  -3 -14   1    1.80    2.40
  -3 -14   1   -1.10    1.50
  -3 -14   1   -0.10    1.40
   2  14  -1    7.10    1.90
   2  14  -1   11.20    2.20
   2  14  -1    9.50    2.30
  -2 -14   1    9.70    2.30
  -2 -14   1    7.20    2.10
  -2 -14   1    8.70    2.40
  -2 -14   1    4.70    2.70
   1  14  -1    1.80    1.60
   1  14  -1    0.10    1.20
   1  14  -1    0.80    1.60
  -1 -14   1   -1.10    2.00
  -1 -14   1   -0.10    1.70
  -1 -14   1    1.30    1.80
   0  14  -1    2.90    1.80
   0  14  -1    2.00    1.60
   0  14  -1    2.00    1.50
   0 -14   1    2.90    1.90
   0 -14   1    2.40    2.00
   0 -14   1    1.20    2.50
  -1  14  -1    1.20    1.70
  -1  14  -1    3.10    1.70
  -1  14  -1    5.80    2.10
   1 -14   1    1.90    2.70
   1 -14   1   -0.80    1.80
  -2  14  -1   -2.90    1.20
  -2  14  -1    1.20    1.70
   2 -14   1   -1.00    2.50
   2 -14   1    0.10    2.00
 -17 -13   1    3.80    2.10
  16  13  -1    3.40    2.10
  16  13  -1    0.60    1.80
 -16 -13   1   -1.60    2.30
 -16 -13   1   -0.60    1.50
 -16 -13   1    1.60    1.70
  15  13  -1    1.00    2.00
  15  13  -1   -1.20    1.60
 -15 -13   1    0.20    1.50
 -15 -13   1    1.30    1.60
 -15 -13   1    1.80    2.50
  14  13  -1   -0.80    1.70
  14  13  -1    0.20    1.60
 -14 -13   1    0.30    1.20
 -14 -13   1   -1.50    1.20
 -14 -13   1    1.90    2.50
  13  13  -1   23.60    3.30
  13  13  -1   24.40    3.20
  13  13  -1   17.50    2.80
  13  13  -1   18.80    3.40
 -13 -13   1   21.90    2.90
 -13 -13   1   20.70    3.10
 -13 -13   1   33.30    4.20
  12  13  -1   58.69    4.30
  12  13  -1   60.09    4.20
  12  13  -1   62.59    4.50
  12  13  -1   67.59    4.80
 -12 -13   1   64.19    4.20
 -12 -13   1   75.59    4.60
 -12 -13   1   60.79    5.50
  11  13  -1   30.70    3.50
  11  13  -1   31.20    3.30
  11  13  -1   27.10    3.10
  11  13  -1   35.50    3.80
  11  13  -1   30.60    2.90
 -11 -13   1   28.00    4.10
 -11 -13   1   25.80    3.10
 -11 -13   1   28.50    3.10
  10  13  -1   -0.20    1.60
  10  13  -1    0.70    1.30
  10  13  -1    1.20    1.30
  10  13  -1    1.50    1.20
 -10 -13   1    2.20    2.30
 -10 -13   1    0.40    1.40
 -10 -13   1    4.00    1.40
   9  13  -1    7.00    1.90
   9  13  -1    6.80    1.80
   9  13  -1    7.00    1.80
   9  13  -1    6.50    1.70
   9  13  -1    7.80    1.70
  -9 -13   1    8.10    2.60
  -9 -13   1    7.60    2.00
  -9 -13   1    7.80    1.70
   8  13  -1   15.90    2.10
   8  13  -1   12.10    2.40
   8  13  -1   15.60    2.30
   8  13  -1   13.10    2.30
   8  13  -1   16.80    2.50
   8  13  -1   12.30    2.50
  -8 -13   1   11.70    2.90
  -8 -13   1   16.90    2.10
  -8 -13   1   12.60    2.40
   7  13  -1    1.40    1.20
   7  13  -1   -0.50    1.20
   7  13  -1    0.20    1.20
   7  13  -1    0.80    1.30
  -7 -13   1    2.00    1.50
  -7 -13   1    1.10    2.20
  -7 -13   1    0.30    1.00
   6  13  -1    5.60    2.00
   6  13  -1    9.60    2.00
   6  13  -1   12.30    2.10
   6  13  -1   13.10    2.30
  -6 -13   1    9.50    3.00
  -6 -13   1    9.20    1.60
  -6 -13   1    8.20    2.00
  -6 -13   1   10.50    1.60
   5  13  -1    1.40    1.10
   5  13  -1    1.30    1.20
   5  13  -1    2.10    1.50
  -5 -13   1    0.30    0.90
  -5 -13   1    4.10    1.70
  -5 -13   1    2.50    2.30
   4  13  -1    2.60    1.40
   4  13  -1    3.60    1.60
   4  13  -1    2.10    1.20
   4  13  -1    3.50    1.30
  -4 -13   1    2.80    1.30
  -4 -13   1    6.90    2.70
  -4 -13   1    2.40    1.30
  -4 -13   1    3.40    1.80
   3  13  -1    0.60    1.20
   3  13  -1    2.80    1.60
   3  13  -1    3.10    1.40
  -3 -13   1    5.00    1.90
  -3 -13   1    1.80    1.40
  -3 -13   1    1.30    2.10
  -3 -13   1    0.40    1.30
   2  13  -1    7.10    1.80
   2  13  -1    4.70    1.50
   2  13  -1    4.70    1.80
  -2 -13   1    7.40    1.90
  -2 -13   1    6.20    1.90
  -2 -13   1    7.30    1.90
  -2 -13   1    4.00    2.50
   1  13  -1    1.00    1.30
   1  13  -1    0.00    1.20
   1  13  -1   -0.50    1.30
  -1 -13   1   -0.50    1.90
  -1 -13   1    0.10    1.60
  -1 -13   1    0.10    1.50
  -1 -13   1    0.40    1.40
   0  13  -1   10.60    2.20
   0  13  -1    8.80    2.30
   0  13  -1    6.50    1.70
   0 -13   1    8.90    2.20
   0 -13   1    9.30    3.30
   0 -13   1   10.40    2.40
  -1  13  -1    7.80    1.90
  -1  13  -1    7.70    2.30
  -1  13  -1    6.70    2.10
   1 -13   1    6.80    2.20
   1 -13   1    7.30    3.10
  -2  13  -1    0.80    1.10
  -2  13  -1    1.40    1.60
  -2  13  -1   -1.50    1.60
   2 -13   1    1.80    2.00
   2 -13   1    3.00    3.00
  -3  13  -1    1.70    1.70
  -3  13  -1    1.80    2.00
   3 -13   1    0.60    2.70
   3 -13   1   -1.80    1.70
  17  12  -1    4.90    2.30
  17  12  -1    1.30    2.30
 -17 -12   1    7.80    2.30
 -17 -12   1    5.40    2.40
 -17 -12   1    9.90    3.10
  16  12  -1    2.90    2.00
  16  12  -1   -4.90    1.60
 -16 -12   1    4.30    2.40
 -16 -12   1   -0.40    1.50
 -16 -12   1    3.10    1.70
  15  12  -1   -2.40    1.60
  15  12  -1    3.60    1.90
  15  12  -1   -0.50    1.60
 -15 -12   1   -1.20    2.10
 -15 -12   1    0.50    1.50
 -15 -12   1    0.70    1.50
  14  12  -1    2.90    1.80
  14  12  -1    3.90    1.90
  14  12  -1    3.40    1.70
 -14 -12   1    3.80    2.30
 -14 -12   1    1.80    1.60
 -14 -12   1   -0.40    1.40
  13  12  -1    0.40    1.50
  13  12  -1    1.00    1.70
  13  12  -1    0.10    1.60
  13  12  -1    2.20    1.60
 -13 -12   1   -0.30    1.20
 -13 -12   1   -0.90    1.10
 -13 -12   1   -1.80    2.00
  12  12  -1    9.90    2.30
  12  12  -1   13.40    2.40
  12  12  -1   10.40    2.40
  12  12  -1   15.30    2.60
  12  12  -1   16.00    2.00
 -12 -12   1   14.30    2.40
 -12 -12   1   11.20    2.10
 -12 -12   1   14.50    3.00
 -12 -12   1   21.20    3.30
  11  12  -1    3.70    1.70
  11  12  -1    5.60    1.80
  11  12  -1    3.80    1.70
  11  12  -1    6.30    1.90
  11  12  -1    3.00    1.30
 -11 -12   1    2.50    2.20
 -11 -12   1    2.70    1.50
 -11 -12   1    5.80    1.70
  10  12  -1    9.50    2.20
  10  12  -1    7.70    1.60
  10  12  -1    7.00    1.80
  10  12  -1    9.10    2.20
  10  12  -1    9.60    2.10
 -10 -12   1    7.30    2.50
 -10 -12   1    8.10    1.90
 -10 -12   1   10.00    1.90
   9  12  -1   10.90    2.00
   9  12  -1    9.20    2.00
   9  12  -1   16.30    2.40
   9  12  -1   16.10    2.10
   9  12  -1   15.30    2.20
  -9 -12   1   11.10    2.20
  -9 -12   1   12.40    2.90
  -9 -12   1   12.30    2.00
   8  12  -1   19.60    2.40
   8  12  -1   20.40    2.50
   8  12  -1   16.50    2.20
   8  12  -1   17.00    2.50
   8  12  -1   20.20    2.30
  -8 -12   1   15.10    2.10
  -8 -12   1   30.50    4.10
  -8 -12   1   19.80    2.60
   7  12  -1   12.30    2.40
   7  12  -1    8.70    1.80
   7  12  -1    7.60    1.50
   7  12  -1    9.20    1.80
   7  12  -1    8.60    1.90
   7  12  -1    6.40    1.50
  -7 -12   1    2.10    2.30
  -7 -12   1    8.50    1.50
  -7 -12   1   11.50    2.10
  -7 -12   1    6.00    1.20
   6  12  -1    4.20    1.20
   6  12  -1    2.50    1.20
   6  12  -1    1.20    1.30
   6  12  -1    3.00    1.30
   6  12  -1    3.90    1.20
   6  12  -1    3.70    1.50
  -6 -12   1    2.40    1.00
  -6 -12   1    4.30    1.70
  -6 -12   1    1.30    2.10
  -6 -12   1    3.70    1.20
  -6 -12   1    1.90    1.20
   5  12  -1    7.00    1.90
   5  12  -1    6.90    1.30
   5  12  -1    7.00    1.60
   5  12  -1    6.00    1.60
   5  12  -1    5.60    1.60
  -5 -12   1    6.00    1.30
  -5 -12   1    6.90    2.50
  -5 -12   1    6.00    1.80
  -5 -12   1    6.00    1.40
  -5 -12   1    3.90    1.20
   4  12  -1   18.20    2.20
   4  12  -1   19.50    2.10
   4  12  -1   19.60    2.60
   4  12  -1   21.40    2.60
  -4 -12   1   19.80    3.70
  -4 -12   1   23.30    2.40
  -4 -12   1   18.10    1.80
  -4 -12   1   19.10    2.20
  -4 -12   1   16.00    2.30
   3  12  -1    4.30    1.40
   3  12  -1    3.50    1.40
   3  12  -1    3.70    1.10
   3  12  -1    3.40    1.60
  -3 -12   1    1.30    2.10
  -3 -12   1    3.20    1.40
  -3 -12   1    3.50    1.50
  -3 -12   1    2.60    1.30
   2  12  -1    7.70    1.40
   2  12  -1    6.10    1.90
   2  12  -1    8.40    1.70
   2  12  -1    7.80    1.80
  -2 -12   1    6.10    1.90
  -2 -12   1   13.20    3.10
  -2 -12   1    8.50    1.90
  -2 -12   1    9.10    1.80
   1  12  -1    5.20    1.40
   1  12  -1    3.50    1.50
   1  12  -1    2.30    1.50
  -1 -12   1    2.70    1.50
  -1 -12   1    3.90    1.60
  -1 -12   1    4.60    2.40
   0  12  -1   24.50    2.90
   0  12  -1   19.70    2.80
   0  12  -1   16.70    2.60
   0 -12   1   23.00    3.00
   0 -12   1   21.00    4.00
   0 -12   1   18.70    2.60
  -1  12  -1    9.40    2.10
  -1  12  -1   13.70    2.30
  -1  12  -1   15.30    2.20
   1 -12   1   13.30    2.50
   1 -12   1   14.20    3.50
   1 -12   1   12.80    2.50
  -2  12  -1   21.20    3.10
  -2  12  -1   25.60    3.30
  -2  12  -1   28.20    2.90
   2 -12   1   28.10    3.40
   2 -12   1   35.70    5.20
  -3  12  -1    2.20    1.90
  -3  12  -1    6.10    2.10
  -3  12  -1    2.00    1.30
   3 -12   1    0.70    2.90
   3 -12   1    3.10    2.00
  -4  12  -1    0.30    1.40
  -4  12  -1    1.20    1.80
   4 -12   1   -1.90    2.70
   4 -12   1    2.00    2.00
  -5  12  -1   16.50    3.00
  -5  12  -1   23.60    3.70
   5 -12   1   22.10    5.10
   5 -12   1   20.90    3.40
  17  11  -1    6.50    2.50
  17  11  -1   -0.90    2.00
 -17 -11   1    9.70    2.50
 -17 -11   1   12.30    3.40
 -17 -11   1    6.10    2.50
  16  11  -1   -1.40    1.60
  16  11  -1   -1.10    1.80
 -16 -11   1    0.50    1.60
 -16 -11   1   -1.20    1.50
 -16 -11   1   -0.10    2.00
  15  11  -1    2.70    1.80
  15  11  -1    1.20    1.90
  15  11  -1    4.00    1.70
 -15 -11   1    2.80    1.60
 -15 -11   1    1.80    1.70
 -15 -11   1    7.50    2.50
  14  11  -1    3.10    1.70
  14  11  -1    4.70    2.00
  14  11  -1    4.80    2.00
 -14 -11   1    9.90    2.60
 -14 -11   1    1.70    1.60
 -14 -11   1    1.50    1.60
  13  11  -1    7.50    2.10
  13  11  -1    7.40    2.10
  13  11  -1    6.20    1.80
  13  11  -1    4.10    2.00
 -13 -11   1    4.60    1.70
 -13 -11   1    5.90    2.30
 -13 -11   1    7.00    2.00
  12  11  -1    0.80    1.40
  12  11  -1    0.00    0.90
  12  11  -1    1.20    1.50
  12  11  -1    0.50    1.30
  12  11  -1    0.50    1.60
 -12 -11   1    1.00    1.80
 -12 -11   1   -0.50    1.20
 -12 -11   1    0.90    1.30
  11  11  -1    1.00    1.00
  11  11  -1    0.60    1.30
  11  11  -1    2.30    1.60
  11  11  -1    4.50    1.60
  11  11  -1    1.10    1.40
 -11 -11   1    1.50    1.20
 -11 -11   1    2.00    1.30
 -11 -11   1    0.50    1.90
  10  11  -1    4.10    1.20
  10  11  -1    4.20    1.70
  10  11  -1    1.00    1.30
  10  11  -1    1.30    1.50
 -10 -11   1    1.90    1.30
 -10 -11   1    2.10    1.30
 -10 -11   1    4.20    2.10
   9  11  -1   10.30    2.10
   9  11  -1   10.30    2.00
   9  11  -1    9.70    1.60
   9  11  -1   13.90    2.10
  -9 -11   1   11.00    1.80
  -9 -11   1   10.60    1.90
  -9 -11   1   12.00    2.80
   8  11  -1   10.50    1.60
   8  11  -1    9.20    2.00
   8  11  -1    9.50    1.80
   8  11  -1    9.20    1.70
  -8 -11   1    8.50    1.90
  -8 -11   1    8.90    1.10
  -8 -11   1    8.90    1.60
  -8 -11   1   10.10    2.70
   7  11  -1  106.39    5.30
   7  11  -1  105.89    4.60
   7  11  -1  101.29    4.50
  -7 -11   1  109.09    3.60
  -7 -11   1  108.19    3.80
  -7 -11   1  113.29    4.60
  -7 -11   1  108.09    5.00
  -7 -11   1  103.99    6.10
   6  11  -1   66.19    3.60
   6  11  -1   61.79    3.10
   6  11  -1   67.69    3.70
   6  11  -1   57.89    3.90
   6  11  -1   59.69    3.60
  -6 -11   1   62.69    3.20
  -6 -11   1   49.99    4.60
  -6 -11   1   55.59    2.80
  -6 -11   1   61.69    2.80
  -6 -11   1   60.59    3.70
   5  11  -1   17.40    1.60
   5  11  -1   10.30    1.90
   5  11  -1   17.40    2.20
   5  11  -1   16.10    2.00
   5  11  -1   16.70    1.70
   5  11  -1   17.40    2.30
  -5 -11   1   21.50    2.60
  -5 -11   1   19.40    1.90
  -5 -11   1   13.90    1.70
  -5 -11   1   16.80    1.80
  -5 -11   1   23.00    3.60
   4  11  -1   62.09    3.30
   4  11  -1   57.49    2.60
   4  11  -1   51.89    3.70
   4  11  -1   58.29    2.90
   4  11  -1   53.29    2.60
   4  11  -1   62.89    3.50
   4  11  -1   54.99    3.40
  -4 -11   1   55.89    3.10
  -4 -11   1   64.59    3.30
  -4 -11   1   56.29    4.90
  -4 -11   1   61.09    2.90
  -4 -11   1   59.79    3.60
   3  11  -1    5.50    1.20
   3  11  -1    6.00    1.60
   3  11  -1    4.70    1.60
   3  11  -1    6.70    1.40
  -3 -11   1    6.10    1.50
  -3 -11   1    5.10    2.20
  -3 -11   1    4.00    1.00
  -3 -11   1    5.00    1.60
  -3 -11   1    4.40    1.30
   2  11  -1    2.00    1.20
   2  11  -1    0.70    1.10
   2  11  -1    2.60    1.20
   2  11  -1    1.70    0.80
  -2 -11   1    2.60    1.40
  -2 -11   1   -0.90    1.00
  -2 -11   1    1.00    1.20
  -2 -11   1    2.10    0.80
  -2 -11   1   -0.80    1.60
   1  11  -1    1.40    1.10
   1  11  -1    1.70    1.50
   1  11  -1    0.00    0.60
   1  11  -1    1.60    1.20
  -1 -11   1   -0.80    1.10
  -1 -11   1    1.00    1.90
  -1 -11   1    0.60    1.30
   0  11  -1    1.70    1.30
   0  11  -1    1.20    0.90
   0  11  -1   -0.90    0.80
   0  11  -1    0.10    1.10
   0 -11   1   -1.00    1.00
   0 -11   1   -2.00    1.70
   0 -11   1   -0.60    1.40
  -1  11  -1   10.60    1.80
  -1  11  -1    8.00    1.50
  -1  11  -1    7.10    1.90
  -1  11  -1    9.80    2.10
   1 -11   1   11.30    2.10
   1 -11   1   12.60    3.20
   1 -11   1   14.20    2.30
  -2  11  -1   12.10    2.00
  -2  11  -1    6.50    1.50
  -2  11  -1    7.90    1.90
  -2  11  -1    8.80    2.20
   2 -11   1   11.70    2.50
   2 -11   1    6.90    1.90
   2 -11   1    9.30    3.10
  -3  11  -1   44.20    4.10
  -3  11  -1   47.10    3.20
  -3  11  -1   49.99    4.50
  -3  11  -1   43.60    3.30
   3 -11   1   40.10    3.90
   3 -11   1   40.20    6.10
   3 -11   1   58.79    6.60
  -4  11  -1   21.70    3.10
  -4  11  -1   19.00    2.60
  -4  11  -1   18.70    3.00
  -4  11  -1   20.50    3.00
   4 -11   1   24.50    3.40
   4 -11   1   15.40    4.10
  -5  11  -1   23.00    3.50
  -5  11  -1   25.80    3.60
  -5  11  -1   24.20    2.90
   5 -11   1   30.00    3.70
   5 -11   1   24.10    4.90
  -6  11  -1    9.20    2.60
  -6  11  -1   10.50    2.30
  -6  11  -1    7.90    2.20
   6 -11   1   13.70    3.10
   6 -11   1   24.60    5.70
  18  10  -1    0.00    1.90
  18  10  -1    0.30    2.20
 -18 -10   1    0.10    2.70
 -18 -10   1    0.70    1.80
 -18 -10   1   -1.50    1.90
  17  10  -1    7.50    2.60
  17  10  -1    7.90    2.70
 -17 -10   1   10.30    2.70
 -17 -10   1    8.60    2.30
 -17 -10   1    6.10    2.90
  16  10  -1    1.00    1.80
  16  10  -1    3.90    2.40
 -16 -10   1    2.40    1.60
 -16 -10   1    5.10    2.00
 -16 -10   1    5.70    2.70
  15  10  -1    3.40    1.60
  15  10  -1    3.10    2.00
  15  10  -1    2.70    1.90
 -15 -10   1    3.40    2.10
 -15 -10   1    1.80    1.70
 -15 -10   1    1.70    1.60
  14  10  -1    4.50    2.00
  14  10  -1    5.50    2.20
  14  10  -1    6.80    1.80
  14  10  -1    1.70    1.50
 -14 -10   1    2.40    1.90
 -14 -10   1    1.80    1.60
 -14 -10   1    6.40    1.90
  13  10  -1    4.60    2.00
  13  10  -1    4.10    1.50
  13  10  -1    6.60    2.10
  13  10  -1    4.20    1.80
 -13 -10   1    3.10    2.10
 -13 -10   1    4.10    1.70
 -13 -10   1    4.50    1.80
  12  10  -1   -0.30    1.30
  12  10  -1    0.90    0.90
  12  10  -1    2.50    1.70
  12  10  -1    1.20    1.40
  12  10  -1   -0.20    1.20
 -12 -10   1    1.70    1.30
 -12 -10   1    0.30    1.20
 -12 -10   1   -1.30    1.40
  11  10  -1    0.90    1.40
  11  10  -1   -0.10    1.20
  11  10  -1    1.90    1.00
  11  10  -1    0.00    1.30
 -11 -10   1    0.40    1.60
 -11 -10   1    0.80    1.30
 -11 -10   1   -0.60    1.10
  10  10  -1   12.50    2.20
  10  10  -1   15.40    2.40
  10  10  -1   15.20    1.80
  10  10  -1   17.00    2.40
 -10 -10   1   19.60    2.30
 -10 -10   1   10.70    2.50
 -10 -10   1   16.40    2.20
   9  10  -1    7.10    1.40
   9  10  -1    6.00    1.80
   9  10  -1    9.60    1.90
   9  10  -1    7.10    1.70
  -9 -10   1   10.10    1.90
  -9 -10   1    7.30    2.30
  -9 -10   1    5.40    1.40
   8  10  -1    5.10    1.50
   8  10  -1    2.10    1.20
   8  10  -1    8.30    1.50
   8  10  -1    6.00    1.70
  -8 -10   1    6.30    1.40
  -8 -10   1    5.00    0.80
  -8 -10   1    4.10    1.50
  -8 -10   1    5.60    2.30
   7  10  -1   70.89    3.90
   7  10  -1   73.89    3.70
   7  10  -1   77.49    4.20
   7  10  -1   72.99    3.50
  -7 -10   1   71.69    2.80
  -7 -10   1   74.09    2.60
  -7 -10   1   66.09    4.70
  -7 -10   1   75.59    3.60
  -7 -10   1   78.39    4.00
   6  10  -1   73.69    3.60
   6  10  -1   76.39    4.10
   6  10  -1   73.99    3.80
   6  10  -1   73.49    3.40
  -6 -10   1   63.89    4.80
  -6 -10   1   71.29    2.80
  -6 -10   1   68.89    2.90
  -6 -10   1   66.99    3.30
  -6 -10   1   74.69    3.90
   5  10  -1  260.17    7.30
   5  10  -1  250.67    8.30
   5  10  -1  263.97    8.30
   5  10  -1  253.57    7.70
   5  10  -1  254.07    8.80
   5  10  -1  275.17    8.50
  -5 -10   1  262.57    7.90
  -5 -10   1  256.17    7.60
  -5 -10   1  258.77    7.50
  -5 -10   1  262.57    8.50
  -5 -10   1  252.27    9.90
   4  10  -1  154.28    5.80
   4  10  -1  151.18    5.80
   4  10  -1  144.39    4.80
   4  10  -1  150.68    6.10
   4  10  -1  156.48    5.50
   4  10  -1  149.79    5.00
  -4 -10   1  150.48    5.30
  -4 -10   1  143.39    5.10
  -4 -10   1  143.19    7.20
  -4 -10   1  154.68    5.20
  -4 -10   1  157.38    5.90
   3  10  -1    0.40    1.00
   3  10  -1    1.90    0.60
   3  10  -1    2.10    0.90
   3  10  -1    2.10    1.00
   3  10  -1    2.00    1.00
  -3 -10   1    2.60    1.10
  -3 -10   1    1.70    1.10
  -3 -10   1    1.70    1.70
  -3 -10   1    0.90    0.70
  -3 -10   1    3.30    1.40
   2  10  -1    0.30    0.90
   2  10  -1    0.40    1.10
   2  10  -1    0.40    0.60
   2  10  -1   -0.20    0.60
   2  10  -1   -0.60    1.00
  -2 -10   1    0.50    0.60
  -2 -10   1    0.30    0.90
  -2 -10   1   -0.20    1.60
  -2 -10   1    0.60    1.00
  -2 -10   1   -0.40    1.00
   1  10  -1    1.10    1.10
   1  10  -1    3.00    1.10
   1  10  -1    3.30    1.30
   1  10  -1    0.90    0.70
   1  10  -1    1.00    0.70
  -1 -10   1    2.80    2.00
  -1 -10   1    3.10    1.30
  -1 -10   1    2.60    1.20
  -1 -10   1    1.10    0.70
   0  10  -1   12.90    1.40
   0  10  -1   12.30    1.50
   0  10  -1   14.90    2.00
   0  10  -1   12.20    2.00
   0  10  -1   12.40    2.00
   0 -10   1   15.30    3.10
   0 -10   1   12.30    1.40
   0 -10   1   11.70    2.00
   0 -10   1   14.10    2.20
  -1  10  -1   -0.80    1.00
  -1  10  -1   -0.10    1.20
  -1  10  -1    1.30    1.00
  -1  10  -1    0.40    0.90
   1 -10   1    0.60    1.20
   1 -10   1    3.00    1.60
   1 -10   1    2.20    2.00
  -2  10  -1   45.50    3.00
  -2  10  -1   48.90    3.10
  -2  10  -1   53.99    3.60
  -2  10  -1   56.89    3.80
   2 -10   1   49.40    3.80
   2 -10   1   59.19    5.30
   2 -10   1   53.59    4.00
  -3  10  -1   24.10    3.00
  -3  10  -1   26.50    3.20
  -3  10  -1   32.80    2.90
  -3  10  -1   30.10    2.70
   3 -10   1   31.50    3.30
   3 -10   1   25.00    3.10
   3 -10   1   31.60    4.70
  -4  10  -1    4.90    1.50
  -4  10  -1    5.50    1.90
  -4  10  -1    5.70    1.80
  -4  10  -1    5.60    1.40
   4 -10   1    5.80    2.10
   4 -10   1    4.80    3.00
   4 -10   1    3.80    1.70
  -5  10  -1   16.60    2.50
  -5  10  -1   20.20    3.00
  -5  10  -1   11.10    2.50
   5 -10   1   15.80    4.20
   5 -10   1   19.40    3.00
  -6  10  -1   24.50    3.30
  -6  10  -1   21.50    3.40
  -6  10  -1   13.40    2.40
   6 -10   1   28.90    5.40
   6 -10   1   26.90    3.80
  -7  10  -1    4.90    2.00
  -7  10  -1    6.80    2.10
  -7  10  -1    6.60    2.40
   7 -10   1    3.40    3.70
   7 -10   1    9.80    2.90
   8 -10   1   -0.70    3.50
   8 -10   1    2.30    2.40
  18   9  -1   42.70    5.10
  18   9  -1   34.80    4.60
 -18  -9   1   37.50    4.40
 -18  -9   1   39.40    4.90
 -18  -9   1   38.20    4.20
  17   9  -1   -1.40    1.80
  17   9  -1    1.70    1.90
 -17  -9   1    1.50    2.60
 -17  -9   1    0.00    1.70
 -17  -9   1    2.80    1.80
  16   9  -1   11.50    2.80
  16   9  -1    2.60    2.10
 -16  -9   1    3.90    1.70
 -16  -9   1    1.20    1.70
 -16  -9   1    1.80    2.40
  15   9  -1    4.30    2.00
  15   9  -1    9.90    2.70
  15   9  -1    6.70    1.80
 -15  -9   1   12.00    2.50
 -15  -9   1    9.30    2.20
 -15  -9   1    8.00    2.50
  14   9  -1    1.10    1.50
  14   9  -1    1.00    1.40
  14   9  -1    0.60    1.80
  14   9  -1    0.90    1.60
 -14  -9   1    1.00    1.50
 -14  -9   1    0.30    1.20
 -14  -9   1    0.80    1.70
  13   9  -1    0.70    1.60
  13   9  -1    0.30    1.50
  13   9  -1   -1.60    1.10
  13   9  -1    1.10    1.60
 -13  -9   1   -0.80    1.40
 -13  -9   1    1.00    1.20
 -13  -9   1    1.70    1.50
  12   9  -1    8.20    2.10
  12   9  -1    6.00    1.60
  12   9  -1    8.20    1.40
  12   9  -1    5.40    2.00
 -12  -9   1    6.40    1.60
 -12  -9   1    8.80    2.10
 -12  -9   1    7.40    1.70
  11   9  -1    5.40    1.20
  11   9  -1    6.80    1.60
  11   9  -1    3.10    1.50
  11   9  -1    8.30    2.00
 -11  -9   1    4.30    1.50
 -11  -9   1   12.10    2.00
 -11  -9   1    5.40    1.80
  10   9  -1    1.20    1.20
  10   9  -1   -0.30    0.80
  10   9  -1    0.20    1.20
  10   9  -1   -0.10    1.30
 -10  -9   1   -1.40    0.90
 -10  -9   1   -1.80    0.90
 -10  -9   1    0.30    1.60
   9   9  -1   37.80    2.30
   9   9  -1   39.80    3.00
   9   9  -1   39.10    3.00
   9   9  -1   37.30    2.90
  -9  -9   1   39.60    3.50
  -9  -9   1   33.70    1.50
  -9  -9   1   38.20    2.80
  -9  -9   1   32.90    2.50
   8   9  -1   11.00    1.50
   8   9  -1   11.40    1.90
   8   9  -1    7.80    1.60
   8   9  -1    9.20    1.70
  -8  -9   1   12.90    1.00
  -8  -9   1   16.90    1.90
  -8  -9   1   13.40    1.80
  -8  -9   1   12.00    2.40
   7   9  -1    3.00    1.30
   7   9  -1    4.30    1.20
   7   9  -1    1.40    1.20
   7   9  -1    0.90    1.10
  -7  -9   1    0.80    1.00
  -7  -9   1    3.10    1.30
  -7  -9   1    2.90    0.50
  -7  -9   1    3.00    0.70
  -7  -9   1   -0.10    1.60
   6   9  -1  116.69    4.50
   6   9  -1  118.29    4.60
   6   9  -1  121.39    4.80
   6   9  -1  119.19    5.10
  -6  -9   1  111.69    4.80
  -6  -9   1  120.49    3.70
  -6  -9   1  108.59    5.80
  -6  -9   1  115.99    3.90
  -6  -9   1  125.99    4.60
   5   9  -1  645.74   15.90
   5   9  -1  633.84   17.10
   5   9  -1  650.93   16.60
   5   9  -1  646.24   17.00
   5   9  -1  661.43   17.60
  -5  -9   1  649.54   16.10
  -5  -9   1  585.44   18.50
  -5  -9   1  635.54   16.20
  -5  -9   1  652.23   16.70
  -5  -9   1  626.64   17.10
   4   9  -1  114.79    4.70
   4   9  -1  120.39    4.20
   4   9  -1  124.29    3.40
   4   9  -1  129.49    5.30
   4   9  -1  119.39    4.80
   4   9  -1  131.19    4.80
   4   9  -1  124.79    4.20
  -4  -9   1  131.79    6.30
  -4  -9   1  133.99    4.50
  -4  -9   1  122.49    4.30
  -4  -9   1  128.39    4.40
  -4  -9   1  120.39    4.90
   3   9  -1    0.10    0.80
   3   9  -1    0.20    0.60
   3   9  -1    0.40    0.40
   3   9  -1    0.50    0.70
   3   9  -1   -0.70    0.70
   3   9  -1    0.60    1.00
   3   9  -1    0.40    1.00
  -3  -9   1    0.80    0.80
  -3  -9   1    1.00    0.70
  -3  -9   1    0.10    0.80
  -3  -9   1    1.70    1.50
  -3  -9   1   -0.30    1.10
   2   9  -1   36.30    1.50
   2   9  -1   37.20    2.40
   2   9  -1   38.00    2.50
   2   9  -1   37.20    2.70
   2   9  -1   40.10    2.20
   2   9  -1   35.20    1.70
  -2  -9   1   34.70    2.50
  -2  -9   1   32.60    3.70
  -2  -9   1   36.00    2.00
  -2  -9   1   36.10    2.50
   1   9  -1    2.90    1.00
   1   9  -1    2.20    1.10
   1   9  -1    0.80    0.60
   1   9  -1    1.50    0.70
   1   9  -1    0.40    1.10
  -1  -9   1    1.00    1.00
  -1  -9   1    2.00    1.60
  -1  -9   1    2.60    1.20
  -1  -9   1    0.90    0.60
   0   9  -1   59.59    3.30
   0   9  -1   58.29    3.10
   0   9  -1   55.89    3.40
   0   9  -1   62.79    2.80
   0   9  -1   64.79    2.70
   0  -9   1   62.59    3.60
   0  -9   1   58.89    3.50
   0  -9   1   62.19    2.70
   0  -9   1   55.49    4.50
  -1   9  -1    8.00    1.00
  -1   9  -1    7.70    1.30
  -1   9  -1    7.80    1.70
  -1   9  -1   10.50    1.90
  -1   9  -1    5.90    1.30
   1  -9   1    7.10    1.70
   1  -9   1    7.40    1.10
   1  -9   1    5.20    1.50
   1  -9   1    8.00    2.40
  -2   9  -1   24.10    2.70
  -2   9  -1   24.50    2.80
  -2   9  -1   23.50    2.20
  -2   9  -1   29.20    2.30
   2  -9   1   27.50    4.10
   2  -9   1   27.80    1.90
   2  -9   1   29.30    3.10
   2  -9   1   23.70    2.70
  -3   9  -1    2.60    1.00
  -3   9  -1    0.30    1.40
  -3   9  -1    1.10    1.30
  -3   9  -1    1.70    1.10
   3  -9   1    1.00    1.40
   3  -9   1    1.60    1.40
   3  -9   1    3.50    2.30
  -4   9  -1    1.00    1.00
  -4   9  -1    1.70    1.20
  -4   9  -1    2.80    1.70
  -4   9  -1    0.90    1.10
   4  -9   1    2.30    1.70
   4  -9   1    1.50    2.20
   4  -9   1    2.30    1.40
  -5   9  -1   17.20    2.70
  -5   9  -1   16.60    2.60
  -5   9  -1   16.00    2.20
  -5   9  -1   18.90    2.20
   5  -9   1   20.00    4.20
   5  -9   1   15.50    2.40
   5  -9   1   19.30    2.90
  -6   9  -1    1.50    1.40
  -6   9  -1    0.20    1.60
  -6   9  -1    1.20    1.20
   6  -9   1    0.10    2.70
   6  -9   1    4.10    2.10
  -7   9  -1    4.10    1.70
  -7   9  -1    6.30    2.20
  -7   9  -1    3.10    1.60
   7  -9   1    2.40    2.30
   7  -9   1    5.00    3.50
  -8   9  -1    6.20    2.10
  -8   9  -1    5.80    2.00
  -8   9  -1    5.00    2.30
   8  -9   1    4.80    2.30
   8  -9   1    5.20    3.90
  -9   9  -1    0.00    1.70
  -9   9  -1   -3.20    1.50
  -9   9  -1    0.20    1.60
   9  -9   1   -1.60    3.50
   9  -9   1   -0.20    2.30
  18   8  -1   13.20    3.20
  18   8  -1    7.40    2.80
 -18  -8   1    9.20    3.20
 -18  -8   1    7.50    2.40
 -18  -8   1    9.40    2.50
  17   8  -1   -0.90    2.00
  17   8  -1   -0.90    1.80
 -17  -8   1    0.00    1.80
 -17  -8   1   -1.10    2.10
 -17  -8   1   -0.10    1.50
  16   8  -1   -0.40    1.70
  16   8  -1    0.40    2.00
 -16  -8   1    0.40    1.50
 -16  -8   1   -1.30    2.00
 -16  -8   1    1.00    1.60
  15   8  -1    3.10    1.70
  15   8  -1    2.90    1.90
  15   8  -1    1.60    1.80
 -15  -8   1    3.60    1.70
 -15  -8   1    2.70    2.10
 -15  -8   1    2.60    1.60
  14   8  -1   13.10    2.10
  14   8  -1   16.80    2.80
  14   8  -1   15.70    2.80
  14   8  -1   14.60    2.80
 -14  -8   1   11.70    2.50
 -14  -8   1   14.50    2.40
 -14  -8   1   13.40    2.40
  13   8  -1    4.80    1.60
  13   8  -1    6.90    2.00
  13   8  -1    5.40    1.90
  13   8  -1    6.40    2.00
 -13  -8   1    5.80    1.70
 -13  -8   1    9.10    2.20
 -13  -8   1    6.40    1.80
  12   8  -1   17.10    2.70
  12   8  -1   16.40    2.60
  12   8  -1   16.20    2.20
 -12  -8   1   15.80    2.40
 -12  -8   1   18.20    2.60
 -12  -8   1   12.00    2.00
  11   8  -1    1.10    1.50
  11   8  -1    0.70    1.20
  11   8  -1    1.20    1.30
 -11  -8   1    0.00    1.20
 -11  -8   1    1.20    1.30
 -11  -8   1    1.40    1.20
  10   8  -1   18.50    2.40
  10   8  -1   15.90    2.20
  10   8  -1   21.20    2.30
 -10  -8   1   15.20    2.00
 -10  -8   1   16.80    2.20
 -10  -8   1   20.50    2.40
   9   8  -1   25.80    1.90
   9   8  -1   31.20    2.90
   9   8  -1   29.40    2.90
   9   8  -1   23.30    2.40
  -9  -8   1   32.00    2.40
  -9  -8   1   26.80    3.00
  -9  -8   1   25.50    2.50
   8   8  -1    6.90    1.40
   8   8  -1   12.30    1.50
   8   8  -1    7.30    1.60
   8   8  -1   15.50    1.20
   8   8  -1    9.50    1.70
  -8  -8   1   11.70    1.70
  -8  -8   1   14.30    2.40
  -8  -8   1   10.20    1.60
  -8  -8   1   12.60    0.90
   7   8  -1    3.50    1.20
   7   8  -1    9.50    1.30
   7   8  -1    7.00    1.40
   7   8  -1    4.60    1.20
  -7  -8   1    6.70    1.90
  -7  -8   1    6.20    1.30
  -7  -8   1    7.80    1.50
  -7  -8   1    8.50    0.80
   6   8  -1    2.70    0.90
   6   8  -1    0.30    0.90
   6   8  -1    1.40    1.00
   6   8  -1    2.10    1.00
  -6  -8   1    2.60    0.50
  -6  -8   1    1.40    0.30
  -6  -8   1    2.60    0.90
  -6  -8   1    5.00    1.70
  -6  -8   1    2.70    0.60
  -6  -8   1    1.60    1.00
   5   8  -1   21.00    1.20
   5   8  -1   20.30    2.00
   5   8  -1   17.70    1.70
   5   8  -1   23.80    1.90
   5   8  -1   22.30    2.20
  -5  -8   1   18.50    2.60
  -5  -8   1   20.30    2.20
  -5  -8   1   20.70    1.30
  -5  -8   1   21.90    1.40
  -5  -8   1   24.40    1.70
   4   8  -1   17.80    1.30
   4   8  -1   17.30    1.80
   4   8  -1   18.00    1.80
   4   8  -1   21.60    1.60
   4   8  -1   18.90    1.00
   4   8  -1   21.70    2.20
  -4  -8   1   21.50    2.00
  -4  -8   1   18.10    2.70
  -4  -8   1   19.90    1.50
  -4  -8   1   20.40    1.50
  -4  -8   1   20.40    1.50
   3   8  -1   12.20    1.50
   3   8  -1   14.00    1.20
   3   8  -1   14.30    0.70
   3   8  -1   15.60    1.40
   3   8  -1   16.00    1.60
   3   8  -1   14.20    0.80
   3   8  -1   15.10    1.80
   3   8  -1   12.50    1.80
  -3  -8   1   14.00    1.50
  -3  -8   1   10.80    2.20
  -3  -8   1   11.80    1.30
  -3  -8   1   16.20    1.60
  -3  -8   1   14.50    1.80
   2   8  -1  159.18    5.40
   2   8  -1  158.38    5.80
   2   8  -1  160.08    5.20
   2   8  -1  160.08    4.50
   2   8  -1  164.88    5.20
   2   8  -1  157.28    4.40
   2   8  -1  155.78    5.60
  -2  -8   1  154.58    4.90
  -2  -8   1  163.98    5.40
  -2  -8   1  155.48    6.80
  -2  -8   1  154.38    5.30
   1   8  -1   11.30    1.10
   1   8  -1   11.30    1.50
   1   8  -1   10.50    1.40
   1   8  -1   10.80    0.80
   1   8  -1   12.00    1.70
   1   8  -1   11.30    1.20
  -1  -8   1   12.40    2.30
  -1  -8   1   11.20    1.60
  -1  -8   1   12.10    1.20
  -1  -8   1    9.40    1.40
   0   8  -1   38.40    2.60
   0   8  -1   36.40    2.00
   0   8  -1   37.40    1.90
   0   8  -1   38.10    2.40
   0   8  -1   35.10    1.30
   0   8  -1   34.10    2.40
   0  -8   1   42.60    2.70
   0  -8   1   33.90    3.50
   0  -8   1   39.60    2.80
   0  -8   1   39.20    2.00
  -1   8  -1   28.30    2.70
  -1   8  -1   27.00    2.50
  -1   8  -1   28.70    1.60
  -1   8  -1   21.00    1.80
  -1   8  -1   26.80    2.10
  -1   8  -1   28.60    1.30
   1  -8   1   28.20    2.50
   1  -8   1   26.50    1.70
   1  -8   1   26.00    3.50
   1  -8   1   30.30    2.80
  -2   8  -1   47.00    3.10
  -2   8  -1   42.20    1.80
  -2   8  -1   45.50    2.50
  -2   8  -1   38.60    2.90
  -2   8  -1   43.00    2.50
   2  -8   1   35.40    4.10
   2  -8   1   40.90    3.10
   2  -8   1   40.30    2.20
   2  -8   1   38.50    3.10
  -3   8  -1    3.30    1.10
  -3   8  -1    2.90    1.30
  -3   8  -1    3.40    1.20
  -3   8  -1    2.50    1.40
   3  -8   1    2.50    1.30
   3  -8   1    5.10    1.00
   3  -8   1    3.80    2.20
   3  -8   1    1.10    1.50
  -4   8  -1   17.40    1.90
  -4   8  -1   17.10    2.40
  -4   8  -1   16.30    2.40
  -4   8  -1   15.60    2.00
   4  -8   1   20.10    2.80
   4  -8   1   15.80    3.40
   4  -8   1   21.40    2.70
  -5   8  -1    4.00    1.70
  -5   8  -1    3.70    1.20
  -5   8  -1    4.10    1.50
  -5   8  -1    4.60    1.60
   5  -8   1    3.70    1.90
   5  -8   1    4.70    2.50
   5  -8   1    3.20    1.60
  -6   8  -1    6.80    1.90
  -6   8  -1    5.20    1.20
  -6   8  -1    9.10    1.90
  -6   8  -1    7.60    2.10
   6  -8   1    8.00    2.10
   6  -8   1    4.00    1.70
   6  -8   1    8.10    3.00
  -7   8  -1   17.10    2.50
  -7   8  -1   12.70    2.30
  -7   8  -1    9.30    2.40
   7  -8   1    6.00    2.10
   7  -8   1    8.40    3.30
  -8   8  -1    2.40    1.50
  -8   8  -1    0.50    1.40
  -8   8  -1    2.00    1.80
   8  -8   1    1.00    3.10
   8  -8   1    1.70    2.00
  -9   8  -1   17.10    2.90
  -9   8  -1   16.00    3.00
  -9   8  -1   10.10    2.50
   9  -8   1   15.00    4.40
   9  -8   1   18.00    3.50
 -10   8  -1    3.40    2.00
 -10   8  -1    4.90    2.00
 -10   8  -1    5.70    2.30
  10  -8   1    0.60    2.50
  10  -8   1   -0.60    3.50
  18   7  -1    0.80    2.20
  18   7  -1    1.40    2.50
 -18  -7   1    2.60    2.10
 -18  -7   1    3.40    2.90
 -18  -7   1    3.60    2.00
  17   7  -1   -0.80    2.00
  17   7  -1    0.50    1.90
 -17  -7   1   -4.40    1.90
 -17  -7   1    2.10    1.60
 -17  -7   1   -1.40    1.30
 -17  -7   1    0.20    1.60
  16   7  -1    0.30    2.00
  16   7  -1    1.70    2.00
 -16  -7   1   -2.20    1.90
 -16  -7   1    0.10    1.20
 -16  -7   1    0.90    1.50
 -16  -7   1    4.30    1.90
  15   7  -1    1.10    1.60
  15   7  -1    1.20    1.70
  15   7  -1    3.80    2.60
 -15  -7   1    1.20    1.50
 -15  -7   1    0.40    1.10
 -15  -7   1   -0.10    1.90
 -15  -7   1    1.60    1.50
  14   7  -1   -0.80    1.60
  14   7  -1    0.40    1.20
  14   7  -1   -0.60    1.40
  14   7  -1   -0.10    1.40
 -14  -7   1   -1.20    1.20
 -14  -7   1    0.90    1.40
 -14  -7   1   -1.30    1.00
 -14  -7   1    0.60    1.80
  13   7  -1   79.79    4.70
  13   7  -1   82.09    4.80
  13   7  -1   72.29    4.60
  13   7  -1   69.79    3.90
 -13  -7   1   74.09    4.10
 -13  -7   1   81.19    4.80
 -13  -7   1   68.29    3.50
 -13  -7   1   79.59    4.60
  12   7  -1   18.50    2.80
  12   7  -1   26.90    3.00
  12   7  -1   16.20    2.10
 -12  -7   1   19.50    2.50
 -12  -7   1   24.80    2.80
 -12  -7   1   26.00    2.80
 -12  -7   1   16.00    1.70
  11   7  -1   66.09    4.00
  11   7  -1   66.49    3.60
  11   7  -1   61.79    4.10
 -11  -7   1   66.49    3.70
 -11  -7   1   76.89    4.20
 -11  -7   1   61.59    2.90
 -11  -7   1   71.09    3.90
  10   7  -1    0.50    1.20
  10   7  -1    0.10    1.10
  10   7  -1    1.40    1.10
 -10  -7   1   -0.10    1.00
 -10  -7   1    0.90    1.00
 -10  -7   1    0.00    1.00
   9   7  -1   21.90    1.20
   9   7  -1   23.80    2.60
   9   7  -1   31.40    2.60
   9   7  -1   20.20    2.30
  -9  -7   1   20.60    2.10
  -9  -7   1   21.30    2.20
  -9  -7   1   21.20    2.20
   8   7  -1   11.90    1.80
   8   7  -1   15.00    1.90
   8   7  -1    9.40    1.60
   8   7  -1   13.60    1.00
  -8  -7   1   12.60    1.70
  -8  -7   1   13.30    1.70
  -8  -7   1   12.80    2.20
  -8  -7   1   13.70    0.90
   7   7  -1   26.00    2.40
   7   7  -1   27.50    1.80
   7   7  -1   25.50    2.30
   7   7  -1   28.80    1.30
   7   7  -1   27.40    2.30
  -7  -7   1   31.00    1.60
  -7  -7   1   29.90    2.70
  -7  -7   1   29.70    2.10
  -7  -7   1   29.80    2.10
  -7  -7   1   27.30    1.20
   6   7  -1    6.60    1.20
   6   7  -1    7.60    1.20
   6   7  -1    4.40    1.10
   6   7  -1    7.50    1.40
  -6  -7   1    6.70    1.30
  -6  -7   1    6.20    1.10
  -6  -7   1    6.10    0.50
  -6  -7   1    7.30    0.80
  -6  -7   1    6.90    1.80
   5   7  -1   15.60    1.50
   5   7  -1   14.90    0.90
   5   7  -1   16.10    1.90
   5   7  -1   15.70    1.60
   5   7  -1   17.20    1.70
  -5  -7   1   15.90    1.00
  -5  -7   1   15.30    2.30
  -5  -7   1   19.30    1.90
  -5  -7   1   16.40    2.00
  -5  -7   1   16.80    1.10
  -5  -7   1   17.10    0.80
  -5  -7   1   15.20    1.50
   4   7  -1   14.60    0.90
   4   7  -1   16.70    1.70
   4   7  -1   17.50    1.60
   4   7  -1   15.10    1.10
   4   7  -1   16.60    1.80
   4   7  -1   16.30    1.50
  -4  -7   1   16.20    1.30
  -4  -7   1   16.30    1.20
  -4  -7   1   17.10    2.40
  -4  -7   1   17.60    2.10
  -4  -7   1   15.00    1.60
  -4  -7   1   17.70    1.40
   3   7  -1    7.40    0.60
   3   7  -1    6.80    0.50
   3   7  -1    5.20    1.20
   3   7  -1    6.60    1.10
   3   7  -1    7.20    0.90
   3   7  -1    7.90    1.00
   3   7  -1    7.30    1.20
  -3  -7   1    9.70    1.30
  -3  -7   1    6.60    1.00
  -3  -7   1    5.40    0.90
  -3  -7   1    7.10    1.00
  -3  -7   1    5.50    1.60
   2   7  -1   19.50    1.10
   2   7  -1   17.40    1.70
   2   7  -1   18.10    1.50
   2   7  -1   16.20    1.80
   2   7  -1   23.40    1.70
   2   7  -1   18.90    1.60
   2   7  -1   18.90    1.20
  -2  -7   1   17.80    1.30
  -2  -7   1   16.60    2.20
  -2  -7   1   20.20    1.70
  -2  -7   1   21.00    1.70
   1   7  -1   98.99    3.70
   1   7  -1   96.89    3.70
   1   7  -1   94.29    2.80
   1   7  -1  100.49    4.00
   1   7  -1   97.59    4.20
   1   7  -1   97.39    2.70
   1   7  -1   96.99    3.20
   1   7  -1   98.69    3.40
  -1  -7   1  100.99    3.90
  -1  -7   1   95.49    3.30
  -1  -7   1  104.09    5.00
  -1  -7   1   96.59    3.90
   0   7  -1  220.58    6.70
   0   7  -1  229.68    5.60
   0   7  -1  213.08    6.80
   0   7  -1  214.28    6.20
   0   7  -1  219.98    5.40
   0   7  -1  210.98    7.10
   0   7  -1  224.98    6.30
   0  -7   1  221.38    7.10
   0  -7   1  218.88    8.30
   0  -7   1  223.68    6.30
   0  -7   1  215.78    6.90
  -1   7  -1   89.89    2.70
  -1   7  -1   89.69    3.00
  -1   7  -1   94.99    4.10
  -1   7  -1   87.79    3.90
  -1   7  -1   89.19    3.40
  -1   7  -1   81.29    3.40
   1  -7   1   91.09    5.10
   1  -7   1   83.99    4.00
   1  -7   1   80.19    3.90
   1  -7   1   91.69    3.20
  -2   7  -1   -1.80    0.70
  -2   7  -1    0.30    0.70
  -2   7  -1   -0.10    0.80
  -2   7  -1    2.60    1.30
  -2   7  -1    0.80    0.50
   2  -7   1    0.70    1.50
   2  -7   1    1.30    1.20
   2  -7   1    0.60    0.60
   2  -7   1    0.10    1.00
  -3   7  -1   46.00    3.10
  -3   7  -1   44.40    2.70
  -3   7  -1   43.70    2.40
  -3   7  -1   39.80    2.00
  -3   7  -1   50.99    3.20
   3  -7   1   52.09    3.40
   3  -7   1   45.50    4.10
  -4   7  -1    0.60    0.80
  -4   7  -1    1.70    0.80
  -4   7  -1    2.50    1.30
  -4   7  -1    1.60    1.20
  -4   7  -1    2.10    1.10
   4  -7   1    1.80    1.30
   4  -7   1    2.00    1.90
  -5   7  -1    3.80    1.30
  -5   7  -1    2.40    0.90
  -5   7  -1    3.10    1.40
  -5   7  -1    3.90    1.70
   5  -7   1    3.60    1.60
   5  -7   1    3.30    2.30
  -6   7  -1   13.20    2.10
  -6   7  -1    9.50    2.10
  -6   7  -1   17.10    2.40
  -6   7  -1   13.90    1.70
   6  -7   1    7.80    1.80
   6  -7   1   18.10    3.60
  -7   7  -1    2.40    1.50
  -7   7  -1    3.40    1.10
  -7   7  -1    5.80    1.60
  -7   7  -1    4.00    1.80
   7  -7   1    5.20    1.80
   7  -7   1    5.00    2.60
  -8   7  -1    8.30    1.90
  -8   7  -1    9.60    2.30
  -8   7  -1   11.20    2.10
   8  -7   1   10.00    3.40
   8  -7   1    9.70    2.60
  -9   7  -1   71.19    4.80
  -9   7  -1   79.09    4.90
  -9   7  -1   83.09    5.10
   9  -7   1   86.69    7.20
   9  -7   1   72.09    5.50
 -10   7  -1   -0.40    1.30
 -10   7  -1    2.30    1.90
 -10   7  -1    0.40    1.70
  10  -7   1   -0.10    2.10
  10  -7   1    0.10    3.10
 -11   7  -1    7.10    2.20
 -11   7  -1    9.00    2.60
 -11   7  -1    3.60    2.00
  11  -7   1   -0.30    3.50
  11  -7   1    9.80    2.90
  18   6  -1    3.00    2.40
  18   6  -1    2.00    2.20
 -18  -6   1    6.00    2.10
 -18  -6   1    3.30    2.10
 -18  -6   1    1.50    2.70
 -18  -6   1    3.40    1.90
  17   6  -1   -1.40    1.90
  17   6  -1    1.10    2.00
 -17  -6   1    1.90    1.70
 -17  -6   1   -0.30    1.40
 -17  -6   1   -2.50    1.40
 -17  -6   1   -1.30    2.20
  16   6  -1    5.00    2.40
  16   6  -1   10.80    2.50
 -16  -6   1    2.80    1.90
 -16  -6   1    4.80    2.40
 -16  -6   1    5.10    1.90
 -16  -6   1    5.00    1.70
  15   6  -1    1.10    1.80
  15   6  -1    2.00    2.10
  15   6  -1    5.90    2.10
 -15  -6   1    4.00    1.80
 -15  -6   1    7.50    2.40
 -15  -6   1    3.50    1.50
 -15  -6   1    1.90    1.60
  14   6  -1    6.20    1.60
  14   6  -1    5.10    1.80
  14   6  -1    2.90    1.90
  14   6  -1    8.30    2.20
 -14  -6   1    6.10    1.80
 -14  -6   1    5.70    1.90
 -14  -6   1    3.20    1.30
 -14  -6   1    8.20    2.30
  13   6  -1    3.60    1.80
  13   6  -1    4.30    1.30
  13   6  -1    4.30    1.80
  13   6  -1    4.70    2.00
 -13  -6   1    2.60    1.50
 -13  -6   1    1.30    1.10
 -13  -6   1    3.70    1.90
 -13  -6   1    5.10    1.70
  12   6  -1    7.90    2.00
  12   6  -1    4.10    1.70
  12   6  -1    6.10    1.50
 -12  -6   1    6.40    1.90
 -12  -6   1    5.20    1.20
 -12  -6   1   10.10    2.10
 -12  -6   1    6.40    1.70
  11   6  -1   19.70    2.60
  11   6  -1   18.60    1.40
  11   6  -1   16.30    2.30
  11   6  -1   15.60    1.10
  11   6  -1   20.20    2.20
 -11  -6   1   15.30    2.00
 -11  -6   1   16.90    2.20
 -11  -6   1   16.40    2.30
 -11  -6   1   15.90    1.70
  10   6  -1    1.60    0.50
  10   6  -1    2.70    1.10
  10   6  -1    4.10    1.40
  10   6  -1    2.70    0.50
  10   6  -1    1.70    0.50
  10   6  -1    0.50    1.30
 -10  -6   1    2.10    1.30
 -10  -6   1    2.80    0.90
 -10  -6   1    1.10    1.10
 -10  -6   1    3.10    1.10
   9   6  -1   27.00    2.60
   9   6  -1   23.80    1.00
   9   6  -1   20.40    2.20
   9   6  -1   26.70    2.30
  -9  -6   1   23.40    2.30
  -9  -6   1   26.70    2.40
  -9  -6   1   26.30    2.40
  -9  -6   1   20.90    1.50
   8   6  -1   10.10    0.70
   8   6  -1    9.90    1.70
   8   6  -1   11.30    1.60
   8   6  -1   10.70    1.60
   8   6  -1   11.70    0.90
  -8  -6   1   11.00    1.60
  -8  -6   1   10.30    1.40
  -8  -6   1   10.70    1.50
  -8  -6   1   11.60    1.50
   7   6  -1   43.60    1.60
   7   6  -1   42.00    1.60
   7   6  -1   39.90    2.50
   7   6  -1   43.20    1.60
   7   6  -1   39.70    2.50
   7   6  -1   45.70    2.80
  -7  -6   1   42.00    2.40
  -7  -6   1   43.20    1.60
  -7  -6   1   42.20    1.50
  -7  -6   1   42.30    2.50
  -7  -6   1   42.00    2.40
  -7  -6   1   44.10    3.00
   6   6  -1   54.09    1.80
   6   6  -1   54.79    2.00
   6   6  -1   59.99    2.90
   6   6  -1   51.49    2.80
   6   6  -1   55.39    2.80
  -6  -6   1   54.89    2.00
  -6  -6   1   50.59    2.70
  -6  -6   1   50.79    1.80
  -6  -6   1   50.09    2.50
  -6  -6   1   54.59    2.70
  -6  -6   1   51.49    3.10
   5   6  -1    2.40    0.90
   5   6  -1    1.10    0.70
   5   6  -1    2.30    1.00
   5   6  -1    2.60    1.00
  -5  -6   1    1.40    0.90
  -5  -6   1    1.60    0.50
  -5  -6   1    2.10    0.90
  -5  -6   1    2.30    0.80
  -5  -6   1    1.50    1.20
  -5  -6   1    1.90    0.40
   4   6  -1   10.90    0.80
   4   6  -1   12.10    1.30
   4   6  -1   10.00    1.30
   4   6  -1    9.80    0.80
   4   6  -1   10.30    1.20
   4   6  -1    8.30    1.20
  -4  -6   1   10.00    1.20
  -4  -6   1   11.60    1.40
  -4  -6   1    9.20    1.20
  -4  -6   1   11.20    0.90
  -4  -6   1   10.50    0.90
  -4  -6   1   10.50    0.70
  -4  -6   1   12.20    2.00
   3   6  -1   20.50    0.90
   3   6  -1   20.10    1.90
   3   6  -1   18.30    1.40
   3   6  -1   17.80    1.60
   3   6  -1   18.90    1.50
   3   6  -1   17.70    1.20
   3   6  -1   17.60    0.70
  -3  -6   1   20.40    1.40
  -3  -6   1   20.10    1.40
  -3  -6   1   20.70    1.30
  -3  -6   1   25.60    2.10
  -3  -6   1   18.70    1.70
  -3  -6   1   17.70    2.20
   2   6  -1   90.39    2.60
   2   6  -1   94.69    3.20
   2   6  -1   88.99    3.50
   2   6  -1   88.79    3.20
   2   6  -1   95.59    3.80
   2   6  -1   86.89    2.90
  -2  -6   1   91.59    3.10
  -2  -6   1   91.89    3.30
  -2  -6   1   86.49    4.20
  -2  -6   1   92.39    3.70
  -2  -6   1   89.49    3.20
   1   6  -1    7.50    0.80
   1   6  -1    6.40    1.20
   1   6  -1    6.20    0.40
   1   6  -1    7.30    1.10
   1   6  -1    7.80    1.10
   1   6  -1    7.40    0.70
   1   6  -1    7.30    0.60
   1   6  -1    6.10    1.10
   1   6  -1    8.70    1.00
  -1  -6   1    7.00    1.30
  -1  -6   1    5.40    1.00
  -1  -6   1    9.60    1.30
  -1  -6   1    8.00    0.90
  -1  -6   1    8.40    1.80
   0   6  -1    0.50    0.50
   0   6  -1    0.50    0.30
   0   6  -1    0.60    0.70
   0   6  -1    0.20    0.30
   0   6  -1    0.30    0.60
   0   6  -1    0.20    0.70
   0   6  -1    1.60    0.50
   0  -6   1    0.60    0.90
   0  -6   1    0.50    1.30
   0  -6   1    0.70    0.50
   0  -6   1    0.70    0.80
   0  -6   1    1.50    0.90
  -1   6  -1  223.78    6.80
  -1   6  -1  222.58    6.00
  -1   6  -1  222.58    5.70
  -1   6  -1  219.08    6.50
  -1   6  -1  217.18    6.30
  -1   6  -1  218.28    5.40
  -1   6  -1  219.28    7.00
   1  -6   1  216.38    7.00
   1  -6   1  207.28    7.90
   1  -6   1  222.18    6.20
  -2   6  -1  121.19    3.60
  -2   6  -1  118.69    4.20
  -2   6  -1  119.89    4.60
  -2   6  -1  124.29    4.80
  -2   6  -1  118.99    4.10
   2  -6   1  115.79    4.80
   2  -6   1  120.09    5.70
  -3   6  -1   67.29    3.40
  -3   6  -1   55.99    2.40
  -3   6  -1   64.39    3.00
  -3   6  -1   64.09    2.80
  -3   6  -1   63.79    3.30
   3  -6   1   62.79    3.60
   3  -6   1   55.19    4.10
   3  -6   1   63.39    1.80
  -4   6  -1   25.00    1.70
  -4   6  -1   25.00    2.60
  -4   6  -1   21.00    2.10
  -4   6  -1   26.60    2.60
  -4   6  -1   21.60    1.70
   4  -6   1   22.70    2.40
   4  -6   1   24.40    1.10
   4  -6   1   18.90    2.90
  -5   6  -1   -0.30    0.70
  -5   6  -1    1.10    1.10
  -5   6  -1    1.10    1.30
  -5   6  -1    0.70    0.90
  -5   6  -1    2.30    0.90
   5  -6   1    1.60    1.90
   5  -6   1    1.20    0.60
   5  -6   1    1.60    1.30
  -6   6  -1    1.40    0.80
  -6   6  -1    1.50    1.20
  -6   6  -1    2.10    1.40
  -6   6  -1    1.80    1.10
   6  -6   1    3.10    1.40
   6  -6   1    0.40    2.00
  -7   6  -1   -0.70    1.20
  -7   6  -1    0.70    1.30
  -7   6  -1    2.40    0.90
  -7   6  -1    0.10    1.00
   7  -6   1    0.60    1.50
   7  -6   1    0.30    2.20
  -8   6  -1   18.10    2.50
  -8   6  -1   27.00    3.10
  -8   6  -1   27.30    3.20
  -8   6  -1   29.10    2.40
   8  -6   1   32.10    4.60
   8  -6   1   24.40    3.10
  -9   6  -1    4.10    1.90
  -9   6  -1    1.90    1.30
  -9   6  -1    2.10    1.60
   9  -6   1    0.30    2.70
 -10   6  -1    2.70    1.80
 -10   6  -1    0.20    1.60
 -10   6  -1    1.90    1.40
  10  -6   1   -0.20    3.00
 -11   6  -1   -1.40    1.20
 -11   6  -1    1.90    1.90
 -11   6  -1   -0.80    1.60
  11  -6   1    0.90    2.20
  11  -6   1   -4.90    2.70
 -12   6  -1    2.00    1.70
 -12   6  -1    1.30    1.70
 -12   6  -1    1.70    2.20
  12  -6   1    1.70    3.60
  12  -6   1    2.30    2.60
  18   5  -1    1.70    2.10
  18   5  -1    2.20    2.30
 -18  -5   1    3.60    1.90
 -18  -5   1    0.30    1.60
 -18  -5   1    0.50    2.80
  17   5  -1   -0.20    1.90
  17   5  -1   -0.70    1.80
 -17  -5   1    2.00    1.70
 -17  -5   1   -0.80    1.30
 -17  -5   1   -0.50    1.60
 -17  -5   1   -0.80    2.20
  16   5  -1    0.00    1.70
  16   5  -1    1.30    1.90
 -16  -5   1    3.60    2.40
 -16  -5   1    3.10    1.80
 -16  -5   1    2.20    1.90
 -16  -5   1    2.30    1.60
  15   5  -1   11.90    2.50
  15   5  -1   10.60    2.40
  15   5  -1   10.30    2.60
 -15  -5   1    6.90    1.80
 -15  -5   1   10.90    2.50
 -15  -5   1    5.60    1.80
 -15  -5   1   11.20    2.60
  14   5  -1   11.40    2.40
  14   5  -1   10.60    1.90
  14   5  -1    7.40    2.20
  14   5  -1    7.50    2.20
 -14  -5   1    9.40    1.90
 -14  -5   1    7.10    2.00
 -14  -5   1   12.00    2.60
 -14  -5   1   12.50    2.20
  13   5  -1    7.30    2.10
  13   5  -1    8.70    2.10
  13   5  -1    5.70    1.90
  13   5  -1    9.10    1.70
 -13  -5   1   12.10    2.20
 -13  -5   1    5.00    1.90
 -13  -5   1    7.40    1.80
 -13  -5   1    6.70    1.50
  12   5  -1    5.00    1.40
  12   5  -1    8.40    2.10
  12   5  -1    6.40    1.80
  12   5  -1    7.70    1.90
  12   5  -1    6.60    1.10
 -12  -5   1    4.90    1.60
 -12  -5   1    9.80    1.80
 -12  -5   1    8.90    1.50
 -12  -5   1    8.60    2.00
  11   5  -1   53.69    3.50
  11   5  -1   49.50    3.00
  11   5  -1   57.19    3.80
  11   5  -1   52.99    2.30
  11   5  -1   48.70    2.10
  11   5  -1   52.89    2.10
 -11  -5   1   49.80    2.80
 -11  -5   1   51.59    3.40
 -11  -5   1   46.20    3.10
 -11  -5   1   48.50    3.20
  10   5  -1   17.50    1.20
  10   5  -1   17.10    2.40
  10   5  -1   17.50    2.20
  10   5  -1   18.00    1.30
  10   5  -1   19.40    2.00
  10   5  -1   17.50    1.10
 -10  -5   1   17.10    2.00
 -10  -5   1   21.70    2.30
 -10  -5   1   17.10    2.10
 -10  -5   1   18.40    1.70
   9   5  -1    1.20    1.10
   9   5  -1    3.20    0.50
   9   5  -1    4.60    1.10
   9   5  -1    3.20    0.60
   9   5  -1    1.30    1.00
   9   5  -1    2.70    0.50
   9   5  -1    3.30    0.60
  -9  -5   1    2.70    1.10
  -9  -5   1    4.80    1.20
  -9  -5   1    1.70    0.90
  -9  -5   1    1.80    0.70
  -9  -5   1    2.90    1.00
   8   5  -1   -0.40    0.40
   8   5  -1    0.70    0.40
   8   5  -1   -0.40    0.80
   8   5  -1    1.10    1.10
   8   5  -1    1.40    0.20
   8   5  -1   -0.70    0.70
   8   5  -1   -0.20    0.30
  -8  -5   1    0.60    0.90
  -8  -5   1   -0.40    0.80
  -8  -5   1    0.90    0.60
  -8  -5   1    0.40    0.80
  -8  -5   1    1.10    0.80
   7   5  -1   75.99    2.30
   7   5  -1   75.49    2.30
   7   5  -1   76.49    3.30
   7   5  -1   74.59    3.50
   7   5  -1   82.79    3.50
  -7  -5   1   71.69    3.30
  -7  -5   1   76.69    2.60
  -7  -5   1   77.49    3.40
  -7  -5   1   72.09    3.10
  -7  -5   1   77.29    3.20
   6   5  -1   20.10    1.00
   6   5  -1   17.50    1.70
   6   5  -1   19.20    1.90
   6   5  -1   16.10    1.60
   6   5  -1   18.20    1.00
   6   5  -1   20.20    1.00
  -6  -5   1   18.30    1.70
  -6  -5   1   18.90    1.00
  -6  -5   1   19.60    0.90
  -6  -5   1   18.40    2.00
  -6  -5   1   18.20    1.70
  -6  -5   1   15.00    1.50
   5   5  -1   37.60    2.30
   5   5  -1   41.10    1.60
   5   5  -1   39.30    1.50
   5   5  -1   42.40    1.30
   5   5  -1   41.50    2.40
   5   5  -1   43.20    2.30
  -5  -5   1   44.70    2.20
  -5  -5   1   39.10    1.60
  -5  -5   1   38.70    2.10
  -5  -5   1   41.60    1.40
  -5  -5   1   43.40    2.30
  -5  -5   1   42.60    2.70
   4   5  -1   97.09    3.50
   4   5  -1   92.39    3.00
   4   5  -1   95.69    2.60
   4   5  -1   97.59    3.60
   4   5  -1   90.79    3.50
   4   5  -1   99.39    2.90
   4   5  -1   93.59    3.30
  -4  -5   1   98.99    3.40
  -4  -5   1   94.99    3.60
  -4  -5   1   98.89    3.20
  -4  -5   1   93.89    2.70
  -4  -5   1   98.89    2.80
  -4  -5   1   98.69    3.50
  -4  -5   1   94.99    2.50
   3   5  -1  150.08    5.00
   3   5  -1  149.99    4.10
   3   5  -1  151.38    4.70
   3   5  -1  150.38    4.50
   3   5  -1  152.18    4.00
   3   5  -1  148.59    4.60
  -3  -5   1  150.38    4.10
  -3  -5   1  144.89    5.40
  -3  -5   1  153.98    4.60
  -3  -5   1  152.18    4.20
  -3  -5   1  156.18    5.00
  -3  -5   1  148.99    4.20
  -3  -5   1  148.09    4.80
   2   5  -1   53.59    2.70
   2   5  -1   57.59    1.70
   2   5  -1   58.59    2.50
   2   5  -1   61.69    2.20
   2   5  -1   57.79    2.10
   2   5  -1   57.19    2.30
  -2  -5   1   57.59    2.20
  -2  -5   1   56.09    2.30
  -2  -5   1   58.89    2.70
  -2  -5   1   58.19    2.30
  -2  -5   1   56.89    3.20
   1   5  -1   30.40    2.00
   1   5  -1   34.80    1.40
   1   5  -1   32.90    1.90
   1   5  -1   32.80    1.30
   1   5  -1   31.70    1.70
   1   5  -1   32.50    1.70
   1   5  -1   32.40    1.00
   1   5  -1   32.20    1.30
   1   5  -1   34.60    1.60
  -1  -5   1   30.10    1.90
  -1  -5   1   33.70    1.60
  -1  -5   1   31.30    2.10
  -1  -5   1   33.30    1.90
  -1  -5   1   34.70    2.60
   0   5  -1   55.69    2.10
   0   5  -1   56.49    2.20
   0   5  -1   59.79    2.40
   0   5  -1   57.89    2.50
   0   5  -1   56.29    2.60
   0   5  -1   55.19    1.80
   0   5  -1   56.59    2.70
   0   5  -1   59.19    1.70
   0  -5   1   55.19    2.70
   0  -5   1   60.99    3.50
   0  -5   1   54.69    2.20
  -1   5  -1  202.88    6.10
  -1   5  -1  206.28    5.30
  -1   5  -1  202.78    5.10
  -1   5  -1  203.68    6.40
  -1   5  -1  205.38    5.50
  -1   5  -1  205.28    5.80
  -1   5  -1  203.58    5.90
   1  -5   1  199.58    5.50
   1  -5   1  197.78    6.30
   1  -5   1  197.98    7.20
  -2   5  -1    1.30    0.70
  -2   5  -1    0.40    0.40
  -2   5  -1    0.30    0.70
  -2   5  -1    1.00    0.60
  -2   5  -1    0.70    0.80
   2  -5   1    0.40    1.10
   2  -5   1    0.70    0.40
   2  -5   1    1.30    0.30
   2  -5   1    1.70    0.90
  -3   5  -1   28.20    2.00
  -3   5  -1   30.70    2.00
  -3   5  -1   27.10    1.50
  -3   5  -1   26.50    1.60
  -3   5  -1   26.70    2.10
   3  -5   1   26.90    1.30
   3  -5   1   27.40    1.20
   3  -5   1   29.40    2.90
   3  -5   1   27.20    2.20
  -4   5  -1    0.80    0.60
  -4   5  -1    1.70    0.90
  -4   5  -1    0.90    0.90
  -4   5  -1    2.40    0.70
  -4   5  -1    0.90    1.00
   4  -5   1    1.80    0.50
   4  -5   1    0.70    1.30
   4  -5   1    1.10    0.50
  -5   5  -1   59.39    3.30
  -5   5  -1   60.99    3.20
  -5   5  -1   55.19    2.60
  -5   5  -1   57.69    3.30
  -5   5  -1   59.19    2.60
   5  -5   1   59.69    2.30
   5  -5   1   56.29    4.30
   5  -5   1   56.59    1.80
  -6   5  -1    0.80    0.80
  -6   5  -1    1.10    1.20
  -6   5  -1    0.20    1.10
  -6   5  -1    1.50    1.10
  -6   5  -1    0.10    0.60
   6  -5   1   -1.00    1.60
   6  -5   1    0.10    0.70
   6  -5   1   -0.30    0.40
   6  -5   1    0.40    1.10
  -7   5  -1    5.20    1.40
  -7   5  -1    7.60    1.60
  -7   5  -1    3.90    1.00
  -7   5  -1    6.50    1.70
   7  -5   1    6.40    1.10
   7  -5   1    7.10    2.60
   7  -5   1    4.10    1.60
  -8   5  -1    0.80    0.80
  -8   5  -1    1.50    1.20
  -8   5  -1    2.10    1.50
  -8   5  -1    2.10    1.40
   8  -5   1    0.90    1.50
   8  -5   1    0.20    2.30
  -9   5  -1    1.50    1.50
  -9   5  -1    0.40    1.20
  -9   5  -1    0.00    1.30
  -9   5  -1    1.00    1.00
   9  -5   1    3.50    2.80
   9  -5   1    2.20    1.60
 -10   5  -1    9.70    2.00
 -10   5  -1   10.20    2.10
 -10   5  -1    9.20    2.30
  10  -5   1   11.00    3.70
 -11   5  -1    7.10    2.00
 -11   5  -1    8.50    2.30
 -11   5  -1    6.70    2.20
  11  -5   1    6.20    3.70
 -12   5  -1    2.00    1.70
 -12   5  -1    3.40    2.00
 -12   5  -1    2.40    1.90
  12  -5   1    5.90    2.50
  12  -5   1   -2.60    3.00
  17   4  -1    3.70    2.10
  17   4  -1    3.20    2.20
 -17  -4   1   -1.00    1.60
 -17  -4   1    2.60    1.90
 -17  -4   1    4.20    2.70
  16   4  -1    2.80    1.80
  16   4  -1    4.20    2.10
 -16  -4   1    2.30    1.80
 -16  -4   1    1.30    2.20
 -16  -4   1    4.60    1.90
 -16  -4   1    3.30    1.90
  15   4  -1   16.40    2.90
  15   4  -1   17.10    2.70
  15   4  -1   13.50    2.80
 -15  -4   1   14.60    2.40
 -15  -4   1   15.20    2.60
 -15  -4   1   12.60    2.30
 -15  -4   1   19.60    3.10
  14   4  -1    5.00    1.90
  14   4  -1    3.70    1.40
  14   4  -1    4.10    1.80
  14   4  -1    2.60    1.80
 -14  -4   1    2.90    1.60
 -14  -4   1    4.60    1.60
 -14  -4   1    4.30    1.70
 -14  -4   1    3.00    2.00
  13   4  -1    1.20    1.60
  13   4  -1   -0.40    0.90
  13   4  -1   -1.70    1.00
  13   4  -1    2.20    1.60
  13   4  -1   -1.10    1.40
 -13  -4   1    0.40    1.20
 -13  -4   1   -1.00    1.00
 -13  -4   1    0.00    1.30
 -13  -4   1    1.10    0.90
 -13  -4   1   -2.20    1.40
  12   4  -1   13.20    1.80
  12   4  -1   14.10    2.30
  12   4  -1   13.50    1.50
  12   4  -1   13.70    2.20
  12   4  -1   10.30    1.40
  12   4  -1    9.10    1.90
 -12  -4   1   14.80    2.10
 -12  -4   1   14.10    1.60
 -12  -4   1   11.70    1.80
 -12  -4   1   16.20    2.30
 -12  -4   1   11.50    2.10
  11   4  -1   11.90    2.00
  11   4  -1   11.10    1.30
  11   4  -1    9.80    1.60
  11   4  -1   10.70    1.40
  11   4  -1   12.20    2.20
 -11  -4   1    8.50    1.80
 -11  -4   1   12.00    1.80
 -11  -4   1   10.20    1.80
 -11  -4   1    7.20    1.40
 -11  -4   1    8.20    1.20
  10   4  -1    0.60    0.60
  10   4  -1    0.50    1.10
  10   4  -1    1.40    1.20
  10   4  -1    0.20    0.60
  10   4  -1    0.40    0.90
 -10  -4   1    0.00    0.90
 -10  -4   1   -0.20    1.00
 -10  -4   1    1.40    0.90
 -10  -4   1    0.50    0.80
 -10  -4   1    0.60    0.70
 -10  -4   1    3.20    1.20
   9   4  -1    3.80    1.20
   9   4  -1    3.90    1.00
   9   4  -1    2.40    0.70
   9   4  -1    1.90    1.30
  -9  -4   1    3.10    1.10
  -9  -4   1    3.30    0.90
  -9  -4   1    3.50    0.70
  -9  -4   1    3.20    0.90
  -9  -4   1    3.00    1.10
  -9  -4   1    2.90    1.10
   8   4  -1   56.29    1.90
   8   4  -1   55.69    2.70
   8   4  -1   50.89    2.00
   8   4  -1   55.19    1.90
   8   4  -1   56.69    2.90
   8   4  -1   52.49    3.10
  -8  -4   1   55.89    2.70
  -8  -4   1   57.49    2.50
  -8  -4   1   51.99    2.90
  -8  -4   1   52.29    2.90
  -8  -4   1   58.09    2.70
  -8  -4   1   53.69    2.00
   7   4  -1  111.49    3.40
   7   4  -1  121.79    4.60
   7   4  -1  118.49    3.40
   7   4  -1  121.09    3.20
   7   4  -1  117.79    3.20
   7   4  -1  126.09    4.60
   7   4  -1  123.49    4.30
  -7  -4   1  122.19    4.20
  -7  -4   1  121.99    3.80
  -7  -4   1  115.39    4.40
  -7  -4   1  121.39    4.20
  -7  -4   1  124.19    4.40
   6   4  -1  225.08    6.90
   6   4  -1  219.98    5.80
   6   4  -1  229.58    5.80
   6   4  -1  228.08    5.50
   6   4  -1  225.88    7.00
   6   4  -1  230.88    6.70
  -6  -4   1  223.78    6.60
  -6  -4   1  229.78    6.60
  -6  -4   1  229.68    5.90
  -6  -4   1  227.48    6.10
  -6  -4   1  227.18    6.80
  -6  -4   1  237.08    6.90
   5   4  -1  699.53   17.50
   5   4  -1  694.23   16.70
   5   4  -1  723.23   16.70
   5   4  -1  673.03   17.60
   5   4  -1  701.53   16.60
   5   4  -1  697.63   17.70
  -5  -4   1  723.33   17.70
  -5  -4   1  680.63   16.50
  -5  -4   1  693.53   17.40
  -5  -4   1  687.03   17.90
  -5  -4   1  690.33   16.70
  -5  -4   1  704.33   17.50
   4   4  -1   11.10    0.90
   4   4  -1    8.10    1.10
   4   4  -1   11.30    0.70
   4   4  -1    7.40    1.10
   4   4  -1    9.20    1.10
   4   4  -1   11.80    1.10
   4   4  -1   10.30    0.60
  -4  -4   1   12.00    0.90
  -4  -4   1   11.20    1.20
  -4  -4   1   10.70    1.20
  -4  -4   1   13.30    1.70
  -4  -4   1    9.70    1.10
  -4  -4   1   12.00    0.70
   3   4  -1   13.60    0.70
   3   4  -1   11.70    1.10
   3   4  -1   13.10    0.50
   3   4  -1   15.10    1.30
   3   4  -1   13.40    1.10
   3   4  -1   12.40    0.80
   3   4  -1    9.80    1.20
   3   4  -1   14.80    1.10
  -3  -4   1   13.20    1.00
  -3  -4   1   13.00    0.80
  -3  -4   1   14.80    1.70
  -3  -4   1   12.40    0.70
  -3  -4   1   14.50    1.10
  -3  -4   1   11.60    1.20
  -3  -4   1   13.70    0.80
  -3  -4   1   11.10    1.20
   2   4  -1   10.20    1.00
   2   4  -1    7.70    1.00
   2   4  -1   10.80    0.90
   2   4  -1   10.30    0.60
   2   4  -1   11.70    1.10
   2   4  -1    9.90    0.90
   2   4  -1   11.50    0.60
  -2  -4   1    9.50    0.90
  -2  -4   1    8.60    0.90
  -2  -4   1   12.50    1.50
  -2  -4   1   10.80    1.10
  -2  -4   1   14.20    1.30
  -2  -4   1   11.10    0.80
  -2  -4   1   10.80    0.90
   1   4  -1  104.49    3.50
   1   4  -1  101.89    2.90
   1   4  -1  101.59    3.60
   1   4  -1  104.39    2.90
   1   4  -1  105.29    3.20
   1   4  -1  103.19    3.20
   1   4  -1  103.59    2.90
  -1  -4   1  103.49    3.20
  -1  -4   1  106.49    3.60
  -1  -4   1  107.69    3.20
  -1  -4   1  105.69    4.10
   0   4  -1   78.69    2.90
   0   4  -1   79.79    2.60
   0   4  -1   81.69    3.10
   0   4  -1   80.39    3.00
   0   4  -1   77.39    2.10
   0   4  -1   78.39    2.50
   0   4  -1   80.89    2.10
   0   4  -1   80.89    2.10
   0   4  -1   80.29    2.70
   0   4  -1   76.19    2.30
   0  -4   1   83.99    3.10
   0  -4   1   79.39    3.60
   0  -4   1   84.99    2.70
  -1   4  -1   62.29    2.70
  -1   4  -1   67.79    2.50
  -1   4  -1   68.29    2.10
  -1   4  -1   66.39    2.00
  -1   4  -1   71.59    2.70
  -1   4  -1   63.99    2.00
  -1   4  -1   70.19    2.50
   1  -4   1   66.89    2.80
   1  -4   1   66.79    2.10
   1  -4   1   63.19    3.40
   1  -4   1   65.79    1.90
  -2   4  -1    6.90    1.00
  -2   4  -1    6.40    1.10
  -2   4  -1   10.10    1.20
  -2   4  -1    8.10    0.70
  -2   4  -1    7.70    0.80
  -2   4  -1    7.60    0.90
   2  -4   1   10.10    1.80
   2  -4   1    7.20    1.10
   2  -4   1    7.60    0.90
   2  -4   1    7.70    0.70
   2  -4   1    9.40    0.70
  -3   4  -1   70.49    3.10
  -3   4  -1   68.19    2.50
  -3   4  -1   65.99    2.50
  -3   4  -1   65.89    2.90
  -3   4  -1   66.69    3.00
   3  -4   1   67.39    3.90
   3  -4   1   69.49    2.20
   3  -4   1   69.69    3.10
   3  -4   1   67.59    2.20
   3  -4   1   67.89    1.90
  -4   4  -1    9.70    1.50
  -4   4  -1   10.10    1.10
  -4   4  -1    9.80    1.10
  -4   4  -1    9.40    1.40
  -4   4  -1    6.20    1.20
   4  -4   1    8.50    1.90
   4  -4   1    7.60    1.30
   4  -4   1    9.50    0.80
   4  -4   1    9.80    0.80
   4  -4   1   10.10    1.00
  -5   4  -1    2.20    1.00
  -5   4  -1    3.60    1.10
  -5   4  -1    1.80    0.70
  -5   4  -1    2.80    1.00
  -5   4  -1    2.10    0.80
   5  -4   1    1.90    0.70
   5  -4   1    1.80    0.60
   5  -4   1    1.60    0.90
   5  -4   1    3.50    0.90
   5  -4   1    2.10    1.60
  -6   4  -1   22.80    2.40
  -6   4  -1   22.00    1.90
  -6   4  -1   17.70    2.00
  -6   4  -1   23.40    2.40
  -6   4  -1   23.00    1.60
   6  -4   1   20.90    1.40
   6  -4   1   18.60    2.90
   6  -4   1   22.60    1.60
  -7   4  -1    2.70    1.30
  -7   4  -1    0.80    1.20
  -7   4  -1    1.60    0.80
  -7   4  -1    2.00    1.00
   7  -4   1    0.90    0.70
   7  -4   1   -0.20    0.70
   7  -4   1    0.90    0.70
   7  -4   1    0.40    1.90
  -8   4  -1    1.30    1.10
  -8   4  -1    1.00    1.30
  -8   4  -1   -0.40    1.10
  -8   4  -1    1.60    0.80
   8  -4   1    0.20    2.10
   8  -4   1    1.60    1.30
   8  -4   1    0.80    0.80
   8  -4   1    0.80    0.90
  -9   4  -1   -1.10    0.70
  -9   4  -1   -0.10    1.20
  -9   4  -1    1.10    1.00
  -9   4  -1   -2.00    1.20
   9  -4   1    0.00    0.90
   9  -4   1   -2.80    2.00
   9  -4   1   -0.30    1.50
 -10   4  -1    5.10    1.70
 -10   4  -1    3.00    1.50
 -10   4  -1    7.80    2.00
  10  -4   1    3.20    1.60
  10  -4   1    5.70    3.10
 -11   4  -1    0.90    1.50
 -11   4  -1    2.50    1.40
 -11   4  -1    0.40    1.60
  11  -4   1   -3.10    2.70
 -12   4  -1    2.50    2.00
 -12   4  -1    2.20    1.60
 -12   4  -1   -0.40    1.30
  12  -4   1    0.30    3.10
 -13   4  -1    1.10    1.40
 -13   4  -1   -1.60    1.60
 -13   4  -1   -0.60    1.80
  13  -4   1   -2.70    3.10
  17   3  -1   -2.50    1.70
  17   3  -1   -0.50    1.70
 -17  -3   1   -1.90    1.40
 -17  -3   1   -1.70    2.00
 -17  -3   1   -1.60    1.60
  16   3  -1    2.20    1.80
  16   3  -1    0.00    1.70
 -16  -3   1    1.90    1.80
 -16  -3   1   -3.20    1.80
 -16  -3   1    1.60    1.70
  15   3  -1    0.50    1.70
  15   3  -1    0.50    1.80
  15   3  -1    1.50    1.60
 -15  -3   1   -1.90    1.30
 -15  -3   1    1.60    1.60
 -15  -3   1    0.80    2.10
 -15  -3   1    0.10    1.50
  14   3  -1   49.10    4.30
  14   3  -1   47.90    3.70
  14   3  -1   43.50    4.30
  14   3  -1   47.80    3.80
 -14  -3   1   48.90    4.30
 -14  -3   1   44.40    3.10
 -14  -3   1   43.20    3.30
 -14  -3   1   49.90    4.60
 -14  -3   1   44.00    3.80
  13   3  -1   11.70    2.40
  13   3  -1   10.70    2.10
  13   3  -1    7.10    1.60
  13   3  -1   11.20    1.80
  13   3  -1    9.90    2.20
  13   3  -1    9.80    1.70
 -13  -3   1   10.50    2.30
 -13  -3   1   10.00    1.90
 -13  -3   1    8.50    1.90
 -13  -3   1    5.60    2.00
 -13  -3   1    8.30    1.60
  12   3  -1    8.00    2.00
  12   3  -1    7.40    1.40
  12   3  -1    8.40    2.00
  12   3  -1    8.30    1.80
  12   3  -1    6.00    1.30
  12   3  -1    5.30    1.40
 -12  -3   1    6.60    1.50
 -12  -3   1    6.30    1.60
 -12  -3   1    5.30    1.30
 -12  -3   1    5.20    1.70
 -12  -3   1    5.70    1.80
  11   3  -1    1.00    1.50
  11   3  -1    1.70    1.00
  11   3  -1    1.20    1.10
  11   3  -1    2.70    1.00
  11   3  -1    2.20    1.30
  11   3  -1    2.90    1.40
 -11  -3   1    3.30    1.40
 -11  -3   1    1.50    1.20
 -11  -3   1    1.60    0.90
 -11  -3   1    4.40    1.40
 -11  -3   1    0.80    1.10
  10   3  -1    1.40    1.30
  10   3  -1    3.60    1.00
  10   3  -1    1.70    1.30
  10   3  -1    1.60    0.90
  10   3  -1    0.40    0.90
 -10  -3   1    2.00    1.10
 -10  -3   1    0.10    0.90
 -10  -3   1    2.80    0.90
 -10  -3   1    1.70    1.20
 -10  -3   1    2.10    1.10
   9   3  -1    0.70    1.10
   9   3  -1    1.30    0.80
   9   3  -1    0.90    1.00
   9   3  -1    1.50    0.70
  -9  -3   1    0.90    0.90
  -9  -3   1    0.10    0.70
  -9  -3   1    1.60    1.00
  -9  -3   1    0.80    0.70
  -9  -3   1    2.40    0.90
  -9  -3   1    1.50    0.90
   8   3  -1   -0.30    0.50
   8   3  -1    0.00    0.80
   8   3  -1    0.50    1.00
   8   3  -1   -0.20    0.70
  -8  -3   1    0.70    0.90
  -8  -3   1   -0.30    0.50
  -8  -3   1    1.30    0.90
  -8  -3   1    0.70    0.70
  -8  -3   1   -0.60    0.70
  -8  -3   1    0.40    0.70
  -8  -3   1    0.40    0.80
   7   3  -1    5.00    1.30
   7   3  -1    4.20    1.00
   7   3  -1    4.80    0.70
   7   3  -1    5.70    1.00
   7   3  -1    4.40    0.70
  -7  -3   1    5.20    0.90
  -7  -3   1    4.50    1.10
  -7  -3   1    4.90    1.10
  -7  -3   1    3.60    0.90
  -7  -3   1    3.90    1.00
  -7  -3   1    4.80    0.70
  -7  -3   1    4.70    1.00
   6   3  -1  471.35   12.80
   6   3  -1  488.45   12.70
   6   3  -1  476.35   12.40
   6   3  -1  474.85   11.60
   6   3  -1  480.45   11.70
   6   3  -1  475.25   11.70
  -6  -3   1  481.95   12.40
  -6  -3   1  479.35   12.60
  -6  -3   1  483.95   12.40
  -6  -3   1  481.45   12.30
  -6  -3   1  484.75   12.10
  -6  -3   1  454.45   12.60
  -6  -3   1  474.95   11.60
   5   3  -1  645.64   15.60
   5   3  -1  591.54   15.20
   5   3  -1  628.24   16.30
   5   3  -1  652.03   15.30
   5   3  -1  650.13   15.50
   5   3  -1  646.34   16.10
   5   3  -1  652.13   15.20
   5   3  -1  630.24   16.40
  -5  -3   1  649.74   15.50
  -5  -3   1  644.54   15.60
  -5  -3   1  664.83   16.30
  -5  -3   1  652.13   16.20
  -5  -3   1  653.63   16.10
  -5  -3   1  635.74   15.90
  -5  -3   1  646.34   16.10
   4   3  -1   16.20    0.90
   4   3  -1   15.80    0.90
   4   3  -1   15.20    0.70
   4   3  -1   13.00    1.30
   4   3  -1   16.50    1.40
   4   3  -1   15.60    1.30
  -4  -3   1   15.40    1.10
  -4  -3   1   15.70    1.60
  -4  -3   1   16.00    0.90
  -4  -3   1   11.60    1.20
  -4  -3   1   17.70    1.40
  -4  -3   1   15.60    0.90
  -4  -3   1   18.40    1.40
   3   3  -1  271.87    7.00
   3   3  -1  282.07    7.50
   3   3  -1  278.37    7.50
   3   3  -1  278.07    6.80
   3   3  -1  283.07    6.80
   3   3  -1  279.87    7.00
   3   3  -1  275.97    6.70
   3   3  -1  284.77    7.50
  -3  -3   1  285.07    6.80
  -3  -3   1  262.57    7.70
  -3  -3   1  283.97    7.00
  -3  -3   1  280.87    7.50
  -3  -3   1  283.27    7.40
  -3  -3   1  289.87    7.40
   2   3  -1    7.70    0.80
   2   3  -1    6.90    0.60
   2   3  -1    8.60    0.90
   2   3  -1    5.80    0.90
   2   3  -1    5.60    0.70
   2   3  -1    7.10    0.50
   2   3  -1    6.30    0.80
  -2  -3   1    7.60    0.90
  -2  -3   1    6.80    0.70
  -2  -3   1    7.20    0.60
  -2  -3   1    7.60    0.90
  -2  -3   1    6.00    0.70
  -2  -3   1    7.70    0.60
  -2  -3   1    3.50    0.90
  -2  -3   1    7.60    0.60
  -2  -3   1    8.00    0.90
   1   3  -1  411.66    9.90
   1   3  -1  396.06    9.80
   1   3  -1  416.56   10.20
   1   3  -1  396.86    9.90
   1   3  -1  380.96   10.20
   1   3  -1  399.46    9.60
   1   3  -1  403.06    9.90
  -1  -3   1  387.86    9.90
  -1  -3   1  398.76    9.80
  -1  -3   1  397.76   10.70
  -1  -3   1  412.76    9.90
  -1  -3   1  409.66   10.30
  -1  -3   1  380.96   10.10
   0   3  -1    3.70    0.70
   0   3  -1    3.60    0.50
   0   3  -1    5.00    0.60
   0   3  -1    2.80    0.70
   0   3  -1    6.00    0.80
   0   3  -1    3.70    0.30
   0   3  -1    3.90    0.60
   0  -3   1    5.10    0.90
   0  -3   1    4.70    1.10
   0  -3   1    5.10    0.60
  -1   3  -1   30.90    1.60
  -1   3  -1   32.90    1.50
  -1   3  -1   31.70    1.10
  -1   3  -1   29.90    1.40
  -1   3  -1   32.00    1.20
  -1   3  -1   29.70    1.20
  -1   3  -1   33.20    1.80
   1  -3   1   33.40    1.80
   1  -3   1   32.30    1.20
   1  -3   1   31.60    1.20
   1  -3   1   35.90    1.20
   1  -3   1   32.80    2.20
  -2   3  -1    6.70    0.70
  -2   3  -1    5.10    0.90
  -2   3  -1    4.10    0.90
  -2   3  -1    5.20    0.70
  -2   3  -1    5.40    0.70
  -2   3  -1    6.50    1.00
   2  -3   1    5.00    1.00
   2  -3   1    5.00    1.40
   2  -3   1    6.10    0.60
   2  -3   1    7.20    0.50
   2  -3   1    7.20    0.70
   2  -3   1    4.90    0.60
  -3   3  -1    3.90    0.70
  -3   3  -1    1.60    0.90
  -3   3  -1    2.80    0.90
  -3   3  -1    1.70    0.60
  -3   3  -1    2.90    0.80
   3  -3   1    3.60    0.60
   3  -3   1    4.30    0.90
   3  -3   1    3.10    1.40
   3  -3   1    2.90    0.50
   3  -3   1    5.00    0.50
  -4   3  -1   35.10    1.80
  -4   3  -1   38.70    2.20
  -4   3  -1   34.90    1.70
  -4   3  -1   38.30    2.20
  -4   3  -1   37.00    2.20
   4  -3   1   38.20    1.50
   4  -3   1   32.20    1.50
   4  -3   1   35.80    1.70
   4  -3   1   37.90    2.10
   4  -3   1   37.90    3.00
  -5   3  -1   -1.70    0.80
  -5   3  -1    0.00    0.60
  -5   3  -1   -0.30    0.60
  -5   3  -1    0.10    0.50
  -5   3  -1    0.00    0.80
   5  -3   1    0.10    1.20
   5  -3   1   -0.30    0.40
   5  -3   1   -0.10    0.50
   5  -3   1   -0.20    0.50
  -6   3  -1   37.90    2.40
  -6   3  -1   31.70    2.40
  -6   3  -1   35.80    1.80
  -6   3  -1   31.70    2.30
  -6   3  -1   34.30    2.10
   6  -3   1   35.40    1.90
   6  -3   1   33.50    3.30
   6  -3   1   34.00    1.90
  -7   3  -1    6.40    1.40
  -7   3  -1    5.50    1.30
  -7   3  -1    5.40    1.60
  -7   3  -1    8.10    1.10
  -7   3  -1    5.20    1.20
   7  -3   1    7.10    1.10
   7  -3   1    5.90    1.00
   7  -3   1    5.10    1.10
   7  -3   1    8.60    2.20
  -8   3  -1   13.80    1.90
  -8   3  -1   15.60    2.20
  -8   3  -1   12.20    2.00
  -8   3  -1   16.40    1.60
   8  -3   1   15.50    3.10
   8  -3   1   12.60    1.60
   8  -3   1   13.70    1.50
   8  -3   1   13.40    1.40
  -9   3  -1   33.70    3.10
  -9   3  -1   43.30    2.40
  -9   3  -1   35.90    2.80
  -9   3  -1   42.90    3.30
   9  -3   1   37.30    2.50
   9  -3   1   38.50    2.20
   9  -3   1   36.50    4.60
   9  -3   1   38.30    2.60
 -10   3  -1    2.30    1.40
 -10   3  -1    0.90    1.40
 -10   3  -1    2.40    1.30
 -10   3  -1    1.40    0.90
  10  -3   1   -0.40    1.20
  10  -3   1   -2.00    2.10
  10  -3   1    1.70    1.10
 -11   3  -1    1.10    1.20
 -11   3  -1    0.50    1.60
 -11   3  -1    1.10    1.40
  11  -3   1   -0.30    2.50
  11  -3   1    0.80    1.20
  11  -3   1   -0.70    1.40
 -12   3  -1   -0.40    1.30
 -12   3  -1   -1.20    1.40
 -12   3  -1   -0.10    1.20
  12  -3   1   -1.10    2.90
 -13   3  -1    2.30    2.00
 -13   3  -1    2.80    1.60
 -13   3  -1    0.40    1.70
  13  -3   1    7.10    3.60
 -14   3  -1   -0.50    1.60
 -14   3  -1   -1.40    1.70
  14  -3   1    1.70    3.40
  17   2  -1    0.10    1.70
 -17  -2   1    0.10    2.20
 -17  -2   1    1.50    1.80
 -17  -2   1    3.30    2.10
  16   2  -1    5.90    2.00
  16   2  -1    1.50    1.90
 -16  -2   1    5.50    2.10
 -16  -2   1    5.30    2.00
 -16  -2   1    7.00    2.70
  15   2  -1   12.80    2.60
  15   2  -1   11.30    2.30
  15   2  -1    8.70    2.30
 -15  -2   1    9.50    2.30
 -15  -2   1   10.60    2.50
 -15  -2   1   11.10    2.10
 -15  -2   1   11.50    2.30
  14   2  -1   10.90    2.00
  14   2  -1   20.90    2.70
  14   2  -1   12.40    2.40
  14   2  -1    8.90    2.40
 -14  -2   1   12.30    2.20
 -14  -2   1   16.20    2.50
 -14  -2   1   16.00    2.70
 -14  -2   1   20.80    3.30
 -14  -2   1   11.00    2.00
  13   2  -1    4.80    1.40
  13   2  -1    7.20    1.80
  13   2  -1    5.60    1.90
  13   2  -1    6.50    1.60
  13   2  -1    5.40    1.60
  13   2  -1    1.70    1.60
 -13  -2   1    4.70    1.60
 -13  -2   1    4.40    1.50
 -13  -2   1    2.80    1.70
 -13  -2   1    1.90    1.60
 -13  -2   1    6.00    1.80
  12   2  -1   21.80    2.30
  12   2  -1   21.40    2.70
  12   2  -1   20.00    2.40
  12   2  -1   16.90    2.10
  12   2  -1   16.30    2.40
  12   2  -1   19.60    2.20
 -12  -2   1   20.00    2.60
 -12  -2   1   21.80    2.50
 -12  -2   1   19.50    2.60
 -12  -2   1   20.60    2.50
 -12  -2   1   16.60    2.10
  11   2  -1   58.79    3.50
  11   2  -1   64.99    3.30
  11   2  -1   67.39    3.40
  11   2  -1   64.49    3.90
  11   2  -1   62.59    3.20
  11   2  -1   65.99    4.00
 -11  -2   1   62.39    3.70
 -11  -2   1   70.09    4.00
 -11  -2   1   70.89    3.30
 -11  -2   1   65.09    3.40
 -11  -2   1   66.49    3.60
  10   2  -1   67.19    3.50
  10   2  -1   61.59    3.00
  10   2  -1   58.19    3.10
  10   2  -1   60.79    3.70
  10   2  -1   61.89    3.70
  10   2  -1   66.29    3.30
 -10  -2   1   60.69    3.40
 -10  -2   1   79.89    3.90
 -10  -2   1   69.49    3.60
 -10  -2   1   65.29    3.10
 -10  -2   1   65.09    3.70
 -10  -2   1   68.99    3.40
   9   2  -1    4.10    1.10
   9   2  -1    7.80    1.30
   9   2  -1    7.70    1.60
   9   2  -1    8.80    1.20
  -9  -2   1    6.70    1.30
  -9  -2   1    8.70    1.50
  -9  -2   1    6.30    1.30
  -9  -2   1    8.20    1.20
  -9  -2   1    8.80    1.30
  -9  -2   1    9.30    1.50
   8   2  -1   22.80    1.80
   8   2  -1   24.30    2.10
   8   2  -1   30.90    2.30
   8   2  -1   25.30    1.60
  -8  -2   1   23.20    2.00
  -8  -2   1   28.00    2.00
  -8  -2   1   24.40    1.80
  -8  -2   1   24.00    2.20
  -8  -2   1   24.80    1.60
  -8  -2   1   19.20    1.90
   7   2  -1   32.60    1.70
   7   2  -1   33.60    2.40
   7   2  -1   31.40    2.10
   7   2  -1   31.10    1.90
  -7  -2   1   32.30    1.90
  -7  -2   1   29.40    1.60
  -7  -2   1   28.70    1.80
  -7  -2   1   29.50    2.00
  -7  -2   1   27.20    1.90
  -7  -2   1   32.40    2.10
   6   2  -1   61.69    2.80
   6   2  -1   64.19    2.30
   6   2  -1   64.09    3.00
   6   2  -1   62.49    2.60
  -6  -2   1   61.29    2.60
  -6  -2   1   58.79    2.50
  -6  -2   1   64.59    2.70
  -6  -2   1   60.39    2.80
  -6  -2   1   62.29    2.80
  -6  -2   1   66.69    2.30
  -6  -2   1   64.79    2.50
   5   2  -1  221.18    5.70
   5   2  -1  220.78    6.50
   5   2  -1  219.88    5.80
   5   2  -1  222.78    6.40
   5   2  -1  216.88    6.20
  -5  -2   1  219.28    6.20
  -5  -2   1  219.78    6.40
  -5  -2   1  226.58    6.20
  -5  -2   1  224.48    6.20
  -5  -2   1  212.38    6.30
  -5  -2   1  227.88    5.80
  -5  -2   1  224.48    6.00
   4   2  -1   24.60    1.50
   4   2  -1   25.50    0.90
   4   2  -1   23.70    1.80
   4   2  -1   21.00    1.20
   4   2  -1   24.20    1.60
   4   2  -1   23.00    1.10
   4   2  -1   22.30    1.60
   4   2  -1   22.30    0.90
  -4  -2   1   23.60    1.40
  -4  -2   1   22.90    1.30
  -4  -2   1   22.60    1.00
  -4  -2   1   22.10    1.20
  -4  -2   1   23.70    1.10
  -4  -2   1   22.30    1.50
  -4  -2   1   26.50    1.50
  -4  -2   1   22.00    1.50
   3   2  -1    5.00    0.60
   3   2  -1    5.60    0.40
   3   2  -1    6.30    0.40
   3   2  -1    5.50    0.50
   3   2  -1    4.80    0.90
   3   2  -1    4.20    0.80
   3   2  -1    4.40    0.70
   3   2  -1    5.40    0.80
   3   2  -1    1.90    0.80
   3   2  -1    5.90    0.60
  -3  -2   1    5.60    0.60
  -3  -2   1    5.50    0.80
  -3  -2   1    5.50    1.00
  -3  -2   1    4.10    0.70
  -3  -2   1    6.30    0.60
  -3  -2   1    4.10    0.70
  -3  -2   1    5.60    0.60
   2   2  -1  160.48    4.20
   2   2  -1  159.58    4.40
   2   2  -1  161.68    4.40
   2   2  -1  164.98    4.50
   2   2  -1  165.48    4.10
   2   2  -1  160.48    4.40
   2   2  -1  157.18    3.90
  -2  -2   1  165.18    4.40
  -2  -2   1  164.28    3.90
  -2  -2   1  169.88    4.10
  -2  -2   1  152.08    4.40
  -2  -2   1  163.48    4.50
  -2  -2   1  137.49    4.50
  -2  -2   1  166.38    4.40
  -2  -2   1  163.88    4.20
   1   2  -1 2413.56   55.09
   1   2  -1 2359.76   54.99
   1   2  -1 2311.57   54.89
   1   2  -1 2272.17   54.99
   1   2  -1 2319.37   55.29
   1   2  -1 2314.97   54.89
   1   2  -1 2325.37   54.79
  -1  -2   1 2328.27   55.29
  -1  -2   1 2252.37   54.99
  -1  -2   1 2361.66   54.69
  -1  -2   1 2408.06   54.79
  -1  -2   1 2384.16   55.39
  -1  -2   1 2371.36   54.89
   0   2  -1 2033.40   50.09
   0   2  -1 2113.89   49.40
   0   2  -1 2187.38   49.80
   0   2  -1 2126.79   49.99
   0   2  -1 2135.99   49.70
   0   2  -1 2105.69   49.30
   0   2  -1 2147.59   49.60
   0  -2   1 2149.69   49.80
   0  -2   1 2187.68   49.30
   0  -2   1 2128.59   49.70
   0  -2   1 2045.20   50.09
   0  -2   1 2104.39   49.20
   0  -2   1 1972.20   49.70
   0  -2   1 2134.79   49.60
   0  -2   1 2089.19   49.50
  -1   2  -1  159.58    3.90
  -1   2  -1  162.18    4.50
  -1   2  -1  161.58    4.50
  -1   2  -1  158.48    4.00
  -1   2  -1  159.68    3.90
  -1   2  -1  153.18    4.30
  -1   2  -1  158.58    4.20
  -1   2  -1  162.88    4.10
   1  -2   1  160.08    4.10
   1  -2   1  161.58    3.90
   1  -2   1  154.08    4.50
   1  -2   1  152.48    5.00
   1  -2   1  155.18    3.90
   1  -2   1  157.18    4.20
   1  -2   1  157.48    4.00
  -2   2  -1   87.79    2.60
  -2   2  -1   86.39    2.90
  -2   2  -1   87.89    2.60
  -2   2  -1   89.19    3.00
  -2   2  -1   82.39    2.40
  -2   2  -1   91.89    2.60
  -2   2  -1   89.29    3.00
   2  -2   1   86.79    2.60
   2  -2   1   85.89    2.40
   2  -2   1   88.79    2.90
   2  -2   1   88.19    2.60
   2  -2   1   90.09    3.70
   2  -2   1   87.79    2.30
   2  -2   1   89.09    2.60
  -3   2  -1  149.39    4.10
  -3   2  -1  147.29    4.60
  -3   2  -1  146.99    4.50
  -3   2  -1  140.39    4.50
  -3   2  -1  147.19    4.00
  -3   2  -1  144.59    4.00
  -3   2  -1  144.79    4.20
   3  -2   1  149.59    3.80
   3  -2   1  147.89    4.10
   3  -2   1  139.39    5.40
   3  -2   1  144.19    4.00
   3  -2   1  147.59    4.10
  -4   2  -1  141.99    4.10
  -4   2  -1  149.49    4.70
  -4   2  -1  141.09    4.60
  -4   2  -1  144.49    4.70
  -4   2  -1  140.79    4.40
   4  -2   1  146.69    5.70
   4  -2   1  145.59    4.20
   4  -2   1  141.59    4.30
  -5   2  -1    0.80    0.70
  -5   2  -1    0.50    0.50
  -5   2  -1   -0.70    0.70
  -5   2  -1    0.50    0.60
  -5   2  -1    0.30    0.80
   5  -2   1    0.10    0.60
   5  -2   1    0.40    1.20
   5  -2   1    1.30    0.60
  -6   2  -1   40.40    2.20
  -6   2  -1   42.10    2.40
  -6   2  -1   42.10    1.90
  -6   2  -1   39.50    2.30
   6  -2   1   41.00    2.10
   6  -2   1   38.30    1.80
   6  -2   1   39.30    2.10
   6  -2   1   37.70    3.20
  -7   2  -1   60.49    3.20
  -7   2  -1   60.89    2.50
  -7   2  -1   53.29    3.10
  -7   2  -1   60.09    3.00
  -7   2  -1   52.69    2.80
   7  -2   1   53.79    2.70
   7  -2   1   62.19    4.20
   7  -2   1   54.09    2.40
   7  -2   1   57.89    2.70
  -8   2  -1   30.00    2.70
  -8   2  -1   28.50    1.80
  -8   2  -1   22.00    2.10
  -8   2  -1   27.30    2.60
   8  -2   1   23.90    3.30
   8  -2   1   29.40    1.80
   8  -2   1   24.50    2.00
   8  -2   1   27.50    2.30
  -9   2  -1    1.40    1.20
  -9   2  -1    0.80    0.90
  -9   2  -1    3.30    1.50
  -9   2  -1    1.40    0.80
   9  -2   1    2.60    2.20
   9  -2   1    3.20    1.00
   9  -2   1    2.90    1.10
   9  -2   1    0.10    0.90
 -10   2  -1    3.80    1.10
 -10   2  -1    2.10    1.40
 -10   2  -1    3.00    1.40
 -10   2  -1    2.10    1.20
  10  -2   1    3.10    1.00
  10  -2   1    4.30    2.50
  10  -2   1    2.30    1.20
  10  -2   1    4.60    1.30
 -11   2  -1    1.50    1.00
 -11   2  -1   -0.40    1.40
 -11   2  -1   -0.80    1.10
 -11   2  -1    2.00    1.20
  11  -2   1    0.30    1.00
  11  -2   1   -0.60    2.60
  11  -2   1    1.50    1.20
  11  -2   1    0.60    1.10
  11  -2   1    2.30    1.50
 -12   2  -1   10.80    2.20
 -12   2  -1    5.80    1.90
 -12   2  -1    4.70    1.50
  12  -2   1    7.00    3.30
  12  -2   1    4.20    1.80
  12  -2   1    8.40    1.80
 -13   2  -1    9.40    2.20
 -13   2  -1   10.30    2.40
 -13   2  -1   11.00    2.20
  13  -2   1    8.20    3.30
 -14   2  -1    9.90    2.40
 -14   2  -1   13.70    3.10
 -14   2  -1   14.20    2.70
  14  -2   1   12.00    4.20
 -15   2  -1   -0.30    1.70
 -15   2  -1    1.70    2.00
  15  -2   1    4.50    3.50
  16   1  -1    3.40    2.90
  16   1  -1   -2.40    1.50
 -16  -1   1   -0.30    1.40
 -16  -1   1    0.20    1.90
 -16  -1   1    0.70    1.70
 -16  -1   1   -1.00    1.60
  15   1  -1    6.90    1.90
  15   1  -1    9.20    2.40
  15   1  -1    4.00    1.90
 -15  -1   1    1.60    1.70
 -15  -1   1    7.00    2.10
 -15  -1   1   10.30    2.80
 -15  -1   1    7.00    2.10
  14   1  -1    3.80    1.40
  14   1  -1   -0.80    1.20
  14   1  -1   -2.40    1.40
  14   1  -1    1.30    1.40
  14   1  -1    3.10    1.70
 -14  -1   1    0.80    1.50
 -14  -1   1    1.90    1.80
 -14  -1   1   -1.50    1.20
 -14  -1   1    0.50    1.30
  13   1  -1    1.50    1.50
  13   1  -1    0.30    1.30
  13   1  -1    0.50    1.50
  13   1  -1    1.40    1.30
  13   1  -1    2.30    1.40
  13   1  -1    3.30    1.30
 -13  -1   1    1.00    1.50
 -13  -1   1    3.60    1.50
 -13  -1   1    2.70    1.60
 -13  -1   1    4.20    1.80
  12   1  -1   47.40    3.20
  12   1  -1   42.70    3.40
  12   1  -1   49.30    3.30
  12   1  -1   42.00    2.90
  12   1  -1   42.90    3.70
 -12  -1   1   44.60    4.00
 -12  -1   1   40.70    3.30
 -12  -1   1   45.90    3.00
 -12  -1   1   48.40    3.30
 -12  -1   1   38.50    2.90
 -12  -1   1   47.70    3.50
  11   1  -1    4.80    1.40
  11   1  -1    3.10    1.20
  11   1  -1    3.90    1.50
  11   1  -1    2.30    1.30
  11   1  -1    4.30    1.30
 -11  -1   1    4.10    1.20
 -11  -1   1    7.20    1.70
 -11  -1   1    4.30    1.50
 -11  -1   1    4.20    1.50
 -11  -1   1    2.90    1.40
 -11  -1   1    4.80    1.30
 -11  -1   1    5.40    1.60
  10   1  -1  326.97    9.70
  10   1  -1  343.17    9.90
  10   1  -1  318.17   10.10
  10   1  -1  318.67    9.50
  10   1  -1  323.67   10.10
 -10  -1   1  325.57    9.70
 -10  -1   1  318.47    9.90
 -10  -1   1  327.47   10.20
 -10  -1   1  323.67    9.60
 -10  -1   1  309.57    9.80
 -10  -1   1  324.07   10.10
 -10  -1   1  326.57    9.60
   9   1  -1  140.99    5.00
   9   1  -1  142.09    5.50
   9   1  -1  145.99    5.20
  -9  -1   1  145.69    5.00
  -9  -1   1  140.79    5.40
  -9  -1   1  136.09    5.20
  -9  -1   1  145.39    5.10
  -9  -1   1  141.69    5.00
  -9  -1   1  142.29    5.20
  -9  -1   1  139.99    5.40
   8   1  -1    8.50    1.30
   8   1  -1   11.40    1.60
   8   1  -1    8.80    1.30
  -8  -1   1    7.20    1.30
  -8  -1   1   12.60    1.40
  -8  -1   1    8.00    1.20
  -8  -1   1   11.10    1.30
  -8  -1   1    9.70    1.30
  -8  -1   1   13.00    1.60
  -8  -1   1   10.80    1.50
  -8  -1   1    9.30    1.40
   7   1  -1   27.70    2.00
   7   1  -1   29.20    2.10
   7   1  -1   28.60    1.90
  -7  -1   1   31.00    2.10
  -7  -1   1   28.00    1.80
  -7  -1   1   32.70    1.90
  -7  -1   1   29.40    2.00
  -7  -1   1   30.10    1.80
  -7  -1   1   28.80    2.00
  -7  -1   1   28.70    1.70
  -7  -1   1   31.10    2.00
   6   1  -1   18.40    1.50
   6   1  -1   15.90    1.70
   6   1  -1   11.80    1.50
  -6  -1   1   15.60    1.30
  -6  -1   1   11.70    1.20
  -6  -1   1   11.70    1.20
  -6  -1   1   10.60    1.20
  -6  -1   1   14.00    1.40
  -6  -1   1   15.60    1.50
  -6  -1   1   12.90    1.20
  -6  -1   1   14.70    1.50
   5   1  -1   32.00    1.70
   5   1  -1   33.90    2.00
  -5  -1   1   34.90    1.80
  -5  -1   1   32.90    1.60
  -5  -1   1   30.50    1.60
  -5  -1   1   36.00    1.90
  -5  -1   1   30.90    1.80
  -5  -1   1   32.70    1.70
  -5  -1   1   32.90    1.90
  -5  -1   1   35.00    1.70
   4   1  -1   10.20    0.90
   4   1  -1    8.70    1.00
   4   1  -1   10.40    0.90
   4   1  -1   10.20    0.80
   4   1  -1   10.10    1.00
  -4  -1   1   11.40    1.00
  -4  -1   1   10.30    0.80
  -4  -1   1    9.70    1.10
  -4  -1   1   10.20    1.00
  -4  -1   1   10.40    1.10
  -4  -1   1   11.00    1.00
  -4  -1   1    9.00    0.90
  -4  -1   1   10.20    1.00
   3   1  -1   19.40    1.00
   3   1  -1   18.10    0.90
   3   1  -1   19.20    1.10
   3   1  -1   18.30    0.90
   3   1  -1   18.90    1.10
   3   1  -1   18.70    1.20
   3   1  -1   18.60    1.00
   3   1  -1   18.40    1.10
   3   1  -1   18.60    1.20
  -3  -1   1   18.00    0.90
  -3  -1   1   16.80    1.20
  -3  -1   1   19.10    1.10
  -3  -1   1   15.80    1.10
  -3  -1   1   16.30    1.20
  -3  -1   1   17.40    1.20
   2   1  -1 1555.84   36.20
   2   1  -1 1541.05   36.00
   2   1  -1 1563.64   36.20
   2   1  -1 1566.24   35.90
   2   1  -1 1566.54   36.00
   2   1  -1 1542.15   35.80
   2   1  -1 1490.45   36.10
   2   1  -1 1495.85   36.10
  -2  -1   1 1501.95   36.10
  -2  -1   1 1544.15   36.20
  -2  -1   1 1505.55   36.00
  -2  -1   1 1521.95   36.00
  -2  -1   1 1594.14   36.00
  -2  -1   1 1532.15   35.90
  -2  -1   1 1466.15   36.10
   1   1  -1  243.88    6.20
   1   1  -1  256.27    6.40
   1   1  -1  253.57    6.40
   1   1  -1  254.07    6.30
   1   1  -1  258.97    6.10
   1   1  -1  258.57    6.30
   1   1  -1  252.37    6.10
  -1  -1   1  250.27    6.10
  -1  -1   1  252.17    6.10
  -1  -1   1  255.07    6.40
  -1  -1   1  255.17    6.20
  -1  -1   1  258.07    6.30
  -1  -1   1  257.37    6.30
   0   1  -1    9.50    0.50
   0   1  -1    8.70    0.60
   0   1  -1    8.60    0.80
   0   1  -1    8.90    0.40
   0   1  -1    8.50    0.60
   0   1  -1    7.40    0.60
   0   1  -1    9.50    0.60
   0  -1   1    9.40    0.70
   0  -1   1    9.10    0.60
   0  -1   1    9.00    0.60
   0  -1   1    8.80    0.50
   0  -1   1    9.50    0.50
   0  -1   1    9.10    0.90
   0  -1   1   10.00    0.70
  -1   1  -1    4.10    0.50
  -1   1  -1    3.40    0.50
  -1   1  -1    4.00    0.60
  -1   1  -1    5.60    0.50
  -1   1  -1    4.20    0.40
  -1   1  -1    5.30    0.40
  -1   1  -1    4.60    0.60
   1  -1   1    5.30    0.90
   1  -1   1    4.60    0.40
   1  -1   1    6.00    0.40
   1  -1   1    4.90    0.50
   1  -1   1    5.40    0.70
   1  -1   1    5.00    0.40
   1  -1   1    3.50    0.50
   1  -1   1    5.80    0.70
   1  -1   1    3.10    0.50
  -2   1  -1  266.57    6.70
  -2   1  -1  266.87    7.00
  -2   1  -1  277.17    7.10
  -2   1  -1  274.77    7.00
  -2   1  -1  268.57    6.80
  -2   1  -1  272.87    6.80
  -2   1  -1  271.37    6.80
   2  -1   1  269.37    6.80
   2  -1   1  283.77    7.30
   2  -1   1  270.77    6.80
   2  -1   1  266.57    6.80
   2  -1   1  274.97    6.70
   2  -1   1  264.97    7.00
  -3   1  -1   36.00    1.40
  -3   1  -1   36.80    1.70
  -3   1  -1   37.60    1.50
  -3   1  -1   37.00    1.90
  -3   1  -1   35.00    1.60
  -3   1  -1   37.60    1.70
  -3   1  -1   37.30    1.60
   3  -1   1   37.40    1.60
   3  -1   1   41.80    1.40
   3  -1   1   34.10    1.50
  -4   1  -1   10.50    1.20
  -4   1  -1   12.70    1.20
  -4   1  -1   10.70    0.90
  -4   1  -1   11.30    1.10
  -4   1  -1   10.90    1.30
  -4   1  -1   13.70    1.10
  -4   1  -1   11.40    1.20
  -4   1  -1   12.10    1.20
   4  -1   1   11.80    1.10
   4  -1   1   13.80    0.90
   4  -1   1   12.80    1.10
  -5   1  -1   35.80    1.60
  -5   1  -1   38.50    2.10
  -5   1  -1   35.90    2.00
  -5   1  -1   35.80    1.90
  -5   1  -1   35.90    2.10
  -5   1  -1   38.40    2.00
  -5   1  -1   38.40    2.20
   5  -1   1   34.20    1.80
   5  -1   1   36.60    1.90
   5  -1   1   33.80    1.60
  -6   1  -1    7.30    1.20
  -6   1  -1   11.20    1.10
  -6   1  -1   10.10    1.30
  -6   1  -1   10.30    1.40
  -6   1  -1    8.00    1.20
  -6   1  -1    6.00    1.10
  -6   1  -1    8.50    1.30
   6  -1   1    9.20    1.20
   6  -1   1    7.40    1.10
   6  -1   1    8.00    1.00
  -7   1  -1    4.10    1.00
  -7   1  -1    2.30    0.70
  -7   1  -1    4.40    1.10
  -7   1  -1    3.30    1.10
  -7   1  -1    3.10    1.00
  -7   1  -1    4.20    1.10
  -7   1  -1    3.70    1.10
   7  -1   1    3.50    0.80
   7  -1   1    1.70    0.80
   7  -1   1    3.60    1.00
  -8   1  -1   15.10    2.00
  -8   1  -1   13.80    1.80
  -8   1  -1   17.80    2.00
  -8   1  -1   16.00    1.50
  -8   1  -1   16.50    2.00
  -8   1  -1   16.10    1.80
   8  -1   1   14.80    1.40
   8  -1   1   13.20    1.60
   8  -1   1   15.60    1.70
  -9   1  -1    5.00    1.50
  -9   1  -1    1.30    0.80
  -9   1  -1    2.70    1.10
  -9   1  -1    0.90    1.20
  -9   1  -1    0.50    1.20
   9  -1   1    2.40    1.00
   9  -1   1    3.60    1.20
   9  -1   1    4.00    1.20
   9  -1   1    1.30    0.90
 -10   1  -1   66.89    3.70
 -10   1  -1   75.89    4.10
 -10   1  -1   72.19    3.20
 -10   1  -1   72.59    3.60
  10  -1   1   70.39    3.70
  10  -1   1   74.49    3.80
  10  -1   1   70.49    3.40
  10  -1   1   75.99    3.40
 -11   1  -1    7.50    1.50
 -11   1  -1    7.60    2.00
 -11   1  -1   10.70    2.10
  11  -1   1   10.80    1.90
  11  -1   1    8.60    1.50
  11  -1   1    8.00    1.50
  11  -1   1    6.50    1.60
  11  -1   1    7.60    2.90
 -12   1  -1   24.70    2.90
 -12   1  -1   25.30    3.00
 -12   1  -1   19.90    2.40
  12  -1   1   21.60    2.60
  12  -1   1   33.60    5.00
  12  -1   1   16.60    2.70
  12  -1   1   21.20    2.60
 -13   1  -1   37.00    3.80
 -13   1  -1   39.30    3.50
 -13   1  -1   43.90    4.00
  13  -1   1   38.90    3.50
  13  -1   1   31.70    4.80
  13  -1   1   48.40    4.40
 -14   1  -1   11.40    2.70
 -14   1  -1   10.30    2.30
 -14   1  -1    8.10    3.00
  14  -1   1    7.80    2.20
  14  -1   1    2.90    3.30
 -15   1  -1   -0.10    1.60
 -15   1  -1    0.20    1.70
  15  -1   1   -3.10    3.10
  16   0  -1   -0.70    3.00
  16   0  -1    1.80    1.60
  16   0  -1   -0.20    1.70
 -16   0   1    1.20    2.00
 -16   0   1    3.90    1.80
  15   0  -1   -1.00    2.70
  15   0  -1    2.20    1.60
 -15   0   1    0.40    1.80
 -15   0   1    2.90    1.80
 -15   0   1   -0.90    1.50
  14   0  -1    2.40    1.40
  14   0  -1    4.10    2.80
  14   0  -1    5.00    1.70
  14   0  -1    4.10    1.70
  14   0  -1    2.50    1.60
  14   0  -1    2.40    1.70
 -14   0   1    3.30    2.00
 -14   0   1    3.20    1.70
 -14   0   1    2.90    1.70
 -14   0   1    2.40    1.40
 -14   0   1    3.80    1.80
  13   0  -1    0.10    1.40
  13   0  -1    1.80    1.30
  13   0  -1    2.40    1.30
  13   0  -1    4.10    1.60
  13   0  -1    3.20    1.50
 -13   0   1    3.80    1.60
 -13   0   1    3.40    1.50
 -13   0   1    2.40    1.70
 -13   0   1    5.20    1.90
 -13   0   1    2.50    1.30
  12   0  -1   68.49    4.00
  12   0  -1   67.69    4.20
  12   0  -1   66.99    4.00
  12   0  -1   68.79    3.80
  12   0  -1   67.49    3.80
 -12   0   1   70.79    4.00
 -12   0   1   69.99    3.80
 -12   0   1   67.19    3.90
 -12   0   1   75.29    4.60
 -12   0   1   72.99    4.40
  11   0  -1   95.49    4.70
  11   0  -1  101.19    4.70
  11   0  -1   96.79    4.80
  11   0  -1  107.49    4.60
  11   0  -1  101.69    4.40
 -11   0   1  109.79    4.90
 -11   0   1  107.89    4.60
 -11   0   1   98.99    4.90
 -11   0   1   95.39    4.80
 -11   0   1   98.29    5.00
 -11   0   1   96.69    4.60
 -11   0   1  106.69    4.70
  10   0  -1   31.30    2.50
  10   0  -1   27.70    2.60
  10   0  -1   29.00    2.60
  10   0  -1   25.20    2.40
  10   0  -1   26.30    2.40
 -10   0   1   29.10    2.70
 -10   0   1   26.60    2.40
 -10   0   1   22.60    2.40
 -10   0   1   28.90    2.70
 -10   0   1   21.50    2.30
 -10   0   1   29.20    2.40
 -10   0   1   24.40    2.60
 -10   0   1   25.00    2.40
   9   0  -1  164.28    5.90
   9   0  -1  152.28    5.60
   9   0  -1  159.88    5.80
   9   0  -1  165.08    5.60
   9   0  -1  165.98    5.90
  -9   0   1  159.28    5.60
  -9   0   1  161.58    5.90
  -9   0   1  163.08    5.40
  -9   0   1  165.68    6.10
  -9   0   1  164.78    5.70
  -9   0   1  164.48    5.80
  -9   0   1  154.98    5.60
  -9   0   1  158.68    5.80
   8   0  -1   24.80    2.00
   8   0  -1   22.40    1.80
   8   0  -1   20.80    1.90
   8   0  -1   21.90    2.10
  -8   0   1   18.30    1.70
  -8   0   1   25.90    2.00
  -8   0   1   26.20    2.10
  -8   0   1   21.50    2.10
  -8   0   1   23.30    2.20
  -8   0   1   18.80    1.90
  -8   0   1   19.30    1.70
  -8   0   1   24.50    1.80
   7   0  -1   -1.00    0.60
   7   0  -1    1.20    0.70
  -7   0   1    1.20    0.90
  -7   0   1    0.30    0.70
  -7   0   1    1.00    0.70
  -7   0   1    1.40    0.90
  -7   0   1    0.30    0.70
  -7   0   1    0.60    0.70
  -7   0   1   -0.10    0.60
  -7   0   1    1.60    0.80
   6   0  -1    6.00    1.00
   6   0  -1    5.80    1.10
  -6   0   1    3.70    0.90
  -6   0   1    6.10    1.00
  -6   0   1    5.10    1.00
  -6   0   1    2.70    0.80
  -6   0   1    4.90    1.00
  -6   0   1    4.00    0.90
  -6   0   1    4.70    0.90
  -6   0   1    6.00    1.10
   5   0  -1   10.60    1.20
   5   0  -1   14.20    1.30
  -5   0   1   12.60    1.30
  -5   0   1   11.50    1.30
  -5   0   1   12.20    1.20
  -5   0   1   17.50    1.40
  -5   0   1   13.50    1.30
  -5   0   1   15.00    1.30
  -5   0   1   12.40    1.30
  -5   0   1   11.80    1.10
   4   0  -1   27.00    1.50
   4   0  -1   24.00    1.50
  -4   0   1   24.20    1.50
  -4   0   1   25.60    1.30
  -4   0   1   23.70    1.50
  -4   0   1   27.70    1.40
  -4   0   1   26.40    1.40
  -4   0   1   26.30    1.60
  -4   0   1   24.80    1.40
  -4   0   1   22.50    1.40
   3   0  -1  915.31   22.20
   3   0  -1  895.21   21.80
   3   0  -1  886.61   21.70
   3   0  -1  951.30   22.20
   3   0  -1  904.51   21.80
   3   0  -1  870.71   21.80
   3   0  -1  910.01   21.70
   3   0  -1  906.21   21.70
   3   0  -1  902.51   21.70
   3   0  -1  880.51   21.60
  -3   0   1  927.41   21.80
  -3   0   1  931.41   21.90
  -3   0   1  897.41   21.80
  -3   0   1  904.41   21.80
  -3   0   1  917.91   21.70
  -3   0   1  887.31   21.70
  -3   0   1  914.11   21.80
  -3   0   1  914.31   21.70
   2   0  -1  604.54   14.00
   2   0  -1  573.54   14.00
   2   0  -1  586.44   14.00
   2   0  -1  595.34   14.00
   2   0  -1  582.24   14.00
   2   0  -1  568.84   14.00
   2   0  -1  572.94   14.00
   2   0  -1  581.74   13.90
   2   0  -1  588.14   13.90
   2   0  -1  580.84   13.90
  -2   0   1  587.94   14.00
  -2   0   1  579.34   14.00
  -2   0   1  572.84   14.00
  -2   0   1  573.74   14.00
  -2   0   1  591.74   14.00
  -2   0   1  573.04   14.00
  -2   0   1  585.14   14.00
  -2   0   1  577.24   13.90
   1   0  -1   82.29    2.20
   1   0  -1   73.89    2.10
  -1   0   1   83.09    2.00
  -1   0   1   83.49    2.10
  -1   0   1   74.89    2.00
  -1   0   1   69.99    2.10
  -1   0   1   74.69    2.10
  -1   0   1   85.39    2.10
  -1   0   1   87.69    2.20
   0   0  -1    0.40    0.10
   0   0  -1    0.10    0.10
   0   0  -1    0.10    0.10
   0   0  -1    0.00    0.10
   0   0  -1    0.00    0.10
   0   0  -1    0.00    0.10
   0   0  -1    0.10    0.10
   0   0   1    0.00    0.10
   0   0   1    0.00    0.10
   0   0   1    0.00    0.10
   0   0   1   -0.10    0.10
   0   0   1    0.10    0.10
   0   0   1    0.00    0.10
   0   0   1   -0.20    0.10
  -1   0  -1  153.28    3.80
  -1   0  -1  157.28    3.70
  -1   0  -1  152.98    3.80
  -1   0  -1  161.38    3.80
  -1   0  -1  153.58    3.80
  -1   0  -1  157.48    3.80
  -1   0  -1  153.68    3.60
   1   0   1  146.59    3.70
   1   0   1  145.29    3.80
   1   0   1  123.89    3.60
   1   0   1  139.69    3.80
   1   0   1  145.09    3.70
   1   0   1  141.29    3.80
   1   0   1  142.99    3.70
   1   0   1  137.09    3.70
  -2   0  -1 2410.76   56.59
  -2   0  -1 2373.06   56.69
  -2   0  -1 2496.65   56.59
  -2   0  -1 2296.67   56.49
  -2   0  -1 2401.66   56.39
  -2   0  -1 2426.96   56.59
  -2   0  -1 2426.86   56.49
  -2   0  -1 2423.76   56.59
   2   0   1 2464.65   56.59
   2   0   1 2424.76   56.39
   2   0   1 2450.05   56.59
   2   0   1 2341.37   56.59
   2   0   1 2430.36   56.59
   2   0   1 2453.45   56.59
   2   0   1 2383.56   56.49
   2   0   1 2419.76   56.49
   2   0   1 2405.76   56.49
   2   0   1 2389.16   56.59
  -3   0  -1  454.65   11.50
  -3   0  -1  456.05   11.50
  -3   0  -1  465.65   11.60
  -3   0  -1  463.85   11.50
  -3   0  -1  463.85   11.50
  -3   0  -1  462.75   11.20
  -3   0  -1  462.95   11.40
  -3   0  -1  462.55   11.50
   3   0   1  460.75   11.50
   3   0   1  458.05   11.20
   3   0   1  471.85   11.20
   3   0   1  455.85   11.50
   3   0   1  476.05   11.40
  -4   0  -1   21.50    1.40
  -4   0  -1   23.60    1.30
  -4   0  -1   23.20    1.50
  -4   0  -1   27.10    1.50
  -4   0  -1   22.00    1.40
  -4   0  -1   24.90    1.50
  -4   0  -1   20.80    1.50
  -4   0  -1   22.70    1.10
   4   0   1   24.90    1.20
   4   0   1   23.70    1.40
   4   0   1   23.80    1.40
   4   0   1   25.80    1.10
  -5   0  -1    1.90    0.60
  -5   0  -1    1.80    0.80
  -5   0  -1    1.80    0.80
  -5   0  -1    1.00    0.70
  -5   0  -1    2.70    0.70
  -5   0  -1    1.00    0.80
  -5   0  -1    1.30    0.80
  -5   0  -1    0.30    0.60
   5   0   1    1.60    0.70
   5   0   1    1.10    0.70
   5   0   1    1.40    0.80
  -6   0  -1    2.70    0.90
  -6   0  -1    0.50    0.80
  -6   0  -1    1.10    0.50
  -6   0  -1    2.40    0.80
  -6   0  -1    1.10    0.80
  -6   0  -1    1.80    0.80
  -6   0  -1    0.70    0.60
   6   0   1    1.30    0.60
   6   0   1    1.80    0.80
   6   0   1    0.80    0.70
  -7   0  -1    5.90    1.10
  -7   0  -1    4.70    0.90
  -7   0  -1    4.40    0.80
  -7   0  -1    4.30    1.00
  -7   0  -1    4.50    1.10
  -7   0  -1    5.60    1.10
   7   0   1    5.40    1.10
   7   0   1    5.40    0.90
   7   0   1    5.30    0.90
   7   0   1    4.40    1.00
  -8   0  -1   12.00    1.60
  -8   0  -1    9.70    1.10
  -8   0  -1   13.90    1.70
  -8   0  -1   19.10    2.00
  -8   0  -1   10.40    1.60
  -8   0  -1   14.80    1.60
   8   0   1   13.80    1.40
   8   0   1   15.80    1.50
   8   0   1    9.70    1.40
   8   0   1   12.60    1.60
  -9   0  -1   40.70    2.90
  -9   0  -1   34.30    2.40
  -9   0  -1   25.80    2.40
  -9   0  -1   29.60    2.20
  -9   0  -1   36.70    2.70
  -9   0  -1   33.90    2.00
   9   0   1   31.30    2.70
   9   0   1   29.50    2.10
   9   0   1   29.80    2.40
   9   0   1   32.30    2.10
 -10   0  -1    4.80    1.40
 -10   0  -1    3.70    1.40
 -10   0  -1    3.00    1.10
 -10   0  -1    3.50    1.40
 -10   0  -1    4.00    1.50
  10   0   1    1.80    1.20
  10   0   1    4.20    1.40
  10   0   1    5.80    1.30
  10   0   1    4.00    1.20
 -11   0  -1    3.00    1.30
 -11   0  -1    3.20    1.50
 -11   0  -1    3.60    1.50
 -11   0  -1    1.80    1.10
 -11   0  -1    2.60    1.20
  11   0   1    4.90    1.50
  11   0   1    3.40    1.10
  11   0   1    3.10    1.40
  11   0   1    3.40    1.20
 -12   0  -1   43.60    3.30
 -12   0  -1   37.30    3.60
 -12   0  -1   37.90    2.80
 -12   0  -1   33.80    3.30
 -12   0  -1   37.60    3.40
  12   0   1   38.40    3.40
  12   0   1   35.90    2.70
  12   0   1   38.50    3.20
 -13   0  -1   26.50    2.70
 -13   0  -1   24.50    3.10
 -13   0  -1   19.80    2.70
  13   0   1   23.30    2.80
  13   0   1   23.60    3.00
  13   0   1   17.50    2.60
 -14   0  -1    1.70    1.50
 -14   0  -1    2.10    1.80
  14   0   1    0.50    1.50
  14   0   1    2.00    2.90
  14   0   1    1.80    1.40
 -15   0  -1    0.60    1.50
 -15   0  -1    0.00    1.60
  15   0   1    0.30    3.00
  15   0   1    1.80    1.70
 -16   0  -1    1.30    1.80
 -16   0  -1   -0.10    1.70
  16   0   1   -0.20    3.40
  16  -1  -1    4.90    3.40
 -16   1   1   -0.80    1.80
  15  -1  -1    0.20    1.50
  15  -1  -1    3.40    3.40
 -15   1   1    2.60    1.90
 -15   1   1    2.20    1.70
  14  -1  -1    6.10    1.80
  14  -1  -1    8.40    3.40
  14  -1  -1    4.90    1.80
 -14   1   1    7.70    2.20
 -14   1   1    5.20    1.70
 -14   1   1    5.90    1.90
  13  -1  -1    0.90    1.30
  13  -1  -1    1.70    1.40
  13  -1  -1    2.40    1.40
  13  -1  -1    2.30    1.50
  13  -1  -1    5.40    3.00
 -13   1   1    2.20    1.70
 -13   1   1    2.70    1.60
 -13   1   1    2.40    1.30
  12  -1  -1   17.50    3.50
  12  -1  -1   19.40    2.50
  12  -1  -1   14.90    2.30
  12  -1  -1   18.50    2.30
  12  -1  -1   19.60    2.40
  12  -1  -1   16.60    2.20
 -12   1   1   19.30    2.80
 -12   1   1   20.10    2.60
 -12   1   1   18.20    2.40
 -12   1   1   19.00    2.70
 -12   1   1   17.30    2.20
  11  -1  -1   71.69    5.40
  11  -1  -1   61.09    3.60
  11  -1  -1   63.89    3.50
  11  -1  -1   62.49    3.70
  11  -1  -1   66.79    3.60
  11  -1  -1   58.89    3.80
 -11   1   1   64.59    3.80
 -11   1   1   62.49    3.80
 -11   1   1   64.09    3.40
 -11   1   1   62.59    3.60
 -11   1   1   61.09    4.10
 -11   1   1   63.39    4.00
 -11   1   1   69.59    3.80
  10  -1  -1   54.69    3.10
  10  -1  -1   52.49    3.30
  10  -1  -1   55.29    3.30
  10  -1  -1   62.29    3.20
  10  -1  -1   59.19    3.60
 -10   1   1   56.69    3.70
 -10   1   1   56.59    3.00
 -10   1   1   57.29    3.30
 -10   1   1   60.69    3.60
 -10   1   1   55.89    3.20
 -10   1   1   56.89    3.40
 -10   1   1   48.50    3.20
   9  -1  -1   65.09    3.30
   9  -1  -1   67.09    3.50
   9  -1  -1   65.09    3.50
   9  -1  -1   64.19    3.30
   9  -1  -1   63.19    3.30
  -9   1   1   57.29    3.50
  -9   1   1   70.99    3.40
  -9   1   1   64.79    3.40
  -9   1   1   68.49    3.40
  -9   1   1   65.39    3.60
  -9   1   1   67.49    3.10
  -9   1   1   69.49    3.60
  -9   1   1   72.19    3.50
   8  -1  -1   33.10    2.30
   8  -1  -1   35.40    2.50
   8  -1  -1   35.80    2.40
   8  -1  -1   30.00    2.20
  -8   1   1   34.50    2.30
  -8   1   1   32.00    2.30
  -8   1   1   36.50    2.40
  -8   1   1   34.70    2.50
  -8   1   1   35.80    2.50
  -8   1   1   37.30    2.20
  -8   1   1   36.20    2.30
  -8   1   1   32.50    2.30
   7  -1  -1    8.50    1.30
   7  -1  -1   10.40    1.40
   7  -1  -1   13.00    1.50
   7  -1  -1   10.70    1.40
  -7   1   1   11.90    1.50
  -7   1   1   13.30    1.50
  -7   1   1   10.00    1.30
  -7   1   1   15.20    1.50
  -7   1   1   12.10    1.50
  -7   1   1   10.90    1.50
  -7   1   1   10.60    1.30
  -7   1   1   12.00    1.60
   6  -1  -1    9.30    1.30
  -6   1   1    8.20    1.20
  -6   1   1    7.60    1.20
  -6   1   1    6.60    1.10
  -6   1   1   10.30    1.20
  -6   1   1    9.50    1.30
  -6   1   1   11.00    1.40
  -6   1   1    9.20    1.30
  -6   1   1   10.50    1.20
   5  -1  -1    9.50    1.20
  -5   1   1    7.00    1.10
  -5   1   1    8.20    1.10
  -5   1   1    8.00    1.20
  -5   1   1    7.70    1.10
  -5   1   1    6.80    1.00
  -5   1   1    7.00    1.10
  -5   1   1    7.70    1.20
  -5   1   1    8.70    1.00
   4  -1  -1    4.70    0.80
  -4   1   1    7.20    1.00
  -4   1   1    5.60    0.80
  -4   1   1    6.40    1.00
  -4   1   1    6.20    1.00
  -4   1   1    5.70    1.00
  -4   1   1    5.50    0.90
  -4   1   1    5.80    0.80
  -4   1   1    5.90    0.90
   3  -1  -1  264.87    6.90
   3  -1  -1  265.67    7.10
   3  -1  -1  270.47    7.10
  -3   1   1  262.97    6.90
  -3   1   1  264.47    6.90
  -3   1   1  262.27    7.00
  -3   1   1  269.17    6.80
  -3   1   1  259.57    7.00
  -3   1   1  259.57    7.00
  -3   1   1  260.67    7.00
  -3   1   1  265.87    7.00
   2  -1  -1 1586.34   38.20
   2  -1  -1 1623.64   38.20
   2  -1  -1 1627.34   38.10
   2  -1  -1 1638.84   38.30
   2  -1  -1 1626.54   38.00
   2  -1  -1 1639.54   38.20
   2  -1  -1 1660.03   38.10
   2  -1  -1 1628.34   38.20
   2  -1  -1 1607.74   38.20
  -2   1   1 1634.94   38.00
  -2   1   1 1603.44   38.20
  -2   1   1 1617.44   38.20
  -2   1   1 1546.05   38.10
  -2   1   1 1622.64   38.20
  -2   1   1 1625.14   38.30
  -2   1   1 1590.94   38.20
  -2   1   1 1626.54   38.10
   1  -1  -1   78.79    2.40
   1  -1  -1   82.19    2.30
   1  -1  -1   82.69    2.30
   1  -1  -1   83.49    2.40
   1  -1  -1   76.89    2.20
   1  -1  -1   80.49    2.30
   1  -1  -1   81.99    2.30
   1  -1  -1   88.39    2.20
   1  -1  -1   81.89    2.30
   1  -1  -1   81.49    2.40
   1  -1  -1   81.19    2.10
  -1   1   1   81.69    2.40
  -1   1   1   78.19    2.30
  -1   1   1   78.99    2.40
  -1   1   1   79.89    2.20
  -1   1   1   81.09    2.30
  -1   1   1   84.69    2.30
  -1   1   1   83.49    2.50
  -1   1   1   81.39    2.40
  -1   1   1   81.99    2.30
   0  -1  -1   48.00    1.30
   0   1   1   36.40    1.30
   0   1   1   47.20    1.20
   0   1   1   43.20    1.30
  -1  -1  -1  771.52   17.30
  -1  -1  -1  746.83   17.20
  -1  -1  -1  628.04   17.30
  -1  -1  -1  783.22   17.30
  -1  -1  -1  808.22   17.40
  -1  -1  -1  684.93   17.20
  -1  -1  -1  728.13   17.30
  -1  -1  -1  700.63   17.30
  -2  -1  -1  153.58    3.90
  -2  -1  -1  137.39    3.60
  -2  -1  -1  153.28    3.90
  -2  -1  -1  147.89    3.80
  -2  -1  -1  150.78    4.00
  -2  -1  -1  151.08    4.00
  -2  -1  -1  151.38    3.70
  -2  -1  -1  153.08    4.00
  -2  -1  -1  148.69    4.00
   2   1   1  148.89    3.70
   2   1   1  153.88    4.10
   2   1   1  149.29    3.70
   2   1   1  150.08    3.80
   2   1   1  147.59    3.90
   2   1   1  156.28    4.00
   2   1   1  154.18    4.00
   2   1   1  140.39    3.90
   2   1   1  159.68    4.10
   2   1   1  149.88    3.90
   2   1   1  151.38    3.90
  -3  -1  -1 1174.18   27.70
  -3  -1  -1 1113.59   28.00
  -3  -1  -1 1170.58   27.90
  -3  -1  -1 1205.68   28.00
  -3  -1  -1 1178.68   28.10
  -3  -1  -1 1182.08   28.00
  -3  -1  -1 1155.88   28.20
  -3  -1  -1 1195.68   28.10
   3   1   1 1184.98   27.70
   3   1   1 1174.48   28.00
   3   1   1 1201.48   28.20
   3   1   1 1194.58   27.70
   3   1   1 1189.38   27.90
   3   1   1 1169.78   27.90
   3   1   1 1136.59   28.10
   3   1   1 1196.98   27.80
   3   1   1 1182.38   28.00
   3   1   1 1191.38   28.20
   3   1   1 1201.68   28.10
   3   1   1 1155.28   28.00
  -4  -1  -1   98.39    3.10
  -4  -1  -1  101.09    2.90
  -4  -1  -1   97.69    3.30
  -4  -1  -1   95.99    3.10
  -4  -1  -1  103.59    3.30
  -4  -1  -1   90.69    3.20
  -4  -1  -1   94.69    3.10
   4   1   1  103.09    2.90
   4   1   1   99.69    2.90
   4   1   1  100.09    3.30
   4   1   1  102.89    2.90
   4   1   1  101.19    3.10
   4   1   1  103.79    3.40
  -5  -1  -1   71.69    2.80
  -5  -1  -1   69.29    2.80
  -5  -1  -1   72.29    2.60
  -5  -1  -1   66.39    2.70
  -5  -1  -1   69.99    2.40
  -5  -1  -1   67.49    2.70
  -5  -1  -1   68.39    2.80
   5   1   1   70.49    2.30
   5   1   1   69.19    2.80
   5   1   1   71.09    2.80
   5   1   1   69.29    2.30
   5   1   1   68.09    2.50
  -6  -1  -1   47.90    2.20
  -6  -1  -1   46.30    2.30
  -6  -1  -1   45.50    1.90
  -6  -1  -1   42.40    2.30
  -6  -1  -1   39.60    2.10
  -6  -1  -1   41.60    2.30
  -6  -1  -1   48.80    2.30
   6   1   1   46.80    2.40
   6   1   1   44.70    1.90
   6   1   1   45.80    2.10
   6   1   1   47.30    2.40
  -7  -1  -1    2.80    0.90
  -7  -1  -1    2.60    1.00
  -7  -1  -1    3.00    0.90
  -7  -1  -1    3.40    0.90
  -7  -1  -1    3.00    1.00
  -7  -1  -1    2.30    0.70
   7   1   1    4.10    1.00
   7   1   1    3.60    1.10
   7   1   1    2.80    0.80
   7   1   1    3.40    0.80
  -8  -1  -1    5.00    1.10
  -8  -1  -1    3.80    0.80
  -8  -1  -1    4.70    1.20
  -8  -1  -1    4.30    1.20
  -8  -1  -1    4.90    1.10
  -8  -1  -1    2.10    1.10
   8   1   1    5.50    1.00
   8   1   1    3.40    0.80
   8   1   1    3.00    1.00
   8   1   1    6.10    1.30
  -9  -1  -1  140.39    4.70
  -9  -1  -1  135.69    5.10
  -9  -1  -1  135.99    5.30
  -9  -1  -1  139.89    5.20
  -9  -1  -1  131.29    4.90
   9   1   1  127.79    5.20
   9   1   1  133.49    4.80
   9   1   1  136.89    4.60
   9   1   1  132.79    5.20
 -10  -1  -1   67.29    3.60
 -10  -1  -1   64.69    3.70
 -10  -1  -1   67.79    3.50
 -10  -1  -1   60.69    3.30
 -10  -1  -1   58.89    3.00
  10   1   1   57.09    3.50
  10   1   1   61.89    3.50
  10   1   1   60.89    3.20
  10   1   1   58.59    2.90
 -11  -1  -1   29.70    2.80
 -11  -1  -1   24.20    2.70
 -11  -1  -1   28.80    2.60
 -11  -1  -1   30.50    2.20
 -11  -1  -1   24.40    2.70
  11   1   1   23.40    2.70
  11   1   1   28.00    2.50
  11   1   1   27.60    2.80
  11   1   1   30.10    2.20
 -12  -1  -1    2.80    1.50
 -12  -1  -1    0.00    1.30
 -12  -1  -1    0.40    1.10
 -12  -1  -1    0.40    1.20
 -12  -1  -1    2.80    1.10
  12   1   1    2.40    1.20
  12   1   1    0.10    1.20
  12   1   1   -0.30    1.30
  12   1   1    3.00    1.10
 -13  -1  -1    6.80    1.90
 -13  -1  -1    3.50    1.80
 -13  -1  -1    5.50    1.70
 -13  -1  -1    5.00    1.60
 -13  -1  -1    4.00    1.30
  13   1   1    6.90    1.60
  13   1   1    2.10    1.60
  13   1   1    4.70    1.70
 -14  -1  -1   27.70    3.60
 -14  -1  -1   29.90    3.20
 -14  -1  -1   32.60    3.60
 -14  -1  -1   30.40    3.50
  14   1   1   28.90    3.30
  14   1   1   32.80    3.50
  14   1   1   28.40    3.10
 -15  -1  -1    2.70    1.90
 -15  -1  -1    5.30    1.80
 -15  -1  -1    4.00    2.20
  15   1   1    5.20    2.00
  15   1   1    3.60    1.80
 -16  -1  -1    0.70    1.50
 -16  -1  -1    2.50    1.80
  16   1   1   -0.80    1.70
  16   1   1    2.70    3.40
  15  -2  -1   -0.70    3.00
  15  -2  -1    0.00    2.00
 -15   2   1   -1.60    1.70
 -15   2   1   -0.30    1.60
  14  -2  -1    6.80    2.20
  14  -2  -1    5.70    3.10
 -14   2   1    3.00    1.90
 -14   2   1    2.60    2.00
 -14   2   1    4.00    1.60
  13  -2  -1   -1.00    1.40
  13  -2  -1    1.30    2.60
  13  -2  -1    2.00    1.40
 -13   2   1    0.20    1.50
 -13   2   1    1.10    1.30
 -13   2   1    1.40    1.70
  12  -2  -1   40.70    3.10
  12  -2  -1   40.80    3.10
  12  -2  -1   46.60    5.50
  12  -2  -1   36.20    3.50
  12  -2  -1   38.00    3.20
  12  -2  -1   43.10    3.10
 -12   2   1   40.20    3.80
 -12   2   1   38.30    2.80
 -12   2   1   33.90    3.30
 -12   2   1   47.30    4.20
  11  -2  -1   36.80    2.90
  11  -2  -1   44.80    3.10
  11  -2  -1   38.90    3.10
  11  -2  -1   42.80    5.20
  11  -2  -1   45.60    3.50
  11  -2  -1   40.90    2.90
 -11   2   1   46.30    3.60
 -11   2   1   46.60    3.80
 -11   2   1   43.50    3.40
 -11   2   1   44.20    3.10
 -11   2   1   39.70    2.80
  10  -2  -1    3.00    1.30
  10  -2  -1    3.90    1.30
  10  -2  -1    2.80    1.20
  10  -2  -1    1.30    2.10
  10  -2  -1    3.10    1.50
  10  -2  -1    3.20    1.20
 -10   2   1    3.20    1.40
 -10   2   1    4.40    1.50
 -10   2   1    6.70    1.60
 -10   2   1    4.80    1.20
 -10   2   1    4.10    1.40
   9  -2  -1    0.30    0.90
   9  -2  -1    0.30    0.90
   9  -2  -1    0.00    0.90
   9  -2  -1    0.00    1.00
   9  -2  -1   -0.70    1.00
   9  -2  -1    1.10    1.80
  -9   2   1   -0.40    0.90
  -9   2   1   -0.30    1.10
  -9   2   1   -0.10    1.10
  -9   2   1   -0.30    0.80
  -9   2   1    1.40    1.20
  -9   2   1    0.20    1.00
   8  -2  -1   36.90    3.50
   8  -2  -1   36.50    2.80
   8  -2  -1   32.60    2.40
   8  -2  -1   33.40    2.30
  -8   2   1   39.50    2.30
  -8   2   1   38.70    2.60
  -8   2   1   40.40    2.80
  -8   2   1   38.10    2.80
  -8   2   1   35.00    2.50
  -8   2   1   37.90    2.40
   7  -2  -1    9.00    1.30
   7  -2  -1    3.80    1.20
   7  -2  -1    8.60    1.90
   7  -2  -1    5.40    1.20
  -7   2   1    8.50    1.50
  -7   2   1    6.10    1.20
  -7   2   1    8.60    1.30
  -7   2   1    9.00    1.30
  -7   2   1    5.10    1.30
  -7   2   1    5.70    1.20
   6  -2  -1  103.29    3.60
   6  -2  -1   99.19    4.70
   6  -2  -1   99.79    3.60
   6  -2  -1   99.79    4.10
  -6   2   1   97.49    3.90
  -6   2   1   96.99    3.70
  -6   2   1  100.89    4.00
  -6   2   1   97.59    3.90
  -6   2   1   96.69    3.70
  -6   2   1  102.69    4.00
  -6   2   1   95.49    3.50
   5  -2  -1  214.28    7.40
   5  -2  -1  223.48    6.80
   5  -2  -1  217.78    6.20
   5  -2  -1  218.88    6.30
  -5   2   1  222.78    6.40
  -5   2   1  213.58    6.60
  -5   2   1  225.08    6.70
  -5   2   1  221.48    6.60
  -5   2   1  216.28    6.20
  -5   2   1  215.08    6.60
  -5   2   1  215.68    6.40
   4  -2  -1   24.60    1.50
   4  -2  -1   22.40    1.90
   4  -2  -1   21.30    2.20
  -4   2   1   21.40    1.50
  -4   2   1   20.80    1.40
  -4   2   1   22.80    1.70
  -4   2   1   20.20    1.50
  -4   2   1   23.30    1.70
  -4   2   1   20.80    1.40
  -4   2   1   23.00    1.70
   3  -2  -1   17.50    1.10
   3  -2  -1   14.90    1.40
   3  -2  -1   19.00    1.90
  -3   2   1   16.40    1.10
  -3   2   1   18.10    1.40
  -3   2   1   16.90    1.40
  -3   2   1   19.70    1.20
  -3   2   1   18.40    1.20
  -3   2   1   20.00    1.40
  -3   2   1   17.90    1.40
   2  -2  -1  638.44   15.90
   2  -2  -1  648.94   16.60
   2  -2  -1  690.23   15.80
   2  -2  -1  640.74   16.20
   2  -2  -1  643.64   15.90
   2  -2  -1  662.03   16.20
  -2   2   1  643.44   16.00
  -2   2   1  667.23   16.10
  -2   2   1  671.23   15.80
  -2   2   1  656.73   16.00
  -2   2   1  663.93   16.20
  -2   2   1  664.43   16.20
   1  -2  -1  233.38    5.90
   1  -2  -1  229.18    6.10
   1  -2  -1  228.08    6.00
   1  -2  -1  229.98    6.40
   1  -2  -1  228.38    5.90
   1  -2  -1  234.48    6.00
   1  -2  -1  234.08    6.10
   1  -2  -1  235.88    5.90
   1  -2  -1  239.18    5.60
  -1   2   1  228.28    5.90
  -1   2   1  227.78    6.10
  -1   2   1  230.28    6.30
  -1   2   1  224.08    5.80
  -1   2   1  231.38    6.10
  -1   2   1  227.78    6.00
  -1   2   1  229.68    5.90
   0  -2  -1    3.30    0.50
   0  -2  -1    5.40    0.40
   0  -2  -1    5.10    0.50
   0  -2  -1    4.80    0.50
   0  -2  -1    4.20    0.60
   0  -2  -1    5.50    0.40
   0  -2  -1    5.20    0.80
   0  -2  -1    4.20    0.50
   0  -2  -1    5.60    0.60
   0  -2  -1    6.00    0.60
   0   2   1    5.90    0.70
   0   2   1    4.90    0.40
   0   2   1    4.70    0.50
   0   2   1    5.20    0.40
   0   2   1    4.80    0.50
   0   2   1    5.00    0.60
   0   2   1    6.90    0.80
   0   2   1    5.00    0.70
   0   2   1    4.70    0.50
   0   2   1    5.90    0.60
  -1  -2  -1   26.00    1.10
  -1  -2  -1   26.80    1.10
  -1  -2  -1   27.50    1.00
  -1  -2  -1   27.10    1.10
  -1  -2  -1   26.10    1.10
  -1  -2  -1   26.20    0.90
  -1  -2  -1   26.50    1.00
  -1  -2  -1   32.30    1.50
  -1  -2  -1   25.50    1.10
  -1  -2  -1   27.20    0.90
   1   2   1   26.30    1.00
   1   2   1   25.40    1.00
   1   2   1   27.40    1.10
   1   2   1   27.90    1.00
   1   2   1   26.40    1.10
   1   2   1   26.90    0.90
   1   2   1   28.10    1.10
   1   2   1   27.90    1.10
   1   2   1   27.70    1.00
   1   2   1   27.70    1.40
  -2  -2  -1  152.88    3.80
  -2  -2  -1  147.49    3.90
  -2  -2  -1  148.99    3.60
  -2  -2  -1  147.49    4.00
  -2  -2  -1  153.28    4.00
  -2  -2  -1  151.28    4.40
  -2  -2  -1  146.49    3.90
  -2  -2  -1  155.38    4.10
  -2  -2  -1  146.49    3.80
   2   2   1  146.29    4.10
   2   2   1  147.69    4.00
   2   2   1  147.29    3.80
   2   2   1  140.69    3.90
   2   2   1  147.79    3.90
   2   2   1  149.19    3.90
   2   2   1  151.08    4.00
   2   2   1  144.49    3.80
   2   2   1  146.49    3.60
   2   2   1  148.29    4.30
  -3  -2  -1  188.48    5.30
  -3  -2  -1  197.18    5.20
  -3  -2  -1  188.88    4.90
  -3  -2  -1  190.18    4.90
  -3  -2  -1  189.68    4.80
  -3  -2  -1  187.58    5.10
  -3  -2  -1  187.58    5.10
  -3  -2  -1  175.38    5.10
  -3  -2  -1  188.58    4.80
   3   2   1  203.28    4.60
   3   2   1  190.08    4.60
   3   2   1  197.68    5.20
   3   2   1  189.78    5.20
   3   2   1  182.78    5.00
   3   2   1  191.78    5.50
   3   2   1  186.08    4.90
   3   2   1  188.78    5.30
   3   2   1  185.68    4.90
   3   2   1  192.48    5.20
   3   2   1  187.68    4.80
   3   2   1  190.38    4.80
  -4  -2  -1   22.70    1.20
  -4  -2  -1   20.80    1.40
  -4  -2  -1   21.70    1.10
  -4  -2  -1   21.70    1.40
  -4  -2  -1   19.70    1.30
  -4  -2  -1   19.70    1.00
  -4  -2  -1   21.90    1.40
   4   2   1   22.40    0.90
   4   2   1   20.80    1.00
   4   2   1   21.90    1.50
   4   2   1   20.20    1.50
   4   2   1   20.20    1.10
   4   2   1   20.70    1.20
   4   2   1   20.90    1.30
  -5  -2  -1   20.00    1.30
  -5  -2  -1   18.30    1.10
  -5  -2  -1   15.60    1.40
  -5  -2  -1   17.50    1.40
  -5  -2  -1   18.10    1.50
  -5  -2  -1   17.50    1.10
  -5  -2  -1   19.20    1.60
  -5  -2  -1   18.40    1.00
   5   2   1   23.10    1.40
   5   2   1   19.20    1.10
   5   2   1   17.00    1.60
   5   2   1   19.20    1.60
   5   2   1   18.60    1.00
  -6  -2  -1    4.20    0.90
  -6  -2  -1    4.60    1.00
  -6  -2  -1    3.20    0.90
  -6  -2  -1    3.80    0.70
  -6  -2  -1    5.20    1.00
  -6  -2  -1    3.10    0.80
  -6  -2  -1    4.10    1.00
   6   2   1    3.90    0.90
   6   2   1    4.50    1.10
   6   2   1    4.00    0.60
   6   2   1    4.30    0.80
   6   2   1    5.20    1.10
  -7  -2  -1  152.48    4.50
  -7  -2  -1  153.48    4.90
  -7  -2  -1  146.49    5.20
  -7  -2  -1  151.28    5.00
  -7  -2  -1  151.38    5.20
  -7  -2  -1  154.08    4.70
  -7  -2  -1  148.69    5.10
   7   2   1  158.78    4.60
   7   2   1  155.48    5.00
   7   2   1  148.79    5.20
   7   2   1  148.49    5.20
  -8  -2  -1   67.39    3.10
  -8  -2  -1   76.19    3.50
  -8  -2  -1   70.09    3.20
  -8  -2  -1   75.19    3.00
  -8  -2  -1   73.19    3.40
  -8  -2  -1   73.99    2.80
   8   2   1   74.19    2.80
   8   2   1   69.79    3.40
   8   2   1   73.29    3.50
   8   2   1   70.79    3.10
  -9  -2  -1   14.00    1.70
  -9  -2  -1    9.30    1.30
  -9  -2  -1    9.30    1.60
  -9  -2  -1   12.90    1.30
  -9  -2  -1    8.60    1.50
  -9  -2  -1   10.10    1.60
   9   2   1   10.90    1.70
   9   2   1    8.10    1.20
   9   2   1   13.80    1.90
   9   2   1   10.60    1.50
 -10  -2  -1  242.58    8.20
 -10  -2  -1  251.57    7.60
 -10  -2  -1  238.98    7.90
 -10  -2  -1  246.78    7.90
 -10  -2  -1  252.97    8.20
 -10  -2  -1  244.18    7.30
  10   2   1  243.28    8.20
  10   2   1  246.08    7.20
  10   2   1  236.08    7.70
  10   2   1  246.58    8.20
 -11  -2  -1    5.10    1.60
 -11  -2  -1    7.00    1.50
 -11  -2  -1    4.60    1.40
 -11  -2  -1    6.60    1.70
 -11  -2  -1    8.30    1.40
  11   2   1    7.60    1.80
  11   2   1    8.30    1.80
  11   2   1    8.30    1.50
  11   2   1    6.20    1.30
 -12  -2  -1    3.10    1.60
 -12  -2  -1    6.40    1.70
 -12  -2  -1    4.00    1.60
 -12  -2  -1    4.60    1.20
 -12  -2  -1    6.70    1.60
  12   2   1    6.70    1.80
  12   2   1    5.90    1.70
  12   2   1    5.20    1.20
  12   2   1    6.30    1.50
 -13  -2  -1    3.90    1.60
 -13  -2  -1    5.30    1.80
 -13  -2  -1    5.20    1.50
 -13  -2  -1    2.50    1.50
  13   2   1    2.90    1.60
  13   2   1    4.30    1.90
  13   2   1    3.90    1.40
 -14  -2  -1   17.50    2.40
 -14  -2  -1   18.20    2.60
 -14  -2  -1   21.60    3.00
 -14  -2  -1   18.80    2.70
  14   2   1   17.20    2.40
  14   2   1   18.70    2.90
  14   2   1   16.40    2.40
  14   2   1   13.20    2.50
 -15  -2  -1    6.10    2.00
 -15  -2  -1    4.70    1.90
 -15  -2  -1    1.70    1.50
 -15  -2  -1    2.30    2.00
  15   2   1    3.00    2.40
  15   2   1    2.10    1.50
  15   2   1    1.60    1.90
  15   2   1    1.40    1.90
 -16  -2  -1   14.00    3.10
 -16  -2  -1   11.00    2.40
 -16  -2  -1   18.10    2.80
 -16  -2  -1   22.00    3.30
  16   2   1   14.00    3.00
 -17  -2  -1   -0.10    2.30
 -17  -2  -1   -1.10    1.70
  17   2   1   -0.10    1.90
  14  -3  -1   -0.80    2.90
  14  -3  -1    2.30    2.20
 -14   3   1    0.30    1.50
 -14   3   1    0.10    1.60
 -14   3   1   -1.00    1.40
  13  -3  -1   -2.80    2.60
  13  -3  -1    0.40    1.80
 -13   3   1   -2.50    1.40
 -13   3   1   -0.30    1.40
 -13   3   1   -0.50    1.50
  12  -3  -1    5.50    3.10
  12  -3  -1    7.30    2.00
  12  -3  -1    2.10    1.50
 -12   3   1    3.80    1.40
 -12   3   1    7.40    1.80
 -12   3   1    4.70    2.10
 -12   3   1    3.30    1.80
  11  -3  -1   -0.80    1.10
  11  -3  -1    1.10    2.50
  11  -3  -1   -0.60    1.30
  11  -3  -1    0.90    1.10
  11  -3  -1    1.60    1.20
 -11   3   1    1.00    1.40
 -11   3   1   -0.10    0.90
 -11   3   1    1.00    1.20
 -11   3   1   -0.70    1.30
 -11   3   1   -1.40    1.10
  10  -3  -1    1.40    2.10
  10  -3  -1    1.40    1.20
  10  -3  -1   -0.30    1.00
  10  -3  -1    2.40    1.10
  10  -3  -1    1.60    1.40
  10  -3  -1    1.60    1.10
 -10   3   1    2.60    1.20
 -10   3   1    2.00    1.30
 -10   3   1    1.40    1.20
 -10   3   1    1.60    1.40
 -10   3   1    0.20    1.30
   9  -3  -1   -0.30    0.90
   9  -3  -1    0.30    1.90
   9  -3  -1    0.80    1.00
   9  -3  -1   -1.30    1.10
  -9   3   1    1.10    1.10
  -9   3   1   -0.60    1.00
  -9   3   1    1.50    1.30
  -9   3   1   -0.20    1.00
  -9   3   1   -0.50    0.80
   8  -3  -1    2.40    1.90
   8  -3  -1    2.00    1.00
   8  -3  -1    1.30    0.90
   8  -3  -1    3.70    1.40
  -8   3   1    3.60    1.30
  -8   3   1    1.70    1.10
  -8   3   1    3.00    1.40
  -8   3   1    1.90    0.90
  -8   3   1    2.20    1.10
   7  -3  -1   12.30    1.40
   7  -3  -1   14.10    1.90
   7  -3  -1   12.90    2.30
   7  -3  -1   20.70    1.80
  -7   3   1   17.90    2.00
  -7   3   1   18.60    2.10
  -7   3   1   15.50    1.80
  -7   3   1   19.30    1.80
  -7   3   1   19.90    2.00
   6  -3  -1   69.99    4.10
   6  -3  -1   73.39    3.60
   6  -3  -1   74.09    2.90
   6  -3  -1   72.49    2.90
  -6   3   1   66.59    3.40
  -6   3   1   70.59    3.10
  -6   3   1   77.39    3.00
  -6   3   1   74.99    3.40
  -6   3   1   73.09    3.40
   5  -3  -1   47.30    2.10
   5  -3  -1   47.00    2.80
   5  -3  -1   44.20    3.20
   5  -3  -1   48.60    2.10
  -5   3   1   42.50    2.30
  -5   3   1   44.00    2.60
  -5   3   1   48.50    2.50
  -5   3   1   51.99    2.30
  -5   3   1   44.80    2.50
   4  -3  -1 1055.89   25.40
   4  -3  -1 1049.00   27.00
   4  -3  -1 1063.59   25.40
   4  -3  -1 1044.70   26.30
  -4   3   1 1047.90   25.70
  -4   3   1 1048.20   26.00
  -4   3   1 1065.19   26.20
  -4   3   1 1060.29   26.10
  -4   3   1 1059.59   25.80
   3  -3  -1  166.18    4.70
   3  -3  -1  163.48    4.40
   3  -3  -1  167.08    5.80
   3  -3  -1  164.28    5.30
   3  -3  -1  164.38    4.50
  -3   3   1  167.58    5.20
  -3   3   1  164.18    4.80
  -3   3   1  162.28    5.10
  -3   3   1  158.78    5.00
  -3   3   1  166.38    4.80
   2  -3  -1  122.29    4.10
   2  -3  -1  124.09    3.20
   2  -3  -1  115.59    3.50
   2  -3  -1  124.99    4.50
   2  -3  -1  125.79    3.40
  -2   3   1  121.49    3.70
  -2   3   1  120.49    3.90
  -2   3   1  111.59    3.70
  -2   3   1  116.49    3.60
  -2   3   1  121.29    3.90
   1  -3  -1  448.06   11.80
   1  -3  -1  451.25   11.10
   1  -3  -1  446.46   11.40
   1  -3  -1  460.35   10.70
   1  -3  -1  436.16   11.00
   1  -3  -1  442.16   10.70
   1  -3  -1  447.96   11.40
  -1   3   1  447.36   11.10
  -1   3   1  450.05   11.30
  -1   3   1  442.16   11.20
  -1   3   1  460.85   11.00
  -1   3   1  435.36   11.30
  -1   3   1  441.56   11.00
   0  -3  -1  106.09    2.60
   0  -3  -1  109.59    3.00
   0  -3  -1  107.19    3.10
   0  -3  -1  102.69    3.20
   0  -3  -1  104.79    3.20
   0  -3  -1  108.69    3.10
   0  -3  -1  105.79    2.80
   0  -3  -1  104.79    3.30
   0  -3  -1  100.69    3.10
   0  -3  -1  104.19    3.70
   0   3   1  105.29    2.60
   0   3   1  103.29    2.90
   0   3   1  102.79    3.20
   0   3   1  105.79    3.20
   0   3   1  110.39    2.80
   0   3   1  101.59    3.60
   0   3   1  108.99    3.20
   0   3   1  101.99    3.30
   0   3   1  103.79    3.10
   0   3   1  105.49    3.20
  -1  -3  -1   34.40    1.40
  -1  -3  -1   32.00    1.00
  -1  -3  -1   30.70    1.30
  -1  -3  -1   33.30    1.10
  -1  -3  -1   33.10    1.80
  -1  -3  -1   31.40    1.40
  -1  -3  -1   33.20    1.40
  -1  -3  -1   28.70    1.40
  -1  -3  -1   31.00    1.30
  -1  -3  -1   30.60    1.30
  -1  -3  -1   30.70    1.50
   1   3   1   30.30    1.30
   1   3   1   32.80    1.40
   1   3   1   32.00    1.00
   1   3   1   29.20    1.80
   1   3   1   32.60    1.30
   1   3   1   31.00    1.30
   1   3   1   31.40    1.10
   1   3   1   30.70    1.30
   1   3   1   28.50    1.30
   1   3   1   33.30    1.40
  -2  -3  -1  201.68    5.40
  -2  -3  -1  208.68    5.60
  -2  -3  -1  208.48    5.40
  -2  -3  -1  217.78    5.30
  -2  -3  -1  212.38    5.60
  -2  -3  -1  214.78    6.10
  -2  -3  -1  211.78    5.40
  -2  -3  -1  214.68    5.50
  -2  -3  -1  207.18    5.60
   2   3   1  214.88    6.10
   2   3   1  210.58    5.30
   2   3   1  219.18    5.70
   2   3   1  206.08    5.40
   2   3   1  208.78    5.60
   2   3   1  196.68    5.50
   2   3   1  213.68    5.50
   2   3   1  217.28    5.40
   2   3   1  209.68    5.40
   2   3   1  209.78    5.50
  -3  -3  -1   83.39    3.20
  -3  -3  -1   77.89    2.50
  -3  -3  -1   80.49    2.60
  -3  -3  -1   78.59    2.60
  -3  -3  -1   81.19    2.30
  -3  -3  -1   81.69    2.10
  -3  -3  -1   79.19    2.40
  -3  -3  -1   79.09    2.70
  -3  -3  -1   79.89    2.20
   3   3   1   78.89    2.30
   3   3   1   79.99    2.80
   3   3   1   78.59    2.50
   3   3   1   81.59    2.20
   3   3   1   83.49    2.80
   3   3   1   83.19    2.60
   3   3   1   82.79    2.70
   3   3   1   80.19    2.40
  -4  -3  -1  126.79    3.30
  -4  -3  -1  123.89    3.60
  -4  -3  -1  125.79    3.50
  -4  -3  -1  126.79    4.00
  -4  -3  -1  127.19    3.60
  -4  -3  -1  127.79    3.90
  -4  -3  -1  126.89    3.90
  -4  -3  -1  123.89    3.80
   4   3   1  125.79    3.60
   4   3   1  125.79    4.00
   4   3   1  126.49    3.50
   4   3   1  129.39    4.00
   4   3   1  128.89    3.30
   4   3   1  126.99    4.10
   4   3   1  125.89    3.50
  -5  -3  -1    4.40    0.90
  -5  -3  -1    6.00    0.70
  -5  -3  -1    6.00    1.00
  -5  -3  -1    5.90    0.90
  -5  -3  -1    6.10    0.80
  -5  -3  -1    4.90    0.60
  -5  -3  -1    4.00    0.90
   5   3   1    4.40    0.70
   5   3   1    5.70    0.50
   5   3   1    4.40    0.60
   5   3   1    5.10    1.00
   5   3   1    6.60    1.00
   5   3   1    2.90    0.90
   5   3   1    5.80    0.60
   5   3   1    5.20    0.60
  -6  -3  -1  153.48    5.00
  -6  -3  -1  155.78    4.60
  -6  -3  -1  143.19    4.20
  -6  -3  -1  138.29    4.70
  -6  -3  -1  155.98    5.10
  -6  -3  -1  146.69    4.80
  -6  -3  -1  150.18    4.40
   6   3   1  158.48    5.20
   6   3   1  155.58    4.40
   6   3   1  156.58    4.40
   6   3   1  151.58    4.90
   6   3   1  158.68    4.20
   6   3   1  148.19    5.00
  -7  -3  -1  130.29    4.60
  -7  -3  -1  119.79    4.20
  -7  -3  -1  121.29    4.40
  -7  -3  -1  126.69    3.90
  -7  -3  -1  125.89    4.10
  -7  -3  -1  118.69    3.80
  -7  -3  -1  121.49    4.50
   7   3   1  126.29    4.60
   7   3   1  122.39    4.30
   7   3   1  123.99    3.90
   7   3   1  125.19    4.60
  -8  -3  -1   21.50    1.40
  -8  -3  -1   18.10    1.80
  -8  -3  -1   20.20    1.90
  -8  -3  -1   23.20    1.80
  -8  -3  -1   20.90    1.90
   8   3   1   20.80    2.10
   8   3   1   24.00    1.90
   8   3   1   26.00    2.30
   8   3   1   19.70    1.50
  -9  -3  -1    1.20    0.90
  -9  -3  -1    0.50    1.00
  -9  -3  -1   -0.40    0.90
  -9  -3  -1    1.00    0.70
  -9  -3  -1    0.70    1.00
   9   3   1    1.40    0.80
   9   3   1    0.10    0.80
   9   3   1    1.10    1.10
   9   3   1   -0.20    1.00
 -10  -3  -1   30.70    2.80
 -10  -3  -1   27.90    2.40
 -10  -3  -1   30.50    2.60
 -10  -3  -1   29.70    2.00
 -10  -3  -1   33.30    2.70
  10   3   1   31.70    2.60
  10   3   1   25.30    2.60
  10   3   1   23.50    2.50
  10   3   1   28.20    2.00
 -11  -3  -1    9.90    1.50
 -11  -3  -1    6.60    1.60
 -11  -3  -1    8.50    1.70
 -11  -3  -1    7.10    1.60
 -11  -3  -1    6.50    1.50
  11   3   1    6.40    1.50
  11   3   1    5.80    1.70
  11   3   1    4.80    1.20
  11   3   1    5.80    1.80
 -12  -3  -1    7.70    1.80
 -12  -3  -1    9.00    2.10
 -12  -3  -1    9.20    1.90
 -12  -3  -1    5.80    1.40
 -12  -3  -1    7.90    1.60
  12   3   1    7.70    1.70
  12   3   1    7.00    1.80
  12   3   1    7.40    1.90
  12   3   1    7.60    1.40
 -13  -3  -1    1.20    1.40
 -13  -3  -1    1.30    1.10
 -13  -3  -1    1.70    1.70
 -13  -3  -1   -1.20    1.10
  13   3   1    1.40    1.60
  13   3   1   -2.40    1.30
  13   3   1    0.80    1.20
 -14  -3  -1    1.40    1.50
 -14  -3  -1   -0.60    1.30
 -14  -3  -1    0.40    1.10
 -14  -3  -1   -1.10    1.70
  14   3   1    1.70    1.60
  14   3   1    0.50    1.30
  14   3   1    0.50    1.60
 -15  -3  -1   15.80    2.90
 -15  -3  -1   14.90    2.30
 -15  -3  -1   13.80    2.50
 -15  -3  -1   14.80    2.60
  15   3   1   14.40    2.70
  15   3   1   18.70    2.70
  15   3   1   13.00    2.80
 -16  -3  -1   21.90    3.40
 -16  -3  -1   22.60    3.10
 -16  -3  -1   17.40    2.90
  16   3   1   19.20    3.70
  16   3   1   12.60    2.70
 -17  -3  -1   -1.40    1.60
 -17  -3  -1   -1.40    2.00
 -17  -3  -1   -0.40    1.60
  17   3   1   -1.90    1.70
  14  -4  -1    6.20    2.70
  14  -4  -1    2.30    3.40
 -14   4   1    3.90    2.10
 -14   4   1    2.10    2.20
 -14   4   1    2.30    2.00
  13  -4  -1    5.10    2.60
  13  -4  -1   12.10    4.00
 -13   4   1    8.60    2.50
 -13   4   1    5.10    2.20
 -13   4   1   10.40    2.30
  12  -4  -1    1.90    3.10
  12  -4  -1    2.10    2.00
 -12   4   1    4.50    2.00
 -12   4   1    4.80    1.70
 -12   4   1    4.10    2.00
  11  -4  -1    3.90    1.50
  11  -4  -1    1.80    1.70
  11  -4  -1    2.40    2.90
  11  -4  -1    2.90    1.70
 -11   4   1    1.00    1.20
 -11   4   1    2.20    1.60
 -11   4   1    3.30    1.70
 -11   4   1    2.50    1.20
  10  -4  -1    5.50    1.90
  10  -4  -1    9.20    1.60
  10  -4  -1    6.80    2.90
 -10   4   1    9.10    1.60
 -10   4   1    6.40    1.80
 -10   4   1    7.70    1.80
 -10   4   1   10.90    2.20
 -10   4   1    4.00    1.60
   9  -4  -1   -0.20    0.80
   9  -4  -1    1.30    2.20
   9  -4  -1    1.30    1.10
   9  -4  -1    0.70    1.40
  -9   4   1   -1.00    0.90
  -9   4   1    0.10    1.20
  -9   4   1    0.80    0.90
  -9   4   1    2.00    1.40
  -9   4   1    1.80    1.30
   8  -4  -1    2.90    2.20
   8  -4  -1    3.80    1.40
   8  -4  -1    3.30    1.10
   8  -4  -1    1.40    0.90
  -8   4   1    2.80    1.20
  -8   4   1    3.40    1.50
  -8   4   1    2.50    1.30
  -8   4   1    4.00    1.10
  -8   4   1    2.80    1.20
   7  -4  -1   11.70    2.60
   7  -4  -1    8.20    1.20
   7  -4  -1    5.60    1.50
   7  -4  -1    8.70    1.20
  -7   4   1    7.80    1.60
  -7   4   1    9.80    1.40
  -7   4   1   12.00    1.80
  -7   4   1   10.00    1.70
  -7   4   1   10.90    1.60
   6  -4  -1   50.59    3.90
   6  -4  -1   46.80    3.20
   6  -4  -1   52.69    2.30
   6  -4  -1   55.29    2.40
  -6   4   1   49.40    3.00
  -6   4   1   56.99    3.20
  -6   4   1   50.89    2.60
  -6   4   1   50.99    3.00
  -6   4   1   52.39    2.70
   5  -4  -1    5.20    1.80
   5  -4  -1    5.40    0.90
   5  -4  -1    4.80    1.30
   5  -4  -1    5.10    0.80
  -5   4   1    6.80    1.10
  -5   4   1    6.50    1.30
  -5   4   1    5.40    1.00
  -5   4   1    5.40    1.20
  -5   4   1    6.10    1.40
   4  -4  -1  153.18    6.10
   4  -4  -1  150.88    4.30
   4  -4  -1  144.39    5.30
   4  -4  -1  150.68    4.20
  -4   4   1  145.29    5.10
  -4   4   1  157.38    4.80
  -4   4   1  150.58    5.20
  -4   4   1  146.69    4.70
  -4   4   1  140.09    4.90
   3  -4  -1   20.60    1.10
   3  -4  -1   22.00    1.00
   3  -4  -1   20.30    2.40
   3  -4  -1   20.30    1.90
  -3   4   1   19.10    1.80
  -3   4   1   24.50    1.50
  -3   4   1   26.70    1.60
  -3   4   1   22.70    1.70
  -3   4   1   24.10    1.70
   2  -4  -1   84.69    2.60
   2  -4  -1   87.69    3.40
   2  -4  -1   85.59    2.30
   2  -4  -1   85.49    3.90
   2  -4  -1   89.09    3.50
   2  -4  -1   86.09    2.20
  -2   4   1   85.69    3.30
  -2   4   1   84.79    3.00
  -2   4   1   82.09    3.00
  -2   4   1   83.89    3.30
  -2   4   1   80.89    2.80
   1  -4  -1  124.29    4.10
   1  -4  -1  123.89    4.10
   1  -4  -1  122.19    4.60
   1  -4  -1  116.49    3.10
  -1   4   1  119.99    3.80
  -1   4   1  122.19    3.70
  -1   4   1  126.19    3.50
  -1   4   1  124.09    4.00
  -1   4   1  125.69    3.70
  -1   4   1  122.59    4.00
   0  -4  -1   85.79    3.10
   0  -4  -1   84.39    3.50
   0  -4  -1   90.19    3.20
   0  -4  -1   87.89    3.10
   0  -4  -1   87.29    2.70
   0  -4  -1   86.89    2.40
   0  -4  -1   88.89    3.10
   0  -4  -1   86.49    2.30
   0   4   1   83.69    2.90
   0   4   1   90.69    3.00
   0   4   1   94.39    3.10
   0   4   1   85.39    2.80
   0   4   1   84.99    2.70
   0   4   1   87.79    3.10
   0   4   1   86.29    2.40
  -1  -4  -1  191.18    5.00
  -1  -4  -1  191.18    5.40
  -1  -4  -1  193.08    5.40
  -1  -4  -1  193.98    4.90
  -1  -4  -1  197.28    4.90
  -1  -4  -1  191.28    6.00
  -1  -4  -1  197.18    5.20
  -1  -4  -1  197.28    5.60
   1   4   1  196.58    5.30
   1   4   1  195.78    5.40
   1   4   1  197.68    4.90
   1   4   1  199.48    5.10
   1   4   1  186.48    5.30
   1   4   1  194.78    5.40
   1   4   1  196.68    4.90
   1   4   1  192.68    5.40
  -2  -4  -1    1.30    0.60
  -2  -4  -1    1.70    0.50
  -2  -4  -1    1.60    0.50
  -2  -4  -1    1.40    0.40
  -2  -4  -1    1.30    0.60
  -2  -4  -1    1.00    1.00
  -2  -4  -1    2.40    0.60
  -2  -4  -1    1.70    0.30
  -2  -4  -1    1.70    0.60
  -2  -4  -1    1.50    0.60
   2   4   1    1.50    0.60
   2   4   1    1.60    0.50
   2   4   1    0.50    0.50
   2   4   1    0.50    0.50
   2   4   1    1.80    0.40
   2   4   1    2.30    0.70
   2   4   1    1.30    0.60
   2   4   1    1.10    0.50
  -3  -4  -1   36.30    1.60
  -3  -4  -1   34.00    1.50
  -3  -4  -1   33.00    1.60
  -3  -4  -1   34.70    1.70
  -3  -4  -1   35.00    1.40
  -3  -4  -1   35.90    2.20
  -3  -4  -1   36.10    1.20
  -3  -4  -1   36.10    1.70
   3   4   1   34.40    1.60
   3   4   1   37.00    1.50
   3   4   1   35.50    1.80
   3   4   1   34.50    1.70
   3   4   1   35.90    1.40
   3   4   1   34.10    1.40
   3   4   1   33.40    1.80
  -4  -4  -1    3.30    0.70
  -4  -4  -1    4.30    0.50
  -4  -4  -1    5.30    0.70
  -4  -4  -1    5.00    0.40
  -4  -4  -1    6.20    1.30
  -4  -4  -1    4.70    0.80
  -4  -4  -1    4.70    0.50
  -4  -4  -1    3.70    0.80
  -4  -4  -1    5.10    0.80
   4   4   1    4.20    0.90
   4   4   1    4.30    0.60
   4   4   1    5.40    0.90
   4   4   1    5.30    0.70
   4   4   1    3.40    0.80
   4   4   1    5.70    0.60
   4   4   1    2.90    0.80
  -5  -4  -1    5.60    1.00
  -5  -4  -1    6.20    1.10
  -5  -4  -1    6.50    0.70
  -5  -4  -1    5.40    0.50
  -5  -4  -1    6.30    0.90
  -5  -4  -1    5.10    0.90
  -5  -4  -1    5.20    1.00
  -5  -4  -1    5.40    0.70
   5   4   1    5.60    1.20
   5   4   1    4.90    1.10
   5   4   1    5.30    0.80
   5   4   1    5.20    1.00
   5   4   1    6.10    0.90
   5   4   1    5.30    0.70
  -6  -4  -1  166.58    5.30
  -6  -4  -1  156.28    4.70
  -6  -4  -1  163.08    4.40
  -6  -4  -1  174.28    5.50
  -6  -4  -1  166.98    5.20
  -6  -4  -1  163.28    5.20
  -6  -4  -1  163.28    4.80
   6   4   1  169.58    4.50
   6   4   1  169.88    4.90
   6   4   1  162.08    5.50
   6   4   1  161.58    5.30
   6   4   1  165.88    5.40
   6   4   1  170.28    4.60
   6   4   1  162.38    4.30
  -7  -4  -1  197.08    5.40
  -7  -4  -1  205.78    6.50
  -7  -4  -1  211.48    5.80
  -7  -4  -1  205.78    6.30
  -7  -4  -1  206.08    5.70
  -7  -4  -1  199.38    6.10
  -7  -4  -1  198.28    6.40
   7   4   1  196.18    5.70
   7   4   1  197.88    5.30
   7   4   1  198.78    5.10
   7   4   1  203.98    5.10
   7   4   1  201.28    6.40
   7   4   1  192.78    6.30
   7   4   1  198.98    5.40
   7   4   1  194.08    5.50
   7   4   1  208.08    6.60
  -8  -4  -1  164.38    4.90
  -8  -4  -1  165.48    5.50
  -8  -4  -1  161.98    5.10
  -8  -4  -1  164.78    4.70
  -8  -4  -1  166.28    5.60
  -8  -4  -1  164.08    5.80
   8   4   1  161.28    4.40
   8   4   1  165.68    4.90
   8   4   1  164.58    5.80
   8   4   1  162.18    5.70
   8   4   1  167.38    5.70
   8   4   1  159.68    4.40
   8   4   1  171.28    5.00
  -9  -4  -1   34.10    1.80
  -9  -4  -1   37.90    2.50
  -9  -4  -1   35.30    2.50
  -9  -4  -1   32.10    2.20
  -9  -4  -1   35.60    2.10
  -9  -4  -1   31.10    1.80
   9   4   1   36.20    2.70
   9   4   1   34.10    2.40
   9   4   1   35.40    1.90
   9   4   1   32.50    1.50
   9   4   1   33.30    1.80
   9   4   1   36.80    2.60
   9   4   1   29.90    1.90
 -10  -4  -1   13.00    1.80
 -10  -4  -1   11.50    1.70
 -10  -4  -1   13.30    1.40
 -10  -4  -1   11.50    1.80
 -10  -4  -1   16.90    1.80
  10   4   1   11.20    1.40
  10   4   1   13.50    2.00
  10   4   1   12.90    1.90
  10   4   1   14.30    1.30
  10   4   1   13.80    2.10
 -11  -4  -1    3.50    1.30
 -11  -4  -1    4.20    1.40
 -11  -4  -1    3.60    1.40
 -11  -4  -1    5.40    1.30
 -11  -4  -1    3.10    1.00
  11   4   1    4.80    1.70
  11   4   1    5.40    1.80
  11   4   1    5.10    1.00
  11   4   1    4.60    1.40
  11   4   1    4.10    1.10
 -12  -4  -1    2.20    1.20
 -12  -4  -1    6.00    1.60
 -12  -4  -1    4.60    1.10
 -12  -4  -1    4.60    1.60
 -12  -4  -1    5.20    1.60
  12   4   1    3.50    1.10
  12   4   1    3.80    1.50
  12   4   1    5.00    1.00
  12   4   1    5.60    1.80
  12   4   1    2.70    1.50
 -13  -4  -1    0.40    1.30
 -13  -4  -1    0.80    0.90
 -13  -4  -1    2.20    1.30
 -13  -4  -1    4.00    1.60
 -13  -4  -1    0.40    1.50
  13   4   1    0.30    1.00
  13   4   1    1.10    1.60
  13   4   1    3.40    1.70
  13   4   1    1.90    1.40
 -14  -4  -1    2.10    1.40
 -14  -4  -1   -1.10    1.10
 -14  -4  -1    0.80    1.10
 -14  -4  -1    2.20    1.80
  14   4   1    0.80    1.60
  14   4   1   -3.30    1.30
  14   4   1    1.60    1.40
 -15  -4  -1    4.90    1.80
 -15  -4  -1    9.10    2.60
 -15  -4  -1    4.70    1.80
  15   4   1    8.70    2.10
  15   4   1    4.90    2.20
  15   4   1    3.50    2.10
 -16  -4  -1    2.20    2.30
 -16  -4  -1    1.20    1.60
 -16  -4  -1    4.40    1.80
  16   4   1    0.20    1.80
  16   4   1    1.40    1.70
 -17  -4  -1    1.00    1.70
 -17  -4  -1    0.90    1.60
 -17  -4  -1   -1.00    2.00
  17   4   1   -0.10    2.00
  13  -5  -1    6.50    3.80
  13  -5  -1    4.40    2.70
 -13   5   1    2.10    1.60
 -13   5   1   -0.90    1.80
 -13   5   1    5.90    2.60
  12  -5  -1    0.10    3.10
  12  -5  -1    5.20    2.40
 -12   5   1    0.30    1.60
 -12   5   1    1.80    1.50
 -12   5   1    5.40    2.00
  11  -5  -1   -0.40    1.90
  11  -5  -1    1.90    3.00
 -11   5   1    2.30    1.60
 -11   5   1    0.00    1.20
 -11   5   1   -0.20    1.40
  10  -5  -1    6.60    3.10
  10  -5  -1    2.20    1.60
  10  -5  -1    0.60    1.80
 -10   5   1    2.20    1.40
 -10   5   1    1.40    1.70
 -10   5   1    1.40    1.60
 -10   5   1    1.80    1.40
 -10   5   1    2.30    1.20
   9  -5  -1    3.20    2.50
   9  -5  -1    1.80    1.50
   9  -5  -1    1.00    1.50
  -9   5   1    1.10    1.50
  -9   5   1    0.50    0.90
  -9   5   1    0.50    1.20
  -9   5   1    2.60    1.60
  -9   5   1    0.70    1.10
   8  -5  -1    5.70    1.20
   8  -5  -1    5.50    1.60
   8  -5  -1   11.40    3.10
  -8   5   1    6.30    1.70
  -8   5   1    2.80    1.40
  -8   5   1    5.90    1.30
  -8   5   1    6.50    1.70
  -8   5   1    8.40    1.60
   7  -5  -1    7.80    1.70
   7  -5  -1    9.30    2.40
   7  -5  -1    8.80    1.20
   7  -5  -1    7.30    1.10
  -7   5   1    9.70    1.50
  -7   5   1    7.30    1.80
  -7   5   1    9.90    1.60
  -7   5   1    7.80    1.60
  -7   5   1    6.90    1.60
   6  -5  -1    2.30    1.20
   6  -5  -1    3.10    0.80
   6  -5  -1    3.10    1.80
   6  -5  -1    3.00    0.80
  -6   5   1    4.10    1.10
  -6   5   1    5.50    1.40
  -6   5   1    0.80    1.10
  -6   5   1    2.00    1.00
  -6   5   1    3.10    1.30
   5  -5  -1    3.30    1.30
   5  -5  -1    4.20    0.70
   5  -5  -1    6.90    2.00
   5  -5  -1    6.10    0.80
  -5   5   1    3.30    1.10
  -5   5   1    4.10    1.00
  -5   5   1    2.50    1.20
  -5   5   1    5.20    1.00
  -5   5   1    4.80    1.30
   4  -5  -1    2.50    1.50
   4  -5  -1    1.30    0.50
   4  -5  -1    2.40    1.10
   4  -5  -1    0.70    0.50
  -4   5   1    1.10    0.70
  -4   5   1    0.70    0.90
  -4   5   1    1.70    1.00
  -4   5   1    1.70    0.70
  -4   5   1    0.00    0.80
   3  -5  -1    1.10    0.30
   3  -5  -1    0.00    0.30
   3  -5  -1    0.40    0.30
   3  -5  -1   -0.10    0.80
   3  -5  -1   -0.30    0.90
   3  -5  -1    1.30    1.20
  -3   5   1    0.80    0.90
  -3   5   1    0.10    0.70
  -3   5   1    0.00    0.70
  -3   5   1    1.10    0.60
  -3   5   1   -0.60    0.50
   2  -5  -1   24.40    1.20
   2  -5  -1   23.70    2.50
   2  -5  -1   21.30    1.90
  -2   5   1   22.80    1.40
  -2   5   1   22.50    1.70
  -2   5   1   24.00    1.60
  -2   5   1   26.70    1.60
  -2   5   1   23.30    1.80
   1  -5  -1   18.60    2.30
   1  -5  -1   17.60    1.70
   1  -5  -1   16.50    1.60
   1  -5  -1   23.00    1.80
  -1   5   1   15.60    1.50
  -1   5   1   19.80    1.20
  -1   5   1   18.20    1.60
  -1   5   1   18.80    1.30
  -1   5   1   17.50    1.20
  -1   5   1   20.00    1.60
   0  -5  -1   36.40    2.20
   0  -5  -1   35.20    1.20
   0  -5  -1   34.40    2.10
   0  -5  -1   34.70    2.10
   0  -5  -1   34.90    2.60
   0  -5  -1   34.50    1.20
   0   5   1   34.20    1.90
   0   5   1   33.80    1.60
   0   5   1   35.00    1.40
   0   5   1   32.70    1.60
   0   5   1   34.60    1.80
   0   5   1   31.90    1.80
   0   5   1   34.60    1.20
  -1  -5  -1  571.54   14.60
  -1  -5  -1  566.54   13.60
  -1  -5  -1  558.94   13.70
  -1  -5  -1  580.84   15.30
  -1  -5  -1  563.64   14.30
  -1  -5  -1  573.04   13.70
  -1  -5  -1  576.14   14.30
   1   5   1  559.94   13.70
   1   5   1  578.24   14.40
   1   5   1  562.24   13.70
   1   5   1  562.74   14.30
   1   5   1  574.24   14.20
   1   5   1  553.34   14.20
   1   5   1  557.84   13.50
   1   5   1  577.54   14.40
  -2  -5  -1   15.20    1.10
  -2  -5  -1   17.60    1.30
  -2  -5  -1   18.20    1.30
  -2  -5  -1   18.90    2.10
  -2  -5  -1   18.50    1.40
  -2  -5  -1   12.90    1.20
  -2  -5  -1   16.00    1.00
  -2  -5  -1   17.00    1.00
  -2  -5  -1   17.20    0.80
   2   5   1   15.60    1.20
   2   5   1   16.50    1.00
   2   5   1   16.20    0.90
   2   5   1   17.40    1.10
   2   5   1   18.70    1.20
   2   5   1   13.00    1.20
   2   5   1   18.70    1.50
   2   5   1   19.10    1.50
   2   5   1   16.90    1.30
  -3  -5  -1    9.40    0.90
  -3  -5  -1   10.10    1.20
  -3  -5  -1    9.70    1.60
  -3  -5  -1    9.20    0.90
  -3  -5  -1    7.80    1.00
  -3  -5  -1    9.80    0.90
  -3  -5  -1    8.80    1.00
  -3  -5  -1    9.90    0.70
   3   5   1    8.90    0.90
   3   5   1   10.80    1.20
   3   5   1    8.70    1.00
   3   5   1    8.10    0.90
   3   5   1    8.50    0.90
   3   5   1    9.10    0.90
   3   5   1   10.90    1.30
  -4  -5  -1    3.10    0.40
  -4  -5  -1    2.20    0.80
  -4  -5  -1    3.40    0.80
  -4  -5  -1    3.50    0.80
  -4  -5  -1    4.70    1.00
  -4  -5  -1    3.80    0.50
  -4  -5  -1    3.30    0.30
  -4  -5  -1    4.20    0.60
  -4  -5  -1    4.10    0.70
  -4  -5  -1    5.00    1.40
   4   5   1    3.70    0.90
   4   5   1    3.40    0.60
   4   5   1    2.50    0.80
   4   5   1    2.40    0.80
   4   5   1    2.20    0.80
   4   5   1    4.10    0.60
  -5  -5  -1   23.00    2.30
  -5  -5  -1   22.10    1.10
  -5  -5  -1   23.10    1.80
  -5  -5  -1   19.50    1.50
  -5  -5  -1   19.90    0.70
  -5  -5  -1   22.00    1.70
  -5  -5  -1   21.90    1.20
  -5  -5  -1   21.70    1.50
  -5  -5  -1   21.40    1.00
   5   5   1   21.60    1.70
   5   5   1   20.90    1.10
   5   5   1   21.40    1.20
   5   5   1   23.60    1.60
   5   5   1   21.90    1.80
   5   5   1   16.70    1.60
  -6  -5  -1   15.00    1.40
  -6  -5  -1   14.30    2.00
  -6  -5  -1   11.40    1.40
  -6  -5  -1   13.40    1.50
  -6  -5  -1   13.80    0.70
  -6  -5  -1   12.30    1.40
  -6  -5  -1   13.60    1.00
  -6  -5  -1   13.10    1.00
  -6  -5  -1    9.60    1.30
   6   5   1   14.90    1.40
   6   5   1   13.70    1.70
   6   5   1   11.70    1.50
   6   5   1   14.90    1.00
   6   5   1   13.10    1.60
  -7  -5  -1   59.39    2.90
  -7  -5  -1   61.89    2.90
  -7  -5  -1   60.79    2.50
  -7  -5  -1   59.79    1.90
  -7  -5  -1   58.99    2.30
  -7  -5  -1   57.79    2.80
   7   5   1   60.49    2.60
   7   5   1   56.89    2.90
   7   5   1   62.39    2.10
   7   5   1   64.89    3.10
   7   5   1   60.19    2.20
   7   5   1   58.59    3.00
  -8  -5  -1    5.40    0.60
  -8  -5  -1    6.80    1.20
  -8  -5  -1    4.60    1.10
  -8  -5  -1    5.70    0.90
  -8  -5  -1    4.70    0.80
  -8  -5  -1    3.40    1.10
   8   5   1    6.30    1.40
   8   5   1    6.50    1.00
   8   5   1    5.60    1.30
   8   5   1    4.70    0.70
   8   5   1    5.30    0.60
   8   5   1    6.00    1.40
  -9  -5  -1   33.80    2.40
  -9  -5  -1   32.10    2.40
  -9  -5  -1   31.80    1.50
  -9  -5  -1   34.30    2.00
  -9  -5  -1   32.80    2.00
  -9  -5  -1   32.30    2.40
   9   5   1   31.60    2.00
   9   5   1   33.80    1.20
   9   5   1   38.10    2.70
   9   5   1   33.80    2.50
   9   5   1   31.40    2.80
   9   5   1   31.70    1.20
   9   5   1   33.80    1.70
 -10  -5  -1   -0.20    0.90
 -10  -5  -1    0.50    0.60
 -10  -5  -1    0.40    0.60
 -10  -5  -1   -0.20    0.80
 -10  -5  -1    0.80    1.00
 -10  -5  -1    0.20    0.90
  10   5   1    1.50    1.20
  10   5   1    0.50    0.50
  10   5   1    1.10    0.60
  10   5   1    1.20    0.40
  10   5   1    1.30    1.10
  10   5   1    1.20    1.20
  10   5   1    0.70    0.80
 -11  -5  -1    4.50    1.20
 -11  -5  -1    4.80    1.40
 -11  -5  -1    4.60    0.90
 -11  -5  -1    6.00    1.60
 -11  -5  -1    1.90    1.20
  11   5   1    4.00    1.10
  11   5   1    7.90    1.90
  11   5   1    4.80    1.60
  11   5   1    4.80    0.80
  11   5   1    4.70    0.90
  11   5   1    4.40    1.60
 -12  -5  -1   32.70    2.70
 -12  -5  -1   28.80    2.80
 -12  -5  -1   29.40    2.00
 -12  -5  -1   35.00    3.10
 -12  -5  -1   34.60    3.30
  12   5   1   33.10    3.40
  12   5   1   32.10    3.20
  12   5   1   29.90    2.20
  12   5   1   32.00    3.10
 -13  -5  -1   14.50    2.40
 -13  -5  -1   10.70    2.10
 -13  -5  -1   11.30    1.50
 -13  -5  -1    5.80    1.90
 -13  -5  -1    9.50    1.70
  13   5   1    9.20    2.20
  13   5   1    8.70    2.20
  13   5   1    7.20    1.90
  13   5   1   10.90    1.60
 -14  -5  -1    3.60    1.60
 -14  -5  -1    2.60    1.30
 -14  -5  -1   -1.10    1.40
 -14  -5  -1   -0.20    1.60
 -14  -5  -1    5.80    1.80
  14   5   1    2.70    1.70
  14   5   1   -0.30    1.70
  14   5   1    1.40    1.70
 -15  -5  -1   24.10    3.20
 -15  -5  -1   31.80    3.20
 -15  -5  -1   46.40    4.50
  15   5   1   33.60    3.90
  15   5   1   29.20    3.40
  15   5   1   32.90    3.80
 -16  -5  -1    6.30    2.00
 -16  -5  -1    6.80    2.10
 -16  -5  -1   12.20    2.90
  16   5   1    5.90    2.30
  16   5   1    8.10    2.30
 -17  -5  -1    3.30    1.90
 -17  -5  -1    4.40    2.60
 -17  -5  -1    5.50    2.00
  17   5   1    7.60    2.40
  17   5   1    6.10    2.10
 -18  -5  -1   -1.90    2.00
 -18  -5  -1   -1.20    1.60
 -18  -5  -1    0.50    1.80
  18   5   1   -1.80    1.90
  12  -6  -1   -4.30    2.90
  12  -6  -1    2.00    2.30
 -12   6   1    0.20    1.80
 -12   6   1    2.50    1.50
 -12   6   1   -1.50    1.80
  11  -6  -1    9.80    2.80
  11  -6  -1   10.20    3.80
 -11   6   1    5.40    2.20
 -11   6   1    7.50    2.20
 -11   6   1    6.50    2.00
  10  -6  -1   -0.50    2.70
  10  -6  -1   -0.20    1.80
 -10   6   1    0.90    1.20
 -10   6   1    1.40    1.30
 -10   6   1    0.80    1.60
 -10   6   1   -0.30    1.40
   9  -6  -1   -1.70    1.40
   9  -6  -1    1.50    2.50
   9  -6  -1    2.10    1.80
  -9   6   1    0.50    1.10
  -9   6   1    1.10    1.40
  -9   6   1    0.70    1.30
  -9   6   1    0.90    1.20
  -9   6   1   -0.70    1.20
   8  -6  -1   15.20    2.70
   8  -6  -1   15.10    3.60
   8  -6  -1   15.20    2.50
  -8   6   1   11.00    2.10
  -8   6   1   10.80    2.10
  -8   6   1   15.50    2.10
  -8   6   1   13.30    1.90
  -8   6   1   11.60    2.10
   7  -6  -1    8.50    2.10
   7  -6  -1    6.40    2.10
   7  -6  -1    8.10    2.70
  -7   6   1    7.90    2.00
  -7   6   1    7.80    1.50
  -7   6   1    5.60    1.30
  -7   6   1    7.50    1.70
  -7   6   1    8.20    1.80
   6  -6  -1   -0.30    1.30
   6  -6  -1    2.50    1.80
   6  -6  -1    2.20    0.70
   6  -6  -1    2.60    1.40
  -6   6   1    1.90    1.30
  -6   6   1    2.00    1.00
  -6   6   1    2.50    1.30
  -6   6   1    1.90    0.90
  -6   6   1    0.90    1.10
   5  -6  -1   13.40    2.70
   5  -6  -1   12.80    0.80
   5  -6  -1   12.00    0.90
   5  -6  -1   11.40    2.00
   5  -6  -1   13.80    2.10
   5  -6  -1   11.20    0.90
  -5   6   1   16.10    2.10
  -5   6   1   14.40    1.70
  -5   6   1   14.60    1.90
  -5   6   1   15.30    2.10
  -5   6   1   14.70    1.60
   4  -6  -1    3.50    1.30
   4  -6  -1    0.10    1.10
   4  -6  -1    3.60    1.80
   4  -6  -1    3.20    0.40
  -4   6   1    3.80    1.00
  -4   6   1    1.40    1.00
  -4   6   1    2.90    0.90
  -4   6   1    4.30    1.30
  -4   6   1    2.50    1.20
   3  -6  -1   12.00    1.80
   3  -6  -1   11.60    1.80
   3  -6  -1    7.00    1.80
  -3   6   1   11.70    1.20
  -3   6   1   11.10    1.50
  -3   6   1    8.40    1.50
  -3   6   1    9.20    1.40
  -3   6   1   13.10    1.50
   2  -6  -1    1.60    1.00
   2  -6  -1    3.30    1.10
   2  -6  -1    3.30    0.60
   2  -6  -1    3.30    1.50
  -2   6   1    3.80    0.70
  -2   6   1    4.40    1.20
  -2   6   1    1.00    0.80
  -2   6   1    2.80    0.80
  -2   6   1    3.00    0.90
   1  -6  -1   42.40    2.50
   1  -6  -1   35.00    2.40
   1  -6  -1   42.10    3.10
   1  -6  -1   44.00    2.50
   1  -6  -1   43.90    1.60
  -1   6   1   41.60    2.00
  -1   6   1   41.30    1.80
  -1   6   1   41.60    2.30
  -1   6   1   40.70    2.30
  -1   6   1   44.00    2.20
  -1   6   1   42.00    1.90
   0  -6  -1  109.89    3.10
   0  -6  -1  112.69    4.20
   0  -6  -1  108.79    4.90
   0  -6  -1  113.39    4.20
   0  -6  -1  118.49    4.10
   0   6   1  112.69    3.70
   0   6   1  107.39    4.00
   0   6   1  109.89    3.50
   0   6   1  115.19    3.90
   0   6   1  110.19    3.30
   0   6   1  112.89    4.00
  -1  -6  -1 1080.99   28.30
  -1  -6  -1 1088.49   26.40
  -1  -6  -1 1128.39   27.20
  -1  -6  -1 1111.69   26.50
  -1  -6  -1 1133.69   27.60
  -1  -6  -1 1117.09   26.40
  -1  -6  -1 1126.19   27.30
   1   6   1 1105.19   26.40
   1   6   1 1117.59   27.10
   1   6   1 1109.49   27.10
   1   6   1 1165.98   27.40
   1   6   1 1099.29   26.20
   1   6   1 1089.69   27.20
   1   6   1 1105.49   26.50
  -2  -6  -1  240.08    7.00
  -2  -6  -1  243.38    6.20
  -2  -6  -1  238.58    6.30
  -2  -6  -1  236.48    6.60
  -2  -6  -1  238.18    6.70
  -2  -6  -1  232.18    5.90
  -2  -6  -1  250.17    7.90
  -2  -6  -1  234.08    6.70
   2   6   1  243.28    6.50
   2   6   1  228.68    6.70
   2   6   1  229.88    7.00
   2   6   1  239.28    6.80
   2   6   1  229.18    6.80
   2   6   1  235.18    6.20
   2   6   1  231.28    6.30
   2   6   1  234.28    6.10
   2   6   1  243.98    6.70
  -3  -6  -1   21.20    1.70
  -3  -6  -1   23.20    1.50
  -3  -6  -1   21.30    1.20
  -3  -6  -1   23.50    1.50
  -3  -6  -1   29.60    2.80
  -3  -6  -1   24.20    1.50
  -3  -6  -1   24.70    1.30
  -3  -6  -1   20.10    1.70
   3   6   1   22.90    1.70
   3   6   1   25.80    1.60
   3   6   1   23.80    1.40
   3   6   1   22.60    1.50
   3   6   1   25.70    1.50
   3   6   1   24.60    1.90
  -4  -6  -1  156.78    5.90
  -4  -6  -1  155.48    5.00
  -4  -6  -1  164.58    5.00
  -4  -6  -1  158.18    4.50
  -4  -6  -1  155.18    4.20
  -4  -6  -1  159.58    4.60
  -4  -6  -1  158.78    4.90
  -4  -6  -1  165.48    4.80
  -4  -6  -1  151.98    4.40
   4   6   1  157.78    4.50
   4   6   1  159.78    4.80
   4   6   1  147.79    4.60
   4   6   1  155.28    4.90
   4   6   1  162.08    5.20
   4   6   1  157.38    5.10
  -5  -6  -1   12.50    1.00
  -5  -6  -1   13.00    1.50
  -5  -6  -1   12.60    0.60
  -5  -6  -1   12.30    1.40
  -5  -6  -1   13.00    0.60
  -5  -6  -1   13.10    1.40
  -5  -6  -1   18.80    2.30
  -5  -6  -1   13.80    1.30
  -5  -6  -1   13.30    0.80
  -5  -6  -1   14.50    1.00
   5   6   1   15.80    1.50
   5   6   1   13.70    1.60
   5   6   1   14.30    1.60
   5   6   1   10.40    1.30
   5   6   1   13.70    1.10
   5   6   1   14.90    1.10
  -6  -6  -1   44.90    2.30
  -6  -6  -1   42.60    2.30
  -6  -6  -1   43.70    1.80
  -6  -6  -1   42.50    2.90
  -6  -6  -1   45.40    1.70
  -6  -6  -1   47.80    2.60
  -6  -6  -1   48.20    2.40
  -6  -6  -1   43.50    1.50
   6   6   1   44.40    2.50
   6   6   1   45.10    1.80
   6   6   1   45.20    2.40
   6   6   1   40.80    2.20
   6   6   1   43.80    1.70
   6   6   1   44.10    2.50
  -7  -6  -1   65.59    3.20
  -7  -6  -1   63.69    2.80
  -7  -6  -1   69.89    3.70
  -7  -6  -1   62.29    2.90
  -7  -6  -1   67.59    3.10
  -7  -6  -1   68.69    3.00
  -7  -6  -1   66.39    2.30
  -7  -6  -1   63.39    2.40
   7   6   1   66.09    3.30
   7   6   1   65.89    3.20
   7   6   1   66.39    3.10
   7   6   1   64.99    2.20
   7   6   1   65.09    2.90
   7   6   1   65.39    2.30
  -8  -6  -1    5.70    1.20
  -8  -6  -1    4.60    0.90
  -8  -6  -1    5.10    0.80
  -8  -6  -1    5.10    1.20
  -8  -6  -1    4.00    1.10
  -8  -6  -1    5.10    0.50
   8   6   1    6.40    1.10
   8   6   1    3.50    1.20
   8   6   1    4.60    1.20
   8   6   1    5.00    1.40
   8   6   1    5.30    0.70
  -9  -6  -1   19.00    2.00
  -9  -6  -1   18.40    1.50
  -9  -6  -1   26.80    2.40
  -9  -6  -1   23.50    1.70
  -9  -6  -1   22.30    1.10
  -9  -6  -1   21.20    2.10
   9   6   1   19.90    2.20
   9   6   1   19.80    1.30
   9   6   1   21.00    1.80
   9   6   1   20.50    2.20
   9   6   1   15.80    2.00
 -10  -6  -1    5.30    1.40
 -10  -6  -1    4.00    1.00
 -10  -6  -1    2.90    1.20
 -10  -6  -1    3.10    1.00
 -10  -6  -1    4.80    0.70
 -10  -6  -1    2.60    1.20
  10   6   1    4.60    1.40
  10   6   1    3.20    1.50
  10   6   1    3.50    1.40
  10   6   1    4.60    0.80
  10   6   1    4.70    1.10
 -11  -6  -1    5.20    1.40
 -11  -6  -1    3.90    1.00
 -11  -6  -1    2.60    1.00
 -11  -6  -1    2.50    1.20
 -11  -6  -1    3.40    1.30
 -11  -6  -1    3.00    0.80
  11   6   1    4.80    0.90
  11   6   1    1.50    1.40
  11   6   1    4.60    1.70
  11   6   1    6.60    1.20
  11   6   1    2.30    1.50
 -12  -6  -1    0.30    1.10
 -12  -6  -1   -0.50    0.60
 -12  -6  -1   -1.00    0.80
 -12  -6  -1    0.50    1.20
 -12  -6  -1   -0.60    1.00
  12   6   1    1.30    1.20
  12   6   1    1.40    1.40
  12   6   1    0.40    1.50
  12   6   1    0.10    0.90
 -13  -6  -1   13.90    1.90
 -13  -6  -1   13.10    2.20
 -13  -6  -1   10.90    2.20
 -13  -6  -1   14.80    2.10
  13   6   1   13.50    1.70
  13   6   1   11.80    2.20
  13   6   1   11.50    2.40
  13   6   1   14.10    2.40
 -14  -6  -1    0.40    1.10
 -14  -6  -1   -1.50    1.20
 -14  -6  -1    1.50    1.70
 -14  -6  -1   -0.70    1.20
  14   6   1    1.70    1.80
  14   6   1   -0.60    1.60
  14   6   1   -1.50    1.30
 -15  -6  -1   -0.10    1.40
 -15  -6  -1    1.30    1.90
 -15  -6  -1    2.50    1.40
 -15  -6  -1    1.00    1.50
  15   6   1   -1.00    1.60
  15   6   1    1.10    1.70
  15   6   1    3.30    2.00
 -16  -6  -1   10.70    2.90
 -16  -6  -1    8.80    2.10
 -16  -6  -1   12.90    2.40
  16   6   1   12.80    2.60
  16   6   1    7.90    2.30
 -17  -6  -1    0.60    2.40
 -17  -6  -1   -0.80    1.50
 -17  -6  -1    1.30    1.60
  17   6   1   -3.20    1.70
  17   6   1    0.30    1.80
 -18  -6  -1   -2.10    2.60
 -18  -6  -1   -1.90    1.50
 -18  -6  -1    0.40    1.60
  18   6   1    3.40    2.20
  18   6   1    0.10    2.00
  11  -7  -1   -1.00    2.10
  11  -7  -1    0.50    3.30
 -11   7   1    0.20    1.70
 -11   7   1   -1.90    1.50
 -11   7   1    0.20    1.40
  10  -7  -1    2.90    3.20
  10  -7  -1   -3.70    1.80
 -10   7   1   -0.10    1.20
 -10   7   1    0.80    1.70
 -10   7   1    1.00    1.70
   9  -7  -1    6.80    2.60
   9  -7  -1    6.60    3.30
  -9   7   1    5.70    1.60
  -9   7   1    4.50    1.90
  -9   7   1    1.00    1.80
  -9   7   1    6.00    1.40
  -9   7   1    4.10    1.80
   8  -7  -1    0.40    1.70
   8  -7  -1   -2.40    1.30
   8  -7  -1    0.10    2.60
  -8   7   1    0.60    1.00
  -8   7   1   -1.20    1.30
  -8   7   1    2.30    1.40
  -8   7   1   -0.60    1.40
  -8   7   1   -0.60    1.00
   7  -7  -1   17.80    2.60
   7  -7  -1   15.60    2.50
   7  -7  -1   19.30    3.70
  -7   7   1   21.10    2.80
  -7   7   1   21.20    2.30
  -7   7   1   23.30    2.80
  -7   7   1   23.10    2.40
  -7   7   1   18.40    2.60
   6  -7  -1   60.99    4.10
   6  -7  -1   52.39    3.80
   6  -7  -1   55.59    4.90
  -6   7   1   49.60    3.40
  -6   7   1   49.70    2.90
  -6   7   1   52.29    3.80
  -6   7   1   41.90    3.20
  -6   7   1   49.00    2.90
   5  -7  -1   -1.90    1.60
   5  -7  -1   -0.30    1.30
   5  -7  -1    0.60    1.10
  -5   7   1   -0.70    0.80
  -5   7   1    1.60    0.90
  -5   7   1   -0.40    1.10
  -5   7   1    1.40    1.10
  -5   7   1    0.20    1.00
   4  -7  -1   20.50    2.50
   4  -7  -1   16.80    2.10
   4  -7  -1   23.30    3.50
  -4   7   1   23.30    2.50
  -4   7   1   16.20    1.80
  -4   7   1   18.40    2.30
  -4   7   1   15.10    1.80
  -4   7   1   17.00    1.70
   3  -7  -1   -1.00    1.10
   3  -7  -1    1.10    1.10
   3  -7  -1    1.80    1.70
  -3   7   1    1.30    0.80
  -3   7   1    0.30    0.90
  -3   7   1    1.10    1.20
  -3   7   1    2.50    0.80
  -3   7   1    3.10    1.10
   2  -7  -1    2.20    0.60
   2  -7  -1    0.00    1.40
   2  -7  -1    2.90    1.10
   2  -7  -1    1.90    1.10
  -2   7   1    2.20    0.90
  -2   7   1    2.20    0.70
  -2   7   1    2.30    1.10
  -2   7   1    1.30    1.00
  -2   7   1    0.20    0.70
   1  -7  -1   17.10    1.90
   1  -7  -1   18.10    1.00
   1  -7  -1   14.40    2.30
   1  -7  -1   14.30    1.70
  -1   7   1   17.10    1.70
  -1   7   1   13.50    1.60
  -1   7   1   16.60    1.30
  -1   7   1   18.50    1.80
  -1   7   1   17.80    1.60
  -1   7   1   19.40    1.20
   0  -7  -1    0.90    0.90
   0  -7  -1    1.00    1.20
   0  -7  -1   -0.30    0.80
   0  -7  -1    0.60    0.40
   0   7   1    1.50    0.90
   0   7   1    1.50    0.60
   0   7   1    0.50    0.60
   0   7   1    1.80    0.90
   0   7   1    1.40    0.80
   0   7   1    1.40    0.50
  -1  -7  -1  248.18    7.30
  -1  -7  -1  237.68    8.30
  -1  -7  -1  246.18    7.20
  -1  -7  -1  229.08    7.40
  -1  -7  -1  240.58    6.30
   1   7   1  247.58    7.10
   1   7   1  244.18    7.20
   1   7   1  244.08    6.20
   1   7   1  240.98    7.30
   1   7   1  235.28    7.00
   1   7   1  246.18    6.50
  -2  -7  -1   48.20    2.50
  -2  -7  -1   51.79    1.90
  -2  -7  -1   51.09    2.70
  -2  -7  -1   52.79    2.00
  -2  -7  -1   58.19    3.50
  -2  -7  -1   51.59    2.50
  -2  -7  -1   52.29    1.80
  -2  -7  -1   54.49    2.50
   2   7   1   54.29    2.50
   2   7   1   49.90    2.00
   2   7   1   55.29    2.40
   2   7   1   53.09    1.90
   2   7   1   51.29    2.50
   2   7   1   51.99    2.50
   2   7   1   52.39    1.80
  -3  -7  -1  127.09    4.10
  -3  -7  -1  129.59    4.20
  -3  -7  -1  128.69    4.20
  -3  -7  -1  128.09    5.40
  -3  -7  -1  126.69    4.40
  -3  -7  -1  131.29    4.60
  -3  -7  -1  124.19    3.90
   3   7   1  118.39    4.50
   3   7   1  125.69    3.80
   3   7   1  126.99    4.00
   3   7   1  130.69    4.50
   3   7   1  130.99    4.20
   3   7   1  126.59    4.30
   3   7   1  132.89    4.00
   3   7   1  131.79    4.40
  -4  -7  -1   23.90    2.00
  -4  -7  -1   26.60    1.60
  -4  -7  -1   27.90    1.50
  -4  -7  -1   24.00    2.70
  -4  -7  -1   26.50    1.50
  -4  -7  -1   25.70    1.80
  -4  -7  -1   28.00    1.90
  -4  -7  -1   26.40    1.30
   4   7   1   27.40    1.60
   4   7   1   27.20    1.80
   4   7   1   27.00    1.60
   4   7   1   27.40    2.00
   4   7   1   28.20    1.60
   4   7   1   27.20    2.00
  -5  -7  -1   32.70    2.80
  -5  -7  -1   33.40    1.80
  -5  -7  -1   32.90    2.10
  -5  -7  -1   33.80    1.60
  -5  -7  -1   31.60    2.10
  -5  -7  -1   30.90    1.20
  -5  -7  -1   35.70    1.70
  -5  -7  -1   34.20    2.00
  -5  -7  -1   30.30    1.40
   5   7   1   32.00    2.10
   5   7   1   31.80    1.60
   5   7   1   31.60    1.70
   5   7   1   30.60    1.90
   5   7   1   33.10    2.20
   5   7   1   30.90    2.10
  -6  -7  -1   50.39    2.50
  -6  -7  -1   45.90    1.40
  -6  -7  -1   46.40    2.50
  -6  -7  -1   50.79    1.40
  -6  -7  -1   48.70    2.60
  -6  -7  -1   48.90    2.40
  -6  -7  -1   54.89    3.30
  -6  -7  -1   50.89    2.10
  -6  -7  -1   53.59    1.90
  -6  -7  -1   52.49    1.70
   6   7   1   50.39    2.10
   6   7   1   53.39    2.70
   6   7   1   52.29    2.00
   6   7   1   50.09    2.70
   6   7   1   50.29    2.70
   6   7   1   50.19    2.60
  -7  -7  -1   21.90    2.60
  -7  -7  -1   17.60    1.90
  -7  -7  -1   18.30    1.80
  -7  -7  -1   16.40    1.70
  -7  -7  -1   17.70    1.00
  -7  -7  -1   17.30    1.20
  -7  -7  -1   18.00    0.90
  -7  -7  -1   21.50    1.90
   7   7   1   12.70    1.50
   7   7   1   15.80    1.10
   7   7   1   18.60    1.90
   7   7   1   16.40    1.20
   7   7   1   17.20    1.90
   7   7   1   15.20    1.70
  -8  -7  -1   22.40    1.20
  -8  -7  -1   16.30    1.70
  -8  -7  -1   19.10    1.90
  -8  -7  -1   24.10    2.20
  -8  -7  -1   22.60    2.10
  -8  -7  -1   22.50    2.70
  -8  -7  -1   24.10    1.40
   8   7   1   18.20    2.00
   8   7   1   22.40    2.20
   8   7   1   19.50    1.20
   8   7   1   19.70    2.00
   8   7   1   21.70    1.30
   8   7   1   22.80    1.90
  -9  -7  -1   58.49    2.80
  -9  -7  -1   63.89    2.40
  -9  -7  -1   56.29    3.00
  -9  -7  -1   61.79    3.30
  -9  -7  -1   61.19    3.30
   9   7   1   56.29    3.30
   9   7   1   56.19    2.10
   9   7   1   59.39    3.40
   9   7   1   60.99    3.00
   9   7   1   60.69    3.50
 -10  -7  -1   12.60    1.90
 -10  -7  -1   12.10    1.70
 -10  -7  -1    9.70    0.60
 -10  -7  -1   12.00    1.30
 -10  -7  -1    9.90    1.70
 -10  -7  -1   11.00    1.50
  10   7   1    8.90    1.70
  10   7   1   11.80    1.90
  10   7   1    9.00    1.80
  10   7   1    9.60    1.40
  10   7   1   10.40    1.00
 -11  -7  -1    3.70    1.00
 -11  -7  -1    4.70    1.40
 -11  -7  -1    4.60    0.70
 -11  -7  -1    3.90    1.30
 -11  -7  -1    1.80    1.20
 -11  -7  -1    5.80    1.50
  11   7   1    3.30    1.60
  11   7   1    2.30    1.40
  11   7   1    4.40    0.90
  11   7   1    5.90    1.60
  11   7   1    5.50    1.20
 -12  -7  -1   23.90    2.60
 -12  -7  -1   22.60    2.70
 -12  -7  -1   19.00    1.90
 -12  -7  -1   21.90    2.60
  12   7   1   21.40    2.80
  12   7   1   22.50    2.70
  12   7   1   20.00    2.00
  12   7   1   22.40    2.90
 -13  -7  -1    3.00    1.70
 -13  -7  -1    3.90    1.20
 -13  -7  -1    3.10    1.40
 -13  -7  -1    4.20    1.70
  13   7   1    2.10    1.70
  13   7   1    3.90    1.70
  13   7   1    4.50    1.80
  13   7   1    4.80    1.30
 -14  -7  -1    1.60    1.70
 -14  -7  -1    1.30    1.10
 -14  -7  -1    1.30    1.50
 -14  -7  -1    0.90    1.30
  14   7   1    1.20    1.80
  14   7   1    3.00    1.80
  14   7   1    0.00    1.50
 -15  -7  -1    5.00    1.80
 -15  -7  -1    3.50    1.70
 -15  -7  -1    6.10    2.20
 -15  -7  -1    1.10    1.20
  15   7   1    3.40    1.90
  15   7   1    1.30    1.90
  15   7   1    2.50    1.90
 -16  -7  -1    2.10    1.50
 -16  -7  -1    5.40    2.50
 -16  -7  -1    0.90    1.60
 -16  -7  -1    1.90    1.40
  16   7   1    8.70    2.50
  16   7   1    1.80    2.20
 -17  -7  -1   -1.70    2.20
 -17  -7  -1    0.70    1.50
 -17  -7  -1    1.60    1.70
  17   7   1    0.40    1.90
  17   7   1    0.00    1.80
 -18  -7  -1    0.60    1.60
 -18  -7  -1    1.10    2.70
 -18  -7  -1    1.00    1.60
  18   7   1    1.50    2.20
  18   7   1    1.80    2.20
  10  -8  -1    5.40    2.60
  10  -8  -1    1.90    3.40
 -10   8   1   -1.70    1.50
 -10   8   1    0.70    1.80
 -10   8   1    1.40    1.60
   9  -8  -1    0.40    3.30
   9  -8  -1    3.00    2.30
  -9   8   1   -0.50    1.60
  -9   8   1   -1.10    1.50
  -9   8   1   -1.70    1.20
   8  -8  -1   31.50    5.10
   8  -8  -1   28.30    3.70
  -8   8   1   26.60    3.10
  -8   8   1   17.30    3.00
  -8   8   1   35.90    3.20
  -8   8   1   26.10    3.20
  -8   8   1   32.20    2.90
   7  -8  -1   71.19    5.00
   7  -8  -1   64.89    6.10
   7  -8  -1   66.99    4.70
  -7   8   1   69.19    3.70
  -7   8   1   74.09    4.80
  -7   8   1   69.49    4.50
  -7   8   1   68.89    4.40
  -7   8   1   64.49    3.50
   6  -8  -1   23.00    4.00
   6  -8  -1   17.30    2.50
   6  -8  -1   18.30    2.70
  -6   8   1   21.80    2.30
  -6   8   1   20.80    2.80
  -6   8   1   20.50    2.10
  -6   8   1   17.80    2.50
  -6   8   1   19.50    2.40
   5  -8  -1    3.00    1.60
   5  -8  -1    2.50    1.60
   5  -8  -1    2.60    2.30
  -5   8   1    1.10    1.30
  -5   8   1    0.20    1.40
  -5   8   1    1.10    1.20
  -5   8   1    1.10    0.80
  -5   8   1    0.90    0.90
   4  -8  -1    1.20    2.00
   4  -8  -1    0.10    1.30
   4  -8  -1    1.80    1.50
  -4   8   1    1.40    1.10
  -4   8   1    1.60    1.30
  -4   8   1    0.70    0.80
  -4   8   1    0.10    1.00
  -4   8   1    0.60    0.90
   3  -8  -1    7.90    2.40
   3  -8  -1    3.80    1.40
   3  -8  -1    5.10    0.90
   3  -8  -1    8.80    1.90
  -3   8   1    6.10    1.50
  -3   8   1    6.70    1.30
  -3   8   1    6.40    1.10
  -3   8   1    6.90    1.30
  -3   8   1    5.90    1.60
   2  -8  -1   12.10    1.90
   2  -8  -1   13.10    1.10
   2  -8  -1   13.60    2.10
   2  -8  -1    9.30    2.40
  -2   8   1   15.10    1.80
  -2   8   1   12.50    1.90
  -2   8   1   15.30    1.40
  -2   8   1   13.10    1.90
  -2   8   1   15.00    1.70
   1  -8  -1   14.20    2.60
   1  -8  -1   15.30    2.00
   1  -8  -1   15.90    2.00
   1  -8  -1   16.40    1.00
  -1   8   1   12.80    1.80
  -1   8   1   17.70    1.60
  -1   8   1   18.10    2.00
  -1   8   1   15.60    1.30
  -1   8   1   14.40    1.50
  -1   8   1   15.30    1.70
   0  -8  -1   10.50    1.60
   0  -8  -1   11.80    1.60
   0  -8  -1   10.20    2.20
   0  -8  -1    9.70    0.80
   0   8   1   13.30    1.40
   0   8   1    8.40    1.50
   0   8   1    7.30    1.30
   0   8   1   10.40    1.00
   0   8   1   10.70    1.20
   0   8   1   12.00    1.70
  -1  -8  -1    9.50    1.50
  -1  -8  -1   13.20    2.30
  -1  -8  -1   12.40    0.90
  -1  -8  -1   13.20    1.60
   1   8   1   12.90    1.10
   1   8   1   11.30    0.80
   1   8   1   10.90    1.30
   1   8   1   12.80    1.60
   1   8   1   11.50    1.50
   1   8   1   12.20    1.60
   1   8   1   13.00    1.00
  -2  -8  -1   63.29    3.00
  -2  -8  -1   68.49    2.40
  -2  -8  -1   64.39    2.30
  -2  -8  -1   68.29    3.10
  -2  -8  -1   66.59    3.00
  -2  -8  -1   70.19    4.10
   2   8   1   67.29    2.80
   2   8   1   61.79    2.80
   2   8   1   62.49    2.10
   2   8   1   58.99    3.00
   2   8   1   63.49    2.30
   2   8   1   64.69    3.10
  -3  -8  -1   64.89    3.00
  -3  -8  -1   73.19    4.20
  -3  -8  -1   64.29    2.90
  -3  -8  -1   66.59    2.50
  -3  -8  -1   65.69    2.90
   3   8   1   67.29    3.00
   3   8   1   67.49    3.30
   3   8   1   66.59    3.00
   3   8   1   64.19    2.60
   3   8   1   64.99    2.40
   3   8   1   65.09    3.10
   3   8   1   67.09    2.70
  -4  -8  -1    9.80    1.10
  -4  -8  -1   11.20    1.20
  -4  -8  -1    9.80    1.40
  -4  -8  -1   17.80    2.60
  -4  -8  -1    9.10    1.10
   4   8   1    9.20    1.10
   4   8   1    9.60    1.30
   4   8   1   10.30    1.50
   4   8   1   11.30    1.50
   4   8   1   12.20    1.70
   4   8   1    9.90    1.20
  -5  -8  -1    5.00    1.80
  -5  -8  -1    5.10    1.20
  -5  -8  -1    4.80    0.60
  -5  -8  -1    6.30    0.90
  -5  -8  -1    6.30    1.00
  -5  -8  -1    5.40    0.90
  -5  -8  -1    5.90    1.10
   5   8   1    6.40    0.90
   5   8   1    5.00    0.90
   5   8   1    6.00    1.30
   5   8   1    4.60    1.10
   5   8   1    5.90    1.10
   5   8   1    5.10    1.00
  -6  -8  -1    0.10    0.30
  -6  -8  -1   -0.90    1.20
  -6  -8  -1    0.00    0.40
  -6  -8  -1    0.20    0.70
  -6  -8  -1    0.00    0.40
  -6  -8  -1   -1.10    0.80
  -6  -8  -1    0.90    0.60
  -6  -8  -1    0.00    0.70
   6   8   1    0.10    0.80
   6   8   1    0.90    0.80
   6   8   1    0.30    0.90
   6   8   1    1.30    0.80
   6   8   1   -0.10    0.50
   6   8   1    0.40    0.60
  -7  -8  -1    0.60    0.40
  -7  -8  -1    0.60    0.80
  -7  -8  -1    0.50    0.80
  -7  -8  -1    1.40    0.40
  -7  -8  -1    1.40    1.30
  -7  -8  -1    1.50    0.60
  -7  -8  -1    0.20    0.90
   7   8   1    2.80    1.10
   7   8   1   -0.40    0.90
   7   8   1    1.40    0.50
   7   8   1    1.20    0.90
   7   8   1    0.10    0.80
   7   8   1    1.70    0.60
  -8  -8  -1  101.69    4.30
  -8  -8  -1  105.69    4.30
  -8  -8  -1  104.19    3.00
  -8  -8  -1  101.29    5.20
  -8  -8  -1  113.19    4.70
  -8  -8  -1  102.49    3.50
   8   8   1  103.69    3.20
   8   8   1  111.99    4.60
   8   8   1  109.79    4.50
   8   8   1  105.89    4.30
   8   8   1  103.99    3.60
   8   8   1  109.09    4.60
  -9  -8  -1   68.49    2.70
  -9  -8  -1   73.69    3.60
  -9  -8  -1   74.59    3.70
  -9  -8  -1   69.89    3.50
  -9  -8  -1   69.59    2.40
   9   8   1   66.99    3.70
   9   8   1   68.69    2.70
   9   8   1   67.59    3.70
   9   8   1   68.09    3.40
   9   8   1   74.09    3.90
   9   8   1   72.39    2.40
 -10  -8  -1    1.30    0.70
 -10  -8  -1    0.30    1.10
 -10  -8  -1    2.50    1.20
 -10  -8  -1    1.30    1.10
  10   8   1   -0.40    1.20
  10   8   1    1.30    0.60
  10   8   1    2.20    1.00
  10   8   1    0.40    0.60
  10   8   1    0.50    1.20
  10   8   1    0.60    1.20
 -11  -8  -1   91.79    4.40
 -11  -8  -1   99.29    4.80
 -11  -8  -1  103.89    4.80
 -11  -8  -1   98.49    3.60
  11   8   1   93.79    5.00
  11   8   1   95.89    3.40
  11   8   1  105.49    5.00
  11   8   1  110.89    4.40
  11   8   1  105.79    5.10
 -12  -8  -1    2.80    1.50
 -12  -8  -1    2.80    1.00
 -12  -8  -1    1.00    1.30
 -12  -8  -1    2.10    1.50
  12   8   1    2.20    1.70
  12   8   1    4.20    1.70
  12   8   1    3.10    1.30
  12   8   1    3.50    1.50
 -13  -8  -1    2.40    1.40
 -13  -8  -1    5.60    1.80
 -13  -8  -1    0.30    1.40
 -13  -8  -1    3.00    1.10
  13   8   1    3.20    1.60
  13   8   1    2.50    1.90
  13   8   1    1.80    1.60
  13   8   1    3.20    1.30
 -14  -8  -1    7.90    1.50
 -14  -8  -1    6.10    2.00
 -14  -8  -1    8.40    1.90
 -14  -8  -1   10.60    2.30
  14   8   1    5.30    2.10
  14   8   1    7.00    1.90
  14   8   1    7.50    2.30
 -15  -8  -1   13.80    2.70
 -15  -8  -1   10.10    2.40
 -15  -8  -1    7.50    1.60
 -15  -8  -1    7.90    2.00
  15   8   1    6.30    2.30
  15   8   1    9.10    3.10
  15   8   1    4.40    2.10
 -16  -8  -1    2.90    1.80
 -16  -8  -1    3.00    1.70
 -16  -8  -1    1.40    1.20
 -16  -8  -1    6.70    2.50
  16   8   1    0.60    1.90
  16   8   1    1.40    2.10
 -17  -8  -1    7.10    2.80
 -17  -8  -1    6.80    1.90
 -17  -8  -1    4.60    2.00
  17   8   1    7.70    2.50
  17   8   1    2.60    2.30
 -18  -8  -1    4.60    2.80
 -18  -8  -1   -1.00    1.70
  18   8   1    3.90    2.20
  18   8   1    2.50    2.40
   9  -9  -1    0.30    2.40
   9  -9  -1    3.90    3.90
  -9   9   1    0.70    1.50
  -9   9   1    1.00    2.10
  -9   9   1    3.40    2.00
   8  -9  -1   -3.30    2.10
   8  -9  -1    1.60    3.10
  -8   9   1    0.10    1.60
  -8   9   1    0.60    1.40
  -8   9   1    0.70    1.80
   7  -9  -1    4.80    2.30
   7  -9  -1    3.50    3.30
  -7   9   1    2.40    1.60
  -7   9   1    4.40    1.70
  -7   9   1    3.80    1.40
  -7   9   1    3.10    1.80
   6  -9  -1    4.90    3.20
   6  -9  -1    9.40    2.30
   6  -9  -1    6.50    2.00
  -6   9   1    2.60    1.50
  -6   9   1    5.50    1.80
  -6   9   1    2.50    1.20
  -6   9   1    6.20    2.00
   5  -9  -1   31.10    4.70
   5  -9  -1   17.30    2.80
   5  -9  -1   13.70    2.30
  -5   9   1   19.20    2.20
  -5   9   1   25.80    3.10
  -5   9   1   17.80    2.40
  -5   9   1   23.90    2.20
  -5   9   1   28.30    3.20
   4  -9  -1   13.20    2.20
   4  -9  -1   20.00    3.80
   4  -9  -1   15.40    2.40
  -4   9   1   15.80    2.40
  -4   9   1   16.80    2.40
  -4   9   1   19.70    2.30
  -4   9   1   17.30    2.20
  -4   9   1   15.00    1.70
   3  -9  -1   28.00    4.10
   3  -9  -1   30.90    3.10
   3  -9  -1   26.40    3.10
  -3   9   1   31.00    2.40
  -3   9   1   27.50    1.90
  -3   9   1   29.50    2.60
  -3   9   1   26.30    2.80
  -3   9   1   30.00    3.00
   2  -9  -1   18.80    2.40
   2  -9  -1   30.50    4.00
   2  -9  -1   23.20    1.30
   2  -9  -1   27.10    2.80
  -2   9   1   24.30    2.40
  -2   9   1   22.60    2.50
  -2   9   1   27.90    2.80
  -2   9   1   24.50    1.70
  -2   9   1   21.10    2.10
   1  -9  -1   44.90    4.20
   1  -9  -1   42.80    3.20
   1  -9  -1   47.80    1.80
   1  -9  -1   49.00    3.20
  -1   9   1   39.80    2.90
  -1   9   1   45.90    2.80
  -1   9   1   45.60    2.10
  -1   9   1   48.40    2.40
  -1   9   1   44.10    2.90
  -1   9   1   43.30    2.50
   0  -9  -1    2.90    1.80
   0  -9  -1    5.60    1.40
   0  -9  -1    3.60    1.40
   0  -9  -1    4.20    0.60
   0   9   1    3.20    0.70
   0   9   1    3.20    0.90
   0   9   1    2.70    1.20
   0   9   1    5.90    1.50
   0   9   1    3.40    1.10
   0   9   1    5.10    1.00
  -1  -9  -1    9.20    0.90
  -1  -9  -1    8.90    1.60
  -1  -9  -1   11.20    1.60
  -1  -9  -1   11.10    2.50
   1   9   1   10.10    1.60
   1   9   1    9.10    0.90
   1   9   1    9.70    1.10
   1   9   1    7.20    1.10
   1   9   1    8.30    1.40
   1   9   1   10.40    1.60
  -2  -9  -1   13.60    2.60
  -2  -9  -1   13.90    1.70
  -2  -9  -1   10.30    1.00
  -2  -9  -1    7.90    1.40
  -2  -9  -1   10.10    1.50
   2   9   1   11.20    0.70
   2   9   1   10.90    1.60
   2   9   1    9.60    1.50
   2   9   1   12.40    1.00
   2   9   1   15.30    1.70
   2   9   1   11.50    1.50
   2   9   1   10.30    0.70
  -3  -9  -1    7.70    1.40
  -3  -9  -1    7.50    1.30
  -3  -9  -1   10.10    1.40
  -3  -9  -1    8.00    2.10
  -3  -9  -1    6.20    0.90
   3   9   1    7.60    1.10
   3   9   1    8.90    1.40
   3   9   1    7.10    1.30
   3   9   1    8.60    1.30
   3   9   1    8.20    0.90
   3   9   1    8.30    1.00
  -4  -9  -1    4.70    0.90
  -4  -9  -1    6.70    2.10
  -4  -9  -1    4.30    1.00
  -4  -9  -1    4.30    1.20
  -4  -9  -1    4.90    1.00
   4   9   1    4.10    0.90
   4   9   1    4.90    1.20
   4   9   1    4.90    1.00
   4   9   1    4.60    1.00
   4   9   1    4.80    1.30
   4   9   1    3.70    1.20
  -5  -9  -1    0.70    1.60
  -5  -9  -1    0.90    0.70
  -5  -9  -1    1.20    0.70
  -5  -9  -1   -0.40    0.90
  -5  -9  -1    1.10    0.70
   5   9   1    2.30    1.00
   5   9   1   -0.60    0.60
   5   9   1    0.70    0.80
   5   9   1    0.90    0.90
   5   9   1    2.00    0.90
   5   9   1    0.90    0.80
  -6  -9  -1   44.10    3.60
  -6  -9  -1   51.39    2.20
  -6  -9  -1   49.90    2.30
  -6  -9  -1   50.39    2.60
  -6  -9  -1   52.29    2.90
  -6  -9  -1   47.20    1.70
   6   9   1   53.59    2.90
   6   9   1   46.70    2.60
   6   9   1   47.20    3.00
   6   9   1   52.59    2.30
   6   9   1   52.79    2.50
   6   9   1   48.20    2.90
  -7  -9  -1 1307.77   31.80
  -7  -9  -1 1288.57   33.00
  -7  -9  -1 1373.16   32.90
  -7  -9  -1 1298.27   34.50
  -7  -9  -1 1329.67   32.20
   7   9   1 1324.07   33.30
   7   9   1 1342.57   31.90
   7   9   1 1313.97   32.40
   7   9   1 1355.06   33.00
   7   9   1 1334.67   33.20
   7   9   1 1339.47   33.50
  -8  -9  -1   30.60    2.40
  -8  -9  -1   36.50    1.90
  -8  -9  -1   34.50    1.60
  -8  -9  -1   37.40    2.50
  -8  -9  -1   34.80    3.50
   8   9   1   38.30    2.70
   8   9   1   37.70    2.80
   8   9   1   33.70    2.70
   8   9   1   39.80    1.70
   8   9   1   39.90    2.90
   8   9   1   38.40    2.10
  -9  -9  -1   62.59    3.40
  -9  -9  -1   57.99    2.50
  -9  -9  -1   63.79    3.30
  -9  -9  -1   58.09    4.20
   9   9   1   64.19    2.70
   9   9   1   56.59    3.50
   9   9   1   60.49    2.20
   9   9   1   61.59    3.60
   9   9   1   56.29    3.50
   9   9   1   63.89    3.40
 -10  -9  -1   24.40    1.60
 -10  -9  -1   28.00    2.60
 -10  -9  -1   26.90    2.70
 -10  -9  -1   23.70    1.30
 -10  -9  -1   22.60    2.50
  10   9   1   20.70    2.50
  10   9   1   25.80    1.70
  10   9   1   21.90    2.70
  10   9   1   23.60    2.80
  10   9   1   25.70    2.50
 -11  -9  -1   12.10    2.00
 -11  -9  -1   14.30    1.30
 -11  -9  -1   14.00    2.10
 -11  -9  -1   11.60    1.90
  11   9   1   12.90    2.10
  11   9   1   14.40    1.90
  11   9   1   13.70    1.40
  11   9   1   15.10    2.40
  11   9   1    9.90    1.90
 -12  -9  -1    6.40    1.70
 -12  -9  -1   10.20    1.20
 -12  -9  -1    9.60    2.00
 -12  -9  -1   13.40    2.10
  12   9   1   10.70    2.20
  12   9   1    7.10    1.90
  12   9   1   14.20    1.90
  12   9   1   11.00    2.20
 -13  -9  -1   -0.20    1.10
 -13  -9  -1    1.00    0.90
 -13  -9  -1   -0.80    1.40
 -13  -9  -1    0.40    1.30
  13   9   1   -1.10    1.40
  13   9   1   -0.90    1.00
  13   9   1   -1.60    1.30
  13   9   1    1.40    1.60
 -14  -9  -1    0.70    1.50
 -14  -9  -1    1.10    1.40
 -14  -9  -1   -0.70    1.50
  14   9   1    1.00    1.70
  14   9   1    0.00    1.50
  14   9   1    1.00    1.70
  14   9   1    0.90    1.20
 -15  -9  -1    3.30    1.80
 -15  -9  -1    2.60    2.10
 -15  -9  -1    7.40    2.10
  15   9   1    4.40    1.90
  15   9   1    3.30    2.10
 -16  -9  -1    3.20    2.30
 -16  -9  -1    0.80    1.60
 -16  -9  -1    0.30    1.50
  16   9   1    1.30    1.80
  16   9   1   -2.00    1.80
 -17  -9  -1    0.70    1.60
 -17  -9  -1    0.60    2.30
 -17  -9  -1   -1.00    1.60
  17   9   1   -1.50    1.80
  17   9   1    0.60    2.20
 -18  -9  -1    4.70    2.20
 -18  -9  -1    1.70    2.60
 -18  -9  -1    1.30    1.80
  18   9   1    0.90    2.30
  18   9   1   -0.80    2.10
   8 -10  -1    0.90    1.90
   8 -10  -1    6.50    4.00
  -8  10   1   -2.20    1.70
  -8  10   1   -1.40    1.60
  -8  10   1    2.40    1.80
   7 -10  -1    6.60    2.40
   7 -10  -1    2.60    3.30
  -7  10   1    4.80    1.80
  -7  10   1    2.60    1.70
  -7  10   1    0.40    1.70
   6 -10  -1    3.70    2.00
   6 -10  -1    2.10    3.20
  -6  10   1    4.50    1.90
  -6  10   1    4.20    1.90
  -6  10   1    4.60    1.50
  -6  10   1    4.30    1.80
   5 -10  -1    1.30    2.00
   5 -10  -1    2.60    2.90
   5 -10  -1    1.80    1.90
  -5  10   1    3.80    2.00
  -5  10   1    4.60    1.70
  -5  10   1    2.00    1.20
  -5  10   1    4.20    1.60
   4 -10  -1   55.99    4.20
   4 -10  -1   55.99    5.60
   4 -10  -1   48.70    4.20
  -4  10   1   42.60    4.00
  -4  10   1   46.20    3.70
  -4  10   1   51.69    3.30
  -4  10   1   56.29    3.60
   3 -10  -1   46.30    3.80
   3 -10  -1   51.99    4.10
   3 -10  -1   55.29    5.20
  -3  10   1   52.49    3.20
  -3  10   1   48.60    3.70
  -3  10   1   53.09    3.90
  -3  10   1   48.30    3.10
   2 -10  -1   86.89    4.70
   2 -10  -1   88.09    6.10
   2 -10  -1   91.09    4.80
  -2  10   1   88.89    4.80
  -2  10   1   90.19    4.00
  -2  10   1   87.29    4.60
  -2  10   1   75.99    3.60
  -2  10   1   78.69    4.00
   1 -10  -1   10.90    2.10
   1 -10  -1    9.20    1.90
   1 -10  -1   11.20    2.70
  -1  10   1   13.70    1.50
  -1  10   1   12.50    1.80
  -1  10   1   12.80    1.60
  -1  10   1   13.80    2.10
  -1  10   1   11.90    1.20
  -1  10   1   12.60    2.00
   0 -10  -1   15.00    2.10
   0 -10  -1   19.60    2.40
   0 -10  -1   24.70    3.70
   0  10   1   22.70    2.50
   0  10   1   18.20    2.40
   0  10   1   17.90    1.30
   0  10   1   20.60    1.80
   0  10   1   16.30    2.10
   0  10   1   18.60    1.80
  -1 -10  -1    9.70    2.30
  -1 -10  -1   12.20    1.80
  -1 -10  -1   10.90    1.70
  -1 -10  -1   12.30    1.00
   1  10   1   13.20    1.90
   1  10   1   10.10    1.60
   1  10   1   12.50    1.10
   1  10   1   13.50    1.90
   1  10   1   12.50    1.50
  -2 -10  -1    2.80    1.80
  -2 -10  -1   -0.10    1.00
  -2 -10  -1    2.30    1.10
  -2 -10  -1    0.10    0.50
  -2 -10  -1    0.90    1.10
   2  10   1    2.40    0.60
   2  10   1    1.10    0.80
   2  10   1    2.30    1.10
   2  10   1    1.60    0.50
   2  10   1    2.10    1.10
   2  10   1    1.70    1.20
  -3 -10  -1    0.70    1.00
  -3 -10  -1    1.00    0.90
  -3 -10  -1    1.50    1.80
  -3 -10  -1    0.20    0.50
  -3 -10  -1    0.40    1.00
   3  10   1   -0.20    0.50
   3  10   1    0.30    0.60
   3  10   1    0.30    1.00
   3  10   1    0.60    0.80
   3  10   1    0.60    0.80
   3  10   1    0.10    0.80
  -4 -10  -1   11.80    1.60
  -4 -10  -1   14.70    2.80
  -4 -10  -1    8.20    1.60
  -4 -10  -1   10.10    1.40
  -4 -10  -1    9.40    1.10
   4  10   1   10.60    1.20
   4  10   1    7.70    1.20
   4  10   1    7.60    1.50
   4  10   1    9.30    1.50
   4  10   1    8.80    1.50
  -5 -10  -1    1.70    0.80
  -5 -10  -1    2.00    0.90
  -5 -10  -1    0.60    0.60
  -5 -10  -1    0.80    1.00
  -5 -10  -1    0.10    1.70
   5  10   1    0.50    0.90
   5  10   1    1.60    0.90
   5  10   1    0.00    1.00
   5  10   1    2.20    1.10
   5  10   1    0.40    0.90
   5  10   1   -0.70    0.60
  -6 -10  -1   41.30    3.90
  -6 -10  -1   46.70    2.90
  -6 -10  -1   49.60    2.50
  -6 -10  -1   48.00    2.30
  -6 -10  -1   48.70    2.50
   6  10   1   44.70    3.00
   6  10   1   50.79    2.80
   6  10   1   45.70    2.50
   6  10   1   52.39    3.30
   6  10   1   48.90    2.70
  -7 -10  -1  987.20   24.40
  -7 -10  -1  985.30   25.50
  -7 -10  -1 1001.30   25.00
  -7 -10  -1  973.10   27.00
  -7 -10  -1  982.30   24.10
   7  10   1  975.10   25.30
   7  10   1 1000.70   25.10
   7  10   1  980.00   25.70
   7  10   1  976.10   24.80
   7  10   1 1008.70   25.70
  -8 -10  -1    5.10    0.80
  -8 -10  -1    4.80    1.30
  -8 -10  -1    4.50    1.40
  -8 -10  -1    3.80    2.00
  -8 -10  -1    3.10    0.90
   8  10   1    3.60    1.30
   8  10   1    4.50    1.50
   8  10   1    5.20    1.10
   8  10   1    4.00    1.40
   8  10   1    4.20    1.40
  -9 -10  -1   36.60    3.10
  -9 -10  -1   29.80    3.60
  -9 -10  -1   32.40    1.90
  -9 -10  -1   30.60    2.50
   9  10   1   30.80    2.80
   9  10   1   32.70    2.70
   9  10   1   33.20    2.00
   9  10   1   39.60    3.10
   9  10   1   35.80    3.20
 -10 -10  -1    1.40    1.10
 -10 -10  -1    2.10    0.70
 -10 -10  -1    0.80    1.70
 -10 -10  -1   -0.30    1.00
  10  10   1    1.90    1.40
  10  10   1    0.80    1.40
  10  10   1    1.60    0.80
  10  10   1    0.80    1.10
  10  10   1    0.50    1.20
 -11 -10  -1    2.10    1.20
 -11 -10  -1    2.60    1.50
 -11 -10  -1    0.70    1.10
  11  10   1    2.10    1.50
  11  10   1    0.70    0.70
  11  10   1    0.80    1.20
  11  10   1    1.00    1.10
  11  10   1   -0.10    1.30
 -12 -10  -1    5.00    1.50
 -12 -10  -1    5.90    1.80
 -12 -10  -1    5.30    1.70
  12  10   1    3.10    1.60
  12  10   1    5.30    1.50
  12  10   1    5.40    1.90
  12  10   1    3.60    1.70
 -13 -10  -1   16.50    2.30
 -13 -10  -1   20.30    2.90
 -13 -10  -1   17.70    2.60
  13  10   1   15.50    2.10
  13  10   1   18.60    2.90
  13  10   1   14.70    2.50
  13  10   1   16.00    2.60
 -14 -10  -1    0.50    1.40
 -14 -10  -1    1.20    1.60
 -14 -10  -1    0.80    1.30
  14  10   1    1.10    1.80
  14  10   1    2.10    1.30
  14  10   1   -1.50    1.40
  14  10   1    3.00    1.80
 -15 -10  -1    3.00    1.60
 -15 -10  -1    0.50    1.80
 -15 -10  -1    0.80    1.60
  15  10   1    0.20    1.90
  15  10   1    1.40    1.70
 -16 -10  -1    2.90    2.00
 -16 -10  -1    2.60    1.70
 -16 -10  -1    4.40    2.40
  16  10   1    1.00    1.80
  16  10   1    3.60    2.20
 -17 -10  -1    0.50    1.80
 -17 -10  -1    1.50    2.40
 -17 -10  -1    1.30    1.60
  17  10   1    2.40    2.10
  17  10   1    2.60    2.30
 -18 -10  -1    1.50    2.00
 -18 -10  -1    3.70    2.70
 -18 -10  -1    2.60    2.10
  18  10   1    1.40    2.40
  18  10   1    5.40    2.70
   7 -11  -1    3.30    3.70
   7 -11  -1   -0.80    2.00
  -7  11   1    5.30    2.30
  -7  11   1    1.10    1.80
  -7  11   1    1.50    1.70
   6 -11  -1   -1.50    3.00
   6 -11  -1    0.20    2.00
  -6  11   1    2.20    1.90
  -6  11   1   -0.20    1.60
  -6  11   1   -1.80    1.10
   5 -11  -1   36.10    5.80
   5 -11  -1   36.80    4.10
  -5  11   1   37.60    3.60
  -5  11   1   34.00    4.00
  -5  11   1   33.20    3.30
  -5  11   1   31.40    3.70
   4 -11  -1   57.69    5.00
   4 -11  -1   70.89    6.70
  -4  11   1   59.69    3.70
  -4  11   1   66.79    4.70
  -4  11   1   63.89    4.00
  -4  11   1   59.69    4.30
   3 -11  -1    8.50    2.20
   3 -11  -1    9.30    3.20
   3 -11  -1   14.40    2.70
  -3  11   1    7.60    2.10
  -3  11   1    9.50    2.10
  -3  11   1   11.10    2.00
  -3  11   1    9.40    1.80
   2 -11  -1    1.00    2.20
   2 -11  -1    2.30    1.70
   2 -11  -1    0.80    1.50
  -2  11   1    0.10    0.90
  -2  11   1   -1.20    1.00
  -2  11   1    0.30    1.20
  -2  11   1    2.20    1.60
   1 -11  -1   32.00    3.20
   1 -11  -1   45.60    5.40
   1 -11  -1   51.89    3.80
  -1  11   1   33.50    3.20
  -1  11   1   37.70    2.60
  -1  11   1   42.50    3.00
  -1  11   1   32.60    3.40
   0 -11  -1    1.70    1.50
   0 -11  -1    1.30    1.20
   0 -11  -1    2.70    2.00
   0  11   1    5.10    1.70
   0  11   1   -0.10    1.10
   0  11   1    2.50    1.30
   0  11   1    1.80    0.90
  -1 -11  -1    0.30    1.20
  -1 -11  -1    1.30    1.20
  -1 -11  -1    1.60    1.80
   1  11   1    0.60    0.80
   1  11   1    0.80    1.10
   1  11   1    0.10    1.00
   1  11   1    0.00    0.90
  -2 -11  -1    6.40    1.20
  -2 -11  -1    5.90    1.60
  -2 -11  -1    3.80    2.10
  -2 -11  -1    4.30    1.40
  -2 -11  -1    6.20    1.40
   2  11   1    3.50    1.30
   2  11   1    3.60    1.30
   2  11   1    3.10    1.30
   2  11   1    5.40    1.20
  -3 -11  -1    1.10    1.10
  -3 -11  -1   -0.80    1.60
  -3 -11  -1    0.00    0.90
  -3 -11  -1    0.20    1.10
  -3 -11  -1   -0.10    0.50
   3  11   1    1.30    0.60
   3  11   1    1.20    0.60
   3  11   1    1.40    1.00
   3  11   1    0.40    0.80
   3  11   1    1.10    1.10
   3  11   1   -0.30    1.00
  -4 -11  -1    8.90    1.10
  -4 -11  -1    7.90    1.40
  -4 -11  -1    9.60    1.50
  -4 -11  -1    8.10    2.60
  -4 -11  -1   12.00    1.90
   4  11   1    8.90    1.60
   4  11   1    8.60    1.20
   4  11   1    9.40    1.70
   4  11   1    7.50    1.50
   4  11   1   11.30    1.20
  -5 -11  -1   19.40    1.60
  -5 -11  -1   18.00    3.20
  -5 -11  -1   19.40    2.30
  -5 -11  -1   17.10    1.90
  -5 -11  -1   20.10    1.90
   5  11   1   19.10    1.80
   5  11   1   17.70    2.00
   5  11   1   15.80    2.10
   5  11   1   21.80    2.40
   5  11   1   18.20    1.70
  -6 -11  -1   20.40    1.80
  -6 -11  -1   16.30    1.70
  -6 -11  -1   21.60    2.40
  -6 -11  -1   20.60    1.90
  -6 -11  -1   21.20    3.40
   6  11   1   13.80    1.60
   6  11   1   14.70    2.20
   6  11   1   14.90    1.80
   6  11   1   13.90    1.80
   6  11   1   17.00    2.20
   6  11   1   16.20    2.10
  -7 -11  -1   33.70    2.00
  -7 -11  -1   36.80    2.20
  -7 -11  -1   40.00    4.20
  -7 -11  -1   35.70    2.40
  -7 -11  -1   35.80    2.80
   7  11   1   35.30    2.70
   7  11   1   34.00    2.40
   7  11   1   39.30    3.10
   7  11   1   32.80    3.00
   7  11   1   33.60    2.40
  -8 -11  -1   17.30    2.00
  -8 -11  -1   15.20    2.10
  -8 -11  -1   20.80    3.30
  -8 -11  -1   15.80    1.60
  -8 -11  -1   18.90    1.40
   8  11   1   18.90    2.20
   8  11   1   18.30    1.90
   8  11   1   18.80    2.20
   8  11   1   18.00    2.30
   8  11   1   21.80    2.50
  -9 -11  -1   10.10    2.00
  -9 -11  -1   12.20    1.80
  -9 -11  -1    9.20    1.30
  -9 -11  -1   14.50    3.00
   9  11   1    8.30    1.80
   9  11   1    8.50    1.90
   9  11   1    9.20    1.80
   9  11   1   13.10    1.60
   9  11   1   10.10    1.80
 -10 -11  -1    1.40    0.70
 -10 -11  -1    1.10    1.80
 -10 -11  -1    2.40    1.40
 -10 -11  -1    2.30    1.20
  10  11   1    3.60    1.50
  10  11   1    4.10    1.60
  10  11   1    1.60    0.80
  10  11   1    1.30    1.50
  10  11   1    1.40    1.20
 -11 -11  -1    7.00    2.40
 -11 -11  -1    6.70    1.90
 -11 -11  -1    5.30    1.50
 -11 -11  -1    6.80    1.80
  11  11   1    8.30    2.00
  11  11   1    2.80    1.50
  11  11   1    5.80    1.70
  11  11   1    7.00    1.70
  11  11   1    7.00    1.20
 -12 -11  -1    1.90    1.30
 -12 -11  -1    3.90    1.80
 -12 -11  -1    5.90    1.70
  12  11   1    3.50    1.40
  12  11   1    5.40    1.80
  12  11   1    0.50    1.40
  12  11   1    3.30    1.60
 -13 -11  -1   -0.50    1.50
 -13 -11  -1   -0.40    1.20
 -13 -11  -1   -0.80    1.30
  13  11   1    0.40    1.40
  13  11   1   -0.20    1.50
  13  11   1    0.50    1.30
  13  11   1    3.20    1.70
 -14 -11  -1    1.20    1.40
 -14 -11  -1    1.30    1.50
 -14 -11  -1    0.40    1.70
  14  11   1    1.60    1.80
  14  11   1    1.10    1.30
  14  11   1   -0.80    1.50
  14  11   1   -2.00    1.30
 -15 -11  -1    4.30    1.90
 -15 -11  -1    6.10    2.40
 -15 -11  -1    6.20    2.10
  15  11   1    6.00    2.30
  15  11   1    4.90    2.10
 -16 -11  -1    6.60    2.60
 -16 -11  -1    5.70    2.10
 -16 -11  -1    5.60    2.00
  16  11   1    3.00    2.10
  16  11   1    6.50    2.40
 -17 -11  -1    1.10    2.60
 -17 -11  -1    2.70    1.80
 -17 -11  -1    1.10    1.70
  17  11   1    2.40    2.50
  17  11   1    1.40    2.20
 -18 -11  -1    2.50    1.90
 -18 -11  -1   -2.10    2.50
 -18 -11  -1   -0.80    1.70
  18  11   1    3.40    2.60
  18  11   1    3.00    2.10
   6 -12  -1   -0.80    2.20
   6 -12  -1   -1.00    3.00
  -6  12   1    2.60    1.80
  -6  12   1   -2.40    1.60
  -6  12   1   -0.50    1.60
   5 -12  -1    7.80    3.70
   5 -12  -1   -0.90    2.00
  -5  12   1   -0.90    1.80
  -5  12   1    1.80    1.70
  -5  12   1   -0.90    1.30
  -5  12   1    1.00    1.70
   4 -12  -1    9.30    2.70
   4 -12  -1   11.10    3.90
  -4  12   1    9.90    2.10
  -4  12   1   10.70    2.00
  -4  12   1    8.50    2.40
  -4  12   1   14.60    2.70
   3 -12  -1   61.59    6.90
   3 -12  -1   46.20    4.60
  -3  12   1   41.20    4.30
  -3  12   1   52.79    3.50
  -3  12   1   40.90    4.10
  -3  12   1   50.09    3.50
   2 -12  -1   -0.90    1.30
   2 -12  -1    0.10    2.30
   2 -12  -1    1.00    1.70
  -2  12   1    1.60    1.20
  -2  12   1    1.80    1.30
  -2  12   1    0.70    1.50
  -2  12   1    0.70    1.30
   1 -12  -1   16.70    3.60
   1 -12  -1   16.00    2.60
   1 -12  -1   13.00    2.50
  -1  12   1   17.90    2.80
  -1  12   1   20.30    2.60
  -1  12   1   17.10    2.70
   0 -12  -1    5.80    1.70
   0 -12  -1    1.20    2.10
   0 -12  -1    3.40    1.70
   0  12   1    1.70    1.40
   0  12   1    4.50    1.70
   0  12   1    2.90    1.00
   0  12   1    5.70    1.50
  -1 -12  -1   17.10    2.40
  -1 -12  -1   18.00    2.40
  -1 -12  -1   15.60    2.20
  -1 -12  -1   15.70    3.30
   1  12   1   17.00    2.30
   1  12   1   18.00    2.50
   1  12   1   16.20    2.20
   1  12   1   21.40    2.10
  -2 -12  -1    7.80    1.90
  -2 -12  -1    3.40    2.30
  -2 -12  -1    5.20    1.60
  -2 -12  -1    2.90    1.40
   2  12   1    5.20    1.50
   2  12   1    3.60    1.30
   2  12   1    4.20    1.10
   2  12   1    2.00    1.40
  -3 -12  -1   10.00    1.90
  -3 -12  -1   13.60    2.00
  -3 -12  -1    7.30    2.50
  -3 -12  -1   13.30    2.20
   3  12   1   12.50    2.00
   3  12   1   14.00    1.90
   3  12   1   10.80    1.80
   3  12   1   10.70    1.70
  -4 -12  -1   22.30    3.90
  -4 -12  -1   18.30    2.10
  -4 -12  -1   17.90    2.50
  -4 -12  -1   15.50    2.00
  -4 -12  -1   20.10    1.80
   4  12   1   18.50    2.50
   4  12   1   21.40    2.40
   4  12   1   16.10    2.30
  -5 -12  -1   30.30    4.20
  -5 -12  -1   22.90    1.70
  -5 -12  -1   18.10    2.00
  -5 -12  -1   25.70    2.80
  -5 -12  -1   22.20    2.20
   5  12   1   13.20    2.10
   5  12   1   20.10    2.30
   5  12   1   20.50    1.90
   5  12   1   18.80    2.20
   5  12   1   22.40    1.90
  -6 -12  -1    8.90    1.90
  -6 -12  -1    7.40    1.40
  -6 -12  -1    8.60    1.40
  -6 -12  -1    8.30    1.30
  -6 -12  -1    7.30    2.60
   6  12   1    9.70    1.70
   6  12   1    6.60    1.60
   6  12   1   10.10    1.50
   6  12   1    9.30    1.80
   6  12   1    9.50    1.40
  -7 -12  -1    3.10    0.90
  -7 -12  -1    6.20    1.60
  -7 -12  -1    3.10    1.10
  -7 -12  -1    8.10    1.40
  -7 -12  -1    3.90    2.30
   7  12   1    3.00    1.30
   7  12   1    3.30    1.20
   7  12   1    3.30    1.20
   7  12   1    1.30    1.20
   7  12   1    4.00    1.20
   7  12   1    2.70    1.50
  -8 -12  -1    1.10    2.00
  -8 -12  -1    1.40    1.10
  -8 -12  -1    0.80    1.20
  -8 -12  -1    4.50    1.00
   8  12   1    2.40    1.20
   8  12   1    1.70    1.00
   8  12   1    3.20    1.50
   8  12   1    4.30    1.40
   8  12   1    2.90    1.40
   8  12   1    2.30    1.40
  -9 -12  -1   15.00    2.10
  -9 -12  -1   17.60    2.40
  -9 -12  -1   14.20    2.90
  -9 -12  -1   16.50    1.60
   9  12   1   15.60    2.10
   9  12   1   17.10    1.90
   9  12   1   13.80    2.10
   9  12   1   13.00    2.30
   9  12   1   15.40    2.40
 -10 -12  -1    9.40    1.80
 -10 -12  -1   14.30    3.00
 -10 -12  -1   14.90    2.30
  10  12   1   14.50    2.50
  10  12   1   10.80    2.10
  10  12   1   10.00    2.00
  10  12   1    7.20    1.70
  10  12   1   11.00    1.50
 -11 -12  -1   -0.90    1.70
 -11 -12  -1    2.20    1.30
 -11 -12  -1    2.00    1.30
  11  12   1    2.00    1.40
  11  12   1    1.20    0.80
  11  12   1    0.60    1.30
  11  12   1   -0.60    1.30
  11  12   1    2.00    1.40
 -12 -12  -1    2.00    1.70
 -12 -12  -1    0.70    1.20
 -12 -12  -1    0.60    1.30
  12  12   1    1.20    1.40
  12  12   1    1.60    1.50
  12  12   1    0.40    1.30
  12  12   1    1.40    1.60
 -13 -12  -1    2.90    1.90
 -13 -12  -1    1.90    1.50
 -13 -12  -1    3.60    1.60
  13  12   1    1.20    1.80
  13  12   1    1.70    1.60
  13  12   1    2.50    1.50
  13  12   1   -0.40    1.40
 -14 -12  -1    0.90    1.90
 -14 -12  -1    1.50    1.40
 -14 -12  -1    1.10    1.50
  14  12   1    0.20    1.50
  14  12   1   -1.70    1.80
  14  12   1   -0.10    1.20
 -15 -12  -1    3.30    2.30
 -15 -12  -1    0.80    1.50
 -15 -12  -1    1.50    1.60
  15  12   1    2.00    2.10
  15  12   1    4.80    2.10
 -16 -12  -1    0.40    1.50
 -16 -12  -1    1.20    2.30
 -16 -12  -1   -0.20    1.40
  16  12   1   -1.10    1.70
  16  12   1   -1.00    1.90
 -17 -12  -1   28.00    3.70
 -17 -12  -1   38.00    4.80
 -17 -12  -1   27.20    3.80
  17  12   1   20.90    3.50
  17  12   1   32.30    4.50
   4 -13  -1   -0.10    2.00
   4 -13  -1    2.70    3.20
  -4  13   1    1.40    1.50
  -4  13   1    1.70    2.00
  -4  13   1    2.40    1.50
   3 -13  -1    4.10    2.20
   3 -13  -1    4.60    3.00
  -3  13   1    3.60    1.90
  -3  13   1    3.90    1.90
  -3  13   1    4.10    1.60
   2 -13  -1    0.40    2.30
   2 -13  -1    0.00    1.80
  -2  13   1   -0.80    1.40
  -2  13   1    1.40    1.20
  -2  13   1    0.60    1.70
   1 -13  -1    4.50    2.10
   1 -13  -1    9.50    3.30
   1 -13  -1    3.70    2.00
  -1  13   1    5.60    1.70
  -1  13   1    6.50    2.00
  -1  13   1    4.50    1.80
   0 -13  -1    1.30    2.20
   0 -13  -1    0.60    1.60
   0 -13  -1   -1.80    1.30
   0  13   1   -0.30    1.20
   0  13   1    2.50    1.60
   0  13   1   -2.20    1.30
  -1 -13  -1   50.19    3.80
  -1 -13  -1   45.70    3.60
  -1 -13  -1   30.60    4.40
  -1 -13  -1   49.80    3.90
   1  13   1   56.89    4.00
   1  13   1   49.70    3.50
   1  13   1   48.80    3.40
  -2 -13  -1    0.80    1.40
  -2 -13  -1    4.10    1.50
  -2 -13  -1    4.20    2.40
  -2 -13  -1    2.00    1.50
   2  13   1    4.00    1.50
   2  13   1    3.90    1.20
   2  13   1    4.80    1.70
   2  13   1    2.70    1.40
  -3 -13  -1    2.00    1.60
  -3 -13  -1    2.60    2.30
  -3 -13  -1    2.40    1.40
  -3 -13  -1    4.50    1.50
   3  13   1    1.60    1.20
   3  13   1    2.00    1.30
   3  13   1    3.00    1.20
  -4 -13  -1    9.30    1.70
  -4 -13  -1   10.30    2.20
  -4 -13  -1   14.20    3.50
  -4 -13  -1    9.10    1.70
   4  13   1    7.90    1.80
   4  13   1    8.60    1.70
   4  13   1    6.70    1.70
  -5 -13  -1    0.70    1.00
  -5 -13  -1    1.60    1.40
  -5 -13  -1    2.50    2.40
  -5 -13  -1    0.30    1.00
   5  13   1    2.10    1.40
   5  13   1    3.20    1.50
   5  13   1    1.50    1.20
  -6 -13  -1    1.30    1.10
  -6 -13  -1    2.70    1.10
  -6 -13  -1    2.50    1.10
  -6 -13  -1    2.40    2.50
  -6 -13  -1    4.30    1.60
   6  13   1    3.80    1.40
   6  13   1    1.70    1.40
   6  13   1    1.10    1.40
  -7 -13  -1    2.80    1.10
  -7 -13  -1    6.00    2.60
  -7 -13  -1    0.80    0.90
  -7 -13  -1    2.70    1.50
   7  13   1    1.30    1.10
   7  13   1    1.30    1.40
   7  13   1    2.10    1.20
   7  13   1    2.50    1.10
   7  13   1    0.70    1.30
  -8 -13  -1    0.80    0.80
  -8 -13  -1    3.20    2.40
  -8 -13  -1    1.20    1.40
  -8 -13  -1    1.70    1.10
   8  13   1    0.20    1.20
   8  13   1    2.40    1.50
   8  13   1    1.50    1.20
   8  13   1    0.50    1.40
   8  13   1    0.30    1.10
   8  13   1    1.00    1.10
  -9 -13  -1    1.00    2.00
  -9 -13  -1    1.60    1.00
  -9 -13  -1    2.70    1.60
   9  13   1   -0.70    1.30
   9  13   1    2.20    1.10
   9  13   1    2.30    1.30
   9  13   1    2.50    1.50
   9  13   1    3.40    1.60
   9  13   1    2.10    1.30
 -10 -13  -1   -1.00    1.80
 -10 -13  -1    2.40    1.50
 -10 -13  -1   -0.70    1.00
  10  13   1    3.40    1.70
  10  13   1    1.80    1.50
  10  13   1   -0.20    1.10
  10  13   1    0.40    0.90
  10  13   1    1.40    1.30
 -11 -13  -1    1.30    1.40
 -11 -13  -1   -1.10    1.00
 -11 -13  -1   -1.80    1.70
  11  13   1   -0.50    1.20
  11  13   1   -0.90    1.40
  11  13   1   -0.80    1.20
  11  13   1   -0.80    1.30
  11  13   1   -1.00    1.30
 -12 -13  -1   -1.00    1.10
 -12 -13  -1    0.00    1.80
 -12 -13  -1    0.40    1.40
 -12 -13  -1   -3.10    1.50
  12  13   1   -1.80    1.20
  12  13   1    0.30    1.50
  12  13   1   -0.50    1.30
  12  13   1    0.60    1.40
 -13 -13  -1   22.50    3.30
 -13 -13  -1   21.90    3.00
 -13 -13  -1   21.80    2.80
  13  13   1   16.90    2.90
  13  13   1   20.70    2.90
  13  13   1   26.20    3.20
  13  13   1   23.00    3.30
 -14 -13  -1   50.19    3.90
 -14 -13  -1   56.49    5.10
 -14 -13  -1   52.99    4.20
  14  13   1   46.40    4.60
  14  13   1   53.09    4.80
  14  13   1   54.09    4.00
 -15 -13  -1    2.40    1.80
 -15 -13  -1    5.90    2.60
 -15 -13  -1    3.30    1.70
  15  13   1    1.60    2.00
  15  13   1    5.00    2.20
 -16 -13  -1    3.30    2.50
 -16 -13  -1    4.20    2.00
 -16 -13  -1    0.60    1.50
  16  13   1    3.80    2.30
  16  13   1   -1.30    1.70
 -17 -13  -1   -3.40    2.20
 -17 -13  -1   -1.20    1.50
 -17 -13  -1   -1.80    1.50
  17  13   1   -1.40    1.70
  17  13   1    1.10    2.40
   3 -14  -1    6.40    3.50
   3 -14  -1    9.00    2.60
  -3  14   1    7.90    2.50
  -3  14   1    5.30    2.00
  -3  14   1    7.80    2.50
   2 -14  -1   -1.30    1.70
   2 -14  -1   -0.40    2.40
  -2  14   1   -1.20    1.30
  -2  14   1   -1.00    1.80
  -2  14   1    1.30    1.40
   1 -14  -1    5.80    2.20
   1 -14  -1    2.60    2.70
  -1  14   1    0.20    1.30
  -1  14   1    0.50    1.50
  -1  14   1    0.90    1.60
   0 -14  -1   19.30    3.00
   0 -14  -1   24.50    3.30
   0 -14  -1   24.30    4.50
   0  14   1   31.30    3.50
   0  14   1   30.10    3.70
   0  14   1   23.00    3.00
  -1 -14  -1    7.70    2.30
  -1 -14  -1    2.90    2.60
  -1 -14  -1    2.70    1.60
  -1 -14  -1    2.90    1.80
   1  14   1    3.40    1.70
   1  14   1    6.90    1.90
   1  14   1    8.50    2.20
  -2 -14  -1    7.00    2.00
  -2 -14  -1    9.30    2.20
  -2 -14  -1    6.80    3.00
  -2 -14  -1    5.10    1.80
   2  14   1    9.70    2.30
   2  14   1    5.20    1.80
   2  14   1    9.30    2.00
  -3 -14  -1    0.50    2.10
  -3 -14  -1    5.30    1.80
  -3 -14  -1   -0.50    1.20
  -3 -14  -1    0.50    1.40
   3  14   1   -1.10    1.30
   3  14   1    0.10    0.90
   3  14   1   -1.00    1.10
  -4 -14  -1    3.00    1.70
  -4 -14  -1    2.20    2.40
  -4 -14  -1    0.90    1.30
  -4 -14  -1    1.50    1.20
   4  14   1    1.60    1.30
   4  14   1    0.90    1.30
   4  14   1    1.80    1.20
  -5 -14  -1   -1.00    1.00
  -5 -14  -1    0.60    2.00
  -5 -14  -1    0.80    1.40
  -5 -14  -1    0.10    1.00
   5  14   1    0.40    1.30
   5  14   1   -1.30    0.90
   5  14   1   -0.50    1.10
  -6 -14  -1    5.80    2.70
  -6 -14  -1    4.90    1.70
  -6 -14  -1    4.70    1.40
   6  14   1    3.00    1.70
   6  14   1    1.50    1.30
   6  14   1    2.60    1.40
  -7 -14  -1    2.70    1.20
  -7 -14  -1    5.20    2.70
  -7 -14  -1    3.50    1.60
   7  14   1    3.80    1.60
   7  14   1    3.40    1.70
   7  14   1    3.00    1.40
  -8 -14  -1    4.40    1.80
  -8 -14  -1    1.80    2.40
   8  14   1    4.50    1.50
   8  14   1    4.10    1.50
   8  14   1    5.70    1.80
  -9 -14  -1    2.40    2.10
  -9 -14  -1    2.80    1.20
  -9 -14  -1    1.00    1.40
   9  14   1   -0.90    1.10
   9  14   1    0.90    1.20
   9  14   1    1.70    1.20
   9  14   1    1.10    1.40
   9  14   1    6.70    2.00
   9  14   1    4.20    1.50
 -10 -14  -1    4.70    1.50
 -10 -14  -1    8.40    2.70
 -10 -14  -1    6.40    2.00
  10  14   1    9.30    1.80
  10  14   1    7.80    1.90
  10  14   1    4.80    1.60
  10  14   1    6.10    1.90
  10  14   1    7.90    2.10
  10  14   1    4.90    1.90
 -11 -14  -1    1.50    1.30
 -11 -14  -1    2.40    2.20
 -11 -14  -1    3.20    1.60
  11  14   1    1.80    1.40
  11  14   1    3.30    1.60
  11  14   1   -2.00    1.30
  11  14   1    4.50    2.00
 -12 -14  -1    1.30    2.20
 -12 -14  -1    2.50    1.60
 -12 -14  -1    1.50    1.40
  12  14   1    0.80    1.60
  12  14   1    2.10    1.70
  12  14   1    1.40    1.60
  12  14   1   -1.70    1.30
 -13 -14  -1    9.30    2.00
 -13 -14  -1   13.80    3.10
 -13 -14  -1   10.20    2.20
  13  14   1   10.90    3.70
  13  14   1   11.40    2.60
  13  14   1    8.10    2.30
  13  14   1   10.70    2.40
 -14 -14  -1    2.10    2.40
 -14 -14  -1    3.80    1.60
 -14 -14  -1    4.20    1.90
  14  14   1    3.00    1.80
  14  14   1    3.50    1.90
  14  14   1    2.60    1.90
 -15 -14  -1   -1.90    1.60
 -15 -14  -1    3.50    2.50
 -15 -14  -1   -1.60    1.40
  15  14   1   -1.40    1.70
  15  14   1   -1.20    1.50
 -16 -14  -1   -0.10    1.60
 -16 -14  -1   -0.40    2.30
 -16 -14  -1   -0.20    1.40
  16  14   1    0.90    1.70
  16  14   1   -2.80    1.80
   1 -15  -1    0.60    2.80
   1 -15  -1   -2.80    1.60
   1 -15  -1    0.00    1.80
  -1  15   1    0.30    1.20
  -1  15   1   -0.20    1.50
  -1  15   1    3.20    2.10
   0 -15  -1   -1.00    1.90
   0 -15  -1    5.10    2.10
   0 -15  -1    1.00    2.50
   0  15   1   -0.50    1.50
   0  15   1    1.30    1.80
   0  15   1    2.70    1.70
  -1 -15  -1   -1.00    2.40
  -1 -15  -1   -1.80    1.60
  -1 -15  -1   -1.30    1.40
   1  15   1   -1.60    1.20
   1  15   1    2.70    1.60
  -2 -15  -1    9.80    3.40
  -2 -15  -1   11.30    2.50
  -2 -15  -1    6.90    2.20
  -2 -15  -1   11.60    2.50
   2  15   1   10.20    2.20
   2  15   1   11.80    2.60
  -3 -15  -1    5.10    2.90
  -3 -15  -1    1.10    1.70
  -3 -15  -1    1.60    1.60
   3  15   1    3.00    1.80
   3  15   1    2.60    1.60
  -4 -15  -1    0.50    1.40
  -4 -15  -1   -1.60    1.10
  -4 -15  -1   -1.30    2.30
   4  15   1    1.10    1.10
   4  15   1    1.20    1.50
   4  15   1   -1.70    1.20
  -5 -15  -1   18.40    2.90
  -5 -15  -1   12.60    2.20
  -5 -15  -1   17.80    3.90
   5  15   1   14.90    2.60
   5  15   1   10.20    2.20
   5  15   1   13.20    2.30
  -6 -15  -1    6.10    2.00
  -6 -15  -1    8.50    3.20
  -6 -15  -1    6.10    1.60
   6  15   1    5.70    1.80
   6  15   1    9.60    2.20
   6  15   1    6.50    1.80
  -7 -15  -1    2.00    1.50
  -7 -15  -1    2.20    2.20
   7  15   1    2.40    1.60
   7  15   1    0.60    1.30
   7  15   1    2.00    1.50
  -8 -15  -1    2.10    2.30
  -8 -15  -1    4.70    1.80
   8  15   1    1.50    1.40
   8  15   1   -0.30    1.20
   8  15   1    1.10    1.40
  -9 -15  -1   10.80    3.30
  -9 -15  -1    9.70    2.30
   9  15   1   12.80    2.30
   9  15   1    7.00    1.80
   9  15   1   11.00    2.30
 -10 -15  -1   11.30    3.30
 -10 -15  -1   18.00    2.80
  10  15   1   17.40    2.80
  10  15   1   14.50    2.20
  10  15   1   11.70    2.40
 -11 -15  -1   22.60    4.00
 -11 -15  -1   27.80    3.40
 -11 -15  -1   18.60    2.60
  11  15   1   17.20    2.80
  11  15   1   19.40    2.60
  11  15   1   19.20    3.10
 -12 -15  -1    0.30    1.60
 -12 -15  -1    4.10    2.50
 -12 -15  -1    1.90    1.50
  12  15   1    3.50    1.80
  12  15   1    1.40    1.70
  12  15   1    3.80    1.90
  12  15   1    1.30    1.90
 -13 -15  -1   -1.20    2.40
 -13 -15  -1   -0.10    2.00
 -13 -15  -1   -0.30    1.50
 -13 -15  -1    0.50    1.40
  13  15   1   -2.60    1.70
  13  15   1    0.40    1.50
 -14 -15  -1    1.80    2.50
 -14 -15  -1    1.10    1.60
 -14 -15  -1   -0.70    1.20
  14  15   1    2.00    1.80
  14  15   1    1.50    2.00
 -15 -15  -1    0.50    2.60
 -15 -15  -1    0.10    1.40
 -15 -15  -1    1.10    1.80
  15  15   1   -2.60    1.50
  15  15   1    2.50    2.00
 -16 -15  -1   -0.10    1.50
 -16 -15  -1   -0.30    1.80
  16  15   1    1.50    1.90
  -1 -16  -1    3.20    3.10
  -1 -16  -1   -4.00    1.60
  -1 -16  -1    0.60    1.90
   1  16   1    1.00    1.60
   1  16   1    4.50    2.20
  -2 -16  -1    3.50    2.00
  -2 -16  -1    2.30    2.80
  -2 -16  -1    6.70    2.20
   2  16   1    6.60    2.20
   2  16   1    4.10    1.90
  -3 -16  -1    3.10    1.80
  -3 -16  -1    0.10    2.50
  -3 -16  -1    2.70    1.90
   3  16   1    2.70    1.90
   3  16   1    1.80    1.60
  -4 -16  -1    5.40    2.80
  -4 -16  -1    7.30    2.30
  -4 -16  -1    7.90    2.00
   4  16   1    6.00    2.20
   4  16   1    5.90    1.90
  -5 -16  -1    0.50    2.30
  -5 -16  -1    0.90    1.40
  -5 -16  -1   -0.30    1.60
   5  16   1    0.70    1.40
   5  16   1    0.40    1.50
  -6 -16  -1   28.30    3.50
  -6 -16  -1   36.60    5.60
   6  16   1   28.40    3.50
   6  16   1   21.30    3.00
   6  16   1   31.40    3.30
  -7 -16  -1    2.70    2.80
  -7 -16  -1    6.10    2.00
   7  16   1    3.20    1.60
   7  16   1    2.90    1.70
   7  16   1    0.40    1.50
  -8 -16  -1   17.10    3.80
  -8 -16  -1   21.50    3.30
   8  16   1   23.00    3.00
   8  16   1   16.80    2.90
   8  16   1   20.60    2.90
  -9 -16  -1    4.20    2.60
  -9 -16  -1    3.30    1.80
   9  16   1    3.60    1.70
   9  16   1    4.10    1.70
   9  16   1    4.40    1.80
 -10 -16  -1    3.00    1.80
 -10 -16  -1    6.80    2.90
  10  16   1    3.60    1.90
  10  16   1    7.50    2.10
 -11 -16  -1   14.50    2.80
 -11 -16  -1   13.80    3.40
  11  16   1   13.20    2.70
  11  16   1   11.10    2.40
 -12 -16  -1    4.00    1.90
 -12 -16  -1    3.10    2.40
  12  16   1    1.00    1.60
  12  16   1    4.70    2.20
 -13 -16  -1   -0.20    1.60
 -13 -16  -1    2.30    2.60
  13  16   1    0.10    1.60
  13  16   1    0.20    1.80
 -14 -16  -1    2.30    2.30
 -14 -16  -1    0.40    1.70
 -14 -16  -1   -0.60    2.60
  14  16   1   -1.40    1.60
  14  16   1   -0.80    1.90
  14  16   1    0.30    1.60
  -4 -17  -1    2.90    2.00
  -4 -17  -1    2.50    2.90
   4  17   1    0.80    1.70
   4  17   1    1.00    1.50
  -5 -17  -1   15.80    3.00
  -5 -17  -1   15.30    4.20
   5  17   1   12.90    2.60
   5  17   1    5.50    2.20
  -6 -17  -1   -0.40    2.40
  -6 -17  -1   -0.90    1.60
   6  17   1    1.70    1.60
   6  17   1   -0.60    1.50
  -7 -17  -1    1.20    1.70
  -7 -17  -1   -0.60    2.60
   7  17   1   -0.40    1.40
   7  17   1    1.10    1.50
   7  17   1   -0.90    1.40
  -8 -17  -1   -0.40    1.60
  -8 -17  -1    2.60    2.90
   8  17   1    3.70    1.90
   8  17   1    3.70    2.00
   8  17   1    3.40    1.70
  -9 -17  -1    2.70    2.70
  -9 -17  -1    7.10    2.20
   9  17   1    4.60    2.00
   9  17   1    2.60    1.80
   9  17   1    3.10    1.70
 -10 -17  -1   15.20    2.90
 -10 -17  -1   26.10    4.70
  10  17   1   23.90    3.50
  10  17   1   16.90    3.10
 -11 -17  -1   -1.30    1.50
 -11 -17  -1   -0.40    2.10
  11  17   1   -0.70    1.70
  11  17   1   -1.50    1.40
 -12 -17  -1    2.70    2.40
 -12 -17  -1   -0.30    1.40
  12  17   1    1.10    1.90
  12  17   1   -1.00    1.40
  12  16  -2    7.50    2.40
  12  16  -2    1.60    1.90
 -12 -16   2    6.00    2.90
 -12 -16   2    2.30    1.90
  11  16  -2    0.30    1.60
  11  16  -2    1.60    1.80
 -11 -16   2    4.80    2.90
 -11 -16   2   -0.50    1.60
  10  16  -2    1.50    1.70
  10  16  -2    0.70    1.60
  10  16  -2    0.50    1.60
 -10 -16   2    2.10    1.90
 -10 -16   2    3.50    2.80
   9  16  -2    2.60    1.80
   9  16  -2    0.50    1.50
   9  16  -2    1.50    1.60
  -9 -16   2   -0.40    1.60
  -9 -16   2    3.50    2.50
   8  16  -2    2.80    1.80
   8  16  -2    3.70    1.80
  -8 -16   2    5.90    2.80
  -8 -16   2    5.90    2.30
   7  16  -2    2.40    1.60
   7  16  -2   -0.70    1.40
  -7 -16   2    1.40    2.60
  -7 -16   2    0.90    1.50
   6  16  -2   -1.00    1.70
   6  16  -2    2.20    1.60
  -6 -16   2    2.80    2.10
  -6 -16   2    1.40    2.50
   5  16  -2    1.80    1.50
   5  16  -2   -0.10    1.50
  -5 -16   2    0.40    2.70
  -5 -16   2    0.90    1.70
  14  15  -2    0.40    2.00
  14  15  -2    1.20    1.70
 -14 -15   2    1.50    2.70
 -14 -15   2    1.30    1.60
 -14 -15   2   -0.80    1.50
  13  15  -2   -0.10    1.70
  13  15  -2   -2.40    1.30
 -13 -15   2   -1.00    2.00
 -13 -15   2   -0.40    1.40
 -13 -15   2    0.90    1.50
  12  15  -2    4.50    2.10
 -12 -15   2    2.30    1.70
 -12 -15   2    3.00    2.40
 -12 -15   2    0.70    1.50
  11  15  -2    2.90    2.00
  11  15  -2    6.20    2.10
  11  15  -2    4.00    1.80
 -11 -15   2    7.40    2.90
 -11 -15   2    7.00    2.10
 -11 -15   2    6.80    2.20
  10  15  -2    6.80    2.10
  10  15  -2    6.00    2.10
  10  15  -2    6.10    2.00
 -10 -15   2    4.80    2.10
 -10 -15   2    5.50    2.90
   9  15  -2    2.60    1.50
   9  15  -2    2.40    1.60
   9  15  -2    0.20    1.40
  -9 -15   2    3.20    1.60
  -9 -15   2    3.50    2.60
   8  15  -2    0.20    1.50
   8  15  -2   -0.10    1.40
   8  15  -2   -0.10    1.30
  -8 -15   2    1.30    1.70
  -8 -15   2    1.80    2.50
   7  15  -2    1.30    1.50
   7  15  -2    0.40    1.50
   7  15  -2    0.80    1.40
  -7 -15   2    2.20    1.80
  -7 -15   2    4.10    2.70
   6  15  -2   34.00    3.90
   6  15  -2   28.30    3.40
  -6 -15   2   31.70    3.80
  -6 -15   2   30.10    5.00
   5  15  -2   -0.50    1.50
   5  15  -2    2.40    1.50
  -5 -15   2    0.50    1.70
  -5 -15   2    0.20    2.30
   4  15  -2   51.19    3.80
   4  15  -2   43.50    4.30
  -4 -15   2   49.40    4.90
  -4 -15   2   33.70    5.30
   3  15  -2    3.80    1.80
   3  15  -2    7.30    2.10
  -3 -15   2    5.80    2.20
  -3 -15   2    6.30    3.10
   2  15  -2    4.60    1.90
   2  15  -2   10.80    2.50
  -2 -15   2   11.80    3.90
  -2 -15   2    5.30    2.30
  -2 -15   2    2.10    2.70
  -1 -15   2   -0.70    1.70
  -1 -15   2    2.50    2.90
  15  14  -2    0.90    1.80
  15  14  -2    0.80    1.70
 -15 -14   2   -0.30    2.60
 -15 -14   2    2.70    1.90
 -15 -14   2    1.30    1.70
  14  14  -2   -2.70    1.70
  14  14  -2   -1.10    1.40
 -14 -14   2   -0.10    1.40
 -14 -14   2    3.20    1.80
 -14 -14   2   -0.60    2.50
  13  14  -2   -1.00    1.70
  13  14  -2    0.20    1.50
 -13 -14   2   -0.30    2.00
 -13 -14   2    0.90    1.50
 -13 -14   2   -0.10    2.40
 -13 -14   2    1.30    1.50
  12  14  -2    0.20    1.80
  12  14  -2   -1.60    1.40
  12  14  -2    0.60    1.50
 -12 -14   2   -0.20    1.20
 -12 -14   2    0.30    2.20
 -12 -14   2    0.90    1.40
  11  14  -2    8.40    1.90
  11  14  -2    4.90    1.80
  11  14  -2    3.90    1.90
 -11 -14   2    9.00    2.00
 -11 -14   2    7.60    2.10
 -11 -14   2    5.00    2.50
  10  14  -2    2.20    1.70
  10  14  -2    5.20    1.60
 -10 -14   2    4.70    1.90
 -10 -14   2    4.40    1.50
 -10 -14   2    3.70    2.20
   9  14  -2    1.40    1.60
   9  14  -2    1.80    1.50
   9  14  -2    1.20    1.40
  -9 -14   2    4.70    1.60
  -9 -14   2    4.50    2.50
  -9 -14   2    3.30    1.80
   8  14  -2    0.70    1.40
   8  14  -2   -1.10    1.20
   8  14  -2   -0.70    1.30
  -8 -14   2    2.70    2.50
  -8 -14   2   -0.40    1.40
   7  14  -2    1.40    1.50
   7  14  -2    0.30    1.30
   7  14  -2    1.30    1.40
  -7 -14   2    4.40    2.50
  -7 -14   2    1.80    1.70
   6  14  -2    0.90    1.10
   6  14  -2    2.60    1.70
   6  14  -2    2.70    1.60
  -6 -14   2    2.00    1.70
  -6 -14   2   -0.80    2.20
   5  14  -2    6.10    1.80
   5  14  -2    3.10    1.80
  -5 -14   2    6.10    2.00
  -5 -14   2    3.30    2.50
   4  14  -2   12.00    2.60
   4  14  -2    8.90    1.90
  -4 -14   2    7.20    3.00
  -4 -14   2   14.60    2.70
   3  14  -2    6.70    1.80
   3  14  -2    4.70    1.80
  -3 -14   2    9.10    2.10
  -3 -14   2    3.20    2.60
  -3 -14   2    9.80    2.50
   2  14  -2   12.90    2.50
   2  14  -2   11.00    2.20
  -2 -14   2   10.10    2.50
  -2 -14   2    6.60    2.90
  -2 -14   2    6.60    2.10
   1  14  -2   16.30    2.50
   1  14  -2   11.20    2.40
   1  14  -2   12.70    2.80
  -1 -14   2    3.70    2.60
  -1 -14   2   13.50    2.60
  -1 -14   2   11.10    2.60
   0  14  -2   56.69    5.20
   0  14  -2   62.49    4.60
   0  14  -2   58.39    4.20
   0 -14   2   55.49    7.00
   0 -14   2   50.49    4.70
   0 -14   2   57.69    5.30
  -1  14  -2    0.50    1.90
  -1  14  -2    1.20    1.50
   1 -14   2    0.60    1.90
   1 -14   2    0.20    2.40
  16  13  -2   -0.20    1.80
  16  13  -2    3.60    2.30
 -16 -13   2    4.50    2.70
 -16 -13   2    3.40    1.90
 -16 -13   2    1.00    1.70
  15  13  -2    1.10    2.10
  15  13  -2    4.00    2.10
 -15 -13   2    1.70    1.50
 -15 -13   2    3.50    2.70
 -15 -13   2    7.60    2.20
  14  13  -2    1.30    2.00
  14  13  -2    3.20    1.90
 -14 -13   2    4.60    2.70
 -14 -13   2    1.10    1.40
 -14 -13   2    3.20    1.70
  13  13  -2   -1.40    1.60
  13  13  -2    2.90    1.80
 -13 -13   2   -0.20    1.30
 -13 -13   2   -1.90    2.10
 -13 -13   2    1.40    1.60
  12  13  -2    4.40    2.00
  12  13  -2    7.30    2.10
  12  13  -2    9.00    2.20
  12  13  -2   10.90    2.00
 -12 -13   2   11.40    2.30
 -12 -13   2    4.90    2.40
 -12 -13   2    8.20    2.00
  11  13  -2   37.90    4.40
  11  13  -2   29.40    3.40
  11  13  -2   30.10    3.40
  11  13  -2   31.50    3.30
  11  13  -2   36.80    3.30
 -11 -13   2   33.50    3.60
 -11 -13   2   30.30    4.00
 -11 -13   2   37.60    3.50
  10  13  -2    6.10    1.80
  10  13  -2    7.50    2.30
  10  13  -2    6.70    2.10
  10  13  -2    6.00    1.70
  10  13  -2    7.40    1.80
 -10 -13   2    5.20    2.40
 -10 -13   2    7.80    2.00
 -10 -13   2    3.40    1.50
   9  13  -2   56.39    3.70
   9  13  -2   55.29    4.30
   9  13  -2   62.29    4.50
   9  13  -2   54.69    3.60
   9  13  -2   58.79    4.00
  -9 -13   2   55.29    5.20
  -9 -13   2   50.39    3.50
  -9 -13   2   56.19    4.00
   8  13  -2    8.90    2.10
   8  13  -2    6.60    1.90
   8  13  -2    6.20    2.00
   8  13  -2    6.80    1.80
   8  13  -2    5.60    1.70
  -8 -13   2    6.50    1.90
  -8 -13   2    4.10    2.50
  -8 -13   2    3.70    1.40
   7  13  -2    2.70    1.50
   7  13  -2    4.50    1.80
   7  13  -2    4.50    1.60
   7  13  -2    6.90    1.90
  -7 -13   2    1.00    2.20
  -7 -13   2    3.20    1.30
  -7 -13   2   -0.60    1.40
   6  13  -2    9.80    1.90
   6  13  -2   12.90    2.20
   6  13  -2    7.60    2.00
   6  13  -2   10.20    2.10
  -6 -13   2   11.20    1.80
  -6 -13   2    8.80    3.00
  -6 -13   2    6.80    2.10
   5  13  -2   -0.50    1.10
   5  13  -2    0.40    1.30
   5  13  -2    1.30    1.10
  -5 -13   2    2.20    1.70
  -5 -13   2   -0.30    2.10
  -5 -13   2   -0.50    1.00
   4  13  -2    0.60    1.30
   4  13  -2   -1.00    1.20
  -4 -13   2   -2.50    1.10
  -4 -13   2   -2.00    1.90
  -4 -13   2   -0.50    1.10
   3  13  -2    3.90    1.50
   3  13  -2    0.70    1.40
   3  13  -2    2.20    1.40
  -3 -13   2    2.40    2.40
  -3 -13   2    1.40    1.40
  -3 -13   2    1.90    1.60
  -3 -13   2    0.50    1.60
   2  13  -2    1.20    1.40
   2  13  -2    0.10    1.10
   2  13  -2   -1.40    1.40
  -2 -13   2    0.40    1.60
  -2 -13   2   -1.20    1.20
  -2 -13   2    0.20    1.40
  -2 -13   2   -0.80    1.90
   1  13  -2    5.60    1.90
   1  13  -2    5.00    1.70
   1  13  -2    9.40    2.20
  -1 -13   2    6.00    1.90
  -1 -13   2   10.00    2.40
  -1 -13   2    6.30    2.00
  -1 -13   2    7.90    3.00
   0  13  -2    4.00    1.90
   0  13  -2    3.40    1.50
   0  13  -2    0.40    1.50
   0 -13   2    4.00    2.70
   0 -13   2    3.30    2.00
  -1  13  -2    0.80    1.30
  -1  13  -2    2.80    1.70
  -1  13  -2    3.10    1.90
   1 -13   2    3.40    2.70
   1 -13   2   -0.80    1.60
  -2  13  -2    1.00    1.80
  -2  13  -2    0.20    1.30
   2 -13   2    1.90    2.70
   2 -13   2   -2.20    1.70
  -3  13  -2    0.80    1.60
  -3  13  -2    3.10    2.10
   3 -13   2    3.70    3.40
   3 -13   2    3.20    2.20
  17  12  -2    9.50    2.70
  17  12  -2    8.80    2.90
 -17 -12   2   11.10    2.70
 -17 -12   2   15.30    3.00
 -17 -12   2   18.80    3.70
  16  12  -2    1.00    1.90
  16  12  -2    0.20    1.80
 -16 -12   2   -0.50    1.50
 -16 -12   2   -2.10    1.30
 -16 -12   2   -1.10    2.30
  15  12  -2   -1.10    1.90
  15  12  -2    1.80    1.90
 -15 -12   2    1.40    1.50
 -15 -12   2    1.30    2.40
 -15 -12   2    1.60    1.70
  14  12  -2   10.70    2.70
  14  12  -2   13.30    2.90
  14  12  -2   16.50    2.80
 -14 -12   2   15.60    2.70
 -14 -12   2   15.20    3.30
 -14 -12   2   21.10    3.10
  13  12  -2   -0.40    1.50
  13  12  -2    0.80    1.50
  13  12  -2    1.60    1.60
  13  12  -2   -0.90    1.50
 -13 -12   2   -1.20    1.40
 -13 -12   2    0.40    1.90
 -13 -12   2   -0.70    1.30
  12  12  -2   18.80    2.70
  12  12  -2   15.60    2.60
  12  12  -2   15.90    2.20
  12  12  -2   19.30    2.90
  12  12  -2   14.60    2.60
 -12 -12   2   12.60    2.90
 -12 -12   2   18.40    2.70
 -12 -12   2   14.90    2.60
  11  12  -2   -1.20    1.00
  11  12  -2    1.20    1.50
  11  12  -2   -1.90    1.30
  11  12  -2   -0.50    1.30
 -11 -12   2    0.40    1.80
 -11 -12   2    0.90    1.30
 -11 -12   2    0.00    1.30
  10  12  -2    3.10    1.30
  10  12  -2    0.00    1.30
  10  12  -2    2.70    1.60
  10  12  -2    1.20    1.50
 -10 -12   2    1.00    1.20
 -10 -12   2    0.00    1.90
 -10 -12   2    1.70    1.20
   9  12  -2   15.20    2.60
   9  12  -2    7.80    1.80
   9  12  -2   14.00    2.10
   9  12  -2   12.00    2.20
  -9 -12   2   10.30    1.90
  -9 -12   2   11.90    2.80
  -9 -12   2   12.70    2.30
   8  12  -2   18.70    2.70
   8  12  -2   19.30    2.30
   8  12  -2   14.30    2.20
   8  12  -2   21.50    2.60
  -8 -12   2   21.70    2.80
  -8 -12   2   20.50    2.40
  -8 -12   2   20.50    3.40
   7  12  -2    4.80    1.30
   7  12  -2    3.80    1.70
   7  12  -2    3.00    1.30
   7  12  -2    2.80    1.40
  -7 -12   2    6.20    1.50
  -7 -12   2    1.20    1.30
  -7 -12   2    3.30    2.30
   6  12  -2   38.50    3.10
   6  12  -2   29.50    3.00
   6  12  -2   36.20    3.10
   6  12  -2   44.20    4.10
  -6 -12   2   35.40    2.40
  -6 -12   2   36.80    2.70
  -6 -12   2   41.60    3.60
  -6 -12   2   34.50    4.40
   5  12  -2   52.79    3.60
   5  12  -2   59.99    3.70
   5  12  -2   56.69    4.00
   5  12  -2   52.59    3.30
  -5 -12   2   52.09    3.00
  -5 -12   2   53.69    3.10
  -5 -12   2   66.09    5.50
  -5 -12   2   54.89    4.10
  -5 -12   2   68.99    4.10
   4  12  -2    3.00    1.10
   4  12  -2    1.60    1.10
   4  12  -2   -0.20    1.10
   4  12  -2    2.20    1.40
  -4 -12   2    2.40    1.20
  -4 -12   2    1.90    1.50
  -4 -12   2    0.10    2.10
  -4 -12   2    2.70    1.00
  -4 -12   2    0.00    1.00
   3  12  -2   28.60    3.20
   3  12  -2   28.90    2.30
   3  12  -2   31.50    2.80
   3  12  -2   27.30    2.90
  -3 -12   2   28.40    2.80
  -3 -12   2   19.60    3.50
  -3 -12   2   30.90    2.80
  -3 -12   2   23.90    2.90
   2  12  -2    3.00    1.30
   2  12  -2   -2.60    0.90
   2  12  -2    0.70    1.20
  -2 -12   2    0.90    1.20
  -2 -12   2    1.80    1.40
  -2 -12   2    0.00    1.80
  -2 -12   2    1.90    1.40
   1  12  -2   10.10    2.00
   1  12  -2   10.10    2.30
   1  12  -2    9.80    1.80
  -1 -12   2    5.90    1.80
  -1 -12   2    9.20    2.00
  -1 -12   2    3.70    2.50
   0  12  -2    5.30    1.60
   0  12  -2    3.90    1.70
   0  12  -2    3.30    1.60
   0 -12   2    3.10    1.60
   0 -12   2    2.50    1.70
   0 -12   2    4.20    2.40
  -1  12  -2   19.10    2.50
  -1  12  -2    9.60    2.20
  -1  12  -2   13.60    2.60
   1 -12   2   16.60    2.70
   1 -12   2   14.80    3.90
   1 -12   2   11.00    2.40
  -2  12  -2    5.80    2.00
  -2  12  -2    3.60    1.50
  -2  12  -2    3.40    1.70
   2 -12   2    3.90    2.00
   2 -12   2    0.80    2.40
  -3  12  -2   10.00    2.40
  -3  12  -2    9.20    2.40
   3 -12   2    6.60    3.50
   3 -12   2    7.70    2.30
  -4  12  -2    1.40    1.60
  -4  12  -2   -0.50    1.70
   4 -12   2    0.60    3.00
   4 -12   2    0.80    1.90
  17  11  -2   11.00    2.80
  17  11  -2   17.10    3.50
 -17 -11   2   13.50    2.90
 -17 -11   2   18.40    3.80
 -17 -11   2   12.90    3.00
  16  11  -2    3.50    2.00
  16  11  -2    1.20    2.00
 -16 -11   2    5.00    2.00
 -16 -11   2    4.10    2.40
 -16 -11   2    0.50    1.60
  15  11  -2    0.60    1.70
  15  11  -2    2.80    1.70
  15  11  -2   -1.90    1.40
 -15 -11   2    0.60    1.50
 -15 -11   2    3.20    2.40
 -15 -11   2    0.80    1.60
  14  11  -2    6.80    2.30
  14  11  -2    7.70    2.00
  14  11  -2    6.30    2.20
 -14 -11   2    9.70    2.20
 -14 -11   2    6.60    2.10
 -14 -11   2    7.20    2.50
  13  11  -2   -1.10    1.50
  13  11  -2   -0.40    1.60
  13  11  -2   -1.30    1.00
  13  11  -2   -0.80    1.30
 -13 -11   2   -0.40    1.30
 -13 -11   2    0.80    1.90
 -13 -11   2    1.60    1.50
  12  11  -2    9.40    2.20
  12  11  -2    7.30    2.00
  12  11  -2    6.20    1.50
  12  11  -2    7.10    2.20
 -12 -11   2    6.30    1.70
 -12 -11   2   10.30    2.60
 -12 -11   2    6.40    1.90
  11  11  -2    1.50    1.50
  11  11  -2    1.20    1.10
  11  11  -2    1.60    1.40
  11  11  -2    0.90    1.30
 -11 -11   2    1.00    1.20
 -11 -11   2    0.40    1.30
 -11 -11   2    0.20    1.90
  10  11  -2    0.70    1.40
  10  11  -2    3.10    1.40
  10  11  -2    0.00    1.10
  10  11  -2    2.10    1.50
 -10 -11   2   -0.70    1.50
 -10 -11   2    2.10    1.20
 -10 -11   2    2.40    1.40
   9  11  -2    0.00    1.30
   9  11  -2    2.20    1.30
   9  11  -2    1.00    1.20
   9  11  -2    0.50    1.00
  -9 -11   2    2.70    1.30
  -9 -11   2    0.70    1.70
  -9 -11   2   -0.90    1.10
   8  11  -2    2.90    1.50
   8  11  -2    4.40    1.60
   8  11  -2    2.30    1.30
   8  11  -2    6.60    1.50
  -8 -11   2    3.30    1.50
  -8 -11   2    5.00    1.50
  -8 -11   2    3.40    2.20
   7  11  -2   98.39    4.60
   7  11  -2   95.49    5.00
   7  11  -2   86.89    4.30
   7  11  -2   88.29    4.20
  -7 -11   2   89.69    5.90
  -7 -11   2   93.99    4.30
  -7 -11   2   86.99    3.70
  -7 -11   2   84.79    4.50
   6  11  -2   35.10    3.50
   6  11  -2   30.80    2.30
   6  11  -2   29.90    2.90
   6  11  -2   34.60    3.10
  -6 -11   2   33.20    3.30
  -6 -11   2   22.90    3.60
  -6 -11   2   31.90    2.70
  -6 -11   2   32.50    2.10
  -6 -11   2   31.00    2.00
   5  11  -2   84.39    4.10
   5  11  -2   83.09    4.30
   5  11  -2   86.99    4.80
   5  11  -2   84.89    3.50
   5  11  -2   83.79    3.50
   5  11  -2   85.59    4.30
  -5 -11   2   84.39    4.40
  -5 -11   2   81.49    3.60
  -5 -11   2   83.99    3.60
  -5 -11   2   88.19    3.90
  -5 -11   2   89.19    5.80
   4  11  -2    5.90    1.40
   4  11  -2    8.90    1.40
   4  11  -2    7.70    1.80
   4  11  -2    7.10    1.70
   4  11  -2    6.30    1.60
  -4 -11   2    4.70    1.60
  -4 -11   2    7.10    2.40
  -4 -11   2    6.80    1.40
  -4 -11   2    8.30    1.40
  -4 -11   2    9.60    1.60
   3  11  -2    5.30    1.50
   3  11  -2    4.50    1.60
   3  11  -2    3.50    1.30
   3  11  -2    8.90    1.40
  -3 -11   2    5.80    1.20
  -3 -11   2    6.00    1.40
  -3 -11   2    3.60    1.30
  -3 -11   2    3.40    1.60
  -3 -11   2    1.80    1.90
   2  11  -2   -0.10    1.10
   2  11  -2    0.20    1.10
   2  11  -2    1.50    1.10
   2  11  -2    1.10    0.80
  -2 -11   2    0.50    1.10
  -2 -11   2    0.40    2.00
  -2 -11   2    1.80    1.50
  -2 -11   2    2.40    0.90
  -2 -11   2    0.30    1.00
   1  11  -2    2.10    1.30
   1  11  -2    1.20    1.10
   1  11  -2    4.50    1.50
  -1 -11   2    1.50    1.90
  -1 -11   2    4.90    1.50
  -1 -11   2    1.20    1.20
   0  11  -2    3.00    1.60
   0  11  -2    7.50    1.60
   0  11  -2    3.20    1.60
   0 -11   2    2.70    2.20
   0 -11   2    2.80    1.60
   0 -11   2    2.70    1.50
  -1  11  -2    9.70    1.70
  -1  11  -2    9.90    2.10
  -1  11  -2   16.30    2.60
   1 -11   2    9.70    3.10
   1 -11   2   10.60    2.20
   1 -11   2   10.80    2.20
  -2  11  -2    1.20    1.10
  -2  11  -2    4.10    1.70
  -2  11  -2    0.30    1.50
  -2  11  -2    2.30    1.70
   2 -11   2    1.20    2.50
   2 -11   2    0.60    1.40
   2 -11   2    2.90    1.80
  -3  11  -2    5.00    2.00
  -3  11  -2    7.80    2.30
  -3  11  -2    7.80    1.80
  -3  11  -2    6.80    2.00
   3 -11   2    2.40    2.80
   3 -11   2    8.10    2.30
  -4  11  -2    4.60    1.90
  -4  11  -2    4.30    1.70
  -4  11  -2    4.00    2.10
   4 -11   2    3.40    2.20
   4 -11   2    2.40    3.10
  -5  11  -2   -0.30    1.30
  -5  11  -2    0.40    1.90
  -5  11  -2    0.70    1.50
   5 -11   2   -3.80    1.70
   5 -11   2   -2.30    2.70
  -6  11  -2    4.30    2.40
  -6  11  -2    4.00    2.20
  -6  11  -2    5.80    2.20
   6 -11   2    5.30    4.00
   6 -11   2    1.80    2.30
 -18 -10   2   -1.20    1.70
  17  10  -2   -0.40    2.10
  17  10  -2   -0.40    1.90
 -17 -10   2   -0.60    1.70
 -17 -10   2    6.60    2.90
 -17 -10   2    0.70    1.80
  16  10  -2    1.10    1.80
  16  10  -2    1.10    1.80
 -16 -10   2   -2.10    1.30
 -16 -10   2    0.90    1.70
 -16 -10   2   -1.10    2.10
  15  10  -2   12.50    2.40
  15  10  -2   12.60    2.70
  15  10  -2   10.20    2.60
 -15 -10   2    8.60    2.60
 -15 -10   2   10.70    2.40
 -15 -10   2   11.90    2.50
  14  10  -2    3.00    1.90
  14  10  -2    5.50    2.50
  14  10  -2    4.20    2.10
  14  10  -2    3.90    1.70
 -14 -10   2    3.20    1.60
 -14 -10   2    3.60    1.70
 -14 -10   2    6.50    2.30
  13  10  -2   16.10    2.00
  13  10  -2   13.20    2.50
  13  10  -2   16.50    2.50
  13  10  -2   13.80    2.70
 -13 -10   2   21.60    3.30
 -13 -10   2   16.50    2.60
 -13 -10   2   15.70    2.50
  12  10  -2    0.00    1.20
  12  10  -2    0.00    1.00
  12  10  -2    0.60    1.50
  12  10  -2    0.40    1.40
 -12 -10   2   -1.10    1.10
 -12 -10   2   -0.80    1.20
 -12 -10   2    0.40    1.70
  11  10  -2   -0.40    1.40
  11  10  -2    0.80    1.30
  11  10  -2    0.00    1.40
  11  10  -2    0.90    1.00
 -11 -10   2   -0.10    1.20
 -11 -10   2    0.40    1.70
 -11 -10   2    0.40    1.80
 -11 -10   2   -1.00    1.00
  10  10  -2   10.00    2.00
  10  10  -2   13.60    2.30
  10  10  -2    8.00    1.50
  10  10  -2    9.30    2.00
 -10 -10   2    5.30    1.90
 -10 -10   2    8.90    1.80
 -10 -10   2   10.40    1.90
   9  10  -2    9.20    1.90
   9  10  -2    7.90    1.80
   9  10  -2   11.20    1.70
   9  10  -2   11.10    2.00
  -9 -10   2    6.90    1.70
  -9 -10   2    6.40    2.20
  -9 -10   2   11.10    1.90
   8  10  -2   37.20    3.50
   8  10  -2   32.70    2.80
   8  10  -2   27.10    2.70
   8  10  -2   29.60    2.90
  -8 -10   2   30.70    2.50
  -8 -10   2   33.60    3.90
  -8 -10   2   35.60    3.20
   7  10  -2  166.18    6.30
   7  10  -2  162.38    6.00
   7  10  -2  165.78    6.70
   7  10  -2  159.98    6.00
  -7 -10   2  174.18    6.40
  -7 -10   2  158.28    4.90
  -7 -10   2  170.38    7.60
  -7 -10   2  159.08    5.90
  -7 -10   2  161.98    4.60
   6  10  -2   37.70    1.90
   6  10  -2   38.50    2.60
   6  10  -2   35.60    3.30
   6  10  -2   46.00    2.70
   6  10  -2   42.60    2.90
  -6 -10   2   42.90    4.50
  -6 -10   2   39.20    2.00
  -6 -10   2   40.20    2.90
  -6 -10   2   42.60    2.70
  -6 -10   2   42.30    2.10
   5  10  -2  499.65   13.40
   5  10  -2  501.45   13.00
   5  10  -2  510.55   14.00
   5  10  -2  512.95   14.80
[truncated: 2,043,267 more chars]
